# Supplementary material for: WNT4 Regulates Cellular Metabolism via Intracellular Activity at the Mitochondria in Breast and Gynecologic Cancers
Source: Cancer Res Commun. 2024 Jan 17;4(1):134–51. doi: 10.1158/2767-9764.CRC-23-0275 (PMC10793200; doi:10.1158/2767-9764.CRC-23-0275)
Supplement: Supplementary File 1 — BioID raw data [file crc-23-0275-s04.xlsx]

## Sheet: Suppl File 1 Readme
Supplemental File 1
Contents:
BioID raw data

## Sheet: parameters
Parameter	Value
Version	1.6.14.0
User name	Mass Spec
Machine name	PD
Date of writing	2022-01-28 04:13:37
Include contaminants	TRUE
PSM FDR	0.01
PSM FDR Crosslink	0.01
Protein FDR	0.01
Site FDR	0.01
Use Normalized Ratios For Occupancy	TRUE
Min. peptide Length	7
Min. score for unmodified peptides	0
Min. score for modified peptides	40
Min. delta score for unmodified peptides	0
Min. delta score for modified peptides	6
Min. unique peptides	0
Min. razor peptides	1
Min. peptides	1
Use only unmodified peptides and	TRUE
Modifications included in protein quantification	Oxidation (M);Acetyl (Protein N-term);Biotin (K);Biotin (Protein N-term)
Peptides used for protein quantification	Razor
Discard unmodified counterpart peptides	TRUE
Label min. ratio count	2
Use delta score	FALSE
iBAQ	TRUE
iBAQ log fit	TRUE
Match between runs	TRUE
Matching time window [min]	0.7
Match ion mobility window [indices]	0.05
Alignment time window [min]	20
Alignment ion mobility window [indices]	1
Find dependent peptides	FALSE
Fasta file	C:\Users\Mass Spec\Desktop\CCE20220127_Maddy_Shackleford_Wnt_BioID\Wnt3a_and_Wnt4_BioID_constructs.fasta;C:\Users\Mass Spec\Desktop\MaxQuant\Fasta files\uniprot-proteome_UP000005640.fasta
Decoy mode	revert
Include contaminants	TRUE
Advanced ratios	TRUE
Fixed andromeda index folder
Combined folder location
Second peptides	TRUE
Stabilize large LFQ ratios	TRUE
Separate LFQ in parameter groups	TRUE
Require MS/MS for LFQ comparisons	TRUE
Calculate peak properties	FALSE
Main search max. combinations	200
Advanced site intensities	TRUE
Write msScans table	FALSE
Write msmsScans table	TRUE
Write ms3Scans table	TRUE
Write allPeptides table	TRUE
Write mzRange table	TRUE
Write DIA fragments table	FALSE
Write pasefMsmsScans table	TRUE
Write accumulatedPasefMsmsScans table	TRUE
Max. peptide mass [Da]	4600
Min. peptide length for unspecific search	8
Max. peptide length for unspecific search	25
Razor protein FDR	TRUE
Disable MD5	FALSE
Max mods in site table	3
Match unidentified features	FALSE
Epsilon score for mutations
Evaluate variant peptides separately	TRUE
Variation mode	None
MS/MS tol. (FTMS)	20 ppm
Top MS/MS peaks per Da interval. (FTMS)	12
Da interval. (FTMS)	100
MS/MS deisotoping (FTMS)	TRUE
MS/MS deisotoping tolerance (FTMS)	7
MS/MS deisotoping tolerance unit (FTMS)	ppm
MS/MS higher charges (FTMS)	TRUE
MS/MS water loss (FTMS)	TRUE
MS/MS ammonia loss (FTMS)	TRUE
MS/MS dependent losses (FTMS)	TRUE
MS/MS recalibration (FTMS)	FALSE
MS/MS tol. (ITMS)	0.5 Da
Top MS/MS peaks per Da interval. (ITMS)	8
Da interval. (ITMS)	100
MS/MS deisotoping (ITMS)	FALSE
MS/MS deisotoping tolerance (ITMS)	0.15
MS/MS deisotoping tolerance unit (ITMS)	Da
MS/MS higher charges (ITMS)	TRUE
MS/MS water loss (ITMS)	TRUE
MS/MS ammonia loss (ITMS)	TRUE
MS/MS dependent losses (ITMS)	TRUE
MS/MS recalibration (ITMS)	FALSE
MS/MS tol. (TOF)	40 ppm
Top MS/MS peaks per Da interval. (TOF)	10
Da interval. (TOF)	100
MS/MS deisotoping (TOF)	TRUE
MS/MS deisotoping tolerance (TOF)	0.01
MS/MS deisotoping tolerance unit (TOF)	Da
MS/MS higher charges (TOF)	TRUE
MS/MS water loss (TOF)	TRUE
MS/MS ammonia loss (TOF)	TRUE
MS/MS dependent losses (TOF)	TRUE
MS/MS recalibration (TOF)	FALSE
MS/MS tol. (Unknown)	20 ppm
Top MS/MS peaks per Da interval. (Unknown)	12
Da interval. (Unknown)	100
MS/MS deisotoping (Unknown)	TRUE
MS/MS deisotoping tolerance (Unknown)	7
MS/MS deisotoping tolerance unit (Unknown)	ppm
MS/MS higher charges (Unknown)	TRUE
MS/MS water loss (Unknown)	TRUE
MS/MS ammonia loss (Unknown)	TRUE
MS/MS dependent losses (Unknown)	TRUE
MS/MS recalibration (Unknown)	FALSE
Site tables	Biotin (K)Sites.txt;Oxidation (M)Sites.txt

## Sheet: summary
Raw file	Experiment	Enzyme	Enzyme mode	Enzyme first search	Enzyme mode first search	Use enzyme first search	Variable modifications	Fixed modifications	Multi modifications	Variable modifications first search	Use variable modifications first search	Requantify	Multiplicity	Max. missed cleavages	Labels0	LC-MS run type	Time-dependent recalibration	MS	MS/MS	MS3	MS/MS Submitted	MS/MS Submitted (SIL)	MS/MS Submitted (ISO)	MS/MS Submitted (PEAK)	MS/MS Identified	MS/MS Identified (SIL)	MS/MS Identified (ISO)	MS/MS Identified (PEAK)	MS/MS Identified [%]	MS/MS Identified (SIL) [%]	MS/MS Identified (ISO) [%]	MS/MS Identified (PEAK) [%]	Peptide Sequences Identified	Peaks	Peaks Sequenced	Peaks Sequenced [%]	Peaks Repeatedly Sequenced	Peaks Repeatedly Sequenced [%]	Isotope Patterns	Isotope Patterns Sequenced	Isotope Patterns Sequenced (z>1)	Isotope Patterns Sequenced [%]	Isotope Patterns Sequenced (z>1) [%]	Isotope Patterns Repeatedly Sequenced	Isotope Patterns Repeatedly Sequenced [%]	Recalibrated	Av. Absolute Mass Deviation [ppm]	Mass Standard Deviation [ppm]	Av. Absolute Mass Deviation [mDa]
CCE20220124_Maddy_Schackleford_s1_HT1080_WT_Control_2_hfx1	s1_HT1080_WT_Control2	Trypsin/P	Specific			FALSE	Oxidation (M);Acetyl (Protein N-term);Biotin (K);Biotin (Protein N-term)	Carbamidomethyl (C)			FALSE	FALSE	1	2		Standard		8311	58930	0	67757	50101	0	17656	13423	12934	0	489	20	26	0	2.8	10120	1250910	51323	4.1	4509	8.8	147310	41528	39956	28	39	5495	13	+	0.57248	0.79157	0.36492
CCE20220124_Maddy_Schackleford_s2_HT1080_WT_Control_3_hfx1	s2_HT1080_WT_Control3	Trypsin/P	Specific			FALSE	Oxidation (M);Acetyl (Protein N-term);Biotin (K);Biotin (Protein N-term)	Carbamidomethyl (C)			FALSE	FALSE	1	2		Standard		8409	58107	0	67616	48598	0	19018	11072	10731	0	341	16	22	0	1.8	7905	1223329	49906	4.1	4695	9.4	136303	39163	37460	29	40	5826	15	+	0.63082	0.85303	0.40186
CCE20220124_Maddy_Schackleford_s3_HT1080_WT_Wnt3a_MtC_2_hfx1	s3_HT1080_WT_Wnt3a_MtC2	Trypsin/P	Specific			FALSE	Oxidation (M);Acetyl (Protein N-term);Biotin (K);Biotin (Protein N-term)	Carbamidomethyl (C)			FALSE	FALSE	1	2		Standard		7767	62234	0	69621	54843	0	14778	16037	15383	0	654	23	28	0	4.4	10527	1145443	53985	4.7	4636	8.6	152850	45134	44250	30	37	5913	13	+	0.51378	0.72777	0.34652
CCE20220124_Maddy_Schackleford_s4_HT1080_WT_Wnt3a_MtC_3_hfx1	s4_HT1080_WT_Wnt3a_MtC3	Trypsin/P	Specific			FALSE	Oxidation (M);Acetyl (Protein N-term);Biotin (K);Biotin (Protein N-term)	Carbamidomethyl (C)			FALSE	FALSE	1	2		Standard		8149	59239	0	67524	50952	0	16572	14426	13942	0	484	21	27	0	2.9	10539	1217795	51402	4.2	4544	8.8	148839	42080	40786	28	37	5613	13	+	0.57985	0.79514	0.37197
CCE20220124_Maddy_Schackleford_s5_HT1080_WT_Wnt4_MtC_2_hfx1	s5_HT1080_WT_Wnt4_MtC2	Trypsin/P	Specific			FALSE	Oxidation (M);Acetyl (Protein N-term);Biotin (K);Biotin (Protein N-term)	Carbamidomethyl (C)			FALSE	FALSE	1	2		Standard		7954	62643	0	68902	56382	0	12520	19627	19037	0	590	28	34	0	4.7	14763	1278682	56195	4.4	4023	7.2	174991	48554	47696	28	34	5242	11	+	0.50543	0.72208	0.32821
CCE20220124_Maddy_Schackleford_s6_HT1080_WT_Wnt4_MtC_3_hfx1	s6_HT1080_WT_Wnt4_MtC3	Trypsin/P	Specific			FALSE	Oxidation (M);Acetyl (Protein N-term);Biotin (K);Biotin (Protein N-term)	Carbamidomethyl (C)			FALSE	FALSE	1	2		Standard		7938	60590	0	68114	53064	0	15050	15008	14594	0	414	22	28	0	2.8	10691	1174619	53631	4.6	4272	8	148313	44601	43563	30	38	5593	13	+	0.61671	0.83489	0.41157
CCE20220125_Maddy_Schackleford_s7_HT1080_A11_Control_2_hfx1	s7_HT1080A11_Control2	Trypsin/P	Specific			FALSE	Oxidation (M);Acetyl (Protein N-term);Biotin (K);Biotin (Protein N-term)	Carbamidomethyl (C)			FALSE	FALSE	1	2		Standard		8247	62831	0	69682	55976	0	13706	19593	19020	0	573	28	34	0	4.2	14957	1337196	56849	4.3	4082	7.2	180664	48571	47410	27	35	5444	11	+	0.48666	0.70046	0.31111
CCE20220125_Maddy_Schackleford_s8_HT1080_A11_Control_3_hfx1	s8_HT1080A11_Control3	Trypsin/P	Specific			FALSE	Oxidation (M);Acetyl (Protein N-term);Biotin (K);Biotin (Protein N-term)	Carbamidomethyl (C)			FALSE	FALSE	1	2		Standard		8359	58551	0	67425	49671	0	17754	10727	10458	0	269	16	21	0	1.5	7926	1279529	52259	4.1	3851	7.4	160882	42071	40357	26	36	5257	12	+	0.5792	0.79331	0.35815
CCE20220125_Maddy_Schackleford_s9_HT1080_A11_Wnt3a_MtC_2_hfx1	s9_HT1080_A11_Wnt3a_MtC2	Trypsin/P	Specific			FALSE	Oxidation (M);Acetyl (Protein N-term);Biotin (K);Biotin (Protein N-term)	Carbamidomethyl (C)			FALSE	FALSE	1	2		Standard		8725	56399	0	65798	46998	0	18800	11080	10742	0	338	17	23	0	1.8	8102	1287368	48901	3.8	4384	9	151493	38595	36905	25	35	5279	14	+	0.576	0.78884	0.35057
CCE20220125_Maddy_Schackleford_s10_HT1080_A11_Wnt3a_MtC_3_hfx1	s10_HT1080_A11_Wnt3a_MtC3	Trypsin/P	Specific			FALSE	Oxidation (M);Acetyl (Protein N-term);Biotin (K);Biotin (Protein N-term)	Carbamidomethyl (C)			FALSE	FALSE	1	2		Standard		8352	60890	0	67633	54143	0	13490	16927	16510	0	417	25	30	0	3.1	13286	1343240	55331	4.1	3686	6.7	178814	47292	46082	26	34	4971	11	+	0.47151	0.68149	0.29672
CCE20220125_Maddy_Schackleford_s11_HT1080_A11_Wnt4_MtC_2_hfx1	s11_HT1080_A11_Wnt4_MtC2	Trypsin/P	Specific			FALSE	Oxidation (M);Acetyl (Protein N-term);Biotin (K);Biotin (Protein N-term)	Carbamidomethyl (C)			FALSE	FALSE	1	2		Standard		8421	59481	0	66353	52609	0	13744	15489	15004	0	485	23	29	0	3.5	11934	1332960	53272	4	4014	7.5	169211	45053	43877	27	34	5217	12	+	0.54769	0.7589	0.3486
CCE20220125_Maddy_Schackleford_s12_HT1080_A11_Wnt4_MtC_3_hfx1	s12_HT1080_A11_Wnt4_MtC3	Trypsin/P	Specific			FALSE	Oxidation (M);Acetyl (Protein N-term);Biotin (K);Biotin (Protein N-term)	Carbamidomethyl (C)			FALSE	FALSE	1	2		Standard		7906	64128	0	70449	57803	0	12646	18502	18000	0	502	26	31	0	4	12799	1278912	57397	4.5	4124	7.2	175236	49369	48594	28	34	5583	11	+	0.50353	0.71915	0.3361
CCE20220126_Maddy_Schackleford_s1_MM134_WT_Control_1_hfx1	s1_MM134_WT_Control1	Trypsin/P	Specific			FALSE	Oxidation (M);Acetyl (Protein N-term);Biotin (K);Biotin (Protein N-term)	Carbamidomethyl (C)			FALSE	FALSE	1	2		Standard		8528	69509	0	74520	64492	0	10028	28877	28148	0	729	39	44	0	7.3	22117	1439794	64517	4.5	3466	5.4	206905	57771	56904	28	35	4972	8.6	+	0.48328	0.70016	0.31809
CCE20220126_Maddy_Schackleford_s2_MM134_WT_Control_3_hfx1	s2_MM134_WT_Control3	Trypsin/P	Specific			FALSE	Oxidation (M);Acetyl (Protein N-term);Biotin (K);Biotin (Protein N-term)	Carbamidomethyl (C)			FALSE	FALSE	1	2		Standard		8837	77296	0	81884	72690	0	9194	36831	36013	0	818	45	50	0	8.9	28840	1580300	72443	4.6	3651	5	233204	65903	65238	28	33	5375	8.2	+	0.47872	0.69563	0.32226
CCE20220126_Maddy_Schackleford_s3_MM134_WT_Wnt3a_MtC_2_hfx1	s3_MM134_WT_Wnt3a_MtC2	Trypsin/P	Specific			FALSE	Oxidation (M);Acetyl (Protein N-term);Biotin (K);Biotin (Protein N-term)	Carbamidomethyl (C)			FALSE	FALSE	1	2		Standard		8804	76604	0	81503	71697	0	9806	34748	34050	0	698	43	47	0	7.1	27071	1520870	70931	4.7	4200	5.9	222615	63995	63229	29	34	5915	9.2	+	0.48033	0.70029	0.32573
CCE20220126_Maddy_Schackleford_s4_MM134_WT_Wnt3a_MtC_3_hfx1	s4_MM134_WT_Wnt3a_MtC3	Trypsin/P	Specific			FALSE	Oxidation (M);Acetyl (Protein N-term);Biotin (K);Biotin (Protein N-term)	Carbamidomethyl (C)			FALSE	FALSE	1	2		Standard		9006	79886	0	84684	75082	0	9602	38559	37694	0	865	46	50	0	9	30398	1589929	74961	4.7	3670	4.9	237188	67990	67251	29	33	5494	8.1	+	0.48732	0.71342	0.32998
CCE20220126_Maddy_Schackleford_s5_MM134_WT_Wnt4_MtC_1_hfx1	s5_MM134_WT_Wnt4_MtC1	Trypsin/P	Specific			FALSE	Oxidation (M);Acetyl (Protein N-term);Biotin (K);Biotin (Protein N-term)	Carbamidomethyl (C)			FALSE	FALSE	1	2		Standard		8505	74227	0	79352	69100	0	10252	32987	32115	0	872	42	46	0	8.5	25430	1481492	68644	4.6	3824	5.6	215790	61606	60872	29	33	5486	8.9	+	0.49043	0.70957	0.33472
CCE20220126_Maddy_Schackleford_s6_MM134_WT_Wnt4_MtC_2_hfx1	s6_MM134_WT_Wnt4_MtC2	Trypsin/P	Specific			FALSE	Oxidation (M);Acetyl (Protein N-term);Biotin (K);Biotin (Protein N-term)	Carbamidomethyl (C)			FALSE	FALSE	1	2		Standard		8971	79482	0	84450	74508	0	9942	37025	36166	0	859	44	49	0	8.6	28856	1640595	74567	4.5	3647	4.9	238284	67452	66710	28	33	5510	8.2	+	0.48631	0.70879	0.32769
Total																		151189	1181027	0	1303267	1058709	0	244558	390938	380541	0	10397	30	36	0	4.3	52455	24402963					3278892	916728	897140	28	35	98185	11		0.50941	0.72868	0.3361
[truncated: 2 more columns]

## Sheet: Biotin (K)Sites
Proteins	Positions within proteins	Leading proteins	Protein	Protein names	Gene names	Fasta headers	Localization prob	Score diff	PEP	Score	Delta score	Score for localization	Localization prob s1_HT1080_WT_Control2	Score diff s1_HT1080_WT_Control2	PEP s1_HT1080_WT_Control2	Score s1_HT1080_WT_Control2	Localization prob s1_MM134_WT_Control1	Score diff s1_MM134_WT_Control1	PEP s1_MM134_WT_Control1	Score s1_MM134_WT_Control1	Localization prob s10_HT1080_A11_Wnt3a_MtC3	Score diff s10_HT1080_A11_Wnt3a_MtC3	PEP s10_HT1080_A11_Wnt3a_MtC3	Score s10_HT1080_A11_Wnt3a_MtC3	Localization prob s11_HT1080_A11_Wnt4_MtC2	Score diff s11_HT1080_A11_Wnt4_MtC2	PEP s11_HT1080_A11_Wnt4_MtC2	Score s11_HT1080_A11_Wnt4_MtC2	Localization prob s12_HT1080_A11_Wnt4_MtC3	Score diff s12_HT1080_A11_Wnt4_MtC3	PEP s12_HT1080_A11_Wnt4_MtC3	Score s12_HT1080_A11_Wnt4_MtC3	Localization prob s2_HT1080_WT_Control3	Score diff s2_HT1080_WT_Control3	PEP s2_HT1080_WT_Control3	Score s2_HT1080_WT_Control3	Localization prob s2_MM134_WT_Control3	Score diff s2_MM134_WT_Control3	PEP s2_MM134_WT_Control3	Score s2_MM134_WT_Control3	Localization prob s3_HT1080_WT_Wnt3a_MtC2	Score diff s3_HT1080_WT_Wnt3a_MtC2	PEP s3_HT1080_WT_Wnt3a_MtC2	Score s3_HT1080_WT_Wnt3a_MtC2	Localization prob s3_MM134_WT_Wnt3a_MtC2	Score diff s3_MM134_WT_Wnt3a_MtC2	PEP s3_MM134_WT_Wnt3a_MtC2	Score s3_MM134_WT_Wnt3a_MtC2	Localization prob s4_HT1080_WT_Wnt3a_MtC3
A0A0A0MRM2;Q86VF7	861;861	A0A0A0MRM2	A0A0A0MRM2	Nebulin-related-anchoring protein	NRAP	tr|A0A0A0MRM2|A0A0A0MRM2_HUMAN Nebulin-related-anchoring protein OS=Homo sapiens OX=9606 GN=NRAP PE=1 SV=1;sp|Q86VF7|NRAP_HUMAN Nebulin-related-anchoring protein OS=Homo sapiens OX=9606 GN=NRAP PE=1 SV=2	1	104.057	0.0069039	123.98	44.387	104.06																									0	0		NaN	1	123.983	0.00999595	123.98	0	0		NaN
A0A0A0MTQ8;P0C221	630;630	A0A0A0MTQ8	A0A0A0MTQ8	Coiled-coil domain-containing protein 175	CCDC175	tr|A0A0A0MTQ8|A0A0A0MTQ8_HUMAN Coiled-coil domain-containing protein 175 OS=Homo sapiens OX=9606 GN=CCDC175 PE=1 SV=1;sp|P0C221|CC175_HUMAN Coiled-coil domain-containing protein 175 OS=Homo sapiens OX=9606 GN=CCDC175 PE=4 SV=2	1	99.815	0.00570753	99.815	58.416	99.815									1	99.815	0.00570753	99.815
A0A384DVU0;Q8IY17	945;955	A0A384DVU0	A0A384DVU0	Neuropathy target esterase	PNPLA6	tr|A0A384DVU0|A0A384DVU0_HUMAN Patatin-like phospholipase domain-containing protein 6 OS=Homo sapiens OX=9606 GN=PNPLA6 PE=1 SV=1;sp|Q8IY17|PLPL6_HUMAN Patatin-like phospholipase domain-containing protein 6 OS=Homo sapiens OX=9606 GN=PNPLA6 PE=1 SV=3	1	96.7107	0.00979308	96.711	65.562	96.711					0	0		NaN																	0	0		NaN					1	81.5944	0.0484407	81.594
A0A494C039;Q9Y4L1;A0A087X054	883;883;821	A0A494C039;Q9Y4L1	A0A494C039	Hypoxia up-regulated protein 1	HYOU1	tr|A0A494C039|A0A494C039_HUMAN Hypoxia up-regulated protein 1 OS=Homo sapiens OX=9606 GN=HYOU1 PE=1 SV=1;sp|Q9Y4L1|HYOU1_HUMAN Hypoxia up-regulated protein 1 OS=Homo sapiens OX=9606 GN=HYOU1 PE=1 SV=1;tr|A0A087X054|A0A087X054_HUMAN Hypoxia up-regulated pro	1	76.655	0.00634754	76.655	52.669	76.655									1	76.655	0.00634754	76.655																	1	64.4386	0.0257299	64.439
D6RJD9	4	D6RJD9	D6RJD9		UCHL1	tr|D6RJD9|D6RJD9_HUMAN Ubiquitin carboxyl-terminal hydrolase isozyme L1 OS=Homo sapiens OX=9606 GN=UCHL1 PE=1 SV=1	1	43.3077	0.0081465	43.308	24.683	43.308
F8WDQ7;F8WDW8;Q96PB1	10;10;10	F8WDQ7	F8WDQ7	CAS1 domain-containing protein 1	CASD1	tr|F8WDQ7|F8WDQ7_HUMAN N-acetylneuraminate 9-O-acetyltransferase OS=Homo sapiens OX=9606 GN=CASD1 PE=1 SV=1;tr|F8WDW8|F8WDW8_HUMAN N-acetylneuraminate 9-O-acetyltransferase OS=Homo sapiens OX=9606 GN=CASD1 PE=1 SV=1;sp|Q96PB1|CASD1_HUMAN N-acetylneuraminat	1	54.4082	0.0030383	66.258	28.782	54.408	0	0		NaN	1	54.5493	0.0562837	54.549	0	0		NaN	0	0		NaN	0	0		NaN	1	54.4082	0.0116956	54.408	0	0		NaN	0	0		NaN	1	54.5493	0.0562837	54.549	1
H0Y8U0	4	H0Y8U0	H0Y8U0		STOX2	tr|H0Y8U0|H0Y8U0_HUMAN Storkhead-box protein 2 OS=Homo sapiens OX=9606 GN=STOX2 PE=4 SV=3	1	40.946	0.0113479	40.946	25.284	40.946					0	0		NaN					0	0		NaN									0	0		NaN	0	0		NaN	0	0		NaN	1
O14686;H0YEF2	5350;15	O14686	O14686	Histone-lysine N-methyltransferase 2D	KMT2D	sp|O14686|KMT2D_HUMAN Histone-lysine N-methyltransferase 2D OS=Homo sapiens OX=9606 GN=KMT2D PE=1 SV=2;tr|H0YEF2|H0YEF2_HUMAN Histone-lysine N-methyltransferase 2D (Fragment) OS=Homo sapiens OX=9606 GN=KMT2D PE=1 SV=1	1	103.712	0.0121164	103.71	38.846	103.71																	1	103.712	0.0121164	103.71
P04843;B7Z4L4	187;15	P04843	P04843	Dolichyl-diphosphooligosaccharide--protein glycosyltransferase subunit 1	RPN1	sp|P04843|RPN1_HUMAN Dolichyl-diphosphooligosaccharide--protein glycosyltransferase subunit 1 OS=Homo sapiens OX=9606 GN=RPN1 PE=1 SV=1;tr|B7Z4L4|B7Z4L4_HUMAN Dolichyl-diphosphooligosaccharide--protein glycosyltransferase subunit 1 OS=Homo sapiens OX=9606	1	107.847	0.00629858	107.85	91.314	107.85									0	0		NaN																	1	106.348	0.00707234	106.35					1
R4GN98;P06703	47;47	R4GN98	R4GN98	Protein S100;Protein S100-A6	S100A6	tr|R4GN98|R4GN98_HUMAN Protein S100 (Fragment) OS=Homo sapiens OX=9606 GN=S100A6 PE=1 SV=1;sp|P06703|S10A6_HUMAN Protein S100-A6 OS=Homo sapiens OX=9606 GN=S100A6 PE=1 SV=1	1	110.077	9.16699e-13	144.65	124.99	110.08									0	0		NaN	1	144.648	9.16699e-13	144.65	1	110.077	0.00346044	110.08									1	118.483	0.000598351	118.48					0
P11021	523	P11021	P11021	78 kDa glucose-regulated protein	HSPA5	sp|P11021|BIP_HUMAN Endoplasmic reticulum chaperone BiP OS=Homo sapiens OX=9606 GN=HSPA5 PE=1 SV=2	1	133.134	1.44508e-06	144.77	70.643	133.13									1	133.134	0.000137294	133.13																	1	144.77	1.44508e-06	144.77					1
P21333;Q60FE5;A0A087WWY3	916;889;889	P21333;Q60FE5	P21333	Filamin-A	FLNA	sp|P21333|FLNA_HUMAN Filamin-A OS=Homo sapiens OX=9606 GN=FLNA PE=1 SV=4;tr|Q60FE5|Q60FE5_HUMAN Filamin-A OS=Homo sapiens OX=9606 GN=FLNA PE=1 SV=1;tr|A0A087WWY3|A0A087WWY3_HUMAN Filamin-A OS=Homo sapiens OX=9606 GN=FLNA PE=1 SV=1	1	92.1898	7.18511e-19	156.69	124.16	92.19									0	0		NaN	1	104.244	0.00525758	104.24	1	92.1898	0.0249894	92.19					0	0		NaN	1	156.688	7.18511e-19	156.69					0
P23921	118	P23921	P23921	Ribonucleoside-diphosphate reductase large subunit	RRM1	sp|P23921|RIR1_HUMAN Ribonucleoside-diphosphate reductase large subunit OS=Homo sapiens OX=9606 GN=RRM1 PE=1 SV=1	1	50.787	0.00409654	50.787	21.896	50.787					0	0		NaN	0	0		NaN	0	0		NaN	0	0		NaN					0	0		NaN					0	0		NaN
P23921	128	P23921	P23921	Ribonucleoside-diphosphate reductase large subunit	RRM1	sp|P23921|RIR1_HUMAN Ribonucleoside-diphosphate reductase large subunit OS=Homo sapiens OX=9606 GN=RRM1 PE=1 SV=1	1	50.787	0.00409654	50.787	21.896	50.787					0	0		NaN	0	0		NaN	0	0		NaN	0	0		NaN					0	0		NaN					0	0		NaN
P30101	494	P30101	P30101	Protein disulfide-isomerase A3	PDIA3	sp|P30101|PDIA3_HUMAN Protein disulfide-isomerase A3 OS=Homo sapiens OX=9606 GN=PDIA3 PE=1 SV=4	1	112.125	0.00402198	112.13	87.203	112.13									0	0		NaN	0	0		NaN													0	0		NaN					0
P30101	496	P30101	P30101	Protein disulfide-isomerase A3	PDIA3	sp|P30101|PDIA3_HUMAN Protein disulfide-isomerase A3 OS=Homo sapiens OX=9606 GN=PDIA3 PE=1 SV=4	0.975043	15.9183	0.000852351	95.57	71.379	95.57									0.975043	15.9183	0.000852351	95.57	0	0		NaN													0	0		NaN					0
P49327;A0A0U1RQF0	1158;1158	P49327	P49327	Fatty acid synthase;[Acyl-carrier-protein] S-acetyltransferase;[Acyl-carrier-protein] S-malonyltransferase;3-oxoacyl-[acyl-carrier-protein] synthase;3-oxoacyl-[acyl-carrier-protein] reductase;3-hydroxyacyl-[acyl-carrier-protein] dehydratase;Enoyl-[acyl-carrier-protein] reductase;Oleoyl-[acyl-carrier-protein] hydrolase	FASN	sp|P49327|FAS_HUMAN Fatty acid synthase OS=Homo sapiens OX=9606 GN=FASN PE=1 SV=3;tr|A0A0U1RQF0|A0A0U1RQF0_HUMAN 3-hydroxyacyl-[acyl-carrier-protein] dehydratase OS=Homo sapiens OX=9606 GN=FASN PE=1 SV=1	1	50.8575	0.00439207	50.857	44.954	50.857																	0	0		NaN									0	0		NaN
P49454	29	P49454	P49454	Centromere protein F	CENPF	sp|P49454|CENPF_HUMAN Centromere protein F OS=Homo sapiens OX=9606 GN=CENPF PE=1 SV=3	1	88.1865	0.0013624	88.187	47.385	88.187									0	0		NaN					1	88.1865	0.0013624	88.187
P49454	31	P49454	P49454	Centromere protein F	CENPF	sp|P49454|CENPF_HUMAN Centromere protein F OS=Homo sapiens OX=9606 GN=CENPF PE=1 SV=3	1	88.1865	0.0013624	88.187	47.385	88.187									0	0		NaN					1	88.1865	0.0013624	88.187
Q0VF96	690	Q0VF96	Q0VF96	Cingulin-like protein 1	CGNL1	sp|Q0VF96|CGNL1_HUMAN Cingulin-like protein 1 OS=Homo sapiens OX=9606 GN=CGNL1 PE=1 SV=2	1	105.31	0.00363694	107.15	57.804	107.15																	1	105.31	0.00363694	107.15	0	0		NaN	0	0		NaN	0	0		NaN
Q494V2	81	Q494V2	Q494V2	Coiled-coil domain-containing protein 37	CCDC37	sp|Q494V2|CP100_HUMAN Cilia- and flagella-associated protein 100 OS=Homo sapiens OX=9606 GN=CFAP100 PE=1 SV=1	1	84.6146	0.00757364	84.615	42.016	84.615	0	0		NaN	0	0		NaN	0	0		NaN	0	0		NaN	0	0		NaN	0	0		NaN					1	84.6146	0.00757364	84.615	0	0		NaN	0
Q8N2W9	9	Q8N2W9	Q8N2W9	E3 SUMO-protein ligase PIAS4	PIAS4	sp|Q8N2W9|PIAS4_HUMAN E3 SUMO-protein ligase PIAS4 OS=Homo sapiens OX=9606 GN=PIAS4 PE=1 SV=1	1	50.2923	0.0127187	50.292	29.041	50.292					1	50.2923	0.0127187	50.292																					0	0		NaN					0
Q8N888	2	Q8N888	Q8N888	Putative BCoR-like protein 2	BCORP1	sp|Q8N888|BCOR2_HUMAN Putative BCoR-like protein 2 OS=Homo sapiens OX=9606 GN=BCORP1 PE=5 SV=1	1	42.8692	0.0127746	42.869	15.732	42.869													0	0		NaN					0	0		NaN					1	42.8692	0.0127746	42.869
Q8N888	4	Q8N888	Q8N888	Putative BCoR-like protein 2	BCORP1	sp|Q8N888|BCOR2_HUMAN Putative BCoR-like protein 2 OS=Homo sapiens OX=9606 GN=BCORP1 PE=5 SV=1	1	42.8692	0.0127746	42.869	15.732	42.869													0	0		NaN					0	0		NaN					1	42.8692	0.0127746	42.869
Q9NSI6	2139	Q9NSI6	Q9NSI6	Bromodomain and WD repeat-containing protein 1	BRWD1	sp|Q9NSI6|BRWD1_HUMAN Bromodomain and WD repeat-containing protein 1 OS=Homo sapiens OX=9606 GN=BRWD1 PE=1 SV=4	1	85.8127	0.00534543	85.813	33.317	85.813	1	85.8127	0.00534543	85.813	0	0		NaN	0	0		NaN	0	0		NaN	0	0		NaN	1	85.8127	0.00534543	85.813					0	0		NaN					0
Q9UNY4	306	Q9UNY4	Q9UNY4	Transcription termination factor 2	TTF2	sp|Q9UNY4|TTF2_HUMAN Transcription termination factor 2 OS=Homo sapiens OX=9606 GN=TTF2 PE=1 SV=2	1	89.46	0.000223419	89.46	76.899	89.46					0	0		NaN									0	0		NaN					1	84.2973	0.000391315	84.297	0	0		NaN	1	89.46	0.000223419	89.46
Wnt3a_MtC_construct;Wnt4_MtC_construct	367;366	Wnt3a_MtC_construct;Wnt4_MtC_construct	Wnt4_MtC_construct			Wnt3a_MtC_construct;Wnt4_MtC_construct	1	131.369	2.63975e-05	131.37	106.99	131.37									1	110.077	0.00524078	110.08	1	91.9373	0.0224135	91.937	1	131.369	2.63975e-05	131.37									1	110.077	0.00524078	110.08	0	0		NaN	1
Wnt3a_MtC_construct;Wnt4_MtC_construct	382;381	Wnt3a_MtC_construct;Wnt4_MtC_construct	Wnt4_MtC_construct			Wnt3a_MtC_construct;Wnt4_MtC_construct	1	56.0202	0.000328111	88.803	70.666	56.02									1	56.0202	0.0131686	56.02	0	0		NaN													1	88.8027	0.000328111	88.803					1
Wnt3a_MtC_construct;Wnt4_MtC_construct	713;712	Wnt3a_MtC_construct;Wnt4_MtC_construct	Wnt4_MtC_construct			Wnt3a_MtC_construct;Wnt4_MtC_construct	1	101.393	0.00963076	101.39	77.05	101.39																	1	101.393	0.00963076	101.39
[truncated: 181 more columns]

## Sheet: proteinGroups
Protein IDs	Majority protein IDs	Peptide counts (all)	Peptide counts (razor+unique)	Peptide counts (unique)	Protein names	Gene names	Fasta headers	Number of proteins	Peptides	Razor + unique peptides	Unique peptides	Peptides s1_HT1080_WT_Control2	Peptides s2_HT1080_WT_Control3	Peptides s3_HT1080_WT_Wnt3a_MtC2	Peptides s4_HT1080_WT_Wnt3a_MtC3	Peptides s5_HT1080_WT_Wnt4_MtC2	Peptides s6_HT1080_WT_Wnt4_MtC3	Peptides s7_HT1080_A11_Control2	Peptides s8_HT1080_A11_Control3	Peptides s9_HT1080_A11_Wnt3a_MtC2	Peptides s10_HT1080_A11_Wnt3a_MtC3	Peptides s11_HT1080_A11_Wnt4_MtC2	Peptides s12_HT1080_A11_Wnt4_MtC3	Peptides s1_MM134_WT_Control1	Peptides s2_MM134_WT_Control3	Peptides s3_MM134_WT_Wnt3a_MtC2	Peptides s4_MM134_WT_Wnt3a_MtC3	Peptides s5_MM134_WT_Wnt4_MtC1	Peptides s6_MM134_WT_Wnt4_MtC2	Razor + unique peptides s1_HT1080_WT_Control2	Razor + unique peptides s2_HT1080_WT_Control3	Razor + unique peptides s3_HT1080_WT_Wnt3a_MtC2	Razor + unique peptides s4_HT1080_WT_Wnt3a_MtC3	Razor + unique peptides s5_HT1080_WT_Wnt4_MtC2	Razor + unique peptides s6_HT1080_WT_Wnt4_MtC3	Razor + unique peptides s7_HT1080_A11_Control2	Razor + unique peptides s8_HT1080_A11_Control3	Razor + unique peptides s9_HT1080_A11_Wnt3a_MtC2	Razor + unique peptides s10_HT1080_A11_Wnt3a_MtC3	Razor + unique peptides s11_HT1080_A11_Wnt4_MtC2	Razor + unique peptides s12_HT1080_A11_Wnt4_MtC3	Razor + unique peptides s1_MM134_WT_Control1	Razor + unique peptides s2_MM134_WT_Control3	Razor + unique peptides s3_MM134_WT_Wnt3a_MtC2	Razor + unique peptides s4_MM134_WT_Wnt3a_MtC3	Razor + unique peptides s5_MM134_WT_Wnt4_MtC1	Razor + unique peptides s6_MM134_WT_Wnt4_MtC2	Unique peptides s1_HT1080_WT_Control2	Unique peptides s2_HT1080_WT_Control3
P63173;J3KT73;J3QL01;J3KSP2	P63173;J3KT73;J3QL01	9;7;7;4	9;7;7;4	9;7;7;4	60S ribosomal protein L38	RPL38	sp|P63173|RL38_HUMAN 60S ribosomal protein L38 OS=Homo sapiens OX=9606 GN=RPL38 PE=1 SV=2;tr|J3KT73|J3KT73_HUMAN 60S ribosomal protein L38 OS=Homo sapiens OX=9606 GN=RPL38 PE=1 SV=1;tr|J3QL01|J3QL01_HUMAN 60S ribosomal protein L38 OS=Homo sapiens OX=9606 G	4	9	9	9	5	7	5	6	8	8	6	7	8	6	7	9	5	6	5	5	5	7	5	7	5	6	8	8	6	7	8	6	7	9	5	6	5	5	5	7	5	7
P08670;B0YJC4;B0YJC5;A0A1B0GTT5;A0A1B0GVG8;H7C5W5;P17661;P41219;B4DIR1;K7ELP4;F8W835;K7EKH9;U3KPR1;Q16352;E7EMV2;E7ESP9;P07197	P08670;B0YJC4	69;64;33;18;8;6;6;6;2;2;2;2;2;2;2;2;2	67;62;33;16;8;6;6;6;0;0;2;0;0;2;2;2;2	63;58;29;16;8;4;3;4;0;0;2;0;0;1;1;1;1	Vimentin	VIM	sp|P08670|VIME_HUMAN Vimentin OS=Homo sapiens OX=9606 GN=VIM PE=1 SV=4;tr|B0YJC4|B0YJC4_HUMAN Vimentin OS=Homo sapiens OX=9606 GN=VIM PE=1 SV=1	17	69	67	63	59	60	48	52	61	61	61	62	61	60	52	67	25	26	17	17	18	19	57	58	47	50	59	59	59	60	59	58	51	65	23	24	16	16	16	17	53	55
P68363;C9JDS9	P68363	39;9	39;9	0;0	Tubulin alpha-1B chain	TUBA1B	sp|P68363|TBA1B_HUMAN Tubulin alpha-1B chain OS=Homo sapiens OX=9606 GN=TUBA1B PE=1 SV=1	2	39	39	0	27	28	28	27	34	32	29	26	27	23	29	33	35	36	35	37	34	38	27	28	28	27	34	32	29	26	27	23	29	33	35	36	35	37	34	38	0	0
Q59GN2;P62891	Q59GN2;P62891	2;2	2;2	2;2	Putative 60S ribosomal protein L39-like 5;60S ribosomal protein L39	RPL39P5;RPL39	sp|Q59GN2|R39L5_HUMAN Putative 60S ribosomal protein L39-like 5 OS=Homo sapiens OX=9606 GN=RPL39P5 PE=5 SV=2;sp|P62891|RL39_HUMAN 60S ribosomal protein L39 OS=Homo sapiens OX=9606 GN=RPL39 PE=1 SV=2	2	2	2	2	2	2	2	1	2	2	2	1	1	2	2	2	2	1	2	2	2	1	2	2	2	1	2	2	2	1	1	2	2	2	2	1	2	2	2	1	2	2
P68371;M0R2D3;M0QY85;M0QY37;M0QX14;M0QZL7;M0R2T4;A0A075B724	P68371	33;8;5;4;4;4;2;1	33;8;5;4;4;4;2;1	2;0;0;0;0;0;0;0	Tubulin beta-4B chain	TUBB4B	sp|P68371|TBB4B_HUMAN Tubulin beta-4B chain OS=Homo sapiens OX=9606 GN=TUBB4B PE=1 SV=1	8	33	33	2	25	26	28	25	31	29	28	26	26	27	26	30	31	31	27	30	30	33	25	26	28	25	31	29	28	26	26	27	26	30	31	31	27	30	30	33	1	1
P63261;I3L3I0;I3L1U9;I3L4N8;K7EM38;I3L3R2;J3KT65	P63261;I3L3I0;I3L1U9;I3L4N8	31;20;20;16;13;13;13	31;20;20;16;13;13;13	1;1;1;1;1;1;1	Actin, cytoplasmic 2;Actin, cytoplasmic 2, N-terminally processed	ACTG1	sp|P63261|ACTG_HUMAN Actin, cytoplasmic 2 OS=Homo sapiens OX=9606 GN=ACTG1 PE=1 SV=1;tr|I3L3I0|I3L3I0_HUMAN Actin, cytoplasmic 2 (Fragment) OS=Homo sapiens OX=9606 GN=ACTG1 PE=1 SV=1;tr|I3L1U9|I3L1U9_HUMAN Actin, cytoplasmic 2 (Fragment) OS=Homo sapiens OX	7	31	31	1	23	22	20	20	25	24	25	23	22	25	21	25	27	29	30	26	28	31	23	22	20	20	25	24	25	23	22	25	21	25	27	29	30	26	28	31	1	1
A0A0B4J254	A0A0B4J254	5	1	1		SNRPF	tr|A0A0B4J254|A0A0B4J254_HUMAN Small nuclear ribonucleoprotein F OS=Homo sapiens OX=9606 GN=SNRPF PE=1 SV=1	1	5	1	1	4	4	4	4	4	4	5	3	1	5	4	3	4	3	3	3	3	3	1	1	1	1	1	1	1	1	1	1	1	1	0	0	0	0	0	0	1	1
E9PR30;P62861	E9PR30;P62861	3;3	3;3	3;3	40S ribosomal protein S30	FAU	tr|E9PR30|E9PR30_HUMAN 40S ribosomal protein S30 OS=Homo sapiens OX=9606 GN=FAU PE=1 SV=1;sp|P62861|RS30_HUMAN 40S ribosomal protein S30 OS=Homo sapiens OX=9606 GN=FAU PE=1 SV=1	2	3	3	3	3	3	3	3	3	3	3	3	3	3	3	3	3	3	2	2	2	3	3	3	3	3	3	3	3	3	3	3	3	3	3	3	2	2	2	3	3	3
A0A096LP10;A0A087WT15;A0A096LNJ4;A0A087WX43;A0A096LNL2;D6RE84;A0A087WTT9;A0A1B0GVW6;Q9NP73	A0A096LP10;A0A087WT15;A0A096LNJ4;A0A087WX43;A0A096LNL2;D6RE84;A0A087WTT9;A0A1B0GVW6;Q9NP73	2;1;1;1;1;1;1;1;1	2;1;1;1;1;1;1;1;1	2;1;1;1;1;1;1;1;1	Putative bifunctional UDP-N-acetylglucosamine transferase and deubiquitinase ALG13	ALG13	tr|A0A096LP10|A0A096LP10_HUMAN N-acetylglucosaminyldiphosphodolichol N-acetylglucosaminyltransferase (Fragment) OS=Homo sapiens OX=9606 GN=ALG13 PE=1 SV=1;tr|A0A087WT15|A0A087WT15_HUMAN N-acetylglucosaminyldiphosphodolichol N-acetylglucosaminyltransferase	9	2	2	2	2	1	2	2	2	2	2	1	2	1	2	1	2	2	2	2	1	2	2	1	2	2	2	2	2	1	2	1	2	1	2	2	2	2	1	2	2	1
P68104;Q5VTE0;A0A087WV01;A0A087WVQ9;A6PW80;Q5JR01	P68104;Q5VTE0;A0A087WV01;A0A087WVQ9	33;32;28;27;6;6	33;32;28;27;6;6	19;19;16;18;2;2	Elongation factor 1-alpha 1;Putative elongation factor 1-alpha-like 3;Elongation factor 1-alpha	EEF1A1;EEF1A1P5	sp|P68104|EF1A1_HUMAN Elongation factor 1-alpha 1 OS=Homo sapiens OX=9606 GN=EEF1A1 PE=1 SV=1;sp|Q5VTE0|EF1A3_HUMAN Putative elongation factor 1-alpha-like 3 OS=Homo sapiens OX=9606 GN=EEF1A1P5 PE=5 SV=1;tr|A0A087WV01|A0A087WV01_HUMAN Elongation factor 1-a	6	33	33	19	24	24	24	24	26	27	27	24	24	24	26	26	23	29	27	26	30	31	24	24	24	24	26	27	27	24	24	24	26	26	23	29	27	26	30	31	15	15
P21333;F8WE98;H0Y5F3;A0A669KBC6;H7C2E7	P21333	156;32;8;3;2	145;21;8;3;2	3;1;0;0;0	Filamin-A	FLNA	sp|P21333|FLNA_HUMAN Filamin-A OS=Homo sapiens OX=9606 GN=FLNA PE=1 SV=4	5	156	145	3	84	80	132	129	152	144	106	89	128	129	139	148	113	125	101	120	103	125	77	73	124	122	142	135	99	83	121	120	130	138	104	116	92	109	94	115	0	0
Q99878;Q96KK5;Q9BTM1;Q16777;Q6FI13;P0C0S8;A0A0U1RR32;A0A0U1RRH7;P20671;H0YFX9;C9J0D1;A0A494C189;C9J386;REV__H0Y672;REV__E7EQ67	Q99878;Q96KK5;Q9BTM1;Q16777;Q6FI13;P0C0S8;A0A0U1RR32;A0A0U1RRH7;P20671;H0YFX9	8;8;8;8;8;8;7;7;7;6;2;2;1;1;1	8;8;8;8;8;8;7;7;7;6;2;2;1;1;1	2;2;2;2;2;2;2;2;2;2;0;0;0;0;0	Histone H2A type 1-J;Histone H2A type 1-H;Histone H2A.J;Histone H2A type 2-C;Histone H2A type 2-A;Histone H2A type 1;Histone H2A type 1-D;Histone H2A	HIST1H2AJ;HIST1H2AH;H2AFJ;HIST2H2AC;HIST2H2AA3;HIST1H2AG;HIST1H2AD	sp|Q99878|H2A1J_HUMAN Histone H2A type 1-J OS=Homo sapiens OX=9606 GN=H2AC14 PE=1 SV=3;sp|Q96KK5|H2A1H_HUMAN Histone H2A type 1-H OS=Homo sapiens OX=9606 GN=H2AC12 PE=1 SV=3;sp|Q9BTM1|H2AJ_HUMAN Histone H2A.J OS=Homo sapiens OX=9606 GN=H2AJ PE=1 SV=1;sp|Q1	15	8	8	2	5	5	4	4	6	6	6	7	5	7	4	6	4	6	5	4	4	6	5	5	4	4	6	6	6	7	5	7	4	6	4	6	5	4	4	6	0	1
P63313;CON__P21752	P63313;CON__P21752	6;3	5;2	5;2	Thymosin beta-10	TMSB10	sp|P63313|TYB10_HUMAN Thymosin beta-10 OS=Homo sapiens OX=9606 GN=TMSB10 PE=1 SV=2;	2	6	5	5	4	4	4	4	3	4	5	4	3	5	4	4	6	6	5	5	4	5	3	3	3	3	3	4	4	3	3	4	3	4	5	5	4	4	3	5	3	3
P05387	P05387	11	11	7	60S acidic ribosomal protein P2	RPLP2	sp|P05387|RLA2_HUMAN 60S acidic ribosomal protein P2 OS=Homo sapiens OX=9606 GN=RPLP2 PE=1 SV=1	1	11	11	7	9	9	8	9	10	10	10	9	9	10	11	11	10	10	10	9	9	10	9	9	8	9	10	10	10	9	9	10	11	11	10	10	10	9	9	10	5	5
Q9NZT1	Q9NZT1	14	14	14	Calmodulin-like protein 5	CALML5	sp|Q9NZT1|CALL5_HUMAN Calmodulin-like protein 5 OS=Homo sapiens OX=9606 GN=CALML5 PE=1 SV=2	1	14	14	14	4	8	11	9	9	9	8	9	12	9	8	10	10	7	5	6	8	6	4	8	11	9	9	9	8	9	12	9	8	10	10	7	5	6	8	6	4	8
P25786;F5GX11;B4DEV8;F5H112	P25786;F5GX11;B4DEV8	16;14;8;1	16;14;8;1	16;14;8;1	Proteasome subunit alpha type-1;Proteasome subunit alpha type	PSMA1	sp|P25786|PSA1_HUMAN Proteasome subunit alpha type-1 OS=Homo sapiens OX=9606 GN=PSMA1 PE=1 SV=1;tr|F5GX11|F5GX11_HUMAN Proteasome endopeptidase complex OS=Homo sapiens OX=9606 GN=PSMA1 PE=1 SV=1;tr|B4DEV8|B4DEV8_HUMAN Proteasome subunit alpha type OS=Homo	4	16	16	16	7	7	7	9	9	8	9	9	8	9	9	8	10	12	11	13	14	15	7	7	7	9	9	8	9	9	8	9	9	8	10	12	11	13	14	15	7	7
P11142;E9PKE3;E9PNE6;E9PN89;E9PLF4;E9PQQ4;E9PQK7;E9PK54;E9PPY6;E9PN25;E9PI65	P11142;E9PKE3;E9PNE6;E9PN89	50;49;38;27;16;15;15;15;13;11;10	50;49;38;27;16;15;15;15;13;11;10	13;12;7;10;12;12;12;12;10;8;6	Heat shock cognate 71 kDa protein	HSPA8	sp|P11142|HSP7C_HUMAN Heat shock cognate 71 kDa protein OS=Homo sapiens OX=9606 GN=HSPA8 PE=1 SV=1;tr|E9PKE3|E9PKE3_HUMAN Heat shock cognate 71 kDa protein OS=Homo sapiens OX=9606 GN=HSPA8 PE=1 SV=1;tr|E9PNE6|E9PNE6_HUMAN Heat shock cognate 71 kDa protein	11	50	50	13	37	37	38	37	43	39	42	42	37	41	37	41	42	48	41	47	45	46	37	37	38	37	43	39	42	42	37	41	37	41	42	48	41	47	45	46	10	10
P04406;E7EUT5;O14556	P04406;E7EUT5	30;23;1	30;23;1	30;23;1	Glyceraldehyde-3-phosphate dehydrogenase	GAPDH	sp|P04406|G3P_HUMAN Glyceraldehyde-3-phosphate dehydrogenase OS=Homo sapiens OX=9606 GN=GAPDH PE=1 SV=3;tr|E7EUT5|E7EUT5_HUMAN Glyceraldehyde-3-phosphate dehydrogenase OS=Homo sapiens OX=9606 GN=GAPDH PE=1 SV=1	3	30	30	30	16	16	18	16	21	20	18	17	16	17	17	21	21	27	25	26	24	29	16	16	18	16	21	20	18	17	16	17	17	21	21	27	25	26	24	29	16	16
P62263;A0A2R8Y811;E5RH77	P62263;A0A2R8Y811;E5RH77	8;8;4	8;8;4	8;8;4	40S ribosomal protein S14	RPS14	sp|P62263|RS14_HUMAN 40S ribosomal protein S14 OS=Homo sapiens OX=9606 GN=RPS14 PE=1 SV=3;tr|A0A2R8Y811|A0A2R8Y811_HUMAN 40S ribosomal protein S14 (Fragment) OS=Homo sapiens OX=9606 GN=RPS14 PE=1 SV=1;tr|E5RH77|E5RH77_HUMAN 40S ribosomal protein S14 OS=Hom	3	8	8	8	4	5	5	6	6	7	6	8	7	7	7	7	6	7	5	6	8	8	4	5	5	6	6	7	6	8	7	7	7	7	6	7	5	6	8	8	4	5
Q5JP53;P07437;Q5ST81;A6NNZ2;CON__ENSEMBL:ENSBTAP00000025008;Q9H4B7	Q5JP53;P07437;Q5ST81	32;32;27;8;5;5	8;8;3;0;0;0	7;7;3;0;0;0	Tubulin beta chain	TUBB	tr|Q5JP53|Q5JP53_HUMAN Tubulin beta chain OS=Homo sapiens OX=9606 GN=TUBB PE=1 SV=1;sp|P07437|TBB5_HUMAN Tubulin beta chain OS=Homo sapiens OX=9606 GN=TUBB PE=1 SV=2;tr|Q5ST81|Q5ST81_HUMAN Tubulin beta chain OS=Homo sapiens OX=9606 GN=TUBB PE=1 SV=1	6	32	8	7	24	25	26	24	29	27	27	24	22	25	26	28	29	30	26	29	28	32	5	6	6	7	7	7	7	6	4	6	7	7	7	8	7	7	7	8	4	5
P04259	P04259	79	4	4	Keratin, type II cytoskeletal 6B	KRT6B	sp|P04259|K2C6B_HUMAN Keratin, type II cytoskeletal 6B OS=Homo sapiens OX=9606 GN=KRT6B PE=1 SV=5	1	79	4	4	50	59	59	51	54	61	57	63	58	48	45	72	61	60	57	50	53	60	1	3	3	1	2	2	2	4	2	2	1	4	3	3	2	2	2	2	1	3
P62987;P0CG48;F5GYU3;Q96C32;Q5PY61;J3QKN0;F5GXK7;F5H747;F5H388;B4DV12;F5H265;F5H2Z3;F5H6Q2;J3QTR3;J3QS39;P62979;P0CG47;M0R2S1;M0R1M6;A0A2R8Y422;Q49A90;M0R1V7;F5GZ39;J3QSA3	P62987;P0CG48;F5GYU3;Q96C32;Q5PY61;J3QKN0;F5GXK7;F5H747;F5H388;B4DV12;F5H265;F5H2Z3;F5H6Q2;J3QTR3;J3QS39;P62979;P0CG47;M0R2S1;M0R1M6;A0A2R8Y422;Q49A90;M0R1V7	10;9;9;9;9;9;9;9;9;9;9;9;9;9;9;9;9;8;7;7;6;6;4;4	10;9;9;9;9;9;9;9;9;9;9;9;9;9;9;9;9;8;7;7;6;6;4;4	10;9;9;9;9;9;9;9;9;9;9;9;9;9;9;9;9;8;7;7;6;6;4;4	Ubiquitin-60S ribosomal protein L40;Ubiquitin;60S ribosomal protein L40;Polyubiquitin-C;Ubiquitin;Ubiquitin-40S ribosomal protein S27a;Ubiquitin;40S ribosomal protein S27a;Polyubiquitin-B;Ubiquitin	UBA52;UBC;UBB;RPS27A	sp|P62987|RL40_HUMAN Ubiquitin-60S ribosomal protein L40 OS=Homo sapiens OX=9606 GN=UBA52 PE=1 SV=2;sp|P0CG48|UBC_HUMAN Polyubiquitin-C OS=Homo sapiens OX=9606 GN=UBC PE=1 SV=3;tr|F5GYU3|F5GYU3_HUMAN Polyubiquitin-C (Fragment) OS=Homo sapiens OX=9606 GN=UB	24	10	10	10	7	6	9	8	9	9	8	8	8	8	8	9	9	10	8	8	8	9	7	6	9	8	9	9	8	8	8	8	8	9	9	10	8	8	8	9	7	6
E5RIW3;E5RJD8;O75347;E5RHG6;E5RIX8;A0A494C144	E5RIW3;E5RJD8;O75347;E5RHG6;E5RIX8	15;15;15;13;8;4	15;15;15;13;8;4	15;15;15;13;8;4	Tubulin-specific chaperone A	TBCA	tr|E5RIW3|E5RIW3_HUMAN Tubulin-specific chaperone A OS=Homo sapiens OX=9606 GN=TBCA PE=1 SV=1;tr|E5RJD8|E5RJD8_HUMAN Tubulin-specific chaperone A OS=Homo sapiens OX=9606 GN=TBCA PE=1 SV=1;sp|O75347|TBCA_HUMAN Tubulin-specific chaperone A OS=Homo sapiens OX	6	15	15	15	8	8	9	9	8	6	11	10	7	11	9	8	15	14	14	15	13	15	8	8	9	9	8	6	11	10	7	11	9	8	15	14	14	15	13	15	8	8
P07355;H0YN42;H0YMU9;H0YMD0;H0YM50;A6NMY6;H0YKS4;H0YNP5;H0YN28;H0YL33;H0YMM1;H0YKX9;H0YMT9;H0YLV6;H0YKZ7;H0YMW4;H0YKL9;H0YNA0;H0YKV8;H0YN52;H0YMD9;H0YNB8;H0YKN4;H0YLE2	P07355;H0YN42;H0YMU9;H0YMD0;H0YM50;A6NMY6;H0YKS4;H0YNP5;H0YN28;H0YL33	33;30;28;28;23;22;20;19;18;18;14;12;12;12;12;11;11;10;9;8;7;5;5;3	33;30;28;28;23;22;20;19;18;18;14;12;12;12;12;11;11;10;9;8;7;5;5;3	33;30;28;28;23;22;20;19;18;18;14;12;12;12;12;11;11;10;9;8;7;5;5;3	Annexin A2;Annexin;Putative annexin A2-like protein	ANXA2;ANXA2P2	sp|P07355|ANXA2_HUMAN Annexin A2 OS=Homo sapiens OX=9606 GN=ANXA2 PE=1 SV=2;tr|H0YN42|H0YN42_HUMAN Annexin (Fragment) OS=Homo sapiens OX=9606 GN=ANXA2 PE=1 SV=1;tr|H0YMU9|H0YMU9_HUMAN Annexin OS=Homo sapiens OX=9606 GN=ANXA2 PE=1 SV=1;tr|H0YMD0|H0YMD0_HUMA	24	33	33	33	25	27	25	26	31	30	28	24	26	25	30	29	27	28	24	25	26	26	25	27	25	26	31	30	28	24	26	25	30	29	27	28	24	25	26	26	25	27
P06733;A0A2R8Y6G6;K7EM90;A0A2R8YEM5;A0A2R8Y879;K7ERS8;A0A2R8Y798;A0A2R8YEG5;A0A2R8Y6I8	P06733;A0A2R8Y6G6	34;31;16;14;13;7;5;5;4	34;31;16;14;13;7;5;5;4	33;30;15;13;12;6;4;4;4	Alpha-enolase	ENO1	sp|P06733|ENOA_HUMAN Alpha-enolase OS=Homo sapiens OX=9606 GN=ENO1 PE=1 SV=2;tr|A0A2R8Y6G6|A0A2R8Y6G6_HUMAN 2-phospho-D-glycerate hydro-lyase OS=Homo sapiens OX=9606 GN=ENO1 PE=1 SV=1	9	34	34	33	22	21	23	23	31	28	26	24	22	22	28	32	26	32	29	27	28	32	22	21	23	23	31	28	26	24	22	22	28	32	26	32	29	27	28	32	21	20
P10809;E7ESH4;E7EXB4;C9JL25;C9JCQ4;C9JL19;C9J0S9	P10809	51;19;17;5;4;2;1	51;19;17;5;4;2;1	51;19;17;5;4;2;1	60 kDa heat shock protein, mitochondrial	HSPD1	sp|P10809|CH60_HUMAN 60 kDa heat shock protein, mitochondrial OS=Homo sapiens OX=9606 GN=HSPD1 PE=1 SV=2	7	51	51	51	25	25	26	25	35	27	31	23	25	29	25	31	38	45	40	43	43	48	25	25	26	25	35	27	31	23	25	29	25	31	38	45	40	43	43	48	25	25
P42677;C9J1C5	P42677	6;1	6;1	3;0	40S ribosomal protein S27	RPS27	sp|P42677|RS27_HUMAN 40S ribosomal protein S27 OS=Homo sapiens OX=9606 GN=RPS27 PE=1 SV=3	2	6	6	3	5	4	6	5	6	5	6	6	6	6	6	5	6	6	6	5	6	6	5	4	6	5	6	5	6	6	6	6	6	5	6	6	6	5	6	6	2	2
Q01469;I6L8B7	Q01469	8;2	8;2	8;2	Fatty acid-binding protein, epidermal	FABP5	sp|Q01469|FABP5_HUMAN Fatty acid-binding protein 5 OS=Homo sapiens OX=9606 GN=FABP5 PE=1 SV=3	2	8	8	8	3	6	6	7	6	6	6	6	6	5	4	7	4	5	4	3	5	5	3	6	6	7	6	6	6	6	6	5	4	7	4	5	4	3	5	5	3	6
P02545;H0YAB0;A0A0C4DGC5	P02545	73;29;18	73;29;18	3;0;3	Prelamin-A/C;Lamin-A/C	LMNA	sp|P02545|LMNA_HUMAN Prelamin-A/C OS=Homo sapiens OX=9606 GN=LMNA PE=1 SV=1	3	73	73	3	56	45	46	47	57	63	62	66	59	64	51	66	48	58	37	45	45	46	56	45	46	47	57	63	62	66	59	64	51	66	48	58	37	45	45	46	3	3
K7EK07;Q71DI3;Q16695;P84243;P68431;K7EMV3;A0A590UJJ6;B4DEB1;K7ES00;Q6NXT2;K7EP01	K7EK07;Q71DI3;Q16695;P84243;P68431;K7EMV3;A0A590UJJ6;B4DEB1;K7ES00;Q6NXT2	5;5;5;5;5;4;4;4;4;3;2	5;5;5;5;5;4;4;4;4;3;2	2;2;2;2;2;2;2;2;2;0;0	Histone H3;Histone H3.2;Histone H3.1t;Histone H3.3;Histone H3.1;Histone H3.3C	H3F3B;HIST2H3A;HIST3H3;H3F3A;HIST1H3A;H3F3C	tr|K7EK07|K7EK07_HUMAN Histone H3 (Fragment) OS=Homo sapiens OX=9606 GN=H3-3B PE=1 SV=1;sp|Q71DI3|H32_HUMAN Histone H3.2 OS=Homo sapiens OX=9606 GN=H3C15 PE=1 SV=3;sp|Q16695|H31T_HUMAN Histone H3.1t OS=Homo sapiens OX=9606 GN=H3-4 PE=1 SV=3;sp|P84243|H33_H	11	5	5	2	4	4	4	4	3	5	4	4	4	4	2	4	3	4	4	5	3	3	4	4	4	4	3	5	4	4	4	4	2	4	3	4	4	5	3	3	1	1
P61353;K7ELC7;K7EQQ9;K7ERY7	P61353;K7ELC7	8;7;1;1	8;7;1;1	8;7;1;1	60S ribosomal protein L27	RPL27	sp|P61353|RL27_HUMAN 60S ribosomal protein L27 OS=Homo sapiens OX=9606 GN=RPL27 PE=1 SV=2;tr|K7ELC7|K7ELC7_HUMAN 60S ribosomal protein L27 (Fragment) OS=Homo sapiens OX=9606 GN=RPL27 PE=1 SV=1	4	8	8	8	7	7	7	7	7	8	7	8	7	7	7	8	7	8	8	7	8	8	7	7	7	7	7	8	7	8	7	7	7	8	7	8	8	7	8	8	7	7
A0A2R8Y851;P62273;A0A2R8Y6P7;A0A087WTT6	A0A2R8Y851;P62273	3;3;1;1	3;3;1;1	3;3;1;1	40S ribosomal protein S29	RPS29	tr|A0A2R8Y851|A0A2R8Y851_HUMAN 40S ribosomal protein S29 OS=Homo sapiens OX=9606 GN=RPS29 PE=1 SV=1;sp|P62273|RS29_HUMAN 40S ribosomal protein S29 OS=Homo sapiens OX=9606 GN=RPS29 PE=1 SV=2	4	3	3	3	2	2	2	2	2	2	2	2	2	2	2	3	0	1	1	1	1	1	2	2	2	2	2	2	2	2	2	2	2	3	0	1	1	1	1	1	2	2
Q5T7C4;P09429;B2RPK0	Q5T7C4;P09429;B2RPK0	16;16;9	13;13;6	11;11;4	High mobility group protein B1;Putative high mobility group protein B1-like 1	HMGB1;HMGB1P1	tr|Q5T7C4|Q5T7C4_HUMAN High mobility group protein B1 OS=Homo sapiens OX=9606 GN=HMGB1 PE=1 SV=1;sp|P09429|HMGB1_HUMAN High mobility group protein B1 OS=Homo sapiens OX=9606 GN=HMGB1 PE=1 SV=3;sp|B2RPK0|HGB1A_HUMAN Putative high mobility group protein B1-l	3	16	13	11	7	8	6	6	6	7	8	9	8	9	7	8	13	16	13	13	10	15	6	7	6	6	6	7	7	8	8	8	7	7	12	13	12	12	9	12	6	7
Q8IWD4;B0QYH3	Q8IWD4;B0QYH3	4;2	4;2	4;2	Coiled-coil domain-containing protein 117	CCDC117	sp|Q8IWD4|CC117_HUMAN Coiled-coil domain-containing protein 117 OS=Homo sapiens OX=9606 GN=CCDC117 PE=1 SV=1;tr|B0QYH3|B0QYH3_HUMAN Coiled-coil domain-containing protein 117 (Fragment) OS=Homo sapiens OX=9606 GN=CCDC117 PE=1 SV=1	2	4	4	4	1	1	1	1	1	1	1	1	1	2	1	1	2	2	3	3	2	2	1	1	1	1	1	1	1	1	1	2	1	1	2	2	3	3	2	2	1	1
K7ERI7;P35268;K7EMH1;K7EP65;K7EKS7;K7ELC4;K7EJT5	K7ERI7;P35268;K7EMH1;K7EP65;K7EKS7;K7ELC4	5;5;4;3;3;3;2	5;5;4;3;3;3;2	5;5;4;3;3;3;2	60S ribosomal protein L22	RPL22	tr|K7ERI7|K7ERI7_HUMAN 60S ribosomal protein L22 OS=Homo sapiens OX=9606 GN=RPL22 PE=1 SV=1;sp|P35268|RL22_HUMAN 60S ribosomal protein L22 OS=Homo sapiens OX=9606 GN=RPL22 PE=1 SV=2;tr|K7EMH1|K7EMH1_HUMAN 60S ribosomal protein L22 (Fragment) OS=Homo sapien	7	5	5	5	3	3	3	3	4	4	3	4	5	4	4	5	3	4	3	3	3	4	3	3	3	3	4	4	3	4	5	4	4	5	3	4	3	3	3	4	3	3
F8WDQ7;F8WDW8;Q96PB1	F8WDQ7;F8WDW8;Q96PB1	1;1;1	1;1;1	1;1;1	CAS1 domain-containing protein 1	CASD1	tr|F8WDQ7|F8WDQ7_HUMAN N-acetylneuraminate 9-O-acetyltransferase OS=Homo sapiens OX=9606 GN=CASD1 PE=1 SV=1;tr|F8WDW8|F8WDW8_HUMAN N-acetylneuraminate 9-O-acetyltransferase OS=Homo sapiens OX=9606 GN=CASD1 PE=1 SV=1;sp|Q96PB1|CASD1_HUMAN N-acetylneuraminat	3	1	1	1	1	1	1	1	1	1	1	1	1	1	1	1	1	1	1	1	1	1	1	1	1	1	1	1	1	1	1	1	1	1	1	1	1	1	1	1	1	1
P11021	P11021	47	46	46	78 kDa glucose-regulated protein	HSPA5	sp|P11021|BIP_HUMAN Endoplasmic reticulum chaperone BiP OS=Homo sapiens OX=9606 GN=HSPA5 PE=1 SV=2	1	47	46	46	35	36	39	41	42	39	39	38	42	42	40	40	38	43	37	37	36	43	34	35	38	40	41	38	38	37	41	41	39	39	37	42	36	36	35	42	34	35
P07900;G3V2J8;Q14568;Q58FG0;Q58FG1	P07900	62;17;8;5;1	62;17;8;5;1	43;10;3;2;0	Heat shock protein HSP 90-alpha	HSP90AA1	sp|P07900|HS90A_HUMAN Heat shock protein HSP 90-alpha OS=Homo sapiens OX=9606 GN=HSP90AA1 PE=1 SV=5	5	62	62	43	36	36	37	35	41	41	41	40	36	41	41	45	48	56	48	48	50	62	36	36	37	35	41	41	41	40	36	41	41	45	48	56	48	48	50	62	21	21
Q9HCC0;D6RD67;D6RDF7;D6R9R1;A0A0G2JM88	Q9HCC0;D6RD67;D6RDF7	37;21;19;17;9	37;21;19;17;9	37;21;19;17;9	Methylcrotonoyl-CoA carboxylase beta chain, mitochondrial	MCCC2	sp|Q9HCC0|MCCB_HUMAN Methylcrotonoyl-CoA carboxylase beta chain, mitochondrial OS=Homo sapiens OX=9606 GN=MCCC2 PE=1 SV=1;tr|D6RD67|D6RD67_HUMAN Methylcrotonoyl-CoA carboxylase beta chain, mitochondrial (Fragment) OS=Homo sapiens OX=9606 GN=MCCC2 PE=1 SV=2	5	37	37	37	24	24	24	25	32	32	28	28	28	25	31	33	19	29	26	26	22	33	24	24	24	25	32	32	28	28	28	25	31	33	19	29	26	26	22	33	24	24
H7BY10;K7EJV9;K7ERT8;A8MUS3;P62750;K7EMA7	H7BY10;K7EJV9;K7ERT8;A8MUS3;P62750;K7EMA7	8;8;8;8;8;5	8;8;8;8;8;5	8;8;8;8;8;5	60S ribosomal protein L23a	RPL23A	tr|H7BY10|H7BY10_HUMAN 60S ribosomal protein L23a (Fragment) OS=Homo sapiens OX=9606 GN=RPL23A PE=1 SV=1;tr|K7EJV9|K7EJV9_HUMAN 60S ribosomal protein L23a (Fragment) OS=Homo sapiens OX=9606 GN=RPL23A PE=1 SV=1;tr|K7ERT8|K7ERT8_HUMAN 60S ribosomal protein L	6	8	8	8	6	6	7	7	8	8	8	8	7	8	8	8	8	8	7	8	6	8	6	6	7	7	8	8	8	8	7	8	8	8	8	8	7	8	6	8	6	6
D3DPQ2;A0A087X0V4;A8K0B5;Q8IWT0;A0A087WW18;H7C3R6	D3DPQ2;A0A087X0V4;A8K0B5;Q8IWT0;A0A087WW18;H7C3R6	2;2;2;2;1;1	2;2;2;2;1;1	2;2;2;2;1;1	Protein archease	ZBTB8OS	tr|D3DPQ2|D3DPQ2_HUMAN Protein archease OS=Homo sapiens OX=9606 GN=ZBTB8OS PE=1 SV=1;tr|A0A087X0V4|A0A087X0V4_HUMAN Protein archease (Fragment) OS=Homo sapiens OX=9606 GN=ZBTB8OS PE=1 SV=1;tr|A8K0B5|A8K0B5_HUMAN Protein archease OS=Homo sapiens OX=9606 GN=	6	2	2	2	2	2	1	2	1	1	2	1	1	1	2	1	2	1	2	2	2	2	2	2	1	2	1	1	2	1	1	1	2	1	2	1	2	2	2	2	2	2
P15924	P15924	228	228	228	Desmoplakin	DSP	sp|P15924|DESP_HUMAN Desmoplakin OS=Homo sapiens OX=9606 GN=DSP PE=1 SV=3	1	228	228	228	96	133	179	137	149	163	139	166	134	85	90	195	177	168	149	162	175	179	96	133	179	137	149	163	139	166	134	85	90	195	177	168	149	162	175	179	96	133
U3KQK0;Q99880;Q99879;Q99877;Q93079;Q5QNW6;P62807;P58876;P57053;O60814;Q96A08;A0A2R8Y619	U3KQK0;Q99880;Q99879;Q99877;Q93079;Q5QNW6;P62807;P58876;P57053;O60814;Q96A08	8;8;8;8;8;8;8;8;8;8;4;2	8;8;8;8;8;8;8;8;8;8;4;2	2;2;2;2;2;2;2;2;2;2;0;0	Histone H2B;Histone H2B type 1-L;Histone H2B type 1-M;Histone H2B type 1-N;Histone H2B type 1-H;Histone H2B type 2-F;Histone H2B type 1-C/E/F/G/I;Histone H2B type 1-D;Histone H2B type F-S;Histone H2B type 1-K;Histone H2B type 1-A	HIST1H2BN;HIST1H2BL;HIST1H2BM;HIST1H2BH;HIST2H2BF;HIST1H2BC;HIST1H2BD;H2BFS;HIST1H2BK;HIST1H2BA	tr|U3KQK0|U3KQK0_HUMAN Histone H2B OS=Homo sapiens OX=9606 GN=H2BC15 PE=1 SV=1;sp|Q99880|H2B1L_HUMAN Histone H2B type 1-L OS=Homo sapiens OX=9606 GN=H2BC13 PE=1 SV=3;sp|Q99879|H2B1M_HUMAN Histone H2B type 1-M OS=Homo sapiens OX=9606 GN=H2BC14 PE=1 SV=3;sp|	12	8	8	2	5	3	5	3	5	7	7	7	6	7	6	6	5	6	7	5	6	7	5	3	5	3	5	7	7	7	6	7	6	6	5	6	7	5	6	7	1	0
P62829;J3KT29;C9JD32;B9ZVP7;J3KTJ3;J3QQT9	P62829;J3KT29;C9JD32;B9ZVP7	8;7;6;5;3;1	8;7;6;5;3;1	8;7;6;5;3;1	60S ribosomal protein L23	RPL23	sp|P62829|RL23_HUMAN 60S ribosomal protein L23 OS=Homo sapiens OX=9606 GN=RPL23 PE=1 SV=1;tr|J3KT29|J3KT29_HUMAN 60S ribosomal protein L23 OS=Homo sapiens OX=9606 GN=RPL23 PE=1 SV=1;tr|C9JD32|C9JD32_HUMAN 60S ribosomal protein L23 (Fragment) OS=Homo sapien	6	8	8	8	4	5	5	4	6	6	5	5	5	5	5	7	6	7	5	5	7	6	4	5	5	4	6	6	5	5	5	5	5	7	6	7	5	5	7	6	4	5
P17096	P17096	8	8	8	High mobility group protein HMG-I/HMG-Y	HMGA1	sp|P17096|HMGA1_HUMAN High mobility group protein HMG-I/HMG-Y OS=Homo sapiens OX=9606 GN=HMGA1 PE=1 SV=3	1	8	8	8	7	5	6	5	7	6	8	7	8	8	5	7	4	4	3	4	1	3	7	5	6	5	7	6	8	7	8	8	5	7	4	4	3	4	1	3	7	5
E7ET40;P00749	E7ET40;P00749	4;4	4;4	4;4	Urokinase-type plasminogen activator;Urokinase-type plasminogen activator long chain A;Urokinase-type plasminogen activator short chain A;Urokinase-type plasminogen activator chain B	PLAU	tr|E7ET40|E7ET40_HUMAN Urokinase-type plasminogen activator OS=Homo sapiens OX=9606 GN=PLAU PE=1 SV=1;sp|P00749|UROK_HUMAN Urokinase-type plasminogen activator OS=Homo sapiens OX=9606 GN=PLAU PE=1 SV=2	2	4	4	4	3	3	4	4	4	4	4	3	3	4	3	4	0	1	0	0	0	0	3	3	4	4	4	4	4	3	3	4	3	4	0	1	0	0	0	0	3	3
Q09666;E9PKR9;E9PLK4;E9PJZ0;E9PJC6;E9PQE3;P48552	Q09666	401;8;8;7;7;5;1	401;8;8;7;7;5;1	401;8;8;7;7;5;1	Neuroblast differentiation-associated protein AHNAK	AHNAK	sp|Q09666|AHNK_HUMAN Neuroblast differentiation-associated protein AHNAK OS=Homo sapiens OX=9606 GN=AHNAK PE=1 SV=2	7	401	401	401	127	126	323	327	374	371	244	176	323	327	356	373	299	343	314	309	296	345	127	126	323	327	374	371	244	176	323	327	356	373	299	343	314	309	296	345	127	126
Q00059;H7BYN3	Q00059;H7BYN3	24;17	24;17	24;17	Transcription factor A, mitochondrial	TFAM	sp|Q00059|TFAM_HUMAN Transcription factor A, mitochondrial OS=Homo sapiens OX=9606 GN=TFAM PE=1 SV=1;tr|H7BYN3|H7BYN3_HUMAN Transcription factor A, mitochondrial (Fragment) OS=Homo sapiens OX=9606 GN=TFAM PE=1 SV=1	2	24	24	24	16	17	15	17	21	21	18	23	19	18	17	22	10	5	6	9	10	5	16	17	15	17	21	21	18	23	19	18	17	22	10	5	6	9	10	5	16	17
Q02413	Q02413	27	27	27	Desmoglein-1	DSG1	sp|Q02413|DSG1_HUMAN Desmoglein-1 OS=Homo sapiens OX=9606 GN=DSG1 PE=1 SV=2	1	27	27	27	17	20	24	18	21	22	18	20	17	17	19	23	21	18	19	18	24	20	17	20	24	18	21	22	18	20	17	17	19	23	21	18	19	18	24	20	17	20
Q06830;A0A0A0MSI0;A0A0A0MRQ5	Q06830;A0A0A0MSI0	23;19;10	23;19;10	18;15;5	Peroxiredoxin-1	PRDX1	sp|Q06830|PRDX1_HUMAN Peroxiredoxin-1 OS=Homo sapiens OX=9606 GN=PRDX1 PE=1 SV=1;tr|A0A0A0MSI0|A0A0A0MSI0_HUMAN Peroxiredoxin-1 (Fragment) OS=Homo sapiens OX=9606 GN=PRDX1 PE=1 SV=1	3	23	23	18	18	17	18	19	18	17	19	19	19	18	20	18	21	23	22	22	21	22	18	17	18	19	18	17	19	19	19	18	20	18	21	23	22	22	21	22	14	14
P06748;E5RGW4;E5RI98	P06748	14;2;1	14;2;1	14;2;1	Nucleophosmin	NPM1	sp|P06748|NPM_HUMAN Nucleophosmin OS=Homo sapiens OX=9606 GN=NPM1 PE=1 SV=2	3	14	14	14	7	8	7	8	11	11	10	10	8	9	9	10	10	14	10	10	9	11	7	8	7	8	11	11	10	10	8	9	9	10	10	14	10	10	9	11	7	8
P07737;K7EJ44;I3L3D5	P07737;K7EJ44	13;9;5	13;9;5	8;6;4	Profilin-1	PFN1	sp|P07737|PROF1_HUMAN Profilin-1 OS=Homo sapiens OX=9606 GN=PFN1 PE=1 SV=2;tr|K7EJ44|K7EJ44_HUMAN Profilin OS=Homo sapiens OX=9606 GN=PFN1 PE=1 SV=1	3	13	13	8	10	11	9	10	10	9	11	9	9	8	10	8	11	13	11	12	12	12	10	11	9	10	10	9	11	9	9	8	10	8	11	13	11	12	12	12	8	8
Q96RQ3;E9PHF7;F5GYT8;E9PG35;G5E9X5;F8WDI3	Q96RQ3;E9PHF7;F5GYT8;E9PG35;G5E9X5	36;35;31;31;24;1	36;35;31;31;24;1	36;35;31;31;24;1	Methylcrotonoyl-CoA carboxylase subunit alpha, mitochondrial	MCCC1	sp|Q96RQ3|MCCA_HUMAN Methylcrotonoyl-CoA carboxylase subunit alpha, mitochondrial OS=Homo sapiens OX=9606 GN=MCCC1 PE=1 SV=3;tr|E9PHF7|E9PHF7_HUMAN Methylcrotonoyl-CoA carboxylase subunit alpha, mitochondrial OS=Homo sapiens OX=9606 GN=MCCC1 PE=1 SV=1;tr|F	6	36	36	36	24	27	27	26	35	32	28	25	26	28	32	34	18	16	18	18	16	24	24	27	27	26	35	32	28	25	26	28	32	34	18	16	18	18	16	24	24	27
P62937;F8WE65;C9J5S7;E5RIZ5;P0DN26;A0A0H2UH34;A0A0B4J2A2;A0A075B767;A0A075B759;Q9Y536;F5H284;P0DN37	P62937;F8WE65;C9J5S7	14;8;8;2;2;2;2;2;2;2;2;1	14;8;8;2;2;2;2;2;2;2;2;1	14;8;8;2;2;2;2;2;2;2;2;1	Peptidyl-prolyl cis-trans isomerase A;Peptidyl-prolyl cis-trans isomerase A, N-terminally processed;Peptidyl-prolyl cis-trans isomerase	PPIA	sp|P62937|PPIA_HUMAN Peptidyl-prolyl cis-trans isomerase A OS=Homo sapiens OX=9606 GN=PPIA PE=1 SV=2;tr|F8WE65|F8WE65_HUMAN Peptidyl-prolyl cis-trans isomerase OS=Homo sapiens OX=9606 GN=PPIA PE=1 SV=1;tr|C9J5S7|C9J5S7_HUMAN Peptidyl-prolyl cis-trans isome	12	14	14	14	9	8	8	8	11	9	11	9	9	9	9	11	11	14	14	14	13	14	9	8	8	8	11	9	11	9	9	9	9	11	11	14	14	14	13	14	9	8
P62805	P62805	10	10	10	Histone H4	HIST1H4A	sp|P62805|H4_HUMAN Histone H4 OS=Homo sapiens OX=9606 GN=H4C1 PE=1 SV=2	1	10	10	10	8	7	7	7	10	9	7	9	9	9	7	9	6	9	8	7	5	6	8	7	7	7	10	9	7	9	9	9	7	9	6	9	8	7	5	6	8	7
P04792;F8WE04;C9J3N8	P04792;F8WE04	26;14;3	26;14;3	26;14;3	Heat shock protein beta-1	HSPB1	sp|P04792|HSPB1_HUMAN Heat shock protein beta-1 OS=Homo sapiens OX=9606 GN=HSPB1 PE=1 SV=2;tr|F8WE04|F8WE04_HUMAN Heat shock protein beta-1 OS=Homo sapiens OX=9606 GN=HSPB1 PE=1 SV=1	3	26	26	26	7	9	13	9	5	11	7	12	10	5	5	12	26	26	23	25	23	26	7	9	13	9	5	11	7	12	10	5	5	12	26	26	23	25	23	26	7	9
P62280;M0QZC5;M0R1H6;M0R1H5	P62280;M0QZC5	16;15;7;4	16;15;7;4	16;15;7;4	40S ribosomal protein S11	RPS11	sp|P62280|RS11_HUMAN 40S ribosomal protein S11 OS=Homo sapiens OX=9606 GN=RPS11 PE=1 SV=3;tr|M0QZC5|M0QZC5_HUMAN 40S ribosomal protein S11 OS=Homo sapiens OX=9606 GN=RPS11 PE=1 SV=1	4	16	16	16	6	7	6	7	11	12	9	9	10	10	9	13	15	16	14	12	13	15	6	7	6	7	11	12	9	9	10	10	9	13	15	16	14	12	13	15	6	7
Q13085;Q59FY4;A0A087WWN5;A0A0C4DGT1;S4R3S7;A0A087X2F8;A0A087X126;A0A087WYK6;A0A087WYS8	Q13085;Q59FY4	157;86;6;6;5;3;3;2;1	157;86;6;6;5;3;3;2;1	136;79;6;4;0;3;3;2;1	Acetyl-CoA carboxylase 1;Biotin carboxylase	ACACA	sp|Q13085|ACACA_HUMAN Acetyl-CoA carboxylase 1 OS=Homo sapiens OX=9606 GN=ACACA PE=1 SV=2;tr|Q59FY4|Q59FY4_HUMAN Acetyl-CoA carboxylase 1 (Fragment) OS=Homo sapiens OX=9606 GN=ACACA PE=1 SV=1	9	157	157	136	122	122	134	122	153	145	117	119	116	121	130	136	92	101	86	95	88	101	122	122	134	122	153	145	117	119	116	121	130	136	92	101	86	95	88	101	108	108
P62081;B5MCP9;A0A2R8Y623	P62081;B5MCP9;A0A2R8Y623	14;10;9	14;10;9	14;10;9	40S ribosomal protein S7	RPS7	sp|P62081|RS7_HUMAN 40S ribosomal protein S7 OS=Homo sapiens OX=9606 GN=RPS7 PE=1 SV=1;tr|B5MCP9|B5MCP9_HUMAN 40S ribosomal protein S7 OS=Homo sapiens OX=9606 GN=RPS7 PE=1 SV=1;tr|A0A2R8Y623|A0A2R8Y623_HUMAN 40S ribosomal protein S7 (Fragment) OS=Homo sapi	3	14	14	14	7	7	9	8	10	11	10	8	6	9	7	11	13	11	12	13	12	14	7	7	9	8	10	11	10	8	6	9	7	11	13	11	12	13	12	14	7	7
R4GN98;P06703	R4GN98;P06703	4;4	4;4	4;4	Protein S100;Protein S100-A6	S100A6	tr|R4GN98|R4GN98_HUMAN Protein S100 (Fragment) OS=Homo sapiens OX=9606 GN=S100A6 PE=1 SV=1;sp|P06703|S10A6_HUMAN Protein S100-A6 OS=Homo sapiens OX=9606 GN=S100A6 PE=1 SV=1	2	4	4	4	3	3	4	4	4	3	3	3	3	4	4	4	2	2	2	2	2	1	3	3	4	4	4	3	3	3	3	4	4	4	2	2	2	2	2	1	3	3
P62851;E9PQK3;E9PK60	P62851	7;1;1	7;1;1	7;1;1	40S ribosomal protein S25	RPS25	sp|P62851|RS25_HUMAN 40S ribosomal protein S25 OS=Homo sapiens OX=9606 GN=RPS25 PE=1 SV=1	3	7	7	7	4	4	5	4	4	5	5	5	5	5	4	6	6	6	5	5	5	7	4	4	5	4	4	5	5	5	5	5	4	6	6	6	5	5	5	7	4	4
P14923;C9JK18;C9JKY1;C9JTX4;C9J826;C9JPI2;K7ERP3	P14923	31;11;11;10;10;3;3	31;11;11;10;10;3;3	30;11;11;10;10;3;3	Junction plakoglobin	JUP	sp|P14923|PLAK_HUMAN Junction plakoglobin OS=Homo sapiens OX=9606 GN=JUP PE=1 SV=3	7	31	31	30	18	20	29	20	21	23	20	21	18	16	18	28	25	23	18	23	25	23	18	20	29	20	21	23	20	21	18	16	18	28	25	23	18	23	25	23	17	19
P08238;Q58FF7	P08238	51;20	30;8	29;8	Heat shock protein HSP 90-beta	HSP90AB1	sp|P08238|HS90B_HUMAN Heat shock protein HSP 90-beta OS=Homo sapiens OX=9606 GN=HSP90AB1 PE=1 SV=4	2	51	30	29	37	39	40	38	43	42	41	43	33	39	42	43	46	50	46	48	47	50	20	22	22	20	24	24	22	24	17	20	23	25	27	29	27	29	28	29	19	21
P10599	P10599	8	8	8	Thioredoxin	TXN	sp|P10599|THIO_HUMAN Thioredoxin OS=Homo sapiens OX=9606 GN=TXN PE=1 SV=3	1	8	8	8	4	5	4	4	4	5	4	4	4	4	4	5	6	8	7	7	7	8	4	5	4	4	4	5	4	4	4	4	4	5	6	8	7	7	7	8	4	5
Q9BUF5;K7ESM5;K7EL29;K7ES63;K7EN98;K7ESQ3;K7EQT3;K7EJ64;K7ERA8;K7EJZ4;K7EPE5;K7EK43	Q9BUF5;K7ESM5	29;20;8;7;6;5;5;5;5;5;5;1	21;12;8;6;6;5;5;5;5;5;5;1	16;7;6;3;6;5;5;5;5;5;5;1	Tubulin beta-6 chain	TUBB6	sp|Q9BUF5|TBB6_HUMAN Tubulin beta-6 chain OS=Homo sapiens OX=9606 GN=TUBB6 PE=1 SV=1;tr|K7ESM5|K7ESM5_HUMAN Tubulin beta chain (Fragment) OS=Homo sapiens OX=9606 GN=TUBB6 PE=1 SV=1	12	29	21	16	20	19	25	19	28	25	21	17	15	18	21	27	22	26	22	24	23	25	14	13	17	13	20	18	15	11	9	12	15	20	14	18	15	16	15	17	10	9
P04083;Q5T3N1;Q5T3N0	P04083;Q5T3N1	26;16;10	26;16;10	26;16;10	Annexin A1;Annexin	ANXA1	sp|P04083|ANXA1_HUMAN Annexin A1 OS=Homo sapiens OX=9606 GN=ANXA1 PE=1 SV=2;tr|Q5T3N1|Q5T3N1_HUMAN Annexin (Fragment) OS=Homo sapiens OX=9606 GN=ANXA1 PE=1 SV=1	3	26	26	26	18	20	20	18	24	22	22	20	18	20	21	23	16	19	4	3	8	2	18	20	20	18	24	22	22	20	18	20	21	23	16	19	4	3	8	2	18	20
P60866;E5RJX2;E5RIP1;G3XAN0	P60866;E5RJX2	7;4;3;3	7;4;3;3	7;4;3;3	40S ribosomal protein S20	RPS20	sp|P60866|RS20_HUMAN 40S ribosomal protein S20 OS=Homo sapiens OX=9606 GN=RPS20 PE=1 SV=1;tr|E5RJX2|E5RJX2_HUMAN 40S ribosomal protein S20 OS=Homo sapiens OX=9606 GN=RPS20 PE=1 SV=1	4	7	7	7	4	5	4	4	5	5	6	5	4	4	5	6	5	7	6	5	5	7	4	5	4	4	5	5	6	5	4	4	5	6	5	7	6	5	5	7	4	5
P62249;M0R210;M0R3H0;M0R1M5;M0QX76;Q6IPX4	P62249;M0R210;M0R3H0;M0R1M5;M0QX76	13;12;9;8;7;6	13;12;9;8;7;6	13;12;9;8;7;6	40S ribosomal protein S16	RPS16	sp|P62249|RS16_HUMAN 40S ribosomal protein S16 OS=Homo sapiens OX=9606 GN=RPS16 PE=1 SV=2;tr|M0R210|M0R210_HUMAN 40S ribosomal protein S16 OS=Homo sapiens OX=9606 GN=RPS16 PE=1 SV=1;tr|M0R3H0|M0R3H0_HUMAN 40S ribosomal protein S16 OS=Homo sapiens OX=9606 G	6	13	13	13	8	9	8	8	9	11	11	11	11	9	10	12	10	12	9	10	11	13	8	9	8	8	9	11	11	11	11	9	10	12	10	12	9	10	11	13	8	9
P35237;A0A024QZX5;A0A087X1N8;A0A2R8YD12;A0A2R8Y6A7;A0A2R8YDD0;A0A2R8Y517;A0A2R8Y5S1;A0A2R8Y6N4	P35237;A0A024QZX5;A0A087X1N8;A0A2R8YD12	17;16;16;15;8;2;2;1;1	17;16;16;15;8;2;2;1;1	16;15;15;14;7;2;2;1;1	Serpin B6	SERPINB6	sp|P35237|SPB6_HUMAN Serpin B6 OS=Homo sapiens OX=9606 GN=SERPINB6 PE=1 SV=3;tr|A0A024QZX5|A0A024QZX5_HUMAN Serpin B6 OS=Homo sapiens OX=9606 GN=SERPINB6 PE=1 SV=1;tr|A0A087X1N8|A0A087X1N8_HUMAN Serpin B6 OS=Homo sapiens OX=9606 GN=SERPINB6 PE=1 SV=1;tr|A0	9	17	17	16	9	8	6	6	9	5	10	6	4	8	6	4	12	17	15	15	14	16	9	8	6	6	9	5	10	6	4	8	6	4	12	17	15	15	14	16	8	7
H0YMV8;Q71UM5;C9JLI6	H0YMV8;Q71UM5;C9JLI6	6;6;5	3;3;3	3;3;3	40S ribosomal protein S27;40S ribosomal protein S27-like	RPS27L	tr|H0YMV8|H0YMV8_HUMAN 40S ribosomal protein S27 OS=Homo sapiens OX=9606 GN=RPS27L PE=1 SV=1;sp|Q71UM5|RS27L_HUMAN 40S ribosomal protein S27-like OS=Homo sapiens OX=9606 GN=RPS27L PE=1 SV=3;tr|C9JLI6|C9JLI6_HUMAN 40S ribosomal protein S27 OS=Homo sapiens O	3	6	3	3	5	5	5	6	6	5	6	6	6	5	6	5	6	6	5	4	5	6	2	3	2	3	3	3	3	3	3	2	3	3	3	3	2	1	2	3	2	3
P62913;Q5VVC8	P62913;Q5VVC8	8;6	8;6	8;6	60S ribosomal protein L11	RPL11	sp|P62913|RL11_HUMAN 60S ribosomal protein L11 OS=Homo sapiens OX=9606 GN=RPL11 PE=1 SV=2;tr|Q5VVC8|Q5VVC8_HUMAN 60S ribosomal protein L11 OS=Homo sapiens OX=9606 GN=RPL11 PE=1 SV=2	2	8	8	8	6	6	6	6	7	6	6	7	4	7	6	6	7	6	6	6	7	4	6	6	6	6	7	6	6	7	4	7	6	6	7	6	6	6	7	4	6	6
P35579;Q5BKV1;B1AH99;REV__S4R3H4;REV__E7EQT4;REV__Q9UKV3	P35579	162;19;11;1;1;1	162;19;11;1;1;1	140;18;11;1;1;1	Myosin-9	MYH9	sp|P35579|MYH9_HUMAN Myosin-9 OS=Homo sapiens OX=9606 GN=MYH9 PE=1 SV=4	6	162	162	140	85	80	99	96	131	115	109	90	85	104	123	129	125	142	122	130	118	149	85	80	99	96	131	115	109	90	85	104	123	129	125	142	122	130	118	149	70	66
P05783;F8VZY9;CON__H-INV:HIT000015463	P05783;F8VZY9	37;34;3	35;32;3	25;22;2	Keratin, type I cytoskeletal 18	KRT18	sp|P05783|K1C18_HUMAN Keratin, type I cytoskeletal 18 OS=Homo sapiens OX=9606 GN=KRT18 PE=1 SV=2;tr|F8VZY9|F8VZY9_HUMAN Keratin, type I cytoskeletal 18 OS=Homo sapiens OX=9606 GN=KRT18 PE=1 SV=1	3	37	35	25	27	24	22	22	29	28	24	28	23	28	24	27	29	34	26	30	26	32	25	22	20	20	27	26	22	26	21	26	22	25	27	32	24	28	24	30	16	15
P05386	P05386	3	2	2	60S acidic ribosomal protein P1	RPLP1	sp|P05386|RLA1_HUMAN 60S acidic ribosomal protein P1 OS=Homo sapiens OX=9606 GN=RPLP1 PE=1 SV=1	1	3	2	2	3	3	2	3	3	3	3	3	3	2	2	2	3	2	2	2	2	2	2	2	1	2	2	2	2	2	2	1	1	1	2	1	1	1	1	1	2	2
P26641	P26641	26	26	26	Elongation factor 1-gamma	EEF1G	sp|P26641|EF1G_HUMAN Elongation factor 1-gamma OS=Homo sapiens OX=9606 GN=EEF1G PE=1 SV=3	1	26	26	26	18	18	19	18	20	17	17	16	15	17	19	18	20	23	22	25	21	26	18	18	19	18	20	17	17	16	15	17	19	18	20	23	22	25	21	26	18	18
P14618;B4DNK4	P14618;B4DNK4	45;36	45;36	3;3	Pyruvate kinase PKM;Pyruvate kinase	PKM	sp|P14618|KPYM_HUMAN Pyruvate kinase PKM OS=Homo sapiens OX=9606 GN=PKM PE=1 SV=4;tr|B4DNK4|B4DNK4_HUMAN Pyruvate kinase OS=Homo sapiens OX=9606 GN=PKM PE=1 SV=1	2	45	45	3	28	23	30	21	34	25	32	24	16	28	24	32	39	37	42	43	40	43	28	23	30	21	34	25	32	24	16	28	24	32	39	37	42	43	40	43	2	2
P12236	P12236	16	16	4	ADP/ATP translocase 3;ADP/ATP translocase 3, N-terminally processed	SLC25A6	sp|P12236|ADT3_HUMAN ADP/ATP translocase 3 OS=Homo sapiens OX=9606 GN=SLC25A6 PE=1 SV=4	1	16	16	4	13	13	15	13	16	13	12	13	12	13	14	14	14	13	12	13	14	14	13	13	15	13	16	13	12	13	12	13	14	14	14	13	12	13	14	14	3	3
F8W1R7;G3V1V0;P60660;J3KND3;G8JLA2;B7Z6Z4;G3V1Y7;F8VPF3;F8VZU9;F8W180;H0YI43;F8W1I5;F8VXL3	F8W1R7;G3V1V0;P60660;J3KND3;G8JLA2;B7Z6Z4;G3V1Y7;F8VPF3;F8VZU9;F8W180	13;13;13;11;11;11;10;10;7;7;4;2;1	13;13;13;11;11;11;10;10;7;7;4;2;1	11;11;11;9;9;9;10;8;7;7;4;0;1	Myosin light polypeptide 6	MYL6	tr|F8W1R7|F8W1R7_HUMAN Myosin light polypeptide 6 OS=Homo sapiens OX=9606 GN=MYL6 PE=1 SV=1;tr|G3V1V0|G3V1V0_HUMAN Myosin light polypeptide 6 OS=Homo sapiens OX=9606 GN=MYL6 PE=1 SV=1;sp|P60660|MYL6_HUMAN Myosin light polypeptide 6 OS=Homo sapiens OX=9606	13	13	13	11	7	7	7	9	9	7	10	7	6	9	9	9	10	13	11	11	11	12	7	7	7	9	9	7	10	7	6	9	9	9	10	13	11	11	11	12	6	6
P47929	P47929	8	8	8	Galectin-7	LGALS7	sp|P47929|LEG7_HUMAN Galectin-7 OS=Homo sapiens OX=9606 GN=LGALS7 PE=1 SV=2	1	8	8	8	4	7	7	5	5	6	6	7	6	5	4	8	7	3	4	3	4	4	4	7	7	5	5	6	6	7	6	5	4	8	7	3	4	3	4	4	4	7
P26583;D6R9A6	P26583;D6R9A6	17;11	17;11	14;8	High mobility group protein B2	HMGB2	sp|P26583|HMGB2_HUMAN High mobility group protein B2 OS=Homo sapiens OX=9606 GN=HMGB2 PE=1 SV=2;tr|D6R9A6|D6R9A6_HUMAN High mobility group protein B2 (Fragment) OS=Homo sapiens OX=9606 GN=HMGB2 PE=1 SV=1	2	17	17	14	6	4	4	5	5	4	8	9	8	8	4	10	15	17	11	13	11	16	6	4	4	5	5	4	8	9	8	8	4	10	15	17	11	13	11	16	5	3
P61604;B8ZZL8;B8ZZ54	P61604;B8ZZL8	14;11;6	14;11;6	7;4;6	10 kDa heat shock protein, mitochondrial	HSPE1	sp|P61604|CH10_HUMAN 10 kDa heat shock protein, mitochondrial OS=Homo sapiens OX=9606 GN=HSPE1 PE=1 SV=2;tr|B8ZZL8|B8ZZL8_HUMAN 10 kDa heat shock protein, mitochondrial OS=Homo sapiens OX=9606 GN=HSPE1 PE=1 SV=1	3	14	14	7	7	8	8	7	9	10	11	9	9	9	9	9	14	14	14	11	12	14	7	8	8	7	9	10	11	9	9	9	9	9	14	14	14	11	12	14	3	4
P04075;J3KPS3;H3BQN4;H3BPS8;H3BUH7;H3BR04;H3BMQ8;H3BU78;H3BR68;A0A087WXX2;A0A3B3IS80;P05062	P04075;J3KPS3;H3BQN4;H3BPS8;H3BUH7	32;30;29;18;16;15;14;11;10;1;1;1	32;30;29;18;16;15;14;11;10;1;1;1	27;27;24;14;15;14;13;10;9;0;0;0	Fructose-bisphosphate aldolase A;Fructose-bisphosphate aldolase	ALDOA	sp|P04075|ALDOA_HUMAN Fructose-bisphosphate aldolase A OS=Homo sapiens OX=9606 GN=ALDOA PE=1 SV=2;tr|J3KPS3|J3KPS3_HUMAN Fructose-bisphosphate aldolase OS=Homo sapiens OX=9606 GN=ALDOA PE=1 SV=1;tr|H3BQN4|H3BQN4_HUMAN Fructose-bisphosphate aldolase OS=Homo	12	32	32	27	23	22	22	20	22	17	27	21	20	21	22	20	27	30	30	31	27	31	23	22	22	20	22	17	27	21	20	21	22	20	27	30	30	31	27	31	20	19
A0A087WWU8;D6R904;A0A494C0G0;Q5VU61;H0YL80	A0A087WWU8	35;16;10;7;5	35;16;10;7;5	11;11;5;7;0		TPM3	tr|A0A087WWU8|A0A087WWU8_HUMAN Tropomyosin alpha-3 chain OS=Homo sapiens OX=9606 GN=TPM3 PE=1 SV=1	5	35	35	11	22	24	24	21	21	21	27	23	19	25	23	25	29	32	32	29	27	33	22	24	24	21	21	21	27	23	19	25	23	25	29	32	32	29	27	33	9	10
P05165;A0A1B0GU58;A0A1B0GWI4;A0A1B0GUX9;A0A1B0GWA1;A0A1B0GTR1;Q5JTW6;Q5JVH2;H0Y4B9;H0Y798	P05165;A0A1B0GU58;A0A1B0GWI4;A0A1B0GUX9;A0A1B0GWA1	43;40;29;28;26;13;6;2;2;1	43;40;29;28;26;13;6;2;2;1	35;32;29;28;26;13;3;2;2;1	Propionyl-CoA carboxylase alpha chain, mitochondrial	PCCA	sp|P05165|PCCA_HUMAN Propionyl-CoA carboxylase alpha chain, mitochondrial OS=Homo sapiens OX=9606 GN=PCCA PE=1 SV=4;tr|A0A1B0GU58|A0A1B0GU58_HUMAN Propanoyl-CoA:carbon dioxide ligase subunit alpha (Fragment) OS=Homo sapiens OX=9606 GN=PCCA PE=1 SV=1;tr|A0A	10	43	43	35	35	39	37	37	43	36	36	39	35	37	40	39	24	21	25	21	21	20	35	39	37	37	43	36	36	39	35	37	40	39	24	21	25	21	21	20	28	31
P61254;J3QRI7;J3QQQ9;J3QQV1;J3QRC4;J3KSS0;J3KS10	P61254;J3QRI7;J3QQQ9;J3QQV1;J3QRC4	11;10;10;10;10;5;3	11;10;10;10;10;5;3	4;3;3;3;3;3;0	60S ribosomal protein L26	RPL26	sp|P61254|RL26_HUMAN 60S ribosomal protein L26 OS=Homo sapiens OX=9606 GN=RPL26 PE=1 SV=1;tr|J3QRI7|J3QRI7_HUMAN 60S ribosomal protein L26 (Fragment) OS=Homo sapiens OX=9606 GN=RPL26 PE=3 SV=1;tr|J3QQQ9|J3QQQ9_HUMAN KOW domain-containing protein OS=Homo sa	7	11	11	4	6	5	5	6	6	8	5	7	5	7	6	9	9	9	8	8	8	10	6	5	5	6	6	8	5	7	5	7	6	9	9	9	8	8	8	10	1	1
P28482	P28482	21	21	17	Mitogen-activated protein kinase 1	MAPK1	sp|P28482|MK01_HUMAN Mitogen-activated protein kinase 1 OS=Homo sapiens OX=9606 GN=MAPK1 PE=1 SV=3	1	21	21	17	12	8	10	11	12	7	14	8	7	11	14	17	21	21	20	20	19	18	12	8	10	11	12	7	14	8	7	11	14	17	21	21	20	20	19	18	10	6
G3V4C1;B2R5W2;B4DY08;G3V4W0;P07910;G3V2Q1;G3V576;G3V2D6;G3V251;G3V575;G3V5V7;G3V555;G3V3K6;G3V5X6;B4DSU6;G3V4M8;G3V2H6;B3KT61;E5RJ39;Q86SE5	G3V4C1;B2R5W2;B4DY08;G3V4W0;P07910;G3V2Q1;G3V576;G3V2D6;G3V251	19;19;18;18;16;16;14;12;10;9;9;9;8;8;7;5;4;1;1;1	19;19;18;18;16;16;14;12;10;9;9;9;8;8;7;5;4;1;1;1	12;12;11;11;9;9;7;9;6;5;6;5;4;4;3;1;0;1;1;1	Heterogeneous nuclear ribonucleoproteins C1/C2	HNRNPC	tr|G3V4C1|G3V4C1_HUMAN Heterogeneous nuclear ribonucleoproteins C1/C2 OS=Homo sapiens OX=9606 GN=HNRNPC PE=1 SV=1;tr|B2R5W2|B2R5W2_HUMAN Heterogeneous nuclear ribonucleoproteins C1/C2 OS=Homo sapiens OX=9606 GN=HNRNPC PE=1 SV=1;tr|B4DY08|B4DY08_HUMAN Heter	20	19	19	12	10	9	10	8	11	11	10	13	10	10	8	12	12	14	11	12	13	13	10	9	10	8	11	11	10	13	10	10	8	12	12	14	11	12	13	13	7	4
Wnt4_MtC_construct;P56705;B1AJZ6;H0Y663	Wnt4_MtC_construct	40;9;3;3	40;9;3;3	9;9;3;3			Wnt4_MtC_construct	4	40	40	9	2	1	29	28	33	32	2	3	20	24	32	34	4	2	18	18	24	26	2	1	29	28	33	32	2	3	20	24	32	34	4	2	18	18	24	26	0	0
P18077;C9K025;F8WBS5;F8WB72	P18077;C9K025;F8WBS5;F8WB72	9;7;6;6	9;7;6;6	9;7;6;6	60S ribosomal protein L35a	RPL35A	sp|P18077|RL35A_HUMAN 60S ribosomal protein L35a OS=Homo sapiens OX=9606 GN=RPL35A PE=1 SV=2;tr|C9K025|C9K025_HUMAN 60S ribosomal protein L35a (Fragment) OS=Homo sapiens OX=9606 GN=RPL35A PE=1 SV=1;tr|F8WBS5|F8WBS5_HUMAN 60S ribosomal protein L35a OS=Homo	4	9	9	9	6	5	5	6	8	9	6	6	6	8	8	8	8	9	7	7	5	6	6	5	5	6	8	9	6	6	6	8	8	8	8	9	7	7	5	6	6	5
P0DP25;P0DP24;P0DP23;E7EMB3;Q96HY3;G3V361;A0A590UJI2;M0QZ52;F8WBR5;G3V479;A0A590UJC0;G3V226;C9J7T9;P02585	P0DP25;P0DP24;P0DP23;E7EMB3;Q96HY3;G3V361;A0A590UJI2	18;18;18;15;11;10;10;8;7;7;5;5;1;1	18;18;18;15;11;10;10;8;7;7;5;5;1;1	16;16;16;13;11;10;10;6;5;5;5;5;0;0		CALM2;CALM1	sp|P0DP25|CALM3_HUMAN Calmodulin-3 OS=Homo sapiens OX=9606 GN=CALM3 PE=1 SV=1;sp|P0DP24|CALM2_HUMAN Calmodulin-2 OS=Homo sapiens OX=9606 GN=CALM2 PE=1 SV=1;sp|P0DP23|CALM1_HUMAN Calmodulin-1 OS=Homo sapiens OX=9606 GN=CALM1 PE=1 SV=1;tr|E7EMB3|E7EMB3_HUMAN	14	18	18	16	10	8	11	10	11	8	11	9	9	12	10	10	13	11	14	15	13	14	10	8	11	10	11	8	11	9	9	12	10	10	13	11	14	15	13	14	8	6
P14625;Q96GW1;A0A1W2PRR1;H0YIV0;Q58FF3;F8W026	P14625	62;21;21;9;9;4	62;21;21;9;9;4	60;19;19;9;9;2	Endoplasmin	HSP90B1	sp|P14625|ENPL_HUMAN Endoplasmin OS=Homo sapiens OX=9606 GN=HSP90B1 PE=1 SV=1	6	62	62	60	35	37	47	47	40	39	43	35	36	48	42	43	54	54	45	57	55	61	35	37	47	47	40	39	43	35	36	48	42	43	54	54	45	57	55	61	33	35
P05543	P05543	2	1	1	Thyroxine-binding globulin	SERPINA7	sp|P05543|THBG_HUMAN Thyroxine-binding globulin OS=Homo sapiens OX=9606 GN=SERPINA7 PE=1 SV=2	1	2	1	1	2	1	2	2	2	2	2	2	2	2	2	2	2	2	2	1	2	2	1	0	1	1	1	1	1	1	1	1	1	1	1	1	1	0	1	1	1	0
Q9BR76;A0A087WW53;F5H390;F5H0D2;A9Z1Z3	Q9BR76	20;9;9;3;1	20;9;9;3;1	20;9;9;3;1	Coronin-1B	CORO1B	sp|Q9BR76|COR1B_HUMAN Coronin-1B OS=Homo sapiens OX=9606 GN=CORO1B PE=1 SV=1	5	20	20	20	8	9	12	10	15	14	11	9	14	12	13	15	12	17	16	16	16	19	8	9	12	10	15	14	11	9	14	12	13	15	12	17	16	16	16	19	8	9
P23528;G3V1A4;E9PP50;E9PK25;E9PQB7;E9PLJ3;E9PS23	P23528;G3V1A4;E9PP50;E9PK25;E9PQB7;E9PLJ3;E9PS23	15;14;14;14;12;9;9	15;14;14;14;12;9;9	11;10;10;10;8;8;9	Cofilin-1	CFL1	sp|P23528|COF1_HUMAN Cofilin-1 OS=Homo sapiens OX=9606 GN=CFL1 PE=1 SV=3;tr|G3V1A4|G3V1A4_HUMAN Cofilin, non-muscle isoform OS=Homo sapiens OX=9606 GN=CFL1 PE=1 SV=1;tr|E9PP50|E9PP50_HUMAN Cofilin, non-muscle isoform (Fragment) OS=Homo sapiens OX=9606 GN=C	7	15	15	11	13	11	12	11	13	8	12	10	8	9	10	12	13	12	12	12	12	14	13	11	12	11	13	8	12	10	8	9	10	12	13	12	12	12	12	14	9	9
F8W6I7;P09651;F8VZ49;F8VTQ5;Q32P51;A0A2R8Y4L2;F8VYN5;H0YH80;F8W646	F8W6I7;P09651;F8VZ49;F8VTQ5;Q32P51;A0A2R8Y4L2;F8VYN5	19;19;15;14;14;12;11;8;7	18;18;14;13;13;11;10;8;7	17;17;13;12;12;11;9;8;6	Heterogeneous nuclear ribonucleoprotein A1;Heterogeneous nuclear ribonucleoprotein A1, N-terminally processed;Heterogeneous nuclear ribonucleoprotein A1-like 2	HNRNPA1;HNRNPA1L2	tr|F8W6I7|F8W6I7_HUMAN Helix-destabilizing protein OS=Homo sapiens OX=9606 GN=HNRNPA1 PE=1 SV=2;sp|P09651|ROA1_HUMAN Heterogeneous nuclear ribonucleoprotein A1 OS=Homo sapiens OX=9606 GN=HNRNPA1 PE=1 SV=5;tr|F8VZ49|F8VZ49_HUMAN Helix-destabilizing protein	9	19	18	17	12	11	11	12	14	12	13	13	10	15	11	14	16	17	15	16	17	18	12	11	11	12	14	12	13	13	10	15	11	14	15	17	14	15	16	18	12	11
Q9NWU1;F8VNS3;C9J2G3;C9JQQ2	Q9NWU1	3;1;1;1	3;1;1;1	3;1;1;1	3-oxoacyl-[acyl-carrier-protein] synthase, mitochondrial	OXSM	sp|Q9NWU1|OXSM_HUMAN 3-oxoacyl-[acyl-carrier-protein] synthase, mitochondrial OS=Homo sapiens OX=9606 GN=OXSM PE=1 SV=1	4	3	3	3	1	0	0	0	1	1	1	1	0	1	1	1	1	3	3	3	3	3	1	0	0	0	1	1	1	1	0	1	1	1	1	3	3	3	3	3	1	0
P37802;X6RJP6;C9J5W6;Q9UI15	P37802;X6RJP6	16;15;1;1	16;15;1;1	16;15;1;1	Transgelin-2	TAGLN2	sp|P37802|TAGL2_HUMAN Transgelin-2 OS=Homo sapiens OX=9606 GN=TAGLN2 PE=1 SV=3;tr|X6RJP6|X6RJP6_HUMAN Transgelin-2 (Fragment) OS=Homo sapiens OX=9606 GN=TAGLN2 PE=1 SV=1	4	16	16	16	12	11	11	12	13	13	14	11	11	11	11	13	15	16	15	14	13	16	12	11	11	12	13	13	14	11	11	11	11	13	15	16	15	14	13	16	12	11
P19338;H7BY16;C9JYW2;C9JLB1;C9J1H7;C9JWL1	P19338;H7BY16	32;20;2;2;2;2	32;20;2;2;2;2	32;20;2;2;2;2	Nucleolin	NCL	sp|P19338|NUCL_HUMAN Nucleolin OS=Homo sapiens OX=9606 GN=NCL PE=1 SV=3;tr|H7BY16|H7BY16_HUMAN Nucleolin (Fragment) OS=Homo sapiens OX=9606 GN=NCL PE=1 SV=8	6	32	32	32	19	18	18	22	24	20	20	16	20	21	22	20	24	28	24	23	22	31	19	18	18	22	24	20	20	16	20	21	22	20	24	28	24	23	22	31	19	18
P62266;D6RD47;D6RDJ2;D6RIX0;D6R9I7	P62266;D6RD47	5;4;2;2;2	5;4;2;2;2	5;4;2;2;2	40S ribosomal protein S23	RPS23	sp|P62266|RS23_HUMAN 40S ribosomal protein S23 OS=Homo sapiens OX=9606 GN=RPS23 PE=1 SV=3;tr|D6RD47|D6RD47_HUMAN 40S ribosomal protein S23 OS=Homo sapiens OX=9606 GN=RPS23 PE=1 SV=1	5	5	5	5	4	4	4	4	5	5	4	5	4	4	5	5	5	5	4	3	4	5	4	4	4	4	5	5	4	5	4	4	5	5	5	5	4	3	4	5	4	4
B8ZZQ6;P06454;B8ZZA1;B8ZZW7;H7C2N1	B8ZZQ6;P06454;B8ZZA1;B8ZZW7;H7C2N1	8;8;6;6;6	8;8;6;6;6	8;8;6;6;6	Prothymosin alpha;Prothymosin alpha, N-terminally processed;Thymosin alpha-1	PTMA	tr|B8ZZQ6|B8ZZQ6_HUMAN Prothymosin alpha OS=Homo sapiens OX=9606 GN=PTMA PE=1 SV=1;sp|P06454|PTMA_HUMAN Prothymosin alpha OS=Homo sapiens OX=9606 GN=PTMA PE=1 SV=2;tr|B8ZZA1|B8ZZA1_HUMAN Prothymosin alpha OS=Homo sapiens OX=9606 GN=PTMA PE=1 SV=1;tr|B8ZZW7	5	8	8	8	3	2	2	2	2	1	2	4	1	6	2	2	7	8	8	8	8	7	3	2	2	2	2	1	2	4	1	6	2	2	7	8	8	8	8	7	3	2
B5MDF5;P62826;J3KQE5;F5H018;H0YFC6;B4DV51;A0A087X0W0	B5MDF5;P62826;J3KQE5;F5H018;H0YFC6	15;15;14;13;8;6;1	15;15;14;13;8;6;1	15;15;14;13;8;6;1	GTP-binding nuclear protein Ran	RAN	tr|B5MDF5|B5MDF5_HUMAN GTP-binding nuclear protein Ran OS=Homo sapiens OX=9606 GN=RAN PE=1 SV=1;sp|P62826|RAN_HUMAN GTP-binding nuclear protein Ran OS=Homo sapiens OX=9606 GN=RAN PE=1 SV=3;tr|J3KQE5|J3KQE5_HUMAN GTP-binding nuclear protein Ran (Fragment) O	7	15	15	15	10	8	10	12	12	10	13	12	9	11	10	12	13	15	14	12	12	13	10	8	10	12	12	10	13	12	9	11	10	12	13	15	14	12	12	13	10	8
P30050	P30050	7	7	7	60S ribosomal protein L12	RPL12	sp|P30050|RL12_HUMAN 60S ribosomal protein L12 OS=Homo sapiens OX=9606 GN=RPL12 PE=1 SV=1	1	7	7	7	6	6	6	6	6	5	6	6	4	7	7	6	7	7	7	5	5	5	6	6	6	6	6	5	6	6	4	7	7	6	7	7	7	5	5	5	6	6
P05388;F8VWS0;F8VW21;F8VU65;Q8NHW5;F8VPE8;G3V210;F8VQY6;F8VRK7;F8VZS0;F8VWV4;F8VS58;F8W1K8	P05388;F8VWS0;F8VW21;F8VU65;Q8NHW5;F8VPE8;G3V210;F8VQY6;F8VRK7;F8VZS0	15;14;11;11;11;10;10;9;9;8;7;6;4	15;14;11;11;11;10;10;9;9;8;7;6;4	15;14;11;11;11;10;10;9;9;8;7;6;4	60S acidic ribosomal protein P0;60S acidic ribosomal protein P0-like	RPLP0;RPLP0P6	sp|P05388|RLA0_HUMAN 60S acidic ribosomal protein P0 OS=Homo sapiens OX=9606 GN=RPLP0 PE=1 SV=1;tr|F8VWS0|F8VWS0_HUMAN 60S acidic ribosomal protein P0 OS=Homo sapiens OX=9606 GN=RPLP0 PE=1 SV=1;tr|F8VW21|F8VW21_HUMAN 60S acidic ribosomal protein P0 (Fragme	13	15	15	15	11	10	11	9	13	10	12	11	8	11	10	11	12	14	13	13	13	13	11	10	11	9	13	10	12	11	8	11	10	11	12	14	13	13	13	13	11	10
P62942;Q5W0X3;A0A087WZM5;Q1JUQ3;Q1JUQ5;A0A087WTS4;A0A087WV48	P62942;Q5W0X3;A0A087WZM5	4;3;3;1;1;1;1	4;3;3;1;1;1;1	4;3;3;1;1;1;1	Peptidyl-prolyl cis-trans isomerase FKBP1A;Peptidyl-prolyl cis-trans isomerase	FKBP1A	sp|P62942|FKB1A_HUMAN Peptidyl-prolyl cis-trans isomerase FKBP1A OS=Homo sapiens OX=9606 GN=FKBP1A PE=1 SV=2;tr|Q5W0X3|Q5W0X3_HUMAN Peptidylprolyl isomerase OS=Homo sapiens OX=9606 GN=FKBP1A PE=1 SV=1;tr|A0A087WZM5|A0A087WZM5_HUMAN Peptidylprolyl isomerase	7	4	4	4	2	2	2	2	1	1	4	2	3	2	3	2	3	3	4	4	3	4	2	2	2	2	1	1	4	2	3	2	3	2	3	3	4	4	3	4	2	2
R4GN49;P29034	R4GN49;P29034	5;5	5;5	5;5	Protein S100-A2	S100A2	tr|R4GN49|R4GN49_HUMAN Protein S100-A2 OS=Homo sapiens OX=9606 GN=S100A2 PE=1 SV=1;sp|P29034|S10A2_HUMAN Protein S100-A2 OS=Homo sapiens OX=9606 GN=S100A2 PE=1 SV=3	2	5	5	5	1	1	1	1	1	3	2	2	1	3	1	4	1	0	1	0	1	1	1	1	1	1	1	3	2	2	1	3	1	4	1	0	1	0	1	1	1	1
P11940;E7EQV3;E7ERJ7;A0A087WTT1;H0YAR2;Q9H361;H0YBN4;H0YAP2;H0YB86;E5RJB9;H0YAS6;E5RGH3;H0YB75;Q4VXU2;E5RH24;H0YAS7;A0A6I8PS38;A0A6I8PLA1;E5RHG7;H0YAW6;E5RGC4;E5RFD8;Q96DU9;H0YC10	P11940;E7EQV3;E7ERJ7;A0A087WTT1;H0YAR2	35;34;33;32;21;17;13;10;7;6;6;6;6;6;5;4;4;4;3;2;1;1;1;1	35;34;33;32;21;17;13;10;7;6;6;6;6;6;5;4;4;4;3;2;1;1;1;1	22;22;21;19;14;13;5;10;4;1;5;2;5;2;1;3;1;1;0;2;0;0;1;1	Polyadenylate-binding protein 1;Polyadenylate-binding protein	PABPC1	sp|P11940|PABP1_HUMAN Polyadenylate-binding protein 1 OS=Homo sapiens OX=9606 GN=PABPC1 PE=1 SV=2;tr|E7EQV3|E7EQV3_HUMAN Polyadenylate-binding protein OS=Homo sapiens OX=9606 GN=PABPC1 PE=1 SV=1;tr|E7ERJ7|E7ERJ7_HUMAN Polyadenylate-binding protein OS=Homo	24	35	35	22	25	26	24	27	28	27	24	21	25	27	24	30	28	30	27	30	31	32	25	26	24	27	28	27	24	21	25	27	24	30	28	30	27	30	31	32	16	19
P63167;F8VXL2;F8VRV5;F8VXI7	P63167;F8VXL2;F8VRV5	6;3;3;1	6;3;3;1	3;3;3;1	Dynein light chain 1, cytoplasmic	DYNLL1	sp|P63167|DYL1_HUMAN Dynein light chain 1, cytoplasmic OS=Homo sapiens OX=9606 GN=DYNLL1 PE=1 SV=1;tr|F8VXL2|F8VXL2_HUMAN Dynein light chain OS=Homo sapiens OX=9606 GN=DYNLL1 PE=1 SV=1;tr|F8VRV5|F8VRV5_HUMAN Dynein light chain OS=Homo sapiens OX=9606 GN=DY	4	6	6	3	2	1	3	1	3	2	2	3	2	3	4	3	4	5	4	4	5	5	2	1	3	1	3	2	2	3	2	3	4	3	4	5	4	4	5	5	0	0
P63104;E7EX29;B0AZS6;B7Z2E6;H0YB80;E7ESK7;E5RIR4;E9PD24;E7EVZ2;E5RGE1	P63104;E7EX29;B0AZS6;B7Z2E6;H0YB80	23;17;15;12;12;11;8;8;8;5	21;15;14;11;11;10;7;7;7;4	19;13;12;9;9;10;7;7;7;4	14-3-3 protein zeta/delta	YWHAZ	sp|P63104|1433Z_HUMAN 14-3-3 protein zeta/delta OS=Homo sapiens OX=9606 GN=YWHAZ PE=1 SV=1;tr|E7EX29|E7EX29_HUMAN 14-3-3 protein zeta/delta (Fragment) OS=Homo sapiens OX=9606 GN=YWHAZ PE=1 SV=1;tr|B0AZS6|B0AZS6_HUMAN 14-3-3 protein zeta/delta OS=Homo sapie	10	23	21	19	13	12	14	12	17	15	17	15	14	14	13	16	20	21	20	21	22	23	11	10	12	10	15	13	15	13	12	12	11	14	18	19	18	19	20	21	11	10
P00338;F5GXY2;F5GYU2;F5GXH2;F5H5J4;F5H6W8;F5GZQ4;F5H8H6;F5GXC7;F5GWW2;F5GXU1	P00338;F5GXY2	28;14;13;12;8;8;7;5;5;5;5	28;14;13;12;8;8;7;5;5;5;5	26;13;12;11;8;8;7;5;5;5;5	L-lactate dehydrogenase A chain	LDHA	sp|P00338|LDHA_HUMAN L-lactate dehydrogenase A chain OS=Homo sapiens OX=9606 GN=LDHA PE=1 SV=2;tr|F5GXY2|F5GXY2_HUMAN L-lactate dehydrogenase A chain (Fragment) OS=Homo sapiens OX=9606 GN=LDHA PE=1 SV=8	11	28	28	26	15	14	16	15	19	17	18	17	16	17	16	19	20	24	23	23	22	27	15	14	16	15	19	17	18	17	16	17	16	19	20	24	23	23	22	27	14	13
P13639;M0R0I6	P13639	54;1	54;1	53;1	Elongation factor 2	EEF2	sp|P13639|EF2_HUMAN Elongation factor 2 OS=Homo sapiens OX=9606 GN=EEF2 PE=1 SV=4	2	54	54	53	36	35	35	31	37	34	40	38	36	34	35	42	41	46	44	42	43	46	36	35	35	31	37	34	40	38	36	34	35	42	41	46	44	42	43	46	35	34
P22626;A0A087WUI2	P22626;A0A087WUI2	28;21	28;21	27;20	Heterogeneous nuclear ribonucleoproteins A2/B1	HNRNPA2B1	sp|P22626|ROA2_HUMAN Heterogeneous nuclear ribonucleoproteins A2/B1 OS=Homo sapiens OX=9606 GN=HNRNPA2B1 PE=1 SV=2;tr|A0A087WUI2|A0A087WUI2_HUMAN Heterogeneous nuclear ribonucleoproteins A2/B1 OS=Homo sapiens OX=9606 GN=HNRNPA2B1 PE=1 SV=1	2	28	28	27	14	13	11	13	17	14	14	17	12	17	11	18	24	26	22	23	23	25	14	13	11	13	17	14	14	17	12	17	11	18	24	26	22	23	23	25	14	13
P52565;J3KTF8;J3QQX2;J3KRE2;J3KRY1;J3KS60	P52565;J3KTF8;J3QQX2;J3KRE2;J3KRY1	11;9;9;8;7;4	11;9;9;8;7;4	11;9;9;8;7;4	Rho GDP-dissociation inhibitor 1	ARHGDIA	sp|P52565|GDIR1_HUMAN Rho GDP-dissociation inhibitor 1 OS=Homo sapiens OX=9606 GN=ARHGDIA PE=1 SV=3;tr|J3KTF8|J3KTF8_HUMAN Rho GDP-dissociation inhibitor 1 (Fragment) OS=Homo sapiens OX=9606 GN=ARHGDIA PE=1 SV=8;tr|J3QQX2|J3QQX2_HUMAN Rho GDP-dissociation	6	11	11	11	6	6	7	6	8	7	7	7	6	8	7	6	8	8	9	8	8	9	6	6	7	6	8	7	7	7	6	8	7	6	8	8	9	8	8	9	6	6
Q00839;A0A1W2PPS1;A0A1X7SBS1;A0A1W2PP35;Q5RI18;A0A1W2PPH7;A0A1W2PPL4;A0A1W2PP34;A0A1W2PQL0;A0A1W2PQ74;A0A1W2PRZ7;A0A1W2PQD4;A0A1W2PRI6;A0A1W2PPE9;A0A1W2PNG3;A0A1W2PP22;A0A087WVI9	Q00839;A0A1W2PPS1;A0A1X7SBS1;A0A1W2PP35;Q5RI18;A0A1W2PPH7;A0A1W2PPL4;A0A1W2PP34;A0A1W2PQL0;A0A1W2PQ74;A0A1W2PRZ7;A0A1W2PQD4	35;33;32;30;29;26;26;24;24;22;20;19;5;2;2;1;1	35;33;32;30;29;26;26;24;24;22;20;19;5;2;2;1;1	35;33;32;30;29;26;26;24;24;22;20;19;5;2;2;1;1	Heterogeneous nuclear ribonucleoprotein U	HNRNPU	sp|Q00839|HNRPU_HUMAN Heterogeneous nuclear ribonucleoprotein U OS=Homo sapiens OX=9606 GN=HNRNPU PE=1 SV=6;tr|A0A1W2PPS1|A0A1W2PPS1_HUMAN Heterogeneous nuclear ribonucleoprotein U OS=Homo sapiens OX=9606 GN=HNRNPU PE=1 SV=1;tr|A0A1X7SBS1|A0A1X7SBS1_HUMAN	17	35	35	35	18	16	19	17	20	20	21	18	19	19	20	25	24	29	27	30	26	32	18	16	19	17	20	20	21	18	19	19	20	25	24	29	27	30	26	32	18	16
C9JYQ9;H0Y8C2;Q6P5R6	C9JYQ9;H0Y8C2;Q6P5R6	3;3;3	3;3;3	3;3;3	60S ribosomal protein L22-like 1	RPL22L1	tr|C9JYQ9|C9JYQ9_HUMAN 60S ribosomal protein L22-like 1 OS=Homo sapiens OX=9606 GN=RPL22L1 PE=1 SV=1;tr|H0Y8C2|H0Y8C2_HUMAN 60S ribosomal protein L22-like 1 (Fragment) OS=Homo sapiens OX=9606 GN=RPL22L1 PE=1 SV=1;sp|Q6P5R6|RL22L_HUMAN 60S ribosomal protein	3	3	3	3	3	3	2	3	2	3	3	2	3	2	3	3	1	0	0	0	0	0	3	3	2	3	2	3	3	2	3	2	3	3	1	0	0	0	0	0	3	3
P61956	P61956	3	3	1	Small ubiquitin-related modifier 2	SUMO2	sp|P61956|SUMO2_HUMAN Small ubiquitin-related modifier 2 OS=Homo sapiens OX=9606 GN=SUMO2 PE=1 SV=3	1	3	3	1	1	1	2	1	2	1	2	2	1	2	2	2	3	3	3	3	2	3	1	1	2	1	2	1	2	2	1	2	2	2	3	3	3	3	2	3	0	0
P49790	P49790	44	44	44	Nuclear pore complex protein Nup153	NUP153	sp|P49790|NU153_HUMAN Nuclear pore complex protein Nup153 OS=Homo sapiens OX=9606 GN=NUP153 PE=1 SV=2	1	44	44	44	30	26	33	32	38	33	29	32	31	35	31	36	34	33	30	33	33	36	30	26	33	32	38	33	29	32	31	35	31	36	34	33	30	33	33	36	30	26
P40227;J3KRI6	P40227	27;1	27;1	22;0	T-complex protein 1 subunit zeta	CCT6A	sp|P40227|TCPZ_HUMAN T-complex protein 1 subunit zeta OS=Homo sapiens OX=9606 GN=CCT6A PE=1 SV=3	2	27	27	22	21	15	18	18	21	21	17	17	19	19	18	22	18	25	24	25	24	26	21	15	18	18	21	21	17	17	19	19	18	22	18	25	24	25	24	26	16	10
A0A286YF22;O43175;A0A2C9F2M7;A0A286YFA2;A0A286YFM8;A0A286YFL2;A0A286YER3;A0A286YFC8;A0A286YFB2;A0A286YF78;A0A286YF34;A0A286YFE1;A0A286YFF3;A0A286YFK5	A0A286YF22;O43175;A0A2C9F2M7;A0A286YFA2;A0A286YFM8;A0A286YFL2	15;15;13;12;9;9;5;5;5;4;3;3;2;2	15;15;13;12;9;9;5;5;5;4;3;3;2;2	15;15;13;12;9;9;5;5;5;4;3;3;2;2	D-3-phosphoglycerate dehydrogenase	PHGDH	tr|A0A286YF22|A0A286YF22_HUMAN D-3-phosphoglycerate dehydrogenase OS=Homo sapiens OX=9606 GN=PHGDH PE=1 SV=1;sp|O43175|SERA_HUMAN D-3-phosphoglycerate dehydrogenase OS=Homo sapiens OX=9606 GN=PHGDH PE=1 SV=4;tr|A0A2C9F2M7|A0A2C9F2M7_HUMAN D-3-phosphoglycer	14	15	15	15	12	11	12	12	15	13	11	11	11	11	12	14	7	2	1	1	1	0	12	11	12	12	15	13	11	11	11	11	12	14	7	2	1	1	1	0	12	11
P16989;A0A0D9SEI8	P16989	13;4	13;4	6;1	Y-box-binding protein 3	YBX3	sp|P16989|YBOX3_HUMAN Y-box-binding protein 3 OS=Homo sapiens OX=9606 GN=YBX3 PE=1 SV=4	2	13	13	6	8	6	8	9	9	11	8	11	10	9	11	12	10	12	9	10	10	11	8	6	8	9	9	11	8	11	10	9	11	12	10	12	9	10	10	11	5	3
P62258;B4DJF2;I3L3T1;K7EM20;K7EIT4;I3L0W5	P62258	24;10;10;8;7;2	24;10;10;8;7;2	22;9;9;7;6;2	14-3-3 protein epsilon	YWHAE	sp|P62258|1433E_HUMAN 14-3-3 protein epsilon OS=Homo sapiens OX=9606 GN=YWHAE PE=1 SV=1	6	24	24	22	19	18	17	16	18	16	20	16	15	19	18	18	23	24	24	22	22	23	19	18	17	16	18	16	20	16	15	19	18	18	23	24	24	22	22	23	17	16
Q00325	Q00325	13	13	1	Phosphate carrier protein, mitochondrial	SLC25A3	sp|Q00325|MPCP_HUMAN Phosphate carrier protein, mitochondrial OS=Homo sapiens OX=9606 GN=SLC25A3 PE=1 SV=2	1	13	13	1	12	10	11	10	12	12	11	11	8	9	11	12	12	12	11	10	9	10	12	10	11	10	12	12	11	11	8	9	11	12	12	12	11	10	9	10	1	1
C9J4Z3;P61513;G5E9R3;M0R0A1;Q6P4E4;E9PEL3;M0R2L6	C9J4Z3;P61513;G5E9R3;M0R0A1;Q6P4E4;E9PEL3;M0R2L6	3;3;2;2;2;2;2	3;3;2;2;2;2;2	3;3;2;2;2;2;2	60S ribosomal protein L37a	RPL37A	tr|C9J4Z3|C9J4Z3_HUMAN 60S ribosomal protein L37a OS=Homo sapiens OX=9606 GN=RPL37A PE=1 SV=1;sp|P61513|RL37A_HUMAN 60S ribosomal protein L37a OS=Homo sapiens OX=9606 GN=RPL37A PE=1 SV=2;tr|G5E9R3|G5E9R3_HUMAN 60S ribosomal protein L37a OS=Homo sapiens OX=	7	3	3	3	2	2	3	2	3	3	1	3	3	2	3	2	3	3	2	3	2	3	2	2	3	2	3	3	1	3	3	2	3	2	3	3	2	3	2	3	2	2
P30101	P30101	47	47	42	Protein disulfide-isomerase A3	PDIA3	sp|P30101|PDIA3_HUMAN Protein disulfide-isomerase A3 OS=Homo sapiens OX=9606 GN=PDIA3 PE=1 SV=4	1	47	47	42	30	25	32	33	34	32	31	29	30	34	32	36	37	45	43	44	41	45	30	25	32	33	34	32	31	29	30	34	32	36	37	45	43	44	41	45	25	21
P12956;B1AHC9	P12956;B1AHC9	52;49	52;49	52;49	X-ray repair cross-complementing protein 6	XRCC6	sp|P12956|XRCC6_HUMAN X-ray repair cross-complementing protein 6 OS=Homo sapiens OX=9606 GN=XRCC6 PE=1 SV=2;tr|B1AHC9|B1AHC9_HUMAN ATP-dependent DNA helicase 2 subunit 1 OS=Homo sapiens OX=9606 GN=XRCC6 PE=1 SV=1	2	52	52	52	31	29	26	28	36	33	35	35	28	32	32	38	42	43	42	43	38	47	31	29	26	28	36	33	35	35	28	32	32	38	42	43	42	43	38	47	31	29
P11498;A0A494C016;A0A494C101;A0A494C0T2;E9PRE7;A0A494BZT5	P11498;A0A494C016	54;31;23;23;21;2	54;31;23;23;21;2	54;31;23;23;21;2	Pyruvate carboxylase, mitochondrial	PC	sp|P11498|PYC_HUMAN Pyruvate carboxylase, mitochondrial OS=Homo sapiens OX=9606 GN=PC PE=1 SV=2;tr|A0A494C016|A0A494C016_HUMAN Pyruvate carboxylase, mitochondrial OS=Homo sapiens OX=9606 GN=PC PE=1 SV=1	6	54	54	54	45	45	46	43	51	49	42	41	40	43	45	48	39	41	36	46	42	48	45	45	46	43	51	49	42	41	40	43	45	48	39	41	36	46	42	48	45	45
E5RI99;P62888;A0A0B4J213;E5RJH3;A0A0C4DH44	E5RI99;P62888	6;6;2;2;2	6;6;2;2;2	6;6;2;2;2	60S ribosomal protein L30	RPL30	tr|E5RI99|E5RI99_HUMAN 60S ribosomal protein L30 (Fragment) OS=Homo sapiens OX=9606 GN=RPL30 PE=1 SV=1;sp|P62888|RL30_HUMAN 60S ribosomal protein L30 OS=Homo sapiens OX=9606 GN=RPL30 PE=1 SV=2	5	6	6	6	4	5	4	4	5	5	4	5	4	3	5	6	3	4	3	3	3	4	4	5	4	4	5	5	4	5	4	3	5	6	3	4	3	3	3	4	4	5
P23284	P23284	19	19	19	Peptidyl-prolyl cis-trans isomerase B	PPIB	sp|P23284|PPIB_HUMAN Peptidyl-prolyl cis-trans isomerase B OS=Homo sapiens OX=9606 GN=PPIB PE=1 SV=2	1	19	19	19	12	8	14	14	15	14	14	11	14	14	12	15	15	17	13	16	14	18	12	8	14	14	15	14	14	11	14	14	12	15	15	17	13	16	14	18	12	8
P06576;H0YH81;F8W079;H0YI37	P06576;H0YH81;F8W079	29;23;18;9	29;23;18;9	19;13;11;2	ATP synthase subunit beta, mitochondrial;ATP synthase subunit beta	ATP5B	sp|P06576|ATPB_HUMAN ATP synthase subunit beta, mitochondrial OS=Homo sapiens OX=9606 GN=ATP5F1B PE=1 SV=3;tr|H0YH81|H0YH81_HUMAN ATP synthase subunit beta (Fragment) OS=Homo sapiens OX=9606 GN=ATP5F1B PE=1 SV=1;tr|F8W079|F8W079_HUMAN ATP synthase subunit	4	29	29	19	22	20	22	20	23	23	22	20	20	20	20	23	25	28	27	27	27	28	22	20	22	20	23	23	22	20	20	20	20	23	25	28	27	27	27	28	14	12
Q9Y230;M0R0Y3;X6R2L4;M0QXI6;M0R0Z0;M0QXZ7;A0A1W2PS48	Q9Y230;M0R0Y3	33;20;12;5;4;2;2	33;20;12;5;4;2;2	33;20;12;5;4;2;2	RuvB-like 2	RUVBL2	sp|Q9Y230|RUVB2_HUMAN RuvB-like 2 OS=Homo sapiens OX=9606 GN=RUVBL2 PE=1 SV=3;tr|M0R0Y3|M0R0Y3_HUMAN RuvB-like helicase OS=Homo sapiens OX=9606 GN=RUVBL2 PE=1 SV=1	7	33	33	33	22	23	25	22	30	27	25	25	21	25	24	31	26	30	23	26	24	31	22	23	25	22	30	27	25	25	21	25	24	31	26	30	23	26	24	31	22	23
P48643;B7ZAR1;E9PCA1;E7ENZ3;D6RIZ7;H0Y914	P48643;B7ZAR1;E9PCA1;E7ENZ3	43;40;40;39;3;1	43;40;40;39;3;1	43;40;40;39;3;1	T-complex protein 1 subunit epsilon	CCT5	sp|P48643|TCPE_HUMAN T-complex protein 1 subunit epsilon OS=Homo sapiens OX=9606 GN=CCT5 PE=1 SV=1;tr|B7ZAR1|B7ZAR1_HUMAN T-complex protein 1 subunit epsilon OS=Homo sapiens OX=9606 GN=CCT5 PE=1 SV=1;tr|E9PCA1|E9PCA1_HUMAN T-complex protein 1 subunit epsil	6	43	43	43	19	18	27	26	29	26	25	17	23	26	26	28	30	37	36	37	35	41	19	18	27	26	29	26	25	17	23	26	26	28	30	37	36	37	35	41	19	18
P22695;H3BRG4;H3BSJ9;H3BP04;H3BUE4;H3BUI9;A0A087WVZ4	P22695;H3BRG4;H3BSJ9	17;16;15;8;6;6;3	17;16;15;8;6;6;3	17;16;15;8;6;6;3	Cytochrome b-c1 complex subunit 2, mitochondrial	UQCRC2	sp|P22695|QCR2_HUMAN Cytochrome b-c1 complex subunit 2, mitochondrial OS=Homo sapiens OX=9606 GN=UQCRC2 PE=1 SV=3;tr|H3BRG4|H3BRG4_HUMAN Cytochrome b-c1 complex subunit 2, mitochondrial OS=Homo sapiens OX=9606 GN=UQCRC2 PE=1 SV=1;tr|H3BSJ9|H3BSJ9_HUMAN Cyt	7	17	17	17	14	13	14	12	15	16	14	14	14	15	13	16	16	17	15	16	15	14	14	13	14	12	15	16	14	14	14	15	13	16	16	17	15	16	15	14	14	13
P62857	P62857	5	5	5	40S ribosomal protein S28	RPS28	sp|P62857|RS28_HUMAN 40S ribosomal protein S28 OS=Homo sapiens OX=9606 GN=RPS28 PE=1 SV=1	1	5	5	5	1	3	3	4	5	5	5	5	5	4	5	5	3	5	2	3	3	5	1	3	3	4	5	5	5	5	5	4	5	5	3	5	2	3	3	5	1	3
P06493;A0A024QZP7;A0A087WZZ9;E5RIU6;K7ELV5;E7EUK8;A0A2R8Y4Z0;J3QSD7;A0A2R8Y7W5;A0A2R8YF61;F5H6Z0;A0A2R8YD28;A0A087X209;A0A087WZU2;A0A2R8YEB7;Q9BVE2;E5RGN0;H0YAZ9;A0A2R8Y644;Q96Q40;O94921;Q07002;Q00536;Q00537;Q9NYV4;Q14004	P06493;A0A024QZP7;A0A087WZZ9;E5RIU6	23;22;16;14;2;1;1;1;1;1;1;1;1;1;1;1;1;1;1;1;1;1;1;1;1;1	23;22;16;14;2;1;1;1;1;1;1;1;1;1;1;1;1;1;1;1;1;1;1;1;1;1	21;20;14;12;0;0;0;0;0;0;0;0;0;0;0;0;0;0;0;0;0;0;0;0;0;0	Cyclin-dependent kinase 1	CDK1;CDC2	sp|P06493|CDK1_HUMAN Cyclin-dependent kinase 1 OS=Homo sapiens OX=9606 GN=CDK1 PE=1 SV=3;tr|A0A024QZP7|A0A024QZP7_HUMAN Cell division cycle 2, G1 to S and G2 to M, isoform CRA_a OS=Homo sapiens OX=9606 GN=CDK1 PE=1 SV=1;tr|A0A087WZZ9|A0A087WZZ9_HUMAN Cycli	26	23	23	21	15	14	17	15	19	17	17	14	15	19	19	19	18	18	19	20	19	19	15	14	17	15	19	17	17	14	15	19	19	19	18	18	19	20	19	19	13	12
P18124;A8MUD9;C9JIJ5;C9JZ88	P18124;A8MUD9	18;14;5;4	18;14;5;4	18;14;5;4	60S ribosomal protein L7	RPL7	sp|P18124|RL7_HUMAN 60S ribosomal protein L7 OS=Homo sapiens OX=9606 GN=RPL7 PE=1 SV=1;tr|A8MUD9|A8MUD9_HUMAN 60S ribosomal protein L7 OS=Homo sapiens OX=9606 GN=RPL7 PE=1 SV=1	4	18	18	18	13	14	11	11	14	12	14	13	12	14	13	13	12	15	13	13	14	17	13	14	11	11	14	12	14	13	12	14	13	13	12	15	13	13	14	17	13	14
P50990;H7C4C8;H7C2U0	P50990	38;15;8	38;15;8	38;15;8	T-complex protein 1 subunit theta	CCT8	sp|P50990|TCPQ_HUMAN T-complex protein 1 subunit theta OS=Homo sapiens OX=9606 GN=CCT8 PE=1 SV=4	3	38	38	38	25	23	26	26	31	27	28	26	24	30	27	29	33	34	29	33	33	38	25	23	26	26	31	27	28	26	24	30	27	29	33	34	29	33	33	38	25	23
P29401;A0A0B4J1R6;E9PFF2;F8W888;F8WAX4	P29401;A0A0B4J1R6	38;32;16;6;2	38;32;16;6;2	38;32;16;6;2	Transketolase	TKT	sp|P29401|TKT_HUMAN Transketolase OS=Homo sapiens OX=9606 GN=TKT PE=1 SV=3;tr|A0A0B4J1R6|A0A0B4J1R6_HUMAN Transketolase OS=Homo sapiens OX=9606 GN=TKT PE=1 SV=1	5	38	38	38	22	18	21	20	26	24	23	23	23	22	24	26	29	35	29	31	27	34	22	18	21	20	26	24	23	23	23	22	24	26	29	35	29	31	27	34	22	18
P62277;J3KMX5;E9PS50	P62277;J3KMX5	10;8;4	10;8;4	10;8;4	40S ribosomal protein S13	RPS13	sp|P62277|RS13_HUMAN 40S ribosomal protein S13 OS=Homo sapiens OX=9606 GN=RPS13 PE=1 SV=2;tr|J3KMX5|J3KMX5_HUMAN 40S ribosomal protein S13 OS=Homo sapiens OX=9606 GN=RPS13 PE=1 SV=1	3	10	10	10	6	7	6	6	9	9	9	8	7	10	9	9	10	10	10	10	10	10	6	7	6	6	9	9	9	8	7	10	9	9	10	10	10	10	10	10	6	7
P60174;U3KPZ0;U3KQF3;U3KPS5	P60174	22;10;8;3	22;10;8;3	22;10;8;3	Triosephosphate isomerase	TPI1	sp|P60174|TPIS_HUMAN Triosephosphate isomerase OS=Homo sapiens OX=9606 GN=TPI1 PE=1 SV=4	4	22	22	22	13	10	14	14	17	14	16	13	15	13	15	17	21	22	21	21	20	20	13	10	14	14	17	14	16	13	15	13	15	17	21	22	21	21	20	20	13	10
Q16778;P33778;P23527;P06899;Q8N257;Q6DRA6;Q6DN03	Q16778;P33778;P23527;P06899;Q8N257	8;8;8;8;7;3;3	2;2;2;2;2;2;2	2;2;2;2;2;2;2	Histone H2B type 2-E;Histone H2B type 1-B;Histone H2B type 1-O;Histone H2B type 1-J;Histone H2B type 3-B	HIST2H2BE;HIST1H2BB;HIST1H2BO;HIST1H2BJ;HIST3H2BB	sp|Q16778|H2B2E_HUMAN Histone H2B type 2-E OS=Homo sapiens OX=9606 GN=H2BC21 PE=1 SV=3;sp|P33778|H2B1B_HUMAN Histone H2B type 1-B OS=Homo sapiens OX=9606 GN=H2BC3 PE=1 SV=2;sp|P23527|H2B1O_HUMAN Histone H2B type 1-O OS=Homo sapiens OX=9606 GN=H2BC17 PE=1 S	7	8	2	2	6	5	6	4	6	7	7	8	7	7	7	7	5	6	7	5	6	7	2	2	2	2	2	2	2	2	2	2	2	2	2	2	2	2	2	2	2	2
P16403	P16403	9	9	3	Histone H1.2	HIST1H1C	sp|P16403|H12_HUMAN Histone H1.2 OS=Homo sapiens OX=9606 GN=H1-2 PE=1 SV=2	1	9	9	3	3	3	4	3	5	5	6	6	6	6	5	8	6	8	5	6	4	6	3	3	4	3	5	5	6	6	6	6	5	8	6	8	5	6	4	6	0	0
A0A5F9ZHM4;P07195;A0A3B3IS95;A8MW50;C9J7H8;F5H793;F5H5G7;F5H155;A0A087WUM2;G3XAP5;F5H245;Q6ZMR3;P07864	A0A5F9ZHM4;P07195;A0A3B3IS95;A8MW50	19;19;12;10;9;7;1;1;1;1;1;1;1	17;17;10;8;8;7;0;0;0;0;0;0;0	17;17;10;8;8;7;0;0;0;0;0;0;0	L-lactate dehydrogenase B chain;L-lactate dehydrogenase	LDHB	tr|A0A5F9ZHM4|A0A5F9ZHM4_HUMAN L-lactate dehydrogenase OS=Homo sapiens OX=9606 GN=LDHB PE=1 SV=1;sp|P07195|LDHB_HUMAN L-lactate dehydrogenase B chain OS=Homo sapiens OX=9606 GN=LDHB PE=1 SV=2;tr|A0A3B3IS95|A0A3B3IS95_HUMAN L-lactate dehydrogenase OS=Homo s	13	19	17	17	17	16	17	16	18	15	18	17	15	16	16	16	8	7	4	1	2	2	16	15	16	15	16	14	16	15	13	15	14	14	7	5	3	0	1	0	16	15
P13010;C9JZ81;H7C0H9	P13010	43;9;2	43;9;2	43;9;2	X-ray repair cross-complementing protein 5	XRCC5	sp|P13010|XRCC5_HUMAN X-ray repair cross-complementing protein 5 OS=Homo sapiens OX=9606 GN=XRCC5 PE=1 SV=3	3	43	43	43	24	20	23	21	30	28	26	27	22	24	26	32	32	39	36	35	31	41	24	20	23	21	30	28	26	27	22	24	26	32	32	39	36	35	31	41	24	20
E9PLL6;P46776;E9PJD9;E9PLX7	E9PLL6;P46776;E9PJD9	3;3;2;1	3;3;2;1	3;3;2;1	60S ribosomal protein L27a	RPL27A	tr|E9PLL6|E9PLL6_HUMAN 60S ribosomal protein L27a OS=Homo sapiens OX=9606 GN=RPL27A PE=1 SV=1;sp|P46776|RL27A_HUMAN 60S ribosomal protein L27a OS=Homo sapiens OX=9606 GN=RPL27A PE=1 SV=2;tr|E9PJD9|E9PJD9_HUMAN 60S ribosomal protein L27a OS=Homo sapiens OX=	4	3	3	3	3	2	3	3	3	3	3	1	3	3	3	3	3	3	3	3	3	3	3	2	3	3	3	3	3	1	3	3	3	3	3	3	3	3	3	3	3	2
Q5W0H4;A0A0B4J2C3;P13693;J3KPG2;E9PJF7;Q56UQ5;H0YCX0;Q9HAU6	Q5W0H4;A0A0B4J2C3;P13693;J3KPG2;E9PJF7	5;5;5;3;3;2;1;1	5;5;5;3;3;2;1;1	5;5;5;3;3;2;1;1	Translationally-controlled tumor protein	TPT1	tr|Q5W0H4|Q5W0H4_HUMAN Translationally-controlled tumor protein OS=Homo sapiens OX=9606 GN=TPT1 PE=1 SV=1;tr|A0A0B4J2C3|A0A0B4J2C3_HUMAN Translationally-controlled tumor protein OS=Homo sapiens OX=9606 GN=TPT1 PE=1 SV=1;sp|P13693|TCTP_HUMAN Translationally	8	5	5	5	3	3	3	3	3	3	3	4	3	3	3	4	4	5	4	4	4	4	3	3	3	3	3	3	3	4	3	3	3	4	4	5	4	4	4	4	3	3
P60842;J3KT12;J3KTB5;J3QS69;J3KSZ0;J3QL43;J3QR64;J3KTN0;J3QLN6;J3QKZ9;J3KS25;J3QL52;J3KSN7;J3KT04;J3KS93;J3QQP0	P60842;J3KT12;J3KTB5;J3QS69;J3KSZ0;J3QL43	28;21;17;17;16;14;11;10;9;8;8;4;4;3;3;2	28;21;17;17;16;14;11;10;9;8;8;4;4;3;3;2	15;11;8;8;10;4;4;6;2;2;2;3;0;0;0;0	Eukaryotic initiation factor 4A-I	EIF4A1	sp|P60842|IF4A1_HUMAN Eukaryotic initiation factor 4A-I OS=Homo sapiens OX=9606 GN=EIF4A1 PE=1 SV=1;tr|J3KT12|J3KT12_HUMAN RNA helicase OS=Homo sapiens OX=9606 GN=EIF4A1 PE=1 SV=1;tr|J3KTB5|J3KTB5_HUMAN RNA helicase (Fragment) OS=Homo sapiens OX=9606 GN=EI	16	28	28	15	19	21	19	20	23	21	25	21	19	23	20	24	25	28	25	23	25	26	19	21	19	20	23	21	25	21	19	23	20	24	25	28	25	23	25	26	9	10
I3L397;I3L504;P63241;Q6IS14;F8WCJ1;C9J7B5;C9J4W5;Q9GZV4	I3L397;I3L504;P63241;Q6IS14	15;15;15;8;6;6;6;6	15;15;15;8;6;6;6;6	15;15;15;8;6;6;6;6	Eukaryotic translation initiation factor 5A;Eukaryotic translation initiation factor 5A-1;Eukaryotic translation initiation factor 5A-1-like	EIF5A;EIF5AL1	tr|I3L397|I3L397_HUMAN Eukaryotic translation initiation factor 5A (Fragment) OS=Homo sapiens OX=9606 GN=EIF5A PE=1 SV=8;tr|I3L504|I3L504_HUMAN Eukaryotic translation initiation factor 5A-1 OS=Homo sapiens OX=9606 GN=EIF5A PE=1 SV=1;sp|P63241|IF5A1_HUMAN E	8	15	15	15	12	10	11	9	9	10	12	11	8	10	10	10	12	12	12	13	13	14	12	10	11	9	9	10	12	11	8	10	10	10	12	12	12	13	13	14	12	10
Q99832;F8WAM2;F8WBP8	Q99832	35;7;1	35;7;1	35;7;1	T-complex protein 1 subunit eta	CCT7	sp|Q99832|TCPH_HUMAN T-complex protein 1 subunit eta OS=Homo sapiens OX=9606 GN=CCT7 PE=1 SV=2	3	35	35	35	20	17	26	21	28	24	24	19	17	25	26	26	26	33	31	32	31	32	20	17	26	21	28	24	24	19	17	25	26	26	26	33	31	32	31	32	20	17
Q08554	Q08554	22	22	22	Desmocollin-1	DSC1	sp|Q08554|DSC1_HUMAN Desmocollin-1 OS=Homo sapiens OX=9606 GN=DSC1 PE=1 SV=2	1	22	22	22	10	15	20	16	12	18	12	15	13	6	7	19	15	9	9	7	17	12	10	15	20	16	12	18	12	15	13	6	7	19	15	9	9	7	17	12	10	15
Q96P63	Q96P63	13	13	13	Serpin B12	SERPINB12	sp|Q96P63|SPB12_HUMAN Serpin B12 OS=Homo sapiens OX=9606 GN=SERPINB12 PE=1 SV=1	1	13	13	13	6	8	11	9	9	9	7	7	6	6	4	11	9	9	9	8	11	9	6	8	11	9	9	9	7	7	6	6	4	11	9	9	9	8	11	9	6	8
P25705;K7EK77;K7ENJ4;K7ERX7;K7EJP1;K7EQH4;K7ESA0	P25705;K7EK77	34;17;15;13;11;8;2	34;17;15;13;11;8;2	34;17;15;13;11;8;2	ATP synthase subunit alpha, mitochondrial	ATP5A1	sp|P25705|ATPA_HUMAN ATP synthase subunit alpha, mitochondrial OS=Homo sapiens OX=9606 GN=ATP5F1A PE=1 SV=1;tr|K7EK77|K7EK77_HUMAN ATP synthase subunit alpha, mitochondrial (Fragment) OS=Homo sapiens OX=9606 GN=ATP5F1A PE=1 SV=1	7	34	34	34	23	19	24	17	31	26	22	20	20	22	22	26	27	31	27	29	28	33	23	19	24	17	31	26	22	20	20	22	22	26	27	31	27	29	28	33	23	19
P23396;E9PL09;E9PPU1;H0YEU2;F2Z2S8;H0YCJ7;H0YF32;E9PQ96;E9PJH4;E9PK82;E9PSF4;E9PQX2;H0YES8;E9PJN9	P23396;E9PL09;E9PPU1;H0YEU2;F2Z2S8;H0YCJ7;H0YF32	19;16;14;12;11;11;10;7;7;7;6;2;1;1	19;16;14;12;11;11;10;7;7;7;6;2;1;1	19;16;14;12;11;11;10;7;7;7;6;2;1;1	40S ribosomal protein S3	RPS3	sp|P23396|RS3_HUMAN 40S ribosomal protein S3 OS=Homo sapiens OX=9606 GN=RPS3 PE=1 SV=2;tr|E9PL09|E9PL09_HUMAN 40S ribosomal protein S3 OS=Homo sapiens OX=9606 GN=RPS3 PE=1 SV=1;tr|E9PPU1|E9PPU1_HUMAN 40S ribosomal protein S3 OS=Homo sapiens OX=9606 GN=RPS3	14	19	19	19	15	12	15	14	16	15	14	14	15	15	14	16	17	17	17	18	18	18	15	12	15	14	16	15	14	14	15	15	14	16	17	17	17	18	18	18	15	12
P09874;Q5VX84;Q5VX85	P09874	57;4;4	57;4;4	57;4;4	Poly [ADP-ribose] polymerase 1	PARP1	sp|P09874|PARP1_HUMAN Poly [ADP-ribose] polymerase 1 OS=Homo sapiens OX=9606 GN=PARP1 PE=1 SV=4	3	57	57	57	31	22	21	30	34	31	39	41	31	42	30	43	46	48	45	49	48	50	31	22	21	30	34	31	39	41	31	42	30	43	46	48	45	49	48	50	31	22
Q9BV19	Q9BV19	2	2	2	Uncharacterized protein C1orf50	C1orf50	sp|Q9BV19|CA050_HUMAN Uncharacterized protein C1orf50 OS=Homo sapiens OX=9606 GN=C1orf50 PE=1 SV=2	1	2	2	2	1	1	2	2	1	2	2	1	0	2	2	1	2	2	2	2	1	2	1	1	2	2	1	2	2	1	0	2	2	1	2	2	2	2	1	2	1	1
P27797;K7EJB9;K7EL50	P27797;K7EJB9	25;16;4	25;16;4	25;16;4	Calreticulin	CALR	sp|P27797|CALR_HUMAN Calreticulin OS=Homo sapiens OX=9606 GN=CALR PE=1 SV=1;tr|K7EJB9|K7EJB9_HUMAN Calreticulin (Fragment) OS=Homo sapiens OX=9606 GN=CALR PE=1 SV=1	3	25	25	25	15	16	16	17	15	11	18	13	12	17	16	15	19	23	20	22	21	24	15	16	16	17	15	11	18	13	12	17	16	15	19	23	20	22	21	24	15	16
Q7Z4H8;H0YEM3	Q7Z4H8	6;2	6;2	6;2	KDEL motif-containing protein 2	KDELC2	sp|Q7Z4H8|PLGT3_HUMAN Protein O-glucosyltransferase 3 OS=Homo sapiens OX=9606 GN=POGLUT3 PE=1 SV=2	2	6	6	6	3	2	3	5	5	4	5	3	5	5	4	5	2	2	2	2	2	1	3	2	3	5	5	4	5	3	5	5	4	5	2	2	2	2	2	1	3	2
Q9H9B4;D6RFI0;D6RDG7;S4R2X2;D6RAE9	Q9H9B4;D6RFI0	14;7;6;6;4	14;7;6;6;4	14;7;6;6;4	Sideroflexin-1	SFXN1	sp|Q9H9B4|SFXN1_HUMAN Sideroflexin-1 OS=Homo sapiens OX=9606 GN=SFXN1 PE=1 SV=4;tr|D6RFI0|D6RFI0_HUMAN Sideroflexin-1 (Fragment) OS=Homo sapiens OX=9606 GN=SFXN1 PE=1 SV=8	5	14	14	14	10	11	10	11	12	12	11	12	11	11	11	12	12	12	10	11	12	12	10	11	10	11	12	12	11	12	11	11	11	12	12	12	10	11	12	12	10	11
P17987;E7EQR6;E7ERF2;F5H282;F5GZ03;F5H136;F5H676;F5H726;F5GZI8;F5H7Y1;F5GYL4	P17987;E7EQR6;E7ERF2;F5H282	32;21;21;20;10;9;6;5;5;3;3	32;21;21;20;10;9;6;5;5;3;3	32;21;21;20;10;9;6;5;5;3;3	T-complex protein 1 subunit alpha	TCP1	sp|P17987|TCPA_HUMAN T-complex protein 1 subunit alpha OS=Homo sapiens OX=9606 GN=TCP1 PE=1 SV=1;tr|E7EQR6|E7EQR6_HUMAN T-complex protein 1 subunit alpha OS=Homo sapiens OX=9606 GN=TCP1 PE=1 SV=1;tr|E7ERF2|E7ERF2_HUMAN CCT-alpha OS=Homo sapiens OX=9606 GN=	11	32	32	32	18	14	21	20	24	22	19	15	19	20	24	22	25	31	27	26	27	31	18	14	21	20	24	22	19	15	19	20	24	22	25	31	27	26	27	31	18	14
Q32Q12;J3KPD9;P22392;E7ERL0;O60361;E5RHP0;F6XY72;C9K028	Q32Q12;J3KPD9;P22392;E7ERL0	21;16;15;12;9;8;7;3	21;16;15;12;9;8;7;3	9;4;9;0;6;0;4;0	Nucleoside diphosphate kinase;Nucleoside diphosphate kinase B	NME1-NME2;NME2;NME1	tr|Q32Q12|Q32Q12_HUMAN Nucleoside diphosphate kinase OS=Homo sapiens OX=9606 GN=NME1-NME2 PE=1 SV=1;tr|J3KPD9|J3KPD9_HUMAN NME1-NME2 readthrough OS=Homo sapiens OX=9606 GN=NME1-NME2 PE=1 SV=1;sp|P22392|NDKB_HUMAN Nucleoside diphosphate kinase B OS=Homo sap	8	21	21	9	14	15	16	14	15	15	17	13	10	13	13	16	20	21	20	20	20	20	14	15	16	14	15	15	17	13	10	13	13	16	20	21	20	20	20	20	5	6
P08758;D6RBL5;E9PHT9;D6RBE9;D6RCN3	P08758;D6RBL5;E9PHT9;D6RBE9	25;16;14;14;3	25;16;14;14;3	25;16;14;14;3	Annexin A5;Annexin	ANXA5	sp|P08758|ANXA5_HUMAN Annexin A5 OS=Homo sapiens OX=9606 GN=ANXA5 PE=1 SV=2;tr|D6RBL5|D6RBL5_HUMAN Annexin OS=Homo sapiens OX=9606 GN=ANXA5 PE=1 SV=1;tr|E9PHT9|E9PHT9_HUMAN Annexin OS=Homo sapiens OX=9606 GN=ANXA5 PE=1 SV=1;tr|D6RBE9|D6RBE9_HUMAN Annexin O	5	25	25	25	17	15	19	18	22	21	19	16	12	18	19	19	22	22	22	21	18	23	17	15	19	18	22	21	19	16	12	18	19	19	22	22	22	21	18	23	17	15
P31949	P31949	6	6	6	Protein S100-A11;Protein S100-A11, N-terminally processed	S100A11	sp|P31949|S10AB_HUMAN Protein S100-A11 OS=Homo sapiens OX=9606 GN=S100A11 PE=1 SV=2	1	6	6	6	3	2	6	4	5	5	6	5	4	5	5	3	6	5	6	6	6	6	3	2	6	4	5	5	6	5	4	5	5	3	6	5	6	6	6	6	3	2
Q8WVC2;P63220;Q9BYK1;Q9BYK2	Q8WVC2;P63220;Q9BYK1	8;8;6;2	8;8;6;2	8;8;6;2	40S ribosomal protein S21	RPS21	tr|Q8WVC2|Q8WVC2_HUMAN 40S ribosomal protein S21 OS=Homo sapiens OX=9606 GN=RPS21 PE=1 SV=1;sp|P63220|RS21_HUMAN 40S ribosomal protein S21 OS=Homo sapiens OX=9606 GN=RPS21 PE=1 SV=1;tr|Q9BYK1|Q9BYK1_HUMAN 40S ribosomal protein S21 OS=Homo sapiens OX=9606 G	4	8	8	8	3	5	5	5	6	5	6	7	7	8	6	6	7	7	7	7	7	6	3	5	5	5	6	5	6	7	7	8	6	6	7	7	7	7	7	6	3	5
Q969Q0	Q969Q0	4	4	1	60S ribosomal protein L36a-like	RPL36AL	sp|Q969Q0|RL36L_HUMAN 60S ribosomal protein L36a-like OS=Homo sapiens OX=9606 GN=RPL36AL PE=1 SV=3	1	4	4	1	4	2	4	4	3	4	4	4	4	4	3	3	4	3	4	3	3	4	4	2	4	4	3	4	4	4	4	4	3	3	4	3	4	3	3	4	1	0
Q9Y265;E7ETR0;H7C4G5;J3QLR1;H7C4I3	Q9Y265;E7ETR0;H7C4G5	26;15;14;6;5	26;15;14;6;5	26;15;14;6;5	RuvB-like 1	RUVBL1	sp|Q9Y265|RUVB1_HUMAN RuvB-like 1 OS=Homo sapiens OX=9606 GN=RUVBL1 PE=1 SV=1;tr|E7ETR0|E7ETR0_HUMAN RuvB-like helicase OS=Homo sapiens OX=9606 GN=RUVBL1 PE=1 SV=1;tr|H7C4G5|H7C4G5_HUMAN RuvB-like helicase (Fragment) OS=Homo sapiens OX=9606 GN=RUVBL1 PE=1	5	26	26	26	17	16	18	18	24	23	17	16	13	19	21	22	22	23	17	18	17	25	17	16	18	18	24	23	17	16	13	19	21	22	22	23	17	18	17	25	17	16
P04080;A0A1W2PS52;A0A1W2PQG6	P04080;A0A1W2PS52	6;3;2	6;3;2	6;3;2	Cystatin-B	CSTB	sp|P04080|CYTB_HUMAN Cystatin-B OS=Homo sapiens OX=9606 GN=CSTB PE=1 SV=2;tr|A0A1W2PS52|A0A1W2PS52_HUMAN Cystatin-B OS=Homo sapiens OX=9606 GN=CSTB PE=1 SV=1	3	6	6	6	4	4	4	3	4	4	4	4	3	4	4	4	5	5	4	5	5	5	4	4	4	3	4	4	4	4	3	4	4	4	5	5	4	5	5	5	4	4
P51149;C9J8S3;C9J592;C9J4V0;C9J4S4;C9IZZ0;C9J7D1	P51149;C9J8S3;C9J592;C9J4V0;C9J4S4;C9IZZ0	15;12;10;9;8;8;4	15;12;10;9;8;8;4	15;12;10;9;8;8;4	Ras-related protein Rab-7a	RAB7A	sp|P51149|RAB7A_HUMAN Ras-related protein Rab-7a OS=Homo sapiens OX=9606 GN=RAB7A PE=1 SV=1;tr|C9J8S3|C9J8S3_HUMAN Ras-related protein Rab-7a OS=Homo sapiens OX=9606 GN=RAB7A PE=1 SV=1;tr|C9J592|C9J592_HUMAN Ras-related protein Rab-7a (Fragment) OS=Homo sa	7	15	15	15	11	11	13	13	14	13	12	11	10	11	13	12	15	15	14	14	14	14	11	11	13	13	14	13	12	11	10	11	13	12	15	15	14	14	14	14	11	11
P43490;A0A0C4DFS8;C9JF35;C9JG65	P43490;A0A0C4DFS8	28;19;1;1	28;19;1;1	28;19;1;1	Nicotinamide phosphoribosyltransferase	NAMPT	sp|P43490|NAMPT_HUMAN Nicotinamide phosphoribosyltransferase OS=Homo sapiens OX=9606 GN=NAMPT PE=1 SV=1;tr|A0A0C4DFS8|A0A0C4DFS8_HUMAN Nicotinamide phosphoribosyltransferase OS=Homo sapiens OX=9606 GN=NAMPT PE=1 SV=1	4	28	28	28	19	18	20	20	26	22	22	18	20	21	22	24	20	24	20	22	21	24	19	18	20	20	26	22	22	18	20	21	22	24	20	24	20	22	21	24	19	18
Q13268;H0YJG9;C9JZP6;H0YJP4	Q13268;H0YJG9;C9JZP6;H0YJP4	9;7;7;6	9;7;7;6	9;7;7;6	Dehydrogenase/reductase SDR family member 2, mitochondrial	DHRS2	sp|Q13268|DHRS2_HUMAN Dehydrogenase/reductase SDR family member 2, mitochondrial OS=Homo sapiens OX=9606 GN=DHRS2 PE=1 SV=4;tr|H0YJG9|H0YJG9_HUMAN Dehydrogenase/reductase SDR family member 2, mitochondrial (Fragment) OS=Homo sapiens OX=9606 GN=DHRS2 PE=1 S	4	9	9	9	7	6	6	6	8	8	9	7	6	8	8	7	2	0	3	1	2	2	7	6	6	6	8	8	9	7	6	8	8	7	2	0	3	1	2	2	7	6
P78371;F5GWF6;F8VQ14	P78371;F5GWF6;F8VQ14	40;36;33	40;36;33	40;36;33	T-complex protein 1 subunit beta	CCT2	sp|P78371|TCPB_HUMAN T-complex protein 1 subunit beta OS=Homo sapiens OX=9606 GN=CCT2 PE=1 SV=4;tr|F5GWF6|F5GWF6_HUMAN CCT-beta OS=Homo sapiens OX=9606 GN=CCT2 PE=1 SV=2;tr|F8VQ14|F8VQ14_HUMAN CCT-beta OS=Homo sapiens OX=9606 GN=CCT2 PE=1 SV=1	3	40	40	40	21	16	27	22	30	28	25	18	18	27	27	30	32	38	36	36	33	36	21	16	27	22	30	28	25	18	18	27	27	30	32	38	36	36	33	36	21	16
P16949;A2A2D0	P16949;A2A2D0	21;16	21;16	16;11	Stathmin	STMN1	sp|P16949|STMN1_HUMAN Stathmin OS=Homo sapiens OX=9606 GN=STMN1 PE=1 SV=3;tr|A2A2D0|A2A2D0_HUMAN Stathmin (Fragment) OS=Homo sapiens OX=9606 GN=STMN1 PE=1 SV=8	2	21	21	16	6	9	7	7	11	10	11	13	11	14	12	12	18	19	15	16	14	19	6	9	7	7	11	10	11	13	11	14	12	12	18	19	15	16	14	19	5	7
P61247;H0Y9Y4;D6RG13;D6RAT0;E9PFI5;D6RB09;D6R9B6;H0Y8L7;D6RI02;D6RED7;D6RAS7;D6RGE0	P61247;H0Y9Y4;D6RG13;D6RAT0;E9PFI5;D6RB09;D6R9B6;H0Y8L7	16;13;13;12;11;10;9;9;6;4;4;3	16;13;13;12;11;10;9;9;6;4;4;3	16;13;13;12;11;10;9;9;6;4;4;3	40S ribosomal protein S3a	RPS3A	sp|P61247|RS3A_HUMAN 40S ribosomal protein S3a OS=Homo sapiens OX=9606 GN=RPS3A PE=1 SV=2;tr|H0Y9Y4|H0Y9Y4_HUMAN 40S ribosomal protein S3a (Fragment) OS=Homo sapiens OX=9606 GN=RPS3A PE=1 SV=1;tr|D6RG13|D6RG13_HUMAN 40S ribosomal protein S3a (Fragment) OS=	12	16	16	16	11	10	12	10	10	11	14	13	9	13	10	12	12	13	15	15	14	14	11	10	12	10	10	11	14	13	9	13	10	12	12	13	15	15	14	14	11	10
P31943;G8JLB6;E9PCY7;H0YB39;D6RBM0;E7EN40;H0YBD7;D6RIU0;D6RIT2;D6R9T0;D6RFM3;D6RAM1;D6RDU3;D6RJ04;D6RIH9;E7EQJ0;E5RGV0;D6RDL0;H0YBG7;D6RF17;D6R9D3;E5RGH4;H0YAQ2;E5RJ94	P31943;G8JLB6;E9PCY7;H0YB39;D6RBM0	19;19;18;11;11;9;9;9;9;8;8;8;8;8;8;8;7;6;5;4;3;3;2;2	19;19;18;11;11;9;9;9;9;8;8;8;8;8;8;8;7;6;5;4;3;3;2;2	12;12;11;5;7;6;4;7;8;7;7;7;7;7;7;7;4;6;2;4;3;1;1;2	Heterogeneous nuclear ribonucleoprotein H;Heterogeneous nuclear ribonucleoprotein H, N-terminally processed	HNRNPH1	sp|P31943|HNRH1_HUMAN Heterogeneous nuclear ribonucleoprotein H OS=Homo sapiens OX=9606 GN=HNRNPH1 PE=1 SV=4;tr|G8JLB6|G8JLB6_HUMAN Heterogeneous nuclear ribonucleoprotein H OS=Homo sapiens OX=9606 GN=HNRNPH1 PE=1 SV=1;tr|E9PCY7|E9PCY7_HUMAN Heterogeneous	24	19	19	12	12	10	8	11	11	9	14	12	8	12	10	9	17	17	17	16	15	19	12	10	8	11	11	9	14	12	8	12	10	9	17	17	17	16	15	19	7	6
Q8N1N4;CON__Q7RTT2;CON__Q8N1N4-2	Q8N1N4;CON__Q7RTT2;CON__Q8N1N4-2	29;27;27	24;22;22	24;22;22	Keratin, type II cytoskeletal 78	KRT78	sp|Q8N1N4|K2C78_HUMAN Keratin, type II cytoskeletal 78 OS=Homo sapiens OX=9606 GN=KRT78 PE=1 SV=2;;	3	29	24	24	18	22	23	24	22	27	16	22	19	16	16	25	24	16	17	21	23	22	14	17	19	19	18	22	12	17	14	12	13	20	20	14	13	18	19	18	14	17
P62906	P62906	11	11	11	60S ribosomal protein L10a	RPL10A	sp|P62906|RL10A_HUMAN 60S ribosomal protein L10a OS=Homo sapiens OX=9606 GN=RPL10A PE=1 SV=2	1	11	11	11	6	4	5	6	10	10	10	9	9	10	10	10	8	10	8	9	8	10	6	4	5	6	10	10	10	9	9	10	10	10	8	10	8	9	8	10	6	4
P20340;F5H3K7;Q9NRW1;J3KR73;C9JU14;F5GX61;C9JB90;C9J0I2	P20340	18;6;6;5;4;3;2;1	18;6;6;5;4;3;2;1	12;6;4;3;2;3;1;1	Ras-related protein Rab-6A	RAB6A	sp|P20340|RAB6A_HUMAN Ras-related protein Rab-6A OS=Homo sapiens OX=9606 GN=RAB6A PE=1 SV=3	8	18	18	12	7	5	7	5	7	7	8	8	7	8	7	8	15	15	14	15	14	17	7	5	7	5	7	7	8	8	7	8	7	8	15	15	14	15	14	17	6	4
P15311;E7EQR4;E9PQ82	P15311;E7EQR4	56;56;4	56;56;4	40;40;0	Ezrin	EZR	sp|P15311|EZRI_HUMAN Ezrin OS=Homo sapiens OX=9606 GN=EZR PE=1 SV=4;tr|E7EQR4|E7EQR4_HUMAN Ezrin OS=Homo sapiens OX=9606 GN=EZR PE=1 SV=3	3	56	56	40	30	21	31	31	37	30	36	32	27	38	37	36	46	53	44	48	48	53	30	21	31	31	37	30	36	32	27	38	37	36	46	53	44	48	48	53	16	13
Q2L6G8;G8JLG2;Q15517	Q2L6G8;G8JLG2;Q15517	5;5;5	5;5;5	5;5;5	Corneodesmosin	CDSN	tr|Q2L6G8|Q2L6G8_HUMAN Corneodesmosin OS=Homo sapiens OX=9606 GN=CDSN PE=1 SV=1;tr|G8JLG2|G8JLG2_HUMAN Corneodesmosin OS=Homo sapiens OX=9606 GN=CDSN PE=1 SV=1;sp|Q15517|CDSN_HUMAN Corneodesmosin OS=Homo sapiens OX=9606 GN=CDSN PE=1 SV=3	3	5	5	5	3	3	5	4	3	4	3	4	4	2	3	4	4	3	3	3	5	3	3	3	5	4	3	4	3	4	4	2	3	4	4	3	3	3	5	3	3	3
P50991	P50991	28	28	28	T-complex protein 1 subunit delta	CCT4	sp|P50991|TCPD_HUMAN T-complex protein 1 subunit delta OS=Homo sapiens OX=9606 GN=CCT4 PE=1 SV=4	1	28	28	28	17	14	18	17	21	19	20	15	16	20	21	20	19	25	22	23	25	26	17	14	18	17	21	19	20	15	16	20	21	20	19	25	22	23	25	26	17	14
P68133;P68032;P63267;P62736;A6NL76;C9JFL5;F6UVQ4;F6QUT6;F8WB63;B8ZZJ2	P68133;P68032;P63267;P62736;A6NL76;C9JFL5;F6UVQ4;F6QUT6;F8WB63;B8ZZJ2	22;22;20;20;18;13;13;13;12;12	5;5;4;4;5;4;4;4;3;3	5;5;4;4;5;4;4;4;3;3	Actin, alpha skeletal muscle;Actin, alpha cardiac muscle 1;Actin, gamma-enteric smooth muscle;Actin, aortic smooth muscle	ACTA1;ACTC1;ACTG2;ACTA2	sp|P68133|ACTS_HUMAN Actin, alpha skeletal muscle OS=Homo sapiens OX=9606 GN=ACTA1 PE=1 SV=1;sp|P68032|ACTC_HUMAN Actin, alpha cardiac muscle 1 OS=Homo sapiens OX=9606 GN=ACTC1 PE=1 SV=1;sp|P63267|ACTH_HUMAN Actin, gamma-enteric smooth muscle OS=Homo sapie	10	22	5	5	14	14	13	13	17	16	15	15	14	17	15	16	17	20	20	18	20	21	2	2	2	2	2	2	1	2	2	2	2	3	2	4	3	3	4	4	2	2
P01040;C9J0E4	P01040;C9J0E4	8;5	8;5	8;5	Cystatin-A;Cystatin-A, N-terminally processed	CSTA	sp|P01040|CYTA_HUMAN Cystatin-A OS=Homo sapiens OX=9606 GN=CSTA PE=1 SV=1;tr|C9J0E4|C9J0E4_HUMAN Cystatin-A OS=Homo sapiens OX=9606 GN=CSTA PE=1 SV=1	2	8	8	8	6	6	8	6	4	6	6	7	6	6	4	4	7	4	5	6	7	5	6	6	8	6	4	6	6	7	6	6	4	4	7	4	5	6	7	5	6	6
P20700;E9PBF6;A0A0D9SFE5;A0A0D9SFY5	P20700;E9PBF6;A0A0D9SFE5	37;33;28;14	35;31;28;14	32;29;26;12	Lamin-B1	LMNB1	sp|P20700|LMNB1_HUMAN Lamin-B1 OS=Homo sapiens OX=9606 GN=LMNB1 PE=1 SV=2;tr|E9PBF6|E9PBF6_HUMAN Lamin-B1 OS=Homo sapiens OX=9606 GN=LMNB1 PE=1 SV=1;tr|A0A0D9SFE5|A0A0D9SFE5_HUMAN Lamin B1, isoform CRA_a OS=Homo sapiens OX=9606 GN=LMNB1 PE=1 SV=1	4	37	35	32	24	19	16	16	26	25	24	33	26	29	19	28	22	24	17	21	17	21	23	19	14	15	24	24	23	31	25	27	18	26	21	22	15	19	16	20	21	18
P38646;A0A3B3ITI4;D6RJI2;D6RA73;A0A3B3ITN1;H0Y8S0;H0YBG6	P38646	41;11;10;6;5;5;4	40;11;10;6;5;5;4	40;11;10;6;5;5;4	Stress-70 protein, mitochondrial	HSPA9	sp|P38646|GRP75_HUMAN Stress-70 protein, mitochondrial OS=Homo sapiens OX=9606 GN=HSPA9 PE=1 SV=2	7	41	40	40	24	25	27	23	31	30	27	28	25	28	28	30	33	36	26	33	28	38	23	24	26	23	30	29	26	27	24	27	28	30	33	35	26	32	27	38	23	24
A0A0A0MR02;P45880;Q5JSD2;Q5JSD1;A2A3S1	A0A0A0MR02;P45880;Q5JSD2;Q5JSD1	10;10;6;6;3	10;10;6;6;3	10;10;6;6;3	Voltage-dependent anion-selective channel protein 2	VDAC2	tr|A0A0A0MR02|A0A0A0MR02_HUMAN Outer mitochondrial membrane protein porin 2 (Fragment) OS=Homo sapiens OX=9606 GN=VDAC2 PE=1 SV=1;sp|P45880|VDAC2_HUMAN Voltage-dependent anion-selective channel protein 2 OS=Homo sapiens OX=9606 GN=VDAC2 PE=1 SV=2;tr|Q5JSD2	5	10	10	10	8	8	9	8	9	8	9	8	7	9	9	8	10	10	7	9	8	9	8	8	9	8	9	8	9	8	7	9	9	8	10	10	7	9	8	9	8	8
P39019;M0R2L9;M0QYF7;M0R140;A0A075B6E2	P39019;M0R2L9;M0QYF7;M0R140	11;6;6;6;5	11;6;6;6;5	11;6;6;6;5	40S ribosomal protein S19	RPS19	sp|P39019|RS19_HUMAN 40S ribosomal protein S19 OS=Homo sapiens OX=9606 GN=RPS19 PE=1 SV=2;tr|M0R2L9|M0R2L9_HUMAN 40S ribosomal protein S19 (Fragment) OS=Homo sapiens OX=9606 GN=RPS19 PE=1 SV=1;tr|M0QYF7|M0QYF7_HUMAN 40S ribosomal protein S19 (Fragment) OS=	5	11	11	11	7	6	5	7	9	6	10	8	10	9	9	10	10	10	9	9	8	11	7	6	5	7	9	6	10	8	10	9	9	10	10	10	9	9	8	11	7	6
Q13835	Q13835	25	25	25	Plakophilin-1	PKP1	sp|Q13835|PKP1_HUMAN Plakophilin-1 OS=Homo sapiens OX=9606 GN=PKP1 PE=1 SV=2	1	25	25	25	13	18	20	19	17	16	17	21	12	7	8	23	20	15	8	8	21	11	13	18	20	19	17	16	17	21	12	7	8	23	20	15	8	8	21	11	13	18
P46778;G3V1B3;M0R181	P46778;G3V1B3;M0R181	4;3;3	4;3;3	4;3;3	60S ribosomal protein L21	RPL21	sp|P46778|RL21_HUMAN 60S ribosomal protein L21 OS=Homo sapiens OX=9606 GN=RPL21 PE=1 SV=2;tr|G3V1B3|G3V1B3_HUMAN 60S ribosomal protein L21 OS=Homo sapiens OX=9606 GN=RPL21 PE=1 SV=1;tr|M0R181|M0R181_HUMAN 60S ribosomal protein L21 (Fragment) OS=Homo sapien	3	4	4	4	4	3	4	4	4	4	3	2	3	3	3	4	4	4	4	3	4	4	4	3	4	4	4	4	3	2	3	3	3	4	4	4	4	3	4	4	4	3
P07237;H7BZ94;H0Y3Z3;I3L312;I3L398;I3L0S0;I3L4M2;I3NI03;I3L3U6;I3L3P5;I3L514;I3L1Y5	P07237;H7BZ94;H0Y3Z3	39;35;20;18;17;10;9;9;8;6;3;2	39;35;20;18;17;10;9;9;8;6;3;2	39;35;20;18;17;10;9;9;8;6;3;2	Protein disulfide-isomerase	P4HB	sp|P07237|PDIA1_HUMAN Protein disulfide-isomerase OS=Homo sapiens OX=9606 GN=P4HB PE=1 SV=3;tr|H7BZ94|H7BZ94_HUMAN Protein disulfide-isomerase OS=Homo sapiens OX=9606 GN=P4HB PE=1 SV=2;tr|H0Y3Z3|H0Y3Z3_HUMAN Protein disulfide-isomerase (Fragment) OS=Homo s	12	39	39	39	28	27	31	31	31	29	32	27	30	30	32	31	33	38	33	35	33	39	28	27	31	31	31	29	32	27	30	30	32	31	33	38	33	35	33	39	28	27
C9J9K3;A0A0C4DG17;P08865;F8WD59	C9J9K3;A0A0C4DG17;P08865	19;19;19;9	19;19;19;9	19;19;19;9	40S ribosomal protein SA	RPSA	tr|C9J9K3|C9J9K3_HUMAN 40S ribosomal protein SA (Fragment) OS=Homo sapiens OX=9606 GN=RPSA PE=1 SV=8;tr|A0A0C4DG17|A0A0C4DG17_HUMAN 40S ribosomal protein SA OS=Homo sapiens OX=9606 GN=RPSA PE=1 SV=1;sp|P08865|RSSA_HUMAN 40S ribosomal protein SA OS=Homo sap	4	19	19	19	12	12	9	9	8	10	12	10	6	8	9	10	15	18	17	17	16	17	12	12	9	9	8	10	12	10	6	8	9	10	15	18	17	17	16	17	12	12
Q96IX5	Q96IX5	4	4	4	Up-regulated during skeletal muscle growth protein 5	USMG5	sp|Q96IX5|ATPMD_HUMAN ATP synthase membrane subunit DAPIT, mitochondrial OS=Homo sapiens OX=9606 GN=ATP5MD PE=1 SV=1	1	4	4	4	3	3	2	2	2	2	3	3	2	2	2	2	4	4	3	3	3	3	3	3	2	2	2	2	3	3	2	2	2	2	4	4	3	3	3	3	3	3
P56385	P56385	5	5	5	ATP synthase subunit e, mitochondrial	ATP5I	sp|P56385|ATP5I_HUMAN ATP synthase subunit e, mitochondrial OS=Homo sapiens OX=9606 GN=ATP5ME PE=1 SV=2	1	5	5	5	4	4	5	4	5	4	4	5	3	5	5	4	5	4	4	3	5	5	4	4	5	4	5	4	4	5	3	5	5	4	5	4	4	3	5	5	4	4
Q969M3;E5RGR9;E5RHH4	Q969M3;E5RGR9;E5RHH4	2;1;1	2;1;1	2;1;1	Protein YIPF5;Protein YIPF	YIPF5	sp|Q969M3|YIPF5_HUMAN Protein YIPF5 OS=Homo sapiens OX=9606 GN=YIPF5 PE=1 SV=1;tr|E5RGR9|E5RGR9_HUMAN Protein YIPF5 (Fragment) OS=Homo sapiens OX=9606 GN=YIPF5 PE=1 SV=1;tr|E5RHH4|E5RHH4_HUMAN Protein YIPF5 (Fragment) OS=Homo sapiens OX=9606 GN=YIPF5 PE=1	3	2	2	2	2	2	2	2	2	2	2	2	2	2	2	2	2	2	2	2	2	2	2	2	2	2	2	2	2	2	2	2	2	2	2	2	2	2	2	2	2	2
Q13509;A0A0B4J269;G3V2A3;G3V5W4;G3V2R8;G3V3R4;G3V2N6;G3V542;G3V3J6;G3V3W7	Q13509;A0A0B4J269	28;27;11;3;3;3;3;1;1;1	11;10;5;2;2;2;2;1;1;1	11;10;5;2;2;2;2;1;1;1	Tubulin beta-3 chain	TUBB3	sp|Q13509|TBB3_HUMAN Tubulin beta-3 chain OS=Homo sapiens OX=9606 GN=TUBB3 PE=1 SV=2;tr|A0A0B4J269|A0A0B4J269_HUMAN G_PROTEIN_RECEP_F1_2 domain-containing protein OS=Homo sapiens OX=9606 PE=1 SV=1	10	28	11	11	18	18	23	19	26	25	20	20	17	20	21	24	27	28	24	26	25	28	4	4	7	5	9	9	5	6	4	5	6	8	10	11	9	9	9	11	4	4
A0A0C4DGB6;CON__P02768-1;P02768;H0YA55;B7WNR0;D6RHD5;C9JKR2;A0A087WWT3;H7C013	A0A0C4DGB6;CON__P02768-1;P02768;H0YA55;B7WNR0;D6RHD5;C9JKR2;A0A087WWT3	29;29;29;22;22;20;19;16;11	23;23;23;16;18;16;15;13;9	23;23;23;16;18;16;15;13;9	Serum albumin	ALB	tr|A0A0C4DGB6|A0A0C4DGB6_HUMAN Albumin OS=Homo sapiens OX=9606 GN=ALB PE=1 SV=1;;sp|P02768|ALBU_HUMAN Albumin OS=Homo sapiens OX=9606 GN=ALB PE=1 SV=2;tr|H0YA55|H0YA55_HUMAN Albumin (Fragment) OS=Homo sapiens OX=9606 GN=ALB PE=1 SV=1;tr|B7WNR0|B7WNR0_HUMAN	9	29	23	23	11	8	17	11	9	17	13	12	24	12	12	20	18	13	18	14	21	11	6	4	12	7	3	13	9	7	19	7	7	15	14	7	13	9	16	5	6	4
Q15365;F8VTZ0;H3BSP4;C9K0A2;F8WC71;C9IZV9;C9J7A9;C9JSA6;C9J5V4;C9JTY5;C9JZY3;C9J0A4;P57723	Q15365	17;4;3;2;2;2;2;2;2;2;2;2;2	17;4;3;2;2;2;2;2;2;2;2;2;2	10;0;0;0;0;0;0;0;0;0;0;0;0	Poly(rC)-binding protein 1	PCBP1	sp|Q15365|PCBP1_HUMAN Poly(rC)-binding protein 1 OS=Homo sapiens OX=9606 GN=PCBP1 PE=1 SV=2	13	17	17	10	11	12	11	11	12	11	12	10	9	12	11	13	15	16	15	16	16	17	11	12	11	11	12	11	12	10	9	12	11	13	15	16	15	16	16	17	5	7
P63244;J3KPE3;H0Y8W2;H0YAF8;D6RAC2;D6REE5;H0YAM7;D6R9L0;D6R9Z1;D6RHH4;D6RFX4;D6RFZ9;D6RF23;D6RBD0;E9PD14;D6RAU2;H0Y8R5;H0Y9P0;D6RGK8;D6R909;D6RHJ5;D6RDI0	P63244;J3KPE3;H0Y8W2;H0YAF8;D6RAC2;D6REE5;H0YAM7;D6R9L0;D6R9Z1;D6RHH4;D6RFX4	20;18;16;15;15;14;14;12;12;12;11;8;8;7;7;7;7;6;3;3;3;1	20;18;16;15;15;14;14;12;12;12;11;8;8;7;7;7;7;6;3;3;3;1	20;18;16;15;15;14;14;12;12;12;11;8;8;7;7;7;7;6;3;3;3;1	Guanine nucleotide-binding protein subunit beta-2-like 1;Guanine nucleotide-binding protein subunit beta-2-like 1, N-terminally processed	GNB2L1	sp|P63244|RACK1_HUMAN Receptor of activated protein C kinase 1 OS=Homo sapiens OX=9606 GN=RACK1 PE=1 SV=3;tr|J3KPE3|J3KPE3_HUMAN Receptor of-activated protein C kinase 1 OS=Homo sapiens OX=9606 GN=RACK1 PE=1 SV=1;tr|H0Y8W2|H0Y8W2_HUMAN Receptor of-activate	22	20	20	20	12	13	12	10	14	12	16	12	9	11	11	12	17	18	18	19	17	19	12	13	12	10	14	12	16	12	9	11	11	12	17	18	18	19	17	19	12	13
E9PN17;A0A3B3ITX4;O75964;A0A3B3IRW3	E9PN17;A0A3B3ITX4;O75964	4;4;4;1	4;4;4;1	4;4;4;1	ATP synthase subunit g, mitochondrial	ATP5L	tr|E9PN17|E9PN17_HUMAN ATP synthase subunit g, mitochondrial OS=Homo sapiens OX=9606 GN=ATP5MG PE=1 SV=1;tr|A0A3B3ITX4|A0A3B3ITX4_HUMAN Uncharacterized protein OS=Homo sapiens OX=9606 PE=3 SV=1;sp|O75964|ATP5L_HUMAN ATP synthase subunit g, mitochondrial OS	4	4	4	4	4	4	3	3	3	4	4	4	4	4	4	3	4	3	4	4	3	4	4	4	3	3	3	4	4	4	4	4	4	3	4	3	4	4	3	4	4	4
K7EMS3	K7EMS3	24	2	2		KRT19	tr|K7EMS3|K7EMS3_HUMAN Keratin, type I cytoskeletal 19 (Fragment) OS=Homo sapiens OX=9606 GN=KRT19 PE=1 SV=1	1	24	2	2	8	8	8	8	9	10	9	8	8	8	8	8	22	21	19	24	23	23	1	1	1	1	1	2	1	1	1	1	1	1	2	1	0	2	2	2	1	1
P68366;C9JEV8;C9JQ00;C9JJQ8;C9JDL2	P68366	34;13;13;13;7	8;7;7;7;3	8;7;7;7;3	Tubulin alpha-4A chain	TUBA4A	sp|P68366|TBA4A_HUMAN Tubulin alpha-4A chain OS=Homo sapiens OX=9606 GN=TUBA4A PE=1 SV=1	5	34	8	8	23	25	25	26	30	28	26	22	23	20	25	30	25	30	28	28	27	29	4	6	5	6	7	7	5	4	5	5	6	8	2	5	3	3	3	3	4	6
P31689	P31689	19	19	19	DnaJ homolog subfamily A member 1	DNAJA1	sp|P31689|DNJA1_HUMAN DnaJ homolog subfamily A member 1 OS=Homo sapiens OX=9606 GN=DNAJA1 PE=1 SV=2	1	19	19	19	11	8	10	10	14	12	11	10	9	10	11	16	14	14	14	14	15	18	11	8	10	10	14	12	11	10	9	10	11	16	14	14	14	14	15	18	11	8
J3QRS3;P19105;O14950;J3KTJ1	J3QRS3;P19105;O14950	13;13;13;6	13;13;13;6	6;6;6;0	Myosin regulatory light chain 12A;Myosin regulatory light chain 12B	MYL12A;MYL12B	tr|J3QRS3|J3QRS3_HUMAN Myosin regulatory light chain 12A OS=Homo sapiens OX=9606 GN=MYL12A PE=1 SV=1;sp|P19105|ML12A_HUMAN Myosin regulatory light chain 12A OS=Homo sapiens OX=9606 GN=MYL12A PE=1 SV=2;sp|O14950|ML12B_HUMAN Myosin regulatory light chain 12B	4	13	13	6	9	9	8	9	8	8	9	5	9	8	10	6	9	12	10	12	10	11	9	9	8	9	8	8	9	5	9	8	10	6	9	12	10	12	10	11	4	4
P49327;A0A0U1RQF0;A0A0U1RRG3;J3KTF0	P49327;A0A0U1RQF0	118;117;6;1	118;117;6;1	118;117;6;1	Fatty acid synthase;[Acyl-carrier-protein] S-acetyltransferase;[Acyl-carrier-protein] S-malonyltransferase;3-oxoacyl-[acyl-carrier-protein] synthase;3-oxoacyl-[acyl-carrier-protein] reductase;3-hydroxyacyl-[acyl-carrier-protein] dehydratase;Enoyl-[acyl-carrier-protein] reductase;Oleoyl-[acyl-carrier-protein] hydrolase	FASN	sp|P49327|FAS_HUMAN Fatty acid synthase OS=Homo sapiens OX=9606 GN=FASN PE=1 SV=3;tr|A0A0U1RQF0|A0A0U1RQF0_HUMAN 3-hydroxyacyl-[acyl-carrier-protein] dehydratase OS=Homo sapiens OX=9606 GN=FASN PE=1 SV=1	4	118	118	118	59	54	73	70	88	80	72	48	60	65	76	86	95	108	104	107	100	111	59	54	73	70	88	80	72	48	60	65	76	86	95	108	104	107	100	111	59	54
P29508	P29508	29	29	15	Serpin B3	SERPINB3	sp|P29508|SPB3_HUMAN Serpin B3 OS=Homo sapiens OX=9606 GN=SERPINB3 PE=1 SV=2	1	29	29	15	8	13	18	14	13	25	12	12	15	14	11	23	14	10	11	9	19	12	8	13	18	14	13	25	12	12	15	14	11	23	14	10	11	9	19	12	4	6
P63000	P63000	6	5	2	Ras-related C3 botulinum toxin substrate 1	RAC1	sp|P63000|RAC1_HUMAN Ras-related C3 botulinum toxin substrate 1 OS=Homo sapiens OX=9606 GN=RAC1 PE=1 SV=1	1	6	5	2	3	3	3	3	3	3	3	3	3	3	3	3	5	6	6	6	5	6	3	3	3	3	3	3	3	3	3	3	3	3	4	5	5	5	4	5	1	1
A0A0G2JIW1;P0DMV9;P0DMV8;V9GZ37	A0A0G2JIW1;P0DMV9;P0DMV8;V9GZ37	49;49;49;35	43;43;43;31	25;25;25;16	Heat shock 70 kDa protein 1B;Heat shock 70 kDa protein 1A	HSPA1B;HSPA1A	tr|A0A0G2JIW1|A0A0G2JIW1_HUMAN Heat shock 70 kDa protein 1B OS=Homo sapiens OX=9606 GN=HSPA1B PE=1 SV=1;sp|P0DMV9|HS71B_HUMAN Heat shock 70 kDa protein 1B OS=Homo sapiens OX=9606 GN=HSPA1B PE=1 SV=1;sp|P0DMV8|HS71A_HUMAN Heat shock 70 kDa protein 1A OS=Hom	4	49	43	25	21	18	25	18	27	24	28	23	19	25	23	24	39	45	41	40	39	48	17	14	21	14	21	19	23	17	15	19	19	20	33	39	36	34	34	42	9	8
P84090;G3V279	P84090;G3V279	5;3	5;3	5;3	Enhancer of rudimentary homolog	ERH	sp|P84090|ERH_HUMAN Enhancer of rudimentary homolog OS=Homo sapiens OX=9606 GN=ERH PE=1 SV=1;tr|G3V279|G3V279_HUMAN Enhancer of rudimentary homolog OS=Homo sapiens OX=9606 GN=ERH PE=1 SV=1	2	5	5	5	2	1	3	2	3	3	3	5	2	4	4	5	4	4	4	4	4	5	2	1	3	2	3	3	3	5	2	4	4	5	4	4	4	4	4	5	2	1
H7BYV1;E9PS44;E9PQN9;P13164;Q01629;Q01628	H7BYV1;E9PS44;E9PQN9;P13164;Q01629;Q01628	1;1;1;1;1;1	1;1;1;1;1;1	1;1;1;1;1;1	Interferon-induced transmembrane protein 1;Interferon-induced transmembrane protein 2;Interferon-induced transmembrane protein 3	IFITM2;IFITM3;IFITM1	tr|H7BYV1|H7BYV1_HUMAN Interferon-induced transmembrane protein 2 (Fragment) OS=Homo sapiens OX=9606 GN=IFITM2 PE=3 SV=1;tr|E9PS44|E9PS44_HUMAN Interferon-induced transmembrane protein 3 OS=Homo sapiens OX=9606 GN=IFITM3 PE=1 SV=1;tr|E9PQN9|E9PQN9_HUMAN In	6	1	1	1	1	1	1	1	1	1	1	1	1	1	1	1	1	0	1	1	1	1	1	1	1	1	1	1	1	1	1	1	1	1	1	0	1	1	1	1	1	1
C9JFR7;P99999;CON__P62894	C9JFR7;P99999	10;10;2	10;10;2	10;10;2	Cytochrome c	CYCS	tr|C9JFR7|C9JFR7_HUMAN Cytochrome c (Fragment) OS=Homo sapiens OX=9606 GN=CYCS PE=1 SV=1;sp|P99999|CYC_HUMAN Cytochrome c OS=Homo sapiens OX=9606 GN=CYCS PE=1 SV=2	3	10	10	10	3	5	4	4	8	6	8	5	5	5	6	9	9	9	8	7	8	10	3	5	4	4	8	6	8	5	5	5	6	9	9	9	8	7	8	10	3	5
P62244;I3L3P7;H3BVC7	P62244;I3L3P7	8;8;3	8;8;3	3;3;3	40S ribosomal protein S15a	RPS15A	sp|P62244|RS15A_HUMAN 40S ribosomal protein S15a OS=Homo sapiens OX=9606 GN=RPS15A PE=1 SV=2;tr|I3L3P7|I3L3P7_HUMAN 40S ribosomal protein S15a OS=Homo sapiens OX=9606 GN=RPS15A PE=1 SV=1	3	8	8	3	6	6	6	6	7	7	7	6	7	7	7	7	6	6	6	6	6	7	6	6	6	6	7	7	7	6	7	7	7	7	6	6	6	6	6	7	2	2
P09382;F8WEI7	P09382	10;2	10;2	10;2	Galectin-1	LGALS1	sp|P09382|LEG1_HUMAN Galectin-1 OS=Homo sapiens OX=9606 GN=LGALS1 PE=1 SV=2	2	10	10	10	8	8	8	7	9	9	9	9	8	8	8	9	10	10	10	10	8	9	8	8	8	7	9	9	9	9	8	8	8	9	10	10	10	10	8	9	8	8
P49411;H3BNU3	P49411	32;3	32;3	32;3	Elongation factor Tu, mitochondrial	TUFM	sp|P49411|EFTU_HUMAN Elongation factor Tu, mitochondrial OS=Homo sapiens OX=9606 GN=TUFM PE=1 SV=2	2	32	32	32	18	15	18	14	22	18	21	19	21	23	20	23	26	27	25	29	24	27	18	15	18	14	22	18	21	19	21	23	20	23	26	27	25	29	24	27	18	15
B4DR61;P61619;H7C1Q9;C9JXC6;H7C069;A6NK38;F2Z2C7;A6NIF9;C9JJV4	B4DR61;P61619	10;10;4;4;4;4;4;4;4	10;10;4;4;4;4;4;4;4	5;5;0;0;0;0;0;0;0	Protein transport protein Sec61 subunit alpha isoform 1	SEC61A1	tr|B4DR61|B4DR61_HUMAN Protein transport protein Sec61 subunit alpha isoform 1 OS=Homo sapiens OX=9606 GN=SEC61A1 PE=1 SV=1;sp|P61619|S61A1_HUMAN Protein transport protein Sec61 subunit alpha isoform 1 OS=Homo sapiens OX=9606 GN=SEC61A1 PE=1 SV=2	9	10	10	5	8	8	8	8	10	8	8	9	8	9	10	10	9	8	8	7	5	6	8	8	8	8	10	8	8	9	8	9	10	10	9	8	8	7	5	6	4	4
P53985;Q5T8R3;Q5T8R5	P53985;Q5T8R3;Q5T8R5	7;4;4	7;4;4	7;4;4	Monocarboxylate transporter 1	SLC16A1	sp|P53985|MOT1_HUMAN Monocarboxylate transporter 1 OS=Homo sapiens OX=9606 GN=SLC16A1 PE=1 SV=3;tr|Q5T8R3|Q5T8R3_HUMAN Monocarboxylate transporter 1 (Fragment) OS=Homo sapiens OX=9606 GN=SLC16A1 PE=1 SV=1;tr|Q5T8R5|Q5T8R5_HUMAN Monocarboxylate transporter	3	7	7	7	5	4	5	5	6	6	5	6	5	5	6	6	4	6	3	2	2	6	5	4	5	5	6	6	5	6	5	5	6	6	4	6	3	2	2	6	5	4
P49454	P49454	5	5	5	Centromere protein F	CENPF	sp|P49454|CENPF_HUMAN Centromere protein F OS=Homo sapiens OX=9606 GN=CENPF PE=1 SV=3	1	5	5	5	1	1	1	2	4	3	2	3	2	3	3	3	2	3	3	2	3	2	1	1	1	2	4	3	2	3	2	3	3	3	2	3	3	2	3	2	1	1
Q04837;A0A0G2JLD8;E7EUY5;C9K0U8	Q04837;A0A0G2JLD8;E7EUY5;C9K0U8	12;9;9;6	12;9;9;6	12;9;9;6	Single-stranded DNA-binding protein, mitochondrial	SSBP1	sp|Q04837|SSBP_HUMAN Single-stranded DNA-binding protein, mitochondrial OS=Homo sapiens OX=9606 GN=SSBP1 PE=1 SV=1;tr|A0A0G2JLD8|A0A0G2JLD8_HUMAN Single-stranded DNA-binding protein, mitochondrial (Fragment) OS=Homo sapiens OX=9606 GN=SSBP1 PE=1 SV=1;tr|E7	4	12	12	12	6	7	6	6	7	4	8	4	5	6	5	8	11	12	9	12	10	12	6	7	6	6	7	4	8	4	5	6	5	8	11	12	9	12	10	12	6	7
P62308;A8MWD9;Q49AN9;F5H013;C9JVQ0	P62308;A8MWD9;Q49AN9;F5H013;C9JVQ0	4;4;3;3;2	4;4;3;3;2	4;4;3;3;2	Small nuclear ribonucleoprotein G;Putative small nuclear ribonucleoprotein G-like protein 15	SNRPG;SNRPGP15	sp|P62308|RUXG_HUMAN Small nuclear ribonucleoprotein G OS=Homo sapiens OX=9606 GN=SNRPG PE=1 SV=1;sp|A8MWD9|RUXGL_HUMAN Putative small nuclear ribonucleoprotein G-like protein 15 OS=Homo sapiens OX=9606 GN=SNRPGP15 PE=5 SV=2;tr|Q49AN9|Q49AN9_HUMAN Small nu	5	4	4	4	3	2	3	2	3	4	4	2	2	3	3	3	3	3	3	4	4	3	3	2	3	2	3	4	4	2	2	3	3	3	3	3	3	4	4	3	3	2
A0A087WXM6;J3QQT2;J3KRX5;A0A0A6YYL6;P18621;J3KRB3;A0A087WWH0;J3QS96;J3QLC8;A0A0A0MRF8;A0A087WY81;J3KSJ0	A0A087WXM6;J3QQT2;J3KRX5;A0A0A6YYL6;P18621;J3KRB3;A0A087WWH0;J3QS96;J3QLC8;A0A0A0MRF8;A0A087WY81	12;12;12;12;12;10;10;10;10;10;6;3	12;12;12;12;12;10;10;10;10;10;6;3	12;12;12;12;12;10;10;10;10;10;6;3	60S ribosomal protein L17	RPL17;RPL17-C18orf32	tr|A0A087WXM6|A0A087WXM6_HUMAN 60S ribosomal protein L17 (Fragment) OS=Homo sapiens OX=9606 GN=RPL17 PE=1 SV=1;tr|J3QQT2|J3QQT2_HUMAN 60S ribosomal protein L17 (Fragment) OS=Homo sapiens OX=9606 GN=RPL17 PE=1 SV=1;tr|J3KRX5|J3KRX5_HUMAN 60S ribosomal prote	12	12	12	12	6	3	6	4	7	11	6	5	7	6	6	11	8	9	7	8	9	8	6	3	6	4	7	11	6	5	7	6	6	11	8	9	7	8	9	8	6	3
P13796;Q5TBN3;Q5TBN5	P13796	34;9;3	34;9;3	30;7;3	Plastin-2	LCP1	sp|P13796|PLSL_HUMAN Plastin-2 OS=Homo sapiens OX=9606 GN=LCP1 PE=1 SV=6	3	34	34	30	27	26	30	30	32	30	30	20	20	26	30	25	6	5	7	7	6	8	27	26	30	30	32	30	30	20	20	26	30	25	6	5	7	7	6	8	23	23
Q01105;A0A0C4DFV9;A0A087X027;P0DME0	Q01105;A0A0C4DFV9;A0A087X027;P0DME0	16;14;8;8	16;14;8;8	16;14;8;8	Protein SET;Protein SETSIP	SET;SETSIP	sp|Q01105|SET_HUMAN Protein SET OS=Homo sapiens OX=9606 GN=SET PE=1 SV=3;tr|A0A0C4DFV9|A0A0C4DFV9_HUMAN Protein SET OS=Homo sapiens OX=9606 GN=SET PE=1 SV=1;tr|A0A087X027|A0A087X027_HUMAN Protein SETSIP OS=Homo sapiens OX=9606 GN=SETSIP PE=1 SV=1;sp|P0DME0	4	16	16	16	9	7	7	5	6	5	7	5	5	7	5	8	10	14	13	14	13	15	9	7	7	5	6	5	7	5	5	7	5	8	10	14	13	14	13	15	9	7
Q5JRA6;A0A0A0MRH6	Q5JRA6;A0A0A0MRH6	38;26	38;26	38;26	Melanoma inhibitory activity protein 3	MIA3	sp|Q5JRA6|TGO1_HUMAN Transport and Golgi organization protein 1 homolog OS=Homo sapiens OX=9606 GN=MIA3 PE=1 SV=1;tr|A0A0A0MRH6|A0A0A0MRH6_HUMAN Transport and Golgi organization protein 1 homolog (Fragment) OS=Homo sapiens OX=9606 GN=MIA3 PE=1 SV=6	2	38	38	38	5	6	34	28	11	1	11	2	22	32	12	8	29	22	26	24	22	23	5	6	34	28	11	1	11	2	22	32	12	8	29	22	26	24	22	23	5	6
C9JP00;A0A0A0MQX8;Q9NR56;Q86VM6;H7C4T5;C9J4T8;B1AKI6;Q9NUK0;C9JCX1;H7C4Y1	C9JP00;A0A0A0MQX8;Q9NR56;Q86VM6;H7C4T5;C9J4T8;B1AKI6;Q9NUK0	6;6;6;5;4;3;3;3;1;1	6;6;6;5;4;3;3;3;1;1	3;3;3;2;1;1;1;1;0;0	Muscleblind-like protein 1;Muscleblind-like protein 3	MBNL1;MBNL3	tr|C9JP00|C9JP00_HUMAN Muscleblind-like protein 1 OS=Homo sapiens OX=9606 GN=MBNL1 PE=1 SV=1;tr|A0A0A0MQX8|A0A0A0MQX8_HUMAN Muscleblind-like protein 1 OS=Homo sapiens OX=9606 GN=MBNL1 PE=1 SV=1;sp|Q9NR56|MBNL1_HUMAN Muscleblind-like protein 1 OS=Homo sapie	10	6	6	3	3	5	6	5	5	6	5	5	5	5	4	6	1	4	3	4	3	5	3	5	6	5	5	6	5	5	5	5	4	6	1	4	3	4	3	5	1	2
P09211;A8MX94;A0A087X2E9;A0A2R8Y5E5;A0A087X243	P09211;A8MX94	11;8;3;2;1	11;8;3;2;1	11;8;3;2;1	Glutathione S-transferase P	GSTP1	sp|P09211|GSTP1_HUMAN Glutathione S-transferase P OS=Homo sapiens OX=9606 GN=GSTP1 PE=1 SV=2;tr|A8MX94|A8MX94_HUMAN GST class-pi OS=Homo sapiens OX=9606 GN=GSTP1 PE=1 SV=1	5	11	11	11	10	11	10	10	9	9	11	9	7	10	10	7	5	3	0	0	2	0	10	11	10	10	9	9	11	9	7	10	10	7	5	3	0	0	2	0	10	11
P05023;M0R116;A0A2R8YEY8;A0A0A0MT26;P13637;B1AKY9;P50993;H0Y7C1;Q13733;Q5TC01;P20648;Q5TC02;P54707;M0QXF2;Q5TC05;E9PRA5	P05023	36;13;13;13;13;11;11;9;5;4;4;3;3;2;1;1	36;13;13;13;13;11;11;9;5;4;4;3;3;2;1;1	36;13;13;13;13;11;11;9;5;4;4;3;3;2;1;1	Sodium/potassium-transporting ATPase subunit alpha-1	ATP1A1	sp|P05023|AT1A1_HUMAN Sodium/potassium-transporting ATPase subunit alpha-1 OS=Homo sapiens OX=9606 GN=ATP1A1 PE=1 SV=1	16	36	36	36	31	28	29	30	32	29	32	29	30	29	32	33	29	34	32	34	32	30	31	28	29	30	32	29	32	29	30	29	32	33	29	34	32	34	32	30	31	28
Q13263;M0R0K9;M0R2I3;M0R3C0	Q13263;M0R0K9	29;15;2;2	29;15;2;2	29;15;2;2	Transcription intermediary factor 1-beta	TRIM28	sp|Q13263|TIF1B_HUMAN Transcription intermediary factor 1-beta OS=Homo sapiens OX=9606 GN=TRIM28 PE=1 SV=5;tr|M0R0K9|M0R0K9_HUMAN Transcription intermediary factor 1-beta (Fragment) OS=Homo sapiens OX=9606 GN=TRIM28 PE=1 SV=1	4	29	29	29	23	19	21	21	23	22	25	15	12	21	22	25	26	26	26	27	27	28	23	19	21	21	23	22	25	15	12	21	22	25	26	26	26	27	27	28	23	19
M0QYU8;P49862	M0QYU8;P49862	3;3	3;3	3;3	Kallikrein-7	KLK7	tr|M0QYU8|M0QYU8_HUMAN Kallikrein-7 (Fragment) OS=Homo sapiens OX=9606 GN=KLK7 PE=1 SV=1;sp|P49862|KLK7_HUMAN Kallikrein-7 OS=Homo sapiens OX=9606 GN=KLK7 PE=1 SV=1	2	3	3	3	1	3	3	3	3	3	3	3	3	0	1	3	3	1	2	2	3	1	1	3	3	3	3	3	3	3	3	0	1	3	3	1	2	2	3	1	1	3
Q9NSI6	Q9NSI6	1	1	1	Bromodomain and WD repeat-containing protein 1	BRWD1	sp|Q9NSI6|BRWD1_HUMAN Bromodomain and WD repeat-containing protein 1 OS=Homo sapiens OX=9606 GN=BRWD1 PE=1 SV=4	1	1	1	1	1	1	1	1	1	1	1	1	1	1	1	1	1	0	0	0	0	0	1	1	1	1	1	1	1	1	1	1	1	1	1	0	0	0	0	0	1	1
P46777;A0A2R8Y6J3;A0A2R8Y4A2;R4GNJ2;Q5T7N0	P46777;A0A2R8Y6J3	16;14;5;2;2	16;14;5;2;2	16;14;5;2;2	60S ribosomal protein L5	RPL5	sp|P46777|RL5_HUMAN 60S ribosomal protein L5 OS=Homo sapiens OX=9606 GN=RPL5 PE=1 SV=3;tr|A0A2R8Y6J3|A0A2R8Y6J3_HUMAN 60S ribosomal protein L5 (Fragment) OS=Homo sapiens OX=9606 GN=RPL5 PE=1 SV=1	5	16	16	16	6	5	7	6	8	8	11	9	7	8	9	11	13	15	12	13	13	12	6	5	7	6	8	8	11	9	7	8	9	11	13	15	12	13	13	12	6	5
Q9NUQ3	Q9NUQ3	6	6	6	Gamma-taxilin	TXLNG	sp|Q9NUQ3|TXLNG_HUMAN Gamma-taxilin OS=Homo sapiens OX=9606 GN=TXLNG PE=1 SV=2	1	6	6	6	2	2	2	2	4	1	4	2	3	4	4	2	6	5	6	5	6	5	2	2	2	2	4	1	4	2	3	4	4	2	6	5	6	5	6	5	2	2
P26038;V9GZ54;E9PNP4	P26038	47;6;1	33;4;0	31;4;0	Moesin	MSN	sp|P26038|MOES_HUMAN Moesin OS=Homo sapiens OX=9606 GN=MSN PE=1 SV=3	3	47	33	31	36	28	34	34	41	35	39	37	35	39	38	37	34	38	30	36	31	36	24	21	24	22	28	23	25	24	22	25	25	25	20	24	17	22	17	22	23	21
A0A087X0X3;P52272;M0R019;M0R2T0;M0R2I7;M0QYQ7;M0R0N3;M0R0Y6;M0QY96;M0QYL3	A0A087X0X3;P52272	35;35;16;15;12;12;12;7;5;3	35;35;16;15;12;12;12;7;5;3	16;16;12;11;3;9;9;7;3;0	Heterogeneous nuclear ribonucleoprotein M	HNRNPM	tr|A0A087X0X3|A0A087X0X3_HUMAN Heterogeneous nuclear ribonucleoprotein M OS=Homo sapiens OX=9606 GN=HNRNPM PE=1 SV=1;sp|P52272|HNRPM_HUMAN Heterogeneous nuclear ribonucleoprotein M OS=Homo sapiens OX=9606 GN=HNRNPM PE=1 SV=3	10	35	35	16	26	19	18	20	31	26	24	32	24	32	24	27	28	29	24	30	29	30	26	19	18	20	31	26	24	32	24	32	24	27	28	29	24	30	29	30	14	14
O43852;H0Y875	O43852;H0Y875	27;15	27;15	27;15	Calumenin	CALU	sp|O43852|CALU_HUMAN Calumenin OS=Homo sapiens OX=9606 GN=CALU PE=1 SV=2;tr|H0Y875|H0Y875_HUMAN Calumenin (Fragment) OS=Homo sapiens OX=9606 GN=CALU PE=1 SV=1	2	27	27	27	16	17	17	20	18	14	14	13	15	20	19	14	19	24	24	24	22	22	16	17	17	20	18	14	14	13	15	20	19	14	19	24	24	24	22	22	16	17
P61978;S4R457;S4R359	P61978	31;5;5	31;5;5	7;0;4	Heterogeneous nuclear ribonucleoprotein K	HNRNPK	sp|P61978|HNRPK_HUMAN Heterogeneous nuclear ribonucleoprotein K OS=Homo sapiens OX=9606 GN=HNRNPK PE=1 SV=1	3	31	31	7	18	18	19	17	21	17	20	20	17	18	21	20	27	27	26	28	26	31	18	18	19	17	21	17	20	20	17	18	21	20	27	27	26	28	26	31	4	3
O43809;H3BND3;H3BV41	O43809;H3BND3	13;7;6	13;7;6	13;7;6	Cleavage and polyadenylation specificity factor subunit 5	NUDT21	sp|O43809|CPSF5_HUMAN Cleavage and polyadenylation specificity factor subunit 5 OS=Homo sapiens OX=9606 GN=NUDT21 PE=1 SV=1;tr|H3BND3|H3BND3_HUMAN Cleavage and polyadenylation specificity factor subunit 5 (Fragment) OS=Homo sapiens OX=9606 GN=NUDT21 PE=1 S	3	13	13	13	8	8	11	8	10	9	9	10	7	11	9	12	11	10	10	12	12	12	8	8	11	8	10	9	9	10	7	11	9	12	11	10	10	12	12	12	8	8
P62424;Q5T8U3;Q5T8U2	P62424;Q5T8U3	12;9;5	12;9;5	12;9;5	60S ribosomal protein L7a	RPL7A	sp|P62424|RL7A_HUMAN 60S ribosomal protein L7a OS=Homo sapiens OX=9606 GN=RPL7A PE=1 SV=2;tr|Q5T8U3|Q5T8U3_HUMAN 60S ribosomal protein L7a (Fragment) OS=Homo sapiens OX=9606 GN=RPL7A PE=1 SV=1	3	12	12	12	12	5	10	10	12	12	11	10	9	12	11	11	9	11	11	9	9	9	12	5	10	10	12	12	11	10	9	12	11	11	9	11	11	9	9	9	12	5
P52597;A0A1B0GW42	P52597	14;4	12;4	12;4	Heterogeneous nuclear ribonucleoprotein F;Heterogeneous nuclear ribonucleoprotein F, N-terminally processed	HNRNPF	sp|P52597|HNRPF_HUMAN Heterogeneous nuclear ribonucleoprotein F OS=Homo sapiens OX=9606 GN=HNRNPF PE=1 SV=3	2	14	12	12	10	9	8	9	10	10	11	9	8	8	9	8	12	13	13	13	13	14	8	7	6	7	8	8	9	7	6	7	7	7	10	11	11	11	11	12	8	7
P17066;P48741	P17066	15;6	2;1	2;1	Heat shock 70 kDa protein 6	HSPA6	sp|P17066|HSP76_HUMAN Heat shock 70 kDa protein 6 OS=Homo sapiens OX=9606 GN=HSPA6 PE=1 SV=2	2	15	2	2	10	9	12	10	12	10	12	11	11	12	12	10	14	14	14	14	13	15	1	1	2	1	2	1	1	1	1	1	1	1	2	2	2	2	2	2	1	1
Q02878;F8VZ45;U3KQR5;F8VR69;F8VZA3;F8VWR1;F8VU16	Q02878	16;4;4;3;1;1;1	16;4;4;3;1;1;1	16;4;4;3;1;1;1	60S ribosomal protein L6	RPL6	sp|Q02878|RL6_HUMAN 60S ribosomal protein L6 OS=Homo sapiens OX=9606 GN=RPL6 PE=1 SV=3	7	16	16	16	13	7	13	11	14	12	13	11	10	12	11	14	14	14	15	14	12	12	13	7	13	11	14	12	13	11	10	12	11	14	14	14	15	14	12	12	13	7
O75369;E7EN95;A0A0A0MT44;H7C5L4;A0A0C4DGA1	O75369;E7EN95	172;156;7;6;1	172;156;7;6;1	156;152;7;6;1	Filamin-B	FLNB	sp|O75369|FLNB_HUMAN Filamin-B OS=Homo sapiens OX=9606 GN=FLNB PE=1 SV=2;tr|E7EN95|E7EN95_HUMAN Filamin-B OS=Homo sapiens OX=9606 GN=FLNB PE=1 SV=1	5	172	172	156	81	76	106	95	117	104	85	62	66	83	89	92	138	154	149	156	153	165	81	76	106	95	117	104	85	62	66	83	89	92	138	154	149	156	153	165	71	66
Q09028;H0YF10;H0YCT5;H0YDK2;H0YEU5;E9PNS6;E9PNS2;E9PIC4;C9JPP3;E9PND5	Q09028;H0YF10	21;11;10;10;9;6;5;5;2;1	21;11;10;10;9;6;5;5;2;1	15;6;6;6;6;5;4;4;2;1	Histone-binding protein RBBP4	RBBP4	sp|Q09028|RBBP4_HUMAN Histone-binding protein RBBP4 OS=Homo sapiens OX=9606 GN=RBBP4 PE=1 SV=3;tr|H0YF10|H0YF10_HUMAN Histone-binding protein RBBP4 (Fragment) OS=Homo sapiens OX=9606 GN=RBBP4 PE=1 SV=1	10	21	21	15	9	10	12	10	12	9	9	10	8	10	12	13	14	18	16	17	17	19	9	10	12	10	12	9	9	10	8	10	12	13	14	18	16	17	17	19	3	4
J3KRG2;Q96QA5	J3KRG2;Q96QA5	8;8	8;8	8;8	Gasdermin-A	GSDMA	tr|J3KRG2|J3KRG2_HUMAN Gasdermin-A (Fragment) OS=Homo sapiens OX=9606 GN=GSDMA PE=1 SV=8;sp|Q96QA5|GSDMA_HUMAN Gasdermin-A OS=Homo sapiens OX=9606 GN=GSDMA PE=1 SV=4	2	8	8	8	5	4	8	7	6	7	5	6	4	5	4	8	6	3	4	5	6	4	5	4	8	7	6	7	5	6	4	5	4	8	6	3	4	5	6	4	5	4
P54136;E5RJM9;E5RH09	P54136	40;6;5	40;6;5	40;6;5	Arginine--tRNA ligase, cytoplasmic	RARS	sp|P54136|SYRC_HUMAN Arginine--tRNA ligase, cytoplasmic OS=Homo sapiens OX=9606 GN=RARS1 PE=1 SV=2	3	40	40	40	27	23	27	26	33	32	27	19	25	27	33	31	30	37	33	37	34	37	27	23	27	26	33	32	27	19	25	27	33	31	30	37	33	37	34	37	27	23
P49368;B4DUR8;E9PRC8;Q5SZX6;Q5SZW8;E9PQ35;E9PM09;Q5SZX9	P49368;B4DUR8	34;31;15;15;9;8;8;8	34;31;15;15;9;8;8;8	34;31;15;15;9;8;8;8	T-complex protein 1 subunit gamma	CCT3	sp|P49368|TCPG_HUMAN T-complex protein 1 subunit gamma OS=Homo sapiens OX=9606 GN=CCT3 PE=1 SV=4;tr|B4DUR8|B4DUR8_HUMAN T-complex protein 1 subunit gamma OS=Homo sapiens OX=9606 GN=CCT3 PE=1 SV=1	8	34	34	34	19	16	23	20	27	22	25	19	20	31	24	25	31	30	31	29	29	31	19	16	23	20	27	22	25	19	20	31	24	25	31	30	31	29	29	31	19	16
Q96GU1;Q5JUL1	Q96GU1;Q5JUL1	8;5	8;5	8;5	P antigen family member 5	PAGE5	sp|Q96GU1|PAGE5_HUMAN P antigen family member 5 OS=Homo sapiens OX=9606 GN=PAGE5 PE=1 SV=2;tr|Q5JUL1|Q5JUL1_HUMAN P antigen family member 5 OS=Homo sapiens OX=9606 GN=PAGE5 PE=1 SV=1	2	8	8	8	5	4	5	6	7	8	6	6	5	6	6	8	0	0	1	1	0	0	5	4	5	6	7	8	6	6	5	6	6	8	0	0	1	1	0	0	5	4
Q9NWB6	Q9NWB6	7	7	7	Arginine and glutamate-rich protein 1	ARGLU1	sp|Q9NWB6|ARGL1_HUMAN Arginine and glutamate-rich protein 1 OS=Homo sapiens OX=9606 GN=ARGLU1 PE=1 SV=1	1	7	7	7	5	3	5	4	4	6	5	5	5	6	6	7	2	2	2	4	1	2	5	3	5	4	4	6	5	5	5	6	6	7	2	2	2	4	1	2	5	3
Q08945;E9PMD4;A0A0U1RRK2;E9PPZ7	Q08945	29;9;5;1	29;9;5;1	29;9;5;1	FACT complex subunit SSRP1	SSRP1	sp|Q08945|SSRP1_HUMAN FACT complex subunit SSRP1 OS=Homo sapiens OX=9606 GN=SSRP1 PE=1 SV=1	4	29	29	29	20	16	11	12	18	17	21	18	15	20	15	22	22	24	23	24	24	26	20	16	11	12	18	17	21	18	15	20	15	22	22	24	23	24	24	26	20	16
P67809;H0Y449;C9J5V9	P67809;H0Y449	12;7;4	5;4;3	5;4;3	Nuclease-sensitive element-binding protein 1	YBX1	sp|P67809|YBOX1_HUMAN Y-box-binding protein 1 OS=Homo sapiens OX=9606 GN=YBX1 PE=1 SV=3;tr|H0Y449|H0Y449_HUMAN Y-box-binding protein 1 (Fragment) OS=Homo sapiens OX=9606 GN=YBX1 PE=1 SV=1	3	12	5	5	6	5	7	7	8	9	8	9	9	8	9	11	10	12	10	9	9	12	3	2	3	3	3	3	4	3	3	4	3	4	5	5	5	5	5	5	3	2
Q13185;S4R2Y4;C9JMM0;B8ZZ43	Q13185	8;3;2;2	7;3;2;2	6;3;2;2	Chromobox protein homolog 3	CBX3	sp|Q13185|CBX3_HUMAN Chromobox protein homolog 3 OS=Homo sapiens OX=9606 GN=CBX3 PE=1 SV=4	4	8	7	6	5	5	4	6	6	5	6	5	4	6	6	4	6	7	7	7	7	7	5	5	4	6	6	5	6	5	4	6	6	4	6	6	7	6	7	6	4	4
P62701;Q8TD47;C9JEH7;P22090	P62701;Q8TD47	19;11;9;9	19;11;9;9	19;11;9;9	40S ribosomal protein S4, X isoform;40S ribosomal protein S4, Y isoform 2	RPS4X;RPS4Y2	sp|P62701|RS4X_HUMAN 40S ribosomal protein S4, X isoform OS=Homo sapiens OX=9606 GN=RPS4X PE=1 SV=2;sp|Q8TD47|RS4Y2_HUMAN 40S ribosomal protein S4, Y isoform 2 OS=Homo sapiens OX=9606 GN=RPS4Y2 PE=2 SV=3	4	19	19	19	14	12	16	13	17	15	16	14	15	16	15	16	14	14	14	14	13	14	14	12	16	13	17	15	16	14	15	16	15	16	14	14	14	14	13	14	14	12
P04844;Q5JYR7;Q5JYR4;F2Z3K5;H0Y5M1;Q5JYR3	P04844	24;10;8;6;3;2	24;10;8;6;3;2	24;10;8;6;3;2	Dolichyl-diphosphooligosaccharide--protein glycosyltransferase subunit 2	RPN2	sp|P04844|RPN2_HUMAN Dolichyl-diphosphooligosaccharide--protein glycosyltransferase subunit 2 OS=Homo sapiens OX=9606 GN=RPN2 PE=1 SV=3	6	24	24	24	15	14	18	19	17	17	16	10	9	14	13	17	16	19	19	20	19	22	15	14	18	19	17	17	16	10	9	14	13	17	16	19	19	20	19	22	15	14
P50402;Q5HY57;F8WEQ1	P50402;Q5HY57	16;9;2	16;9;2	16;9;2	Emerin	EMD	sp|P50402|EMD_HUMAN Emerin OS=Homo sapiens OX=9606 GN=EMD PE=1 SV=1;tr|Q5HY57|Q5HY57_HUMAN Emerin OS=Homo sapiens OX=9606 GN=EMD PE=1 SV=1	3	16	16	16	7	8	8	9	12	9	9	12	7	11	10	9	14	12	12	14	14	12	7	8	8	9	12	9	9	12	7	11	10	9	14	12	12	14	14	12	7	8
P21796;C9JI87	P21796;C9JI87	17;11	17;11	17;11	Voltage-dependent anion-selective channel protein 1	VDAC1	sp|P21796|VDAC1_HUMAN Voltage-dependent anion-selective channel protein 1 OS=Homo sapiens OX=9606 GN=VDAC1 PE=1 SV=2;tr|C9JI87|C9JI87_HUMAN Voltage-dependent anion-selective channel protein 1 (Fragment) OS=Homo sapiens OX=9606 GN=VDAC1 PE=1 SV=6	2	17	17	17	11	13	13	10	14	11	12	10	12	12	14	13	14	16	14	15	13	14	11	13	13	10	14	11	12	10	12	12	14	13	14	16	14	15	13	14	11	13
O95168;F2Z3P9;C9JXQ9	O95168;F2Z3P9;C9JXQ9	6;4;4	6;4;4	6;4;4	NADH dehydrogenase [ubiquinone] 1 beta subcomplex subunit 4	NDUFB4	sp|O95168|NDUB4_HUMAN NADH dehydrogenase [ubiquinone] 1 beta subcomplex subunit 4 OS=Homo sapiens OX=9606 GN=NDUFB4 PE=1 SV=3;tr|F2Z3P9|F2Z3P9_HUMAN Complex I-B15 OS=Homo sapiens OX=9606 GN=NDUFB4 PE=1 SV=1;tr|C9JXQ9|C9JXQ9_HUMAN Complex I-B15 OS=Homo sapi	3	6	6	6	6	6	5	6	6	6	5	4	6	6	6	6	4	5	3	1	4	2	6	6	5	6	6	6	5	4	6	6	6	6	4	5	3	1	4	2	6	6
P20962;F5H7R9;F5GXR3	P20962	3;1;1	3;1;1	3;1;1	Parathymosin	PTMS	sp|P20962|PTMS_HUMAN Parathymosin OS=Homo sapiens OX=9606 GN=PTMS PE=1 SV=2	3	3	3	3	1	1	1	1	1	1	1	2	1	2	1	1	2	3	3	3	2	2	1	1	1	1	1	1	1	2	1	2	1	1	2	3	3	3	2	2	1	1
Q9NRC6	Q9NRC6	3	3	3	Spectrin beta chain, non-erythrocytic 5	SPTBN5	sp|Q9NRC6|SPTN5_HUMAN Spectrin beta chain, non-erythrocytic 5 OS=Homo sapiens OX=9606 GN=SPTBN5 PE=1 SV=2	1	3	3	3	2	2	3	2	3	3	2	2	2	3	3	3	1	1	2	1	2	1	2	2	3	2	3	3	2	2	2	3	3	3	1	1	2	1	2	1	2	2
F5H2U8;F5H2A4;P52926;F5H6H0	F5H2U8;F5H2A4;P52926;F5H6H0	3;3;3;2	3;3;3;2	3;3;3;2	High mobility group protein HMGI-C	HMGA2	tr|F5H2U8|F5H2U8_HUMAN High mobility group protein HMGI-C OS=Homo sapiens OX=9606 GN=HMGA2 PE=1 SV=1;tr|F5H2A4|F5H2A4_HUMAN High mobility group protein HMGI-C OS=Homo sapiens OX=9606 GN=HMGA2 PE=1 SV=1;sp|P52926|HMGA2_HUMAN High mobility group protein HMGI	4	3	3	3	2	2	1	1	1	2	1	3	2	3	1	1	0	0	0	0	0	0	2	2	1	1	1	2	1	3	2	3	1	1	0	0	0	0	0	0	2	2
Q15084	Q15084	19	19	19	Protein disulfide-isomerase A6	PDIA6	sp|Q15084|PDIA6_HUMAN Protein disulfide-isomerase A6 OS=Homo sapiens OX=9606 GN=PDIA6 PE=1 SV=1	1	19	19	19	14	14	14	14	15	11	14	12	15	14	14	14	16	19	19	18	18	19	14	14	14	14	15	11	14	12	15	14	14	14	16	19	19	18	18	19	14	14
P12270;Q5SWX9	P12270	108;4	108;4	108;4	Nucleoprotein TPR	TPR	sp|P12270|TPR_HUMAN Nucleoprotein TPR OS=Homo sapiens OX=9606 GN=TPR PE=1 SV=3	2	108	108	108	42	30	73	76	99	85	47	44	71	80	87	86	51	63	55	62	54	67	42	30	73	76	99	85	47	44	71	80	87	86	51	63	55	62	54	67	42	30
Q04760	Q04760	13	13	13	Lactoylglutathione lyase	GLO1	sp|Q04760|LGUL_HUMAN Lactoylglutathione lyase OS=Homo sapiens OX=9606 GN=GLO1 PE=1 SV=4	1	13	13	13	8	7	7	6	7	6	7	6	6	7	7	8	10	12	11	11	11	12	8	7	7	6	7	6	7	6	6	7	7	8	10	12	11	11	11	12	8	7
O14818;H0Y586;Q8TAA3;A0A087WYS6;F5GY34	O14818;H0Y586	13;7;5;3;2	13;7;5;3;2	13;7;5;3;2	Proteasome subunit alpha type-7	PSMA7	sp|O14818|PSA7_HUMAN Proteasome subunit alpha type-7 OS=Homo sapiens OX=9606 GN=PSMA7 PE=1 SV=1;tr|H0Y586|H0Y586_HUMAN Proteasome endopeptidase complex (Fragment) OS=Homo sapiens OX=9606 GN=PSMA7 PE=1 SV=1	5	13	13	13	8	9	12	9	11	10	11	9	8	11	10	11	13	13	13	13	12	13	8	9	12	9	11	10	11	9	8	11	10	11	13	13	13	13	12	13	8	9
Q13501;E7EMC7;E9PFW8;D6RBF1;C9J6J8;C9JRJ8;E3W990	Q13501;E7EMC7	9;6;3;1;1;1;1	9;6;3;1;1;1;1	9;6;3;1;1;1;1	Sequestosome-1	SQSTM1	sp|Q13501|SQSTM_HUMAN Sequestosome-1 OS=Homo sapiens OX=9606 GN=SQSTM1 PE=1 SV=1;tr|E7EMC7|E7EMC7_HUMAN Sequestosome-1 OS=Homo sapiens OX=9606 GN=SQSTM1 PE=1 SV=1	7	9	9	9	7	6	8	8	8	9	9	7	7	9	9	6	5	7	6	6	5	5	7	6	8	8	8	9	9	7	7	9	9	6	5	7	6	6	5	5	7	6
O43707;F5GXS2;K7EP19;D6RH00	O43707	66;32;3;1	66;32;3;1	16;7;2;0	Alpha-actinin-4	ACTN4	sp|O43707|ACTN4_HUMAN Alpha-actinin-4 OS=Homo sapiens OX=9606 GN=ACTN4 PE=1 SV=2	4	66	66	16	42	38	38	35	42	39	53	35	34	39	42	43	59	61	53	58	59	61	42	38	38	35	42	39	53	35	34	39	42	43	59	61	53	58	59	61	10	8
Q07065	Q07065	34	34	34	Cytoskeleton-associated protein 4	CKAP4	sp|Q07065|CKAP4_HUMAN Cytoskeleton-associated protein 4 OS=Homo sapiens OX=9606 GN=CKAP4 PE=1 SV=2	1	34	34	34	21	21	26	26	29	27	27	18	22	27	28	29	23	25	18	23	22	21	21	21	26	26	29	27	27	18	22	27	28	29	23	25	18	23	22	21	21	21
P78417;Q5TA02;Q5TA01	P78417;Q5TA02;Q5TA01	14;13;8	14;13;8	14;13;8	Glutathione S-transferase omega-1	GSTO1	sp|P78417|GSTO1_HUMAN Glutathione S-transferase omega-1 OS=Homo sapiens OX=9606 GN=GSTO1 PE=1 SV=2;tr|Q5TA02|Q5TA02_HUMAN Glutathione-dependent dehydroascorbate reductase (Fragment) OS=Homo sapiens OX=9606 GN=GSTO1 PE=1 SV=1;tr|Q5TA01|Q5TA01_HUMAN Glutathi	3	14	14	14	9	10	10	10	8	10	11	10	10	11	11	9	11	12	14	13	12	14	9	10	10	10	8	10	11	10	10	11	11	9	11	12	14	13	12	14	9	10
P37108;H0YLA2;H0YLW0	P37108;H0YLA2	8;6;1	8;6;1	8;6;1	Signal recognition particle 14 kDa protein	SRP14	sp|P37108|SRP14_HUMAN Signal recognition particle 14 kDa protein OS=Homo sapiens OX=9606 GN=SRP14 PE=1 SV=2;tr|H0YLA2|H0YLA2_HUMAN Signal recognition particle 14 kDa protein OS=Homo sapiens OX=9606 GN=SRP14 PE=1 SV=1	3	8	8	8	5	4	5	5	6	6	6	7	6	6	6	5	7	7	7	7	7	8	5	4	5	5	6	6	6	7	6	6	6	5	7	7	7	7	7	8	5	4
Q5JR95;P62241	Q5JR95;P62241	11;11	11;11	11;11	40S ribosomal protein S8	RPS8	tr|Q5JR95|Q5JR95_HUMAN 40S ribosomal protein S8 OS=Homo sapiens OX=9606 GN=RPS8 PE=1 SV=1;sp|P62241|RS8_HUMAN 40S ribosomal protein S8 OS=Homo sapiens OX=9606 GN=RPS8 PE=1 SV=2	2	11	11	11	7	4	9	9	6	8	10	9	7	10	8	7	8	11	8	11	8	9	7	4	9	9	6	8	10	9	7	10	8	7	8	11	8	11	8	9	7	4
P28066	P28066	11	11	11	Proteasome subunit alpha type-5	PSMA5	sp|P28066|PSA5_HUMAN Proteasome subunit alpha type-5 OS=Homo sapiens OX=9606 GN=PSMA5 PE=1 SV=3	1	11	11	11	7	6	8	8	9	6	9	7	8	7	8	8	10	10	10	10	10	9	7	6	8	8	9	6	9	7	8	7	8	8	10	10	10	10	10	9	7	6
P62316;K7ERG4;K7EJB5	P62316;K7ERG4	7;4;2	7;4;2	7;4;2	Small nuclear ribonucleoprotein Sm D2	SNRPD2	sp|P62316|SMD2_HUMAN Small nuclear ribonucleoprotein Sm D2 OS=Homo sapiens OX=9606 GN=SNRPD2 PE=1 SV=1;tr|K7ERG4|K7ERG4_HUMAN Small nuclear ribonucleoprotein Sm D2 OS=Homo sapiens OX=9606 GN=SNRPD2 PE=1 SV=1	3	7	7	7	4	3	5	4	5	5	5	4	4	5	3	5	6	6	6	7	5	6	4	3	5	4	5	5	5	4	4	5	3	5	6	6	6	7	5	6	4	3
P36542	P36542	13	13	13	ATP synthase subunit gamma, mitochondrial	ATP5C1	sp|P36542|ATPG_HUMAN ATP synthase subunit gamma, mitochondrial OS=Homo sapiens OX=9606 GN=ATP5F1C PE=1 SV=1	1	13	13	13	8	8	5	6	10	9	11	7	10	9	8	11	12	12	12	13	12	12	8	8	5	6	10	9	11	7	10	9	8	11	12	12	12	13	12	12	8	8
P07108;A0A0A0MTI5;B8ZWD1	P07108;A0A0A0MTI5;B8ZWD1	4;3;3	4;3;3	4;3;3	Acyl-CoA-binding protein	DBI	sp|P07108|ACBP_HUMAN Acyl-CoA-binding protein OS=Homo sapiens OX=9606 GN=DBI PE=1 SV=2;tr|A0A0A0MTI5|A0A0A0MTI5_HUMAN Acyl-CoA-binding protein OS=Homo sapiens OX=9606 GN=DBI PE=1 SV=1;tr|B8ZWD1|B8ZWD1_HUMAN Acyl-CoA-binding protein OS=Homo sapiens OX=9606	3	4	4	4	4	3	4	4	4	4	4	4	4	4	4	4	4	4	4	4	4	4	4	3	4	4	4	4	4	4	4	4	4	4	4	4	4	4	4	4	4	3
Q96AG4;I3L223	Q96AG4	14;2	14;2	14;2	Leucine-rich repeat-containing protein 59	LRRC59	sp|Q96AG4|LRC59_HUMAN Leucine-rich repeat-containing protein 59 OS=Homo sapiens OX=9606 GN=LRRC59 PE=1 SV=1	2	14	14	14	8	7	10	7	11	11	10	9	6	8	7	11	11	12	10	11	9	12	8	7	10	7	11	11	10	9	6	8	7	11	11	12	10	11	9	12	8	7
Q99497;K7ELW0;K7EN27	Q99497;K7ELW0;K7EN27	21;17;14	21;17;14	21;17;14	Protein deglycase DJ-1	PARK7	sp|Q99497|PARK7_HUMAN Parkinson disease protein 7 OS=Homo sapiens OX=9606 GN=PARK7 PE=1 SV=2;tr|K7ELW0|K7ELW0_HUMAN Parkinson disease protein 7 OS=Homo sapiens OX=9606 GN=PARK7 PE=1 SV=1;tr|K7EN27|K7EN27_HUMAN Maillard deglycase (Fragment) OS=Homo sapiens	3	21	21	21	11	10	9	10	11	9	14	11	10	11	12	11	17	19	18	20	18	20	11	10	9	10	11	9	14	11	10	11	12	11	17	19	18	20	18	20	11	10
Q9Y266;A0A0A0MSU9;A0A0A0MSS4	Q9Y266	23;10;9	23;10;9	23;10;9	Nuclear migration protein nudC	NUDC	sp|Q9Y266|NUDC_HUMAN Nuclear migration protein nudC OS=Homo sapiens OX=9606 GN=NUDC PE=1 SV=1	3	23	23	23	15	14	17	17	18	18	17	10	12	16	16	17	20	23	18	21	20	22	15	14	17	17	18	18	17	10	12	16	16	17	20	23	18	21	20	22	15	14
P05089;A0A5F9ZGN6;A0A5F9ZH78	P05089;A0A5F9ZGN6;A0A5F9ZH78	17;14;12	17;14;12	17;14;12	Arginase-1	ARG1	sp|P05089|ARGI1_HUMAN Arginase-1 OS=Homo sapiens OX=9606 GN=ARG1 PE=1 SV=2;tr|A0A5F9ZGN6|A0A5F9ZGN6_HUMAN Arginase OS=Homo sapiens OX=9606 GN=ARG1 PE=1 SV=1;tr|A0A5F9ZH78|A0A5F9ZH78_HUMAN Arginase-1 OS=Homo sapiens OX=9606 GN=ARG1 PE=1 SV=1	3	17	17	17	9	11	14	11	14	14	10	10	10	8	10	14	11	9	10	8	16	13	9	11	14	11	14	14	10	10	10	8	10	14	11	9	10	8	16	13	9	11
Q99733;C9J6D1;E9PS34;E9PNJ7;A8MXH2;C9JZI7;E9PNW0;E9PJJ2;E9PKT8;E9PKI2;E9PP22;H0YCI4;C9J1B1	Q99733;C9J6D1;E9PS34;E9PNJ7;A8MXH2;C9JZI7;E9PNW0;E9PJJ2;E9PKT8	15;12;11;11;11;11;9;9;9;5;5;4;3	15;12;11;11;11;11;9;9;9;5;5;4;3	13;10;9;9;9;9;7;7;7;5;5;4;3	Nucleosome assembly protein 1-like 4	NAP1L4	sp|Q99733|NP1L4_HUMAN Nucleosome assembly protein 1-like 4 OS=Homo sapiens OX=9606 GN=NAP1L4 PE=1 SV=1;tr|C9J6D1|C9J6D1_HUMAN Nucleosome assembly protein 1-like 4 (Fragment) OS=Homo sapiens OX=9606 GN=NAP1L4 PE=1 SV=1;tr|E9PS34|E9PS34_HUMAN Nucleosome asse	13	15	15	13	9	7	9	8	9	8	9	8	6	7	8	8	13	15	14	13	14	14	9	7	9	8	9	8	9	8	6	7	8	8	13	15	14	13	14	14	7	5
P52907	P52907	15	15	13	F-actin-capping protein subunit alpha-1	CAPZA1	sp|P52907|CAZA1_HUMAN F-actin-capping protein subunit alpha-1 OS=Homo sapiens OX=9606 GN=CAPZA1 PE=1 SV=3	1	15	15	13	10	10	11	10	10	10	9	9	9	11	10	9	13	13	12	13	12	14	10	10	11	10	10	10	9	9	9	11	10	9	13	13	12	13	12	14	8	8
A0A024RA52;P25787;C9JCK5;H3BT36;H7C402	A0A024RA52;P25787	11;11;5;2;1	11;11;5;2;1	11;11;5;2;1	Proteasome subunit alpha type;Proteasome subunit alpha type-2	PSMA2	tr|A0A024RA52|A0A024RA52_HUMAN Proteasome subunit alpha type OS=Homo sapiens OX=9606 GN=PSMA2 PE=1 SV=1;sp|P25787|PSA2_HUMAN Proteasome subunit alpha type-2 OS=Homo sapiens OX=9606 GN=PSMA2 PE=1 SV=2	5	11	11	11	8	6	10	5	10	7	6	7	5	6	8	9	11	11	10	11	10	11	8	6	10	5	10	7	6	7	5	6	8	9	11	11	10	11	10	11	8	6
P18669;P15259;Q8N0Y7	P18669	20;6;6	20;6;6	20;6;6	Phosphoglycerate mutase 1	PGAM1	sp|P18669|PGAM1_HUMAN Phosphoglycerate mutase 1 OS=Homo sapiens OX=9606 GN=PGAM1 PE=1 SV=2	3	20	20	20	8	8	8	9	12	9	10	9	11	11	9	11	14	19	16	15	16	18	8	8	8	9	12	9	10	9	11	11	9	11	14	19	16	15	16	18	8	8
P25398	P25398	3	3	3	40S ribosomal protein S12	RPS12	sp|P25398|RS12_HUMAN 40S ribosomal protein S12 OS=Homo sapiens OX=9606 GN=RPS12 PE=1 SV=3	1	3	3	3	2	2	2	2	2	1	2	2	2	2	2	3	2	3	3	3	3	3	2	2	2	2	2	1	2	2	2	2	2	3	2	3	3	3	3	3	2	2
P06744;A0A2U3TZU2;K7EQ48;A0A2R8Y6C7;A0A0J9YYH3;A0A0J9YXP8;A0A0J9YX90;K7ERC6;K7EPY4;K7EP41;K7ENA0;K7ELR7;A0A2R8YF08;K7ERK8;A0A0J9YXM3;K7EIL4;A0A0J9YXH9;A0A0J9YYI8;K7ESF4;Q8N196	P06744;A0A2U3TZU2;K7EQ48;A0A2R8Y6C7;A0A0J9YYH3;A0A0J9YXP8;A0A0J9YX90	31;31;24;20;20;20;19;13;12;11;7;7;7;6;6;5;5;4;3;1	31;31;24;20;20;20;19;13;12;11;7;7;7;6;6;5;5;4;3;1	25;25;20;18;18;18;17;12;11;10;7;6;6;6;6;5;5;4;3;1	Glucose-6-phosphate isomerase	GPI	sp|P06744|G6PI_HUMAN Glucose-6-phosphate isomerase OS=Homo sapiens OX=9606 GN=GPI PE=1 SV=4;tr|A0A2U3TZU2|A0A2U3TZU2_HUMAN Glucose-6-phosphate isomerase OS=Homo sapiens OX=9606 GN=GPI PE=1 SV=1;tr|K7EQ48|K7EQ48_HUMAN Glucose-6-phosphate isomerase (Fragment	20	31	31	25	17	15	14	15	20	15	18	15	12	17	16	16	23	26	23	25	25	28	17	15	14	15	20	15	18	15	12	17	16	16	23	26	23	25	25	28	12	10
P62854;Q5JNZ5	P62854;Q5JNZ5	4;2	4;2	4;2	40S ribosomal protein S26;Putative 40S ribosomal protein S26-like 1	RPS26;RPS26P11	sp|P62854|RS26_HUMAN 40S ribosomal protein S26 OS=Homo sapiens OX=9606 GN=RPS26 PE=1 SV=3;sp|Q5JNZ5|RS26L_HUMAN Putative 40S ribosomal protein S26-like 1 OS=Homo sapiens OX=9606 GN=RPS26P11 PE=5 SV=1	2	4	4	4	2	2	2	2	2	2	2	2	2	2	2	3	3	4	3	3	3	4	2	2	2	2	2	2	2	2	2	2	2	3	3	4	3	3	3	4	2	2
P24539;Q5QNZ2	P24539;Q5QNZ2	16;14	16;14	16;14	ATP synthase F(0) complex subunit B1, mitochondrial	ATP5F1	sp|P24539|AT5F1_HUMAN ATP synthase F(0) complex subunit B1, mitochondrial OS=Homo sapiens OX=9606 GN=ATP5PB PE=1 SV=2;tr|Q5QNZ2|Q5QNZ2_HUMAN ATP synthase F(0) complex subunit B1, mitochondrial OS=Homo sapiens OX=9606 GN=ATP5PB PE=1 SV=1	2	16	16	16	9	8	10	10	10	12	11	8	8	10	10	9	14	16	16	15	15	15	9	8	10	10	10	12	11	8	8	10	10	9	14	16	16	15	15	15	9	8
A0A0A0MTQ0	A0A0A0MTQ0	2	1	1		KIAA0391	tr|A0A0A0MTQ0|A0A0A0MTQ0_HUMAN Mitochondrial ribonuclease P catalytic subunit (Fragment) OS=Homo sapiens OX=9606 GN=PRORP PE=1 SV=1	1	2	1	1	2	0	2	1	1	1	1	1	0	1	1	2	2	2	1	2	2	1	1	0	1	1	0	1	1	1	0	1	1	1	1	1	0	1	1	0	1	0
P00558	P00558	28	28	22	Phosphoglycerate kinase 1	PGK1	sp|P00558|PGK1_HUMAN Phosphoglycerate kinase 1 OS=Homo sapiens OX=9606 GN=PGK1 PE=1 SV=3	1	28	28	22	16	13	15	13	19	14	18	16	14	19	17	15	21	25	23	26	23	24	16	13	15	13	19	14	18	16	14	19	17	15	21	25	23	26	23	24	13	11
P58546;C9JL85	P58546;C9JL85	9;6	9;6	9;6	Myotrophin	MTPN	sp|P58546|MTPN_HUMAN Myotrophin OS=Homo sapiens OX=9606 GN=MTPN PE=1 SV=2;tr|C9JL85|C9JL85_HUMAN Myotrophin OS=Homo sapiens OX=9606 GN=MTPN PE=1 SV=1	2	9	9	9	3	2	3	2	3	3	3	3	2	3	3	3	5	6	5	6	6	8	3	2	3	2	3	3	3	3	2	3	3	3	5	6	5	6	6	8	3	2
Q13637;P57729;H0YEA4	Q13637	13;2;1	13;2;1	12;1;1	Ras-related protein Rab-32	RAB32	sp|Q13637|RAB32_HUMAN Ras-related protein Rab-32 OS=Homo sapiens OX=9606 GN=RAB32 PE=1 SV=3	3	13	13	12	8	6	5	5	7	6	8	5	6	8	8	8	12	13	12	12	12	12	8	6	5	5	7	6	8	5	6	8	8	8	12	13	12	12	12	12	7	5
P25788;G3V4X5;G3V3W4;G3V5N4;H0YJ03	P25788;G3V4X5	12;6;2;2;1	12;6;2;2;1	12;6;2;2;1	Proteasome subunit alpha type-3	PSMA3	sp|P25788|PSA3_HUMAN Proteasome subunit alpha type-3 OS=Homo sapiens OX=9606 GN=PSMA3 PE=1 SV=2;tr|G3V4X5|G3V4X5_HUMAN Proteasome endopeptidase complex OS=Homo sapiens OX=9606 GN=PSMA3 PE=1 SV=1	5	12	12	12	9	9	8	9	9	9	9	9	8	7	10	9	11	11	11	11	10	12	9	9	8	9	9	9	9	9	8	7	10	9	11	11	11	11	10	12	9	9
P80723	P80723	8	8	8	Brain acid soluble protein 1	BASP1	sp|P80723|BASP1_HUMAN Brain acid soluble protein 1 OS=Homo sapiens OX=9606 GN=BASP1 PE=1 SV=2	1	8	8	8	5	3	5	5	4	6	5	7	5	7	5	6	6	4	3	4	3	3	5	3	5	5	4	6	5	7	5	7	5	6	6	4	3	4	3	3	5	3
P12004	P12004	16	16	16	Proliferating cell nuclear antigen	PCNA	sp|P12004|PCNA_HUMAN Proliferating cell nuclear antigen OS=Homo sapiens OX=9606 GN=PCNA PE=1 SV=1	1	16	16	16	7	7	5	5	4	4	7	8	9	7	10	9	11	14	11	12	13	12	7	7	5	5	4	4	7	8	9	7	10	9	11	14	11	12	13	12	7	7
P17931;G3V3R6	P17931;G3V3R6	6;4	6;4	6;4	Galectin-3;Galectin	LGALS3	sp|P17931|LEG3_HUMAN Galectin-3 OS=Homo sapiens OX=9606 GN=LGALS3 PE=1 SV=5;tr|G3V3R6|G3V3R6_HUMAN Galectin OS=Homo sapiens OX=9606 GN=LGALS3 PE=1 SV=1	2	6	6	6	5	5	6	5	2	4	5	5	5	4	3	5	5	4	1	2	5	1	5	5	6	5	2	4	5	5	5	4	3	5	5	4	1	2	5	1	5	5
F8W020;F8VY35;F8W0J6;F5H4R6;P55209;F8VXI6;F8VUX1;H0YIV4;F8VVB5;H0YHC3;F8W118;F8VV59;B7Z9C2;H0YH88;F8W543;F8VRJ2	F8W020;F8VY35;F8W0J6;F5H4R6;P55209;F8VXI6;F8VUX1;H0YIV4;F8VVB5;H0YHC3;F8W118;F8VV59;B7Z9C2;H0YH88;F8W543;F8VRJ2	10;10;10;10;10;9;9;9;7;7;7;7;7;6;6;5	8;8;8;8;8;7;7;7;5;5;5;5;5;4;4;3	8;8;8;8;8;7;7;7;5;5;5;5;5;4;4;3	Nucleosome assembly protein 1-like 1	NAP1L1	tr|F8W020|F8W020_HUMAN Nucleosome assembly protein 1-like 1 (Fragment) OS=Homo sapiens OX=9606 GN=NAP1L1 PE=1 SV=1;tr|F8VY35|F8VY35_HUMAN Nucleosome assembly protein 1-like 1 (Fragment) OS=Homo sapiens OX=9606 GN=NAP1L1 PE=1 SV=1;tr|F8W0J6|F8W0J6_HUMAN Nuc	16	10	8	8	7	7	7	6	7	7	8	7	6	8	6	8	9	10	10	10	10	9	5	5	5	4	5	5	6	5	4	6	4	6	7	8	8	8	8	7	5	5
O15347;E9PES6;E7ES08;E7EQU1	O15347;E9PES6;E7ES08;E7EQU1	8;7;7;7	8;7;7;7	8;7;7;7	High mobility group protein B3	HMGB3	sp|O15347|HMGB3_HUMAN High mobility group protein B3 OS=Homo sapiens OX=9606 GN=HMGB3 PE=1 SV=4;tr|E9PES6|E9PES6_HUMAN High mobility group protein B3 (Fragment) OS=Homo sapiens OX=9606 GN=HMGB3 PE=1 SV=1;tr|E7ES08|E7ES08_HUMAN High mobility group protein B	4	8	8	8	3	3	2	2	3	2	6	5	5	5	3	5	8	8	6	5	6	8	3	3	2	2	3	2	6	5	5	5	3	5	8	8	6	5	6	8	3	3
P05141;Q9H0C2	P05141	16;5	5;0	5;0	ADP/ATP translocase 2;ADP/ATP translocase 2, N-terminally processed	SLC25A5	sp|P05141|ADT2_HUMAN ADP/ATP translocase 2 OS=Homo sapiens OX=9606 GN=SLC25A5 PE=1 SV=7	2	16	5	5	12	12	12	12	14	11	11	12	10	12	12	12	13	13	11	14	15	14	3	3	2	3	3	3	3	2	2	2	2	3	3	4	3	5	5	4	3	3
Q12904;A0A5F9ZHC5;D6R937	Q12904;A0A5F9ZHC5;D6R937	14;12;7	14;12;7	14;12;7	Aminoacyl tRNA synthase complex-interacting multifunctional protein 1;Endothelial monocyte-activating polypeptide 2	AIMP1	sp|Q12904|AIMP1_HUMAN Aminoacyl tRNA synthase complex-interacting multifunctional protein 1 OS=Homo sapiens OX=9606 GN=AIMP1 PE=1 SV=2;tr|A0A5F9ZHC5|A0A5F9ZHC5_HUMAN Aminoacyl tRNA synthase complex-interacting multifunctional protein 1 OS=Homo sapiens OX=9	3	14	14	14	9	9	11	11	13	12	11	10	8	8	10	12	12	14	11	11	10	14	9	9	11	11	13	12	11	10	8	8	10	12	12	14	11	11	10	14	9	9
P46821;D6RA32;D6RA40;D6RGJ3;D6RCL2	P46821	57;12;9;2;1	57;12;9;2;1	56;12;9;2;1	Microtubule-associated protein 1B;MAP1B heavy chain;MAP1 light chain LC1	MAP1B	sp|P46821|MAP1B_HUMAN Microtubule-associated protein 1B OS=Homo sapiens OX=9606 GN=MAP1B PE=1 SV=2	5	57	57	56	37	31	50	52	52	49	45	39	34	50	39	38	9	3	3	1	4	3	37	31	50	52	52	49	45	39	34	50	39	38	9	3	3	1	4	3	36	30
Q14157;F8W726;Q5VU77;Q5VU78;Q5VU81;Q5VU80;Q5VU79;H0Y5H6;H7C2T8	Q14157;F8W726	22;21;9;8;7;7;7;2;2	22;21;9;8;7;7;7;2;2	22;21;9;8;7;7;7;2;2	Ubiquitin-associated protein 2-like	UBAP2L	sp|Q14157|UBP2L_HUMAN Ubiquitin-associated protein 2-like OS=Homo sapiens OX=9606 GN=UBAP2L PE=1 SV=2;tr|F8W726|F8W726_HUMAN Ubiquitin-associated protein 2-like OS=Homo sapiens OX=9606 GN=UBAP2L PE=1 SV=2	9	22	22	22	14	14	15	14	16	16	14	13	11	15	16	18	16	18	16	19	16	19	14	14	15	14	16	16	14	13	11	15	16	18	16	18	16	19	16	19	14	14
P51148;K7ENY4;K7ERI8;K7ERQ8;F8VVK3;F8VVZ0;F8VWU4;K7EIP6;F8WCY6;F8WD79;F8VPW9;F8VSF8;F8VWZ7	P51148;K7ENY4;K7ERI8;K7ERQ8	9;6;5;5;4;3;2;1;1;1;1;1;1	9;6;5;5;4;3;2;1;1;1;1;1;1	6;4;2;2;1;0;0;1;0;0;0;0;0	Ras-related protein Rab-5C	RAB5C	sp|P51148|RAB5C_HUMAN Ras-related protein Rab-5C OS=Homo sapiens OX=9606 GN=RAB5C PE=1 SV=2;tr|K7ENY4|K7ENY4_HUMAN Ras-related protein Rab-5C (Fragment) OS=Homo sapiens OX=9606 GN=RAB5C PE=1 SV=1;tr|K7ERI8|K7ERI8_HUMAN Uncharacterized protein OS=Homo sapie	13	9	9	6	7	6	6	5	7	7	7	5	4	6	6	8	7	8	8	8	9	8	7	6	6	5	7	7	7	5	4	6	6	8	7	8	8	8	9	8	4	3
O00299	O00299	15	15	15	Chloride intracellular channel protein 1	CLIC1	sp|O00299|CLIC1_HUMAN Chloride intracellular channel protein 1 OS=Homo sapiens OX=9606 GN=CLIC1 PE=1 SV=4	1	15	15	15	11	10	9	10	10	8	13	8	9	11	12	9	12	15	13	13	13	14	11	10	9	10	10	8	13	8	9	11	12	9	12	15	13	13	13	14	11	10
O15258;Q5T092;A0A0A0MR06;Q5T091;Q5T093	O15258;Q5T092;A0A0A0MR06;Q5T091	5;4;4;3;2	5;4;4;3;2	5;4;4;3;2	Protein RER1	RER1	sp|O15258|RER1_HUMAN Protein RER1 OS=Homo sapiens OX=9606 GN=RER1 PE=1 SV=1;tr|Q5T092|Q5T092_HUMAN Protein RER1 (Fragment) OS=Homo sapiens OX=9606 GN=RER1 PE=1 SV=1;tr|A0A0A0MR06|A0A0A0MR06_HUMAN Protein RER1 (Fragment) OS=Homo sapiens OX=9606 GN=RER1 PE=1	5	5	5	5	4	2	5	4	4	4	5	4	3	3	4	5	5	5	5	5	5	5	4	2	5	4	4	4	5	4	3	3	4	5	5	5	5	5	5	5	4	2
A0A0U1RRM4;P26599;A6NLN1;A0A0D9SF20;K7EKJ7;K7EK45;K7ELW5;K7ES59;A0A087WU68	A0A0U1RRM4;P26599;A6NLN1;A0A0D9SF20	18;18;16;10;7;5;4;4;3	18;18;16;10;7;5;4;4;3	13;13;11;7;6;3;2;3;2	Polypyrimidine tract-binding protein 1	PTBP1	tr|A0A0U1RRM4|A0A0U1RRM4_HUMAN Polypyrimidine tract-binding protein 1 OS=Homo sapiens OX=9606 GN=PTBP1 PE=1 SV=1;sp|P26599|PTBP1_HUMAN Polypyrimidine tract-binding protein 1 OS=Homo sapiens OX=9606 GN=PTBP1 PE=1 SV=1;tr|A6NLN1|A6NLN1_HUMAN Polypyrimidine t	9	18	18	13	12	9	10	8	12	7	13	12	9	10	6	13	11	16	15	16	16	17	12	9	10	8	12	7	13	12	9	10	6	13	11	16	15	16	16	17	8	6
P06702	P06702	10	10	10	Protein S100-A9	S100A9	sp|P06702|S10A9_HUMAN Protein S100-A9 OS=Homo sapiens OX=9606 GN=S100A9 PE=1 SV=1	1	10	10	10	4	6	8	5	9	10	8	10	9	10	7	5	7	6	5	5	4	4	4	6	8	5	9	10	8	10	9	10	7	5	7	6	5	5	4	4	4	6
Q6ZVX7	Q6ZVX7	9	9	9	F-box only protein 50	NCCRP1	sp|Q6ZVX7|FBX50_HUMAN F-box only protein 50 OS=Homo sapiens OX=9606 GN=NCCRP1 PE=1 SV=1	1	9	9	9	3	3	8	6	7	7	6	4	4	4	3	7	7	6	3	6	8	6	3	3	8	6	7	7	6	4	4	4	3	7	7	6	3	6	8	6	3	3
P32119;A6NIW5	P32119	19;8	18;8	18;8	Peroxiredoxin-2	PRDX2	sp|P32119|PRDX2_HUMAN Peroxiredoxin-2 OS=Homo sapiens OX=9606 GN=PRDX2 PE=1 SV=5	2	19	18	18	9	9	11	10	10	11	10	8	7	8	8	13	17	17	17	16	16	19	8	8	10	9	9	10	9	7	6	7	7	12	16	16	16	15	15	18	8	8
P53618;E9PP73;E9PP63;E9PKQ1	P53618;E9PP73	45;23;5;5	45;23;5;5	45;23;5;5	Coatomer subunit beta	COPB1	sp|P53618|COPB_HUMAN Coatomer subunit beta OS=Homo sapiens OX=9606 GN=COPB1 PE=1 SV=3;tr|E9PP73|E9PP73_HUMAN Coatomer subunit beta (Fragment) OS=Homo sapiens OX=9606 GN=COPB1 PE=1 SV=8	4	45	45	45	31	28	32	32	37	32	29	24	23	29	28	34	35	41	38	37	39	41	31	28	32	32	37	32	29	24	23	29	28	34	35	41	38	37	39	41	31	28
E5RJN0	E5RJN0	1	1	1		HGSNAT	tr|E5RJN0|E5RJN0_HUMAN Heparan-alpha-glucosaminide N-acetyltransferase OS=Homo sapiens OX=9606 GN=HGSNAT PE=1 SV=1	1	1	1	1	1	0	1	1	1	1	1	0	0	0	0	1	1	1	1	1	1	1	1	0	1	1	1	1	1	0	0	0	0	1	1	1	1	1	1	1	1	0
B1AK88;B1AK87;P47756;B1AK85;A0A6I8PRV6;A0A6I8PIN8	B1AK88;B1AK87;P47756;B1AK85	19;16;16;12;6;2	19;16;16;12;6;2	19;16;16;12;6;2	F-actin-capping protein subunit beta	CAPZB	tr|B1AK88|B1AK88_HUMAN F-actin-capping protein subunit beta OS=Homo sapiens OX=9606 GN=CAPZB PE=1 SV=1;tr|B1AK87|B1AK87_HUMAN F-actin-capping protein subunit beta OS=Homo sapiens OX=9606 GN=CAPZB PE=1 SV=2;sp|P47756|CAPZB_HUMAN F-actin-capping protein subu	6	19	19	19	12	8	11	9	10	9	9	10	10	12	13	11	13	16	18	16	15	16	12	8	11	9	10	9	9	10	10	12	13	11	13	16	18	16	15	16	12	8
Q9Y277;E5RK27;E5RFP6;E5RJN6;E5RHZ6	Q9Y277	5;2;2;2;2	5;2;2;2;2	5;2;2;2;2	Voltage-dependent anion-selective channel protein 3	VDAC3	sp|Q9Y277|VDAC3_HUMAN Voltage-dependent anion-selective channel protein 3 OS=Homo sapiens OX=9606 GN=VDAC3 PE=1 SV=1	5	5	5	5	5	5	5	4	4	4	4	4	4	4	3	4	3	4	3	3	3	3	5	5	5	4	4	4	4	4	4	4	3	4	3	4	3	3	3	3	5	5
P62917;E9PKZ0;G3V1A1;E9PKU4;E9PP36	P62917;E9PKZ0;G3V1A1;E9PKU4	7;6;5;5;3	7;6;5;5;3	7;6;5;5;3	60S ribosomal protein L8	RPL8	sp|P62917|RL8_HUMAN 60S ribosomal protein L8 OS=Homo sapiens OX=9606 GN=RPL8 PE=1 SV=2;tr|E9PKZ0|E9PKZ0_HUMAN 60S ribosomal protein L8 (Fragment) OS=Homo sapiens OX=9606 GN=RPL8 PE=1 SV=1;tr|G3V1A1|G3V1A1_HUMAN 60S ribosomal protein L8 OS=Homo sapiens OX=9	5	7	7	7	3	2	4	4	6	5	6	2	3	3	4	6	4	5	5	4	3	5	3	2	4	4	6	5	6	2	3	3	4	6	4	5	5	4	3	5	3	2
P31946;Q4VY20;Q4VY19;A0A0J9YWE8;A0A0J9YWZ2	P31946	16;5;5;5;3	12;4;4;4;2	10;2;2;2;2	14-3-3 protein beta/alpha;14-3-3 protein beta/alpha, N-terminally processed	YWHAB	sp|P31946|1433B_HUMAN 14-3-3 protein beta/alpha OS=Homo sapiens OX=9606 GN=YWHAB PE=1 SV=3	5	16	12	10	11	11	12	10	12	10	14	13	7	14	11	11	14	16	14	14	14	16	9	9	9	8	9	7	10	9	5	10	8	8	10	12	10	10	10	12	7	7
P27348;E9PG15	P27348;E9PG15	17;9	13;8	13;8	14-3-3 protein theta	YWHAQ	sp|P27348|1433T_HUMAN 14-3-3 protein theta OS=Homo sapiens OX=9606 GN=YWHAQ PE=1 SV=1;tr|E9PG15|E9PG15_HUMAN 14-3-3 protein theta (Fragment) OS=Homo sapiens OX=9606 GN=YWHAQ PE=1 SV=1	2	17	13	13	8	8	9	8	9	9	12	10	6	9	10	8	15	15	15	15	15	17	6	6	6	6	6	6	8	6	4	5	7	5	11	11	11	11	11	13	6	6
Q07666;O75525;Q5VWX1	Q07666	8;1;1	8;1;1	8;1;1	KH domain-containing, RNA-binding, signal transduction-associated protein 1	KHDRBS1	sp|Q07666|KHDR1_HUMAN KH domain-containing, RNA-binding, signal transduction-associated protein 1 OS=Homo sapiens OX=9606 GN=KHDRBS1 PE=1 SV=1	3	8	8	8	6	2	4	6	5	6	6	6	4	7	4	4	6	7	7	7	5	7	6	2	4	6	5	6	6	6	4	7	4	4	6	7	7	7	5	7	6	2
P62820;E7END7	P62820;E7END7	16;14	16;14	8;8	Ras-related protein Rab-1A	RAB1A	sp|P62820|RAB1A_HUMAN Ras-related protein Rab-1A OS=Homo sapiens OX=9606 GN=RAB1A PE=1 SV=3;tr|E7END7|E7END7_HUMAN Ras-related protein Rab-1A OS=Homo sapiens OX=9606 GN=RAB1A PE=1 SV=1	2	16	16	8	8	7	8	5	8	7	11	5	5	7	7	8	11	11	12	14	11	12	8	7	8	5	8	7	11	5	5	7	7	8	11	11	12	14	11	12	2	2
Q16891;B9A067;D6RAW4	Q16891;B9A067	33;31;5	33;31;5	2;0;0	MICOS complex subunit MIC60	IMMT	sp|Q16891|MIC60_HUMAN MICOS complex subunit MIC60 OS=Homo sapiens OX=9606 GN=IMMT PE=1 SV=1;tr|B9A067|B9A067_HUMAN MICOS complex subunit MIC60 OS=Homo sapiens OX=9606 GN=IMMT PE=1 SV=2	3	33	33	2	20	19	25	20	27	22	23	19	19	25	27	29	23	23	18	21	22	20	20	19	25	20	27	22	23	19	19	25	27	29	23	23	18	21	22	20	1	1
Q8IXI1;H3BST5;I3L2C6;H3BUX4;H3BMP9;H3BVI5	Q8IXI1;H3BST5;I3L2C6	8;7;6;3;1;1	7;6;5;3;1;1	7;6;5;3;1;1	Mitochondrial Rho GTPase 2	RHOT2	sp|Q8IXI1|MIRO2_HUMAN Mitochondrial Rho GTPase 2 OS=Homo sapiens OX=9606 GN=RHOT2 PE=1 SV=2;tr|H3BST5|H3BST5_HUMAN Mitochondrial Rho GTPase 2 (Fragment) OS=Homo sapiens OX=9606 GN=RHOT2 PE=1 SV=2;tr|I3L2C6|I3L2C6_HUMAN Mitochondrial Rho GTPase 2 (Fragment)	6	8	7	7	7	6	5	7	7	6	7	3	4	6	6	7	8	7	8	7	7	6	6	5	4	6	6	5	6	3	3	5	5	7	7	6	7	6	6	6	6	5
P62191;G3V4X1	P62191	26;3	26;3	26;3	26S protease regulatory subunit 4	PSMC1	sp|P62191|PRS4_HUMAN 26S proteasome regulatory subunit 4 OS=Homo sapiens OX=9606 GN=PSMC1 PE=1 SV=1	2	26	26	26	12	7	17	17	19	13	19	11	10	20	20	15	20	24	22	22	21	24	12	7	17	17	19	13	19	11	10	20	20	15	20	24	22	22	21	24	12	7
P23246;H0Y9K7;H0Y9U2	P23246	24;9;1	24;9;1	22;9;1	Splicing factor, proline- and glutamine-rich	SFPQ	sp|P23246|SFPQ_HUMAN Splicing factor, proline- and glutamine-rich OS=Homo sapiens OX=9606 GN=SFPQ PE=1 SV=2	3	24	24	22	10	5	9	9	11	11	15	18	10	18	9	12	23	20	18	22	20	21	10	5	9	9	11	11	15	18	10	18	9	12	23	20	18	22	20	21	10	5
P51991;H7C1J8	P51991	17;1	16;1	16;1	Heterogeneous nuclear ribonucleoprotein A3	HNRNPA3	sp|P51991|ROA3_HUMAN Heterogeneous nuclear ribonucleoprotein A3 OS=Homo sapiens OX=9606 GN=HNRNPA3 PE=1 SV=2	2	17	16	16	10	6	9	7	10	8	9	10	8	10	7	12	14	16	13	12	12	15	10	6	9	7	10	8	9	10	8	9	7	12	13	15	12	11	11	14	10	6
P18085;C9JPM4;C9JAK5;U3KQF2	P18085;C9JPM4;C9JAK5	9;7;7;4	5;3;5;4	5;3;5;4	ADP-ribosylation factor 4	ARF4	sp|P18085|ARF4_HUMAN ADP-ribosylation factor 4 OS=Homo sapiens OX=9606 GN=ARF4 PE=1 SV=3;tr|C9JPM4|C9JPM4_HUMAN ADP-ribosylation factor 4 (Fragment) OS=Homo sapiens OX=9606 GN=ARF4 PE=1 SV=1;tr|C9JAK5|C9JAK5_HUMAN ADP-ribosylation factor 4 OS=Homo sapiens	4	9	5	5	9	9	8	7	8	6	8	7	6	7	6	5	9	9	9	9	9	8	5	5	5	5	5	4	5	4	4	5	4	2	5	5	5	5	5	4	5	5
B1ANR0;Q13310;H0Y5F5;H0YEU6;H0YCC8;H0YEQ8;B1ANR1;H0Y6X6;H0YER0;P0CB38	B1ANR0;Q13310;H0Y5F5	30;30;25;12;9;7;6;3;2;2	18;18;16;9;5;3;2;2;1;2	17;17;16;9;5;2;1;2;1;2	Polyadenylate-binding protein;Polyadenylate-binding protein 4	PABPC4	tr|B1ANR0|B1ANR0_HUMAN Polyadenylate-binding protein OS=Homo sapiens OX=9606 GN=PABPC4 PE=1 SV=1;sp|Q13310|PABP4_HUMAN Polyadenylate-binding protein 4 OS=Homo sapiens OX=9606 GN=PABPC4 PE=1 SV=1;tr|H0Y5F5|H0Y5F5_HUMAN Polyadenylate-binding protein (Fragmen	10	30	18	17	20	17	18	20	21	21	20	17	16	18	19	23	25	23	24	25	25	26	12	11	12	13	13	13	14	12	9	11	13	14	17	15	16	15	15	16	11	10
P84077;P61204;F5H423;F5H0C7;H0YGG7	P84077;P61204;F5H423	14;14;10;6;3	14;14;10;6;3	9;9;5;2;3	ADP-ribosylation factor 1;ADP-ribosylation factor 3	ARF1;ARF3	sp|P84077|ARF1_HUMAN ADP-ribosylation factor 1 OS=Homo sapiens OX=9606 GN=ARF1 PE=1 SV=2;sp|P61204|ARF3_HUMAN ADP-ribosylation factor 3 OS=Homo sapiens OX=9606 GN=ARF3 PE=1 SV=2;tr|F5H423|F5H423_HUMAN Uncharacterized protein OS=Homo sapiens OX=9606 PE=3 SV	5	14	14	9	10	8	9	7	8	6	8	7	7	8	6	9	12	13	11	12	12	13	10	8	9	7	8	6	8	7	7	8	6	9	12	13	11	12	12	13	5	3
Q15293;E9PP27	Q15293	20;3	20;3	20;3	Reticulocalbin-1	RCN1	sp|Q15293|RCN1_HUMAN Reticulocalbin-1 OS=Homo sapiens OX=9606 GN=RCN1 PE=1 SV=1	2	20	20	20	17	15	18	16	16	14	14	11	14	17	16	12	16	15	17	16	17	18	17	15	18	16	16	14	14	11	14	17	16	12	16	15	17	16	17	18	17	15
Q13751;X1WI29;Q5THA1	Q13751	29;6;3	29;6;3	29;6;3	Laminin subunit beta-3	LAMB3	sp|Q13751|LAMB3_HUMAN Laminin subunit beta-3 OS=Homo sapiens OX=9606 GN=LAMB3 PE=1 SV=1	3	29	29	29	23	20	20	23	24	25	22	24	22	24	25	27	0	1	0	0	0	0	23	20	20	23	24	25	22	24	22	24	25	27	0	1	0	0	0	0	23	20
Q15149;H0YDN1;E9PMV1;E9PKG0;E9PQ28;E9PIA2	Q15149;H0YDN1	239;171;21;5;3;2	239;171;21;5;3;2	232;164;21;5;3;2	Plectin	PLEC	sp|Q15149|PLEC_HUMAN Plectin OS=Homo sapiens OX=9606 GN=PLEC PE=1 SV=3;tr|H0YDN1|H0YDN1_HUMAN Plectin OS=Homo sapiens OX=9606 GN=PLEC PE=1 SV=9	6	239	239	232	172	133	108	101	151	178	170	198	174	200	103	194	58	31	25	47	24	18	172	133	108	101	151	178	170	198	174	200	103	194	58	31	25	47	24	18	166	127
Q96PK6;A0A0A6YYI9;F8WDX3;A0A0A0MSL8;B8ZZ74	Q96PK6	17;2;2;2;2	17;2;2;2;2	17;2;2;2;2	RNA-binding protein 14	RBM14	sp|Q96PK6|RBM14_HUMAN RNA-binding protein 14 OS=Homo sapiens OX=9606 GN=RBM14 PE=1 SV=2	5	17	17	17	13	8	11	13	13	11	13	16	11	16	13	12	15	13	10	11	11	12	13	8	11	13	13	11	13	16	11	16	13	12	15	13	10	11	11	12	13	8
H0YFP2;E9PS41;Q6RFH5	H0YFP2;E9PS41;Q6RFH5	1;1;1	1;1;1	1;1;1	WD repeat-containing protein 74	WDR74	tr|H0YFP2|H0YFP2_HUMAN WD repeat-containing protein 74 (Fragment) OS=Homo sapiens OX=9606 GN=WDR74 PE=1 SV=1;tr|E9PS41|E9PS41_HUMAN WD repeat-containing protein 74 OS=Homo sapiens OX=9606 GN=WDR74 PE=1 SV=1;sp|Q6RFH5|WDR74_HUMAN WD repeat-containing protei	3	1	1	1	1	1	1	1	1	1	1	1	1	1	0	1	1	1	1	1	1	1	1	1	1	1	1	1	1	1	1	1	0	1	1	1	1	1	1	1	1	1
P60468;S4R3B5	P60468	3;1	3;1	3;1	Protein transport protein Sec61 subunit beta	SEC61B	sp|P60468|SC61B_HUMAN Protein transport protein Sec61 subunit beta OS=Homo sapiens OX=9606 GN=SEC61B PE=1 SV=2	2	3	3	3	2	1	3	2	3	1	3	3	1	3	2	2	1	2	1	2	2	2	2	1	3	2	3	1	3	3	1	3	2	2	1	2	1	2	2	2	2	1
Q01518;Q5T0R1;Q5T0R4;Q5T0R3;Q5T0R2;Q5T0R7;Q5T0R6;Q5T0R5;Q5T0S3;Q5T0R8	Q01518;Q5T0R1;Q5T0R4;Q5T0R3;Q5T0R2;Q5T0R7;Q5T0R6;Q5T0R5	32;18;17;17;17;16;16;16;6;5	32;18;17;17;17;16;16;16;6;5	14;1;1;1;1;1;1;1;0;0	Adenylyl cyclase-associated protein 1;Adenylyl cyclase-associated protein	CAP1	sp|Q01518|CAP1_HUMAN Adenylyl cyclase-associated protein 1 OS=Homo sapiens OX=9606 GN=CAP1 PE=1 SV=5;tr|Q5T0R1|Q5T0R1_HUMAN Adenylyl cyclase-associated protein 1 (Fragment) OS=Homo sapiens OX=9606 GN=CAP1 PE=1 SV=1;tr|Q5T0R4|Q5T0R4_HUMAN Adenylyl cyclase-a	10	32	32	14	14	12	15	14	20	15	21	13	12	17	17	17	16	29	20	27	22	31	14	12	15	14	20	15	21	13	12	17	17	17	16	29	20	27	22	31	6	5
D6RAA6;P57088;H0Y8N0;J3KN43;D6RBY2	D6RAA6;P57088	5;5;2;1;1	5;5;2;1;1	5;5;2;1;1	Transmembrane protein 33	TMEM33	tr|D6RAA6|D6RAA6_HUMAN Transmembrane protein 33 (Fragment) OS=Homo sapiens OX=9606 GN=TMEM33 PE=1 SV=1;sp|P57088|TMM33_HUMAN Transmembrane protein 33 OS=Homo sapiens OX=9606 GN=TMEM33 PE=1 SV=2	5	5	5	5	5	5	4	5	4	5	5	4	4	4	4	4	5	4	4	4	4	4	5	5	4	5	4	5	5	4	4	4	4	4	5	4	4	4	4	4	5	5
Q92769;H3BM24;E5RFI6;E5RJ04;E5RGV4;E5RHE7;E5RH52;E5RG37;E5RFP9;E5RK19	Q92769	13;5;4;4;4;4;4;4;4;3	13;5;4;4;4;4;4;4;4;3	7;2;1;1;1;1;1;1;1;1	Histone deacetylase 2	HDAC2	sp|Q92769|HDAC2_HUMAN Histone deacetylase 2 OS=Homo sapiens OX=9606 GN=HDAC2 PE=1 SV=2	10	13	13	7	9	7	10	10	11	11	9	7	6	9	11	13	13	13	11	12	11	11	9	7	10	10	11	11	9	7	6	9	11	13	13	13	11	12	11	11	5	4
P33993;C9J8M6	P33993	33;5	33;5	33;5	DNA replication licensing factor MCM7	MCM7	sp|P33993|MCM7_HUMAN DNA replication licensing factor MCM7 OS=Homo sapiens OX=9606 GN=MCM7 PE=1 SV=4	2	33	33	33	20	22	23	20	26	25	23	22	23	22	27	29	26	28	28	28	27	27	20	22	23	20	26	25	23	22	23	22	27	29	26	28	28	28	27	27	20	22
E9PKP7;P17480;E9PLT2;E9PMM2;H0YDH7	E9PKP7;P17480	26;26;7;4;1	26;26;7;4;1	26;26;7;4;1	Nucleolar transcription factor 1	UBTF	tr|E9PKP7|E9PKP7_HUMAN Nucleolar transcription factor 1 OS=Homo sapiens OX=9606 GN=UBTF PE=1 SV=1;sp|P17480|UBF1_HUMAN Nucleolar transcription factor 1 OS=Homo sapiens OX=9606 GN=UBTF PE=1 SV=1	5	26	26	26	14	12	8	14	16	16	23	22	21	24	17	22	17	22	16	19	19	21	14	12	8	14	16	16	23	22	21	24	17	22	17	22	16	19	19	21	14	12
P13073;H3BN72;H3BNV9;H3BPG0;Q86WV2;H3BNI5	P13073;H3BN72;H3BNV9;H3BPG0;Q86WV2	9;7;7;6;5;2	9;7;7;6;5;2	9;7;7;6;5;2	Cytochrome c oxidase subunit 4 isoform 1, mitochondrial	COX4I1	sp|P13073|COX41_HUMAN Cytochrome c oxidase subunit 4 isoform 1, mitochondrial OS=Homo sapiens OX=9606 GN=COX4I1 PE=1 SV=1;tr|H3BN72|H3BN72_HUMAN Cytochrome c oxidase subunit 4 isoform 1, mitochondrial OS=Homo sapiens OX=9606 GN=COX4I1 PE=1 SV=1;tr|H3BNV9|H	6	9	9	9	6	6	6	7	6	5	7	6	3	7	6	6	8	9	8	7	7	7	6	6	6	7	6	5	7	6	3	7	6	6	8	9	8	7	7	7	6	6
Q9BWM7;A0A1P0AYU5;S4R3N9	Q9BWM7;A0A1P0AYU5;S4R3N9	16;15;10	16;15;10	16;15;10	Sideroflexin-3	SFXN3	sp|Q9BWM7|SFXN3_HUMAN Sideroflexin-3 OS=Homo sapiens OX=9606 GN=SFXN3 PE=1 SV=3;tr|A0A1P0AYU5|A0A1P0AYU5_HUMAN Sidoreflexin OS=Homo sapiens OX=9606 GN=SFXN3 PE=1 SV=1;tr|S4R3N9|S4R3N9_HUMAN Sideroflexin-3 OS=Homo sapiens OX=9606 GN=SFXN3 PE=1 SV=1	3	16	16	16	13	12	13	13	13	13	14	13	14	12	14	16	12	13	14	15	12	11	13	12	13	13	13	13	14	13	14	12	14	16	12	13	14	15	12	11	13	12
Q15233;H7C367;C9JYS8;C9IZL7;C9J4X2	Q15233;H7C367;C9JYS8	22;14;11;8;2	20;12;11;6;2	20;12;11;6;2	Non-POU domain-containing octamer-binding protein	NONO	sp|Q15233|NONO_HUMAN Non-POU domain-containing octamer-binding protein OS=Homo sapiens OX=9606 GN=NONO PE=1 SV=4;tr|H7C367|H7C367_HUMAN Non-POU domain-containing octamer-binding protein (Fragment) OS=Homo sapiens OX=9606 GN=NONO PE=1 SV=8;tr|C9JYS8|C9JYS8_	5	22	20	20	9	3	10	8	14	13	15	13	10	13	12	13	15	19	16	18	16	17	9	3	10	8	13	13	14	12	10	12	11	13	13	17	15	16	14	15	9	3
Q9Y5B9;G3V5A4;G3V401;G3V2X0	Q9Y5B9	40;2;2;2	40;2;2;2	40;2;2;2	FACT complex subunit SPT16	SUPT16H	sp|Q9Y5B9|SP16H_HUMAN FACT complex subunit SPT16 OS=Homo sapiens OX=9606 GN=SUPT16H PE=1 SV=1	4	40	40	40	27	18	19	20	22	19	25	27	20	29	16	26	33	32	32	34	31	34	27	18	19	20	22	19	25	27	20	29	16	26	33	32	32	34	31	34	27	18
P28074;H0YJM8;G8JLC2;G3V3K3	P28074	16;4;2;2	16;4;2;2	16;4;2;2	Proteasome subunit beta type-5	PSMB5	sp|P28074|PSB5_HUMAN Proteasome subunit beta type-5 OS=Homo sapiens OX=9606 GN=PSMB5 PE=1 SV=3	4	16	16	16	8	7	11	8	11	12	10	9	6	10	10	12	13	16	13	14	12	13	8	7	11	8	11	12	10	9	6	10	10	12	13	16	13	14	12	13	8	7
P49721	P49721	15	15	7	Proteasome subunit beta type-2	PSMB2	sp|P49721|PSB2_HUMAN Proteasome subunit beta type-2 OS=Homo sapiens OX=9606 GN=PSMB2 PE=1 SV=1	1	15	15	7	6	6	5	6	8	9	6	5	5	7	8	9	10	11	9	10	9	15	6	6	5	6	8	9	6	5	5	7	8	9	10	11	9	10	9	15	2	2
O94832;K7EIG7;J3QRN6;J3KRL0;J3QRR2	O94832;K7EIG7;J3QRN6;J3KRL0	18;17;17;9;1	18;17;17;9;1	18;17;17;9;1	Unconventional myosin-Id	MYO1D	sp|O94832|MYO1D_HUMAN Unconventional myosin-Id OS=Homo sapiens OX=9606 GN=MYO1D PE=1 SV=2;tr|K7EIG7|K7EIG7_HUMAN Unconventional myosin-Id OS=Homo sapiens OX=9606 GN=MYO1D PE=1 SV=1;tr|J3QRN6|J3QRN6_HUMAN Unconventional myosin-Id OS=Homo sapiens OX=9606 GN=	5	18	18	18	2	1	3	1	3	1	1	2	1	2	1	1	10	16	12	9	12	14	2	1	3	1	3	1	1	2	1	2	1	1	10	16	12	9	12	14	2	1
P67936;A0A2R8YE05;K7ENT6;A0A5F9UN72;K7EPB9	P67936;A0A2R8YE05;K7ENT6;A0A5F9UN72	29;22;22;17;10	18;11;11;11;7	2;2;2;2;2	Tropomyosin alpha-4 chain	TPM4	sp|P67936|TPM4_HUMAN Tropomyosin alpha-4 chain OS=Homo sapiens OX=9606 GN=TPM4 PE=1 SV=3;tr|A0A2R8YE05|A0A2R8YE05_HUMAN Tropomyosin alpha-4 chain OS=Homo sapiens OX=9606 GN=TPM4 PE=1 SV=1;tr|K7ENT6|K7ENT6_HUMAN Tropomyosin alpha-4 chain OS=Homo sapiens OX=	5	29	18	2	15	15	17	15	19	15	21	15	13	17	18	19	23	23	22	23	21	27	10	10	12	10	11	9	13	7	8	10	11	11	15	13	13	17	14	17	1	1
P81605	P81605	6	6	6	Dermcidin;Survival-promoting peptide;DCD-1	DCD	sp|P81605|DCD_HUMAN Dermcidin OS=Homo sapiens OX=9606 GN=DCD PE=1 SV=2	1	6	6	6	2	2	6	2	3	6	3	5	2	4	3	4	4	3	3	3	6	5	2	2	6	2	3	6	3	5	2	4	3	4	4	3	3	3	6	5	2	2
E7EX73;E9PGM1;E7EUU4;Q04637;C9JF13;C9J6B6;C9K073;C9J2Z7;H7C044;H7C0V6;F8WCF2;C9JHW9;C9JWH7;C9J556;C9JSU8;C9JWW9	E7EX73;E9PGM1;E7EUU4;Q04637	45;45;45;44;22;21;16;15;8;5;2;2;1;1;1;1	45;45;45;44;22;21;16;15;8;5;2;2;1;1;1;1	42;42;42;41;20;20;16;15;7;5;2;2;1;1;1;1	Eukaryotic translation initiation factor 4 gamma 1	EIF4G1	tr|E7EX73|E7EX73_HUMAN Eukaryotic translation initiation factor 4 gamma 1 OS=Homo sapiens OX=9606 GN=EIF4G1 PE=1 SV=1;tr|E9PGM1|E9PGM1_HUMAN Eukaryotic translation initiation factor 4 gamma 1 OS=Homo sapiens OX=9606 GN=EIF4G1 PE=1 SV=1;tr|E7EUU4|E7EUU4_HUM	16	45	45	42	22	16	27	27	36	29	32	24	25	31	30	29	31	35	33	39	35	40	22	16	27	27	36	29	32	24	25	31	30	29	31	35	33	39	35	40	20	14
X1WI28;P27635;F8W7C6;A0A087WV22;H7C123;H7C2C5;Q96L21;B8A6G2;A6QRI9	X1WI28;P27635;F8W7C6;A0A087WV22;H7C123;H7C2C5	8;8;7;7;5;5;3;1;1	8;8;7;7;5;5;3;1;1	8;8;7;7;5;5;3;1;1	60S ribosomal protein L10	RPL10	tr|X1WI28|X1WI28_HUMAN 60S ribosomal protein L10 (Fragment) OS=Homo sapiens OX=9606 GN=RPL10 PE=1 SV=7;sp|P27635|RL10_HUMAN 60S ribosomal protein L10 OS=Homo sapiens OX=9606 GN=RPL10 PE=1 SV=4;tr|F8W7C6|F8W7C6_HUMAN 60S ribosomal protein L10 OS=Homo sapien	9	8	8	8	5	3	5	5	7	7	7	5	3	6	7	8	6	7	6	6	7	7	5	3	5	5	7	7	7	5	3	6	7	8	6	7	6	6	7	7	5	3
P35637;H3BPE7	P35637;H3BPE7	11;9	11;9	9;7	RNA-binding protein FUS	FUS	sp|P35637|FUS_HUMAN RNA-binding protein FUS OS=Homo sapiens OX=9606 GN=FUS PE=1 SV=1;tr|H3BPE7|H3BPE7_HUMAN RNA-binding protein FUS OS=Homo sapiens OX=9606 GN=FUS PE=1 SV=1	2	11	11	9	6	6	6	6	6	6	6	7	6	8	6	6	8	9	9	10	9	10	6	6	6	6	6	6	6	7	6	8	6	6	8	9	9	10	9	10	4	4
P40926;G3XAL0	P40926;G3XAL0	19;14	19;14	19;14	Malate dehydrogenase, mitochondrial;Malate dehydrogenase	MDH2	sp|P40926|MDHM_HUMAN Malate dehydrogenase, mitochondrial OS=Homo sapiens OX=9606 GN=MDH2 PE=1 SV=3;tr|G3XAL0|G3XAL0_HUMAN Malate dehydrogenase OS=Homo sapiens OX=9606 GN=MDH2 PE=1 SV=1	2	19	19	19	13	12	11	12	14	11	13	11	8	12	11	13	17	19	18	18	17	18	13	12	11	12	14	11	13	11	8	12	11	13	17	19	18	18	17	18	13	12
O14579;M0QXB4;M0R061	O14579;M0QXB4	16;16;6	16;16;6	16;16;6	Coatomer subunit epsilon	COPE	sp|O14579|COPE_HUMAN Coatomer subunit epsilon OS=Homo sapiens OX=9606 GN=COPE PE=1 SV=3;tr|M0QXB4|M0QXB4_HUMAN Coatomer subunit epsilon OS=Homo sapiens OX=9606 GN=COPE PE=1 SV=1	3	16	16	16	9	10	12	10	11	11	10	10	9	10	10	10	12	14	15	16	15	15	9	10	12	10	11	11	10	10	9	10	10	10	12	14	15	16	15	15	9	10
Q15366;H3BSS4	Q15366	17;6	10;5	3;3	Poly(rC)-binding protein 2	PCBP2	sp|Q15366|PCBP2_HUMAN Poly(rC)-binding protein 2 OS=Homo sapiens OX=9606 GN=PCBP2 PE=1 SV=1	2	17	10	3	12	10	8	12	13	12	14	11	8	14	12	12	14	15	14	16	16	14	6	5	3	7	7	7	8	6	3	8	7	7	8	9	9	10	10	7	1	1
P09669	P09669	2	2	2	Cytochrome c oxidase subunit 6C	COX6C	sp|P09669|COX6C_HUMAN Cytochrome c oxidase subunit 6C OS=Homo sapiens OX=9606 GN=COX6C PE=1 SV=2	1	2	2	2	2	2	2	2	2	2	2	2	2	2	2	2	2	2	2	2	2	2	2	2	2	2	2	2	2	2	2	2	2	2	2	2	2	2	2	2	2	2
P42166	P42166	32	32	19	Lamina-associated polypeptide 2, isoform alpha;Thymopoietin;Thymopentin	TMPO	sp|P42166|LAP2A_HUMAN Lamina-associated polypeptide 2, isoform alpha OS=Homo sapiens OX=9606 GN=TMPO PE=1 SV=2	1	32	32	19	13	8	13	10	17	16	21	20	14	22	19	23	27	32	28	29	28	31	13	8	13	10	17	16	21	20	14	22	19	23	27	32	28	29	28	31	5	2
A0A087WVQ6;Q00610;J3KS13;P53675;A0A087WX41;K7EJJ5;J3KSQ2;J3KRF5;J3QL20;A0A087WV74;A0A087WXH4;F5H5N6	A0A087WVQ6;Q00610	86;86;29;17;15;11;6;6;4;2;2;1	86;86;29;17;15;11;6;6;4;2;2;1	86;86;29;17;15;11;6;6;4;2;2;1	Clathrin heavy chain;Clathrin heavy chain 1	CLTC	tr|A0A087WVQ6|A0A087WVQ6_HUMAN Clathrin heavy chain OS=Homo sapiens OX=9606 GN=CLTC PE=1 SV=1;sp|Q00610|CLH1_HUMAN Clathrin heavy chain 1 OS=Homo sapiens OX=9606 GN=CLTC PE=1 SV=5	12	86	86	86	44	47	44	39	53	44	53	38	35	41	42	49	70	79	73	77	78	81	44	47	44	39	53	44	53	38	35	41	42	49	70	79	73	77	78	81	44	47
P12268;H0Y4R1;E7ETK5	P12268;H0Y4R1;E7ETK5	23;23;12	23;23;12	21;21;10	Inosine-5-monophosphate dehydrogenase 2	IMPDH2	sp|P12268|IMDH2_HUMAN Inosine-5-monophosphate dehydrogenase 2 OS=Homo sapiens OX=9606 GN=IMPDH2 PE=1 SV=2;tr|H0Y4R1|H0Y4R1_HUMAN Inosine-5-monophosphate dehydrogenase 2 (Fragment) OS=Homo sapiens OX=9606 GN=IMPDH2 PE=1 SV=1;tr|E7ETK5|E7ETK5_HUMAN Inosine	3	23	23	21	14	13	13	12	19	17	16	18	16	19	18	17	18	19	16	20	16	17	14	13	13	12	19	17	16	18	16	19	18	17	18	19	16	20	16	17	14	13
P39023;G5E9G0;H7C3M2;H7C422;B5MCW2;F8WCR1;Q92901	P39023;G5E9G0	11;8;5;5;4;3;1	11;8;5;5;4;3;1	11;8;5;5;4;3;1	60S ribosomal protein L3	RPL3	sp|P39023|RL3_HUMAN 60S ribosomal protein L3 OS=Homo sapiens OX=9606 GN=RPL3 PE=1 SV=2;tr|G5E9G0|G5E9G0_HUMAN 60S ribosomal protein L3 OS=Homo sapiens OX=9606 GN=RPL3 PE=1 SV=1	7	11	11	11	8	7	9	6	9	10	11	8	6	9	7	9	10	11	11	11	11	11	8	7	9	6	9	10	11	8	6	9	7	9	10	11	11	11	11	11	8	7
P50914;E7EPB3	P50914;E7EPB3	5;4	5;4	5;4	60S ribosomal protein L14	RPL14	sp|P50914|RL14_HUMAN 60S ribosomal protein L14 OS=Homo sapiens OX=9606 GN=RPL14 PE=1 SV=4;tr|E7EPB3|E7EPB3_HUMAN 60S ribosomal protein L14 OS=Homo sapiens OX=9606 GN=RPL14 PE=1 SV=1	2	5	5	5	4	3	3	4	4	4	4	4	4	4	3	3	4	4	4	4	4	4	4	3	3	4	4	4	4	4	4	4	3	3	4	4	4	4	4	4	4	3
G3V203;J3QQ67;Q07020;H0YHA7;F8VYV2;A0A075B7A0;F8VUA6;F8VXR6	G3V203;J3QQ67;Q07020;H0YHA7;F8VYV2;A0A075B7A0;F8VUA6	8;8;8;7;6;6;5;1	8;8;8;7;6;6;5;1	8;8;8;7;6;6;5;1	60S ribosomal protein L18	RPL18	tr|G3V203|G3V203_HUMAN 60S ribosomal protein L18 OS=Homo sapiens OX=9606 GN=RPL18 PE=1 SV=1;tr|J3QQ67|J3QQ67_HUMAN 60S ribosomal protein L18 (Fragment) OS=Homo sapiens OX=9606 GN=RPL18 PE=1 SV=1;sp|Q07020|RL18_HUMAN 60S ribosomal protein L18 OS=Homo sapien	8	8	8	8	5	4	4	4	6	5	5	4	5	5	3	6	3	7	3	4	3	3	5	4	4	4	6	5	5	4	5	5	3	6	3	7	3	4	3	3	5	4
Q14258;A0A3B3IUA7	Q14258;A0A3B3IUA7	21;17	21;17	21;17	E3 ubiquitin/ISG15 ligase TRIM25	TRIM25	sp|Q14258|TRI25_HUMAN E3 ubiquitin/ISG15 ligase TRIM25 OS=Homo sapiens OX=9606 GN=TRIM25 PE=1 SV=2;tr|A0A3B3IUA7|A0A3B3IUA7_HUMAN E3 ubiquitin/ISG15 ligase TRIM25 OS=Homo sapiens OX=9606 GN=TRIM25 PE=1 SV=1	2	21	21	21	17	12	16	17	18	19	18	13	15	16	20	19	14	19	16	17	15	16	17	12	16	17	18	19	18	13	15	16	20	19	14	19	16	17	15	16	17	12
H7C2W9;C9JU56;B7Z4E3;B7Z4C8;P62899;B8ZZK4	H7C2W9;C9JU56;B7Z4E3;B7Z4C8;P62899;B8ZZK4	5;5;5;5;5;4	5;5;5;5;5;4	5;5;5;5;5;4	60S ribosomal protein L31	RPL31	tr|H7C2W9|H7C2W9_HUMAN 60S ribosomal protein L31 (Fragment) OS=Homo sapiens OX=9606 GN=RPL31 PE=1 SV=1;tr|C9JU56|C9JU56_HUMAN 60S ribosomal protein L31 (Fragment) OS=Homo sapiens OX=9606 GN=RPL31 PE=1 SV=1;tr|B7Z4E3|B7Z4E3_HUMAN 60S ribosomal protein L31 O	6	5	5	5	2	1	2	3	3	3	3	4	4	3	4	4	2	3	2	3	3	2	2	1	2	3	3	3	3	4	4	3	4	4	2	3	2	3	3	2	2	1
O00483	O00483	3	3	3	Cytochrome c oxidase subunit NDUFA4	NDUFA4	sp|O00483|NDUA4_HUMAN Cytochrome c oxidase subunit NDUFA4 OS=Homo sapiens OX=9606 GN=NDUFA4 PE=1 SV=1	1	3	3	3	1	1	3	1	3	1	1	1	1	3	1	1	3	2	1	3	2	2	1	1	3	1	3	1	1	1	1	3	1	1	3	2	1	3	2	2	1	1
Q07021;I3L3Q7;I3L3B0	Q07021;I3L3Q7;I3L3B0	9;6;6	9;6;6	9;6;6	Complement component 1 Q subcomponent-binding protein, mitochondrial	C1QBP	sp|Q07021|C1QBP_HUMAN Complement component 1 Q subcomponent-binding protein, mitochondrial OS=Homo sapiens OX=9606 GN=C1QBP PE=1 SV=1;tr|I3L3Q7|I3L3Q7_HUMAN Complement component 1 Q subcomponent-binding protein, mitochondrial (Fragment) OS=Homo sapiens OX=	3	9	9	9	7	7	6	5	6	7	8	7	5	6	7	8	7	8	7	7	7	9	7	7	6	5	6	7	8	7	5	6	7	8	7	8	7	7	7	9	7	7
P00441;H7BYH4	P00441;H7BYH4	13;11	13;11	13;11	Superoxide dismutase [Cu-Zn]	SOD1	sp|P00441|SODC_HUMAN Superoxide dismutase [Cu-Zn] OS=Homo sapiens OX=9606 GN=SOD1 PE=1 SV=2;tr|H7BYH4|H7BYH4_HUMAN Superoxide dismutase [Cu-Zn] OS=Homo sapiens OX=9606 GN=SOD1 PE=1 SV=1	2	13	13	13	4	2	6	3	5	5	5	4	3	5	4	6	8	12	9	10	8	12	4	2	6	3	5	5	5	4	3	5	4	6	8	12	9	10	8	12	4	2
Q9Y5S9;A0A0J9YW13	Q9Y5S9;A0A0J9YW13	7;4	7;4	7;4	RNA-binding protein 8A	RBM8A	sp|Q9Y5S9|RBM8A_HUMAN RNA-binding protein 8A OS=Homo sapiens OX=9606 GN=RBM8A PE=1 SV=1;tr|A0A0J9YW13|A0A0J9YW13_HUMAN RNA-binding protein 8A (Fragment) OS=Homo sapiens OX=9606 GN=RBM8A PE=1 SV=1	2	7	7	7	6	4	5	4	5	6	6	6	5	6	5	6	6	7	6	7	5	6	6	4	5	4	5	6	6	6	5	6	5	6	6	7	6	7	5	6	6	4
P48047;A0A494C0K9;H7C0C1;H7C086;H7C068	P48047;A0A494C0K9;H7C0C1	13;9;9;3;3	13;9;9;3;3	13;9;9;3;3	ATP synthase subunit O, mitochondrial	ATP5O	sp|P48047|ATPO_HUMAN ATP synthase subunit O, mitochondrial OS=Homo sapiens OX=9606 GN=ATP5PO PE=1 SV=1;tr|A0A494C0K9|A0A494C0K9_HUMAN ATP synthase subunit O, mitochondrial OS=Homo sapiens OX=9606 GN=ATP5PO PE=3 SV=1;tr|H7C0C1|H7C0C1_HUMAN ATP synthase subu	5	13	13	13	7	7	6	5	11	10	10	9	7	8	6	9	12	11	10	11	11	11	7	7	6	5	11	10	10	9	7	8	6	9	12	11	10	11	11	11	7	7
P43487;F6WQW2;C9JXG8;C9JJ34;C9JGV6;C9JDM3;C9JIC6;Q5T0Z6;Q9C010	P43487;F6WQW2;C9JXG8;C9JJ34;C9JGV6	11;10;8;8;6;4;2;1;1	11;10;8;8;6;4;2;1;1	11;10;8;8;6;4;2;1;1	Ran-specific GTPase-activating protein	RANBP1	sp|P43487|RANG_HUMAN Ran-specific GTPase-activating protein OS=Homo sapiens OX=9606 GN=RANBP1 PE=1 SV=1;tr|F6WQW2|F6WQW2_HUMAN Ran-specific GTPase-activating protein OS=Homo sapiens OX=9606 GN=RANBP1 PE=1 SV=1;tr|C9JXG8|C9JXG8_HUMAN Ran-specific GTPase-act	9	11	11	11	9	8	8	7	7	6	8	8	5	8	8	8	10	11	10	10	9	10	9	8	8	7	7	6	8	8	5	8	8	8	10	11	10	10	9	10	9	8
Q15717;M0QZR9;M0R055;A0A494C0Q5;A0A494C0M6;A0A494C011	Q15717;M0QZR9	12;7;3;1;1;1	12;7;3;1;1;1	11;6;3;0;0;0	ELAV-like protein 1	ELAVL1	sp|Q15717|ELAV1_HUMAN ELAV-like protein 1 OS=Homo sapiens OX=9606 GN=ELAVL1 PE=1 SV=2;tr|M0QZR9|M0QZR9_HUMAN ELAV-like protein 1 OS=Homo sapiens OX=9606 GN=ELAVL1 PE=1 SV=1	6	12	12	11	9	9	7	9	9	8	10	10	8	10	8	9	11	11	12	12	11	11	9	9	7	9	9	8	10	10	8	10	8	9	11	11	12	12	11	11	9	9
P31947	P31947	17	15	15	14-3-3 protein sigma	SFN	sp|P31947|1433S_HUMAN 14-3-3 protein sigma OS=Homo sapiens OX=9606 GN=SFN PE=1 SV=1	1	17	15	15	7	6	8	5	10	10	10	12	13	8	7	8	15	17	15	17	15	17	5	4	6	3	8	8	8	10	11	6	5	6	13	15	13	15	13	15	5	4
A0A087X106;CON__O43790;CON__Q14533;O43790;Q14533	A0A087X106;CON__O43790;CON__Q14533;O43790;Q14533	13;13;13;13;13	11;11;11;11;11	1;1;1;1;1	Keratin, type II cuticular Hb6;Keratin, type II cuticular Hb1	KRT81;KRT86	tr|A0A087X106|A0A087X106_HUMAN Keratin, type II cuticular Hb1 OS=Homo sapiens OX=9606 GN=KRT81 PE=1 SV=1;;;sp|O43790|KRT86_HUMAN Keratin, type II cuticular Hb6 OS=Homo sapiens OX=9606 GN=KRT86 PE=1 SV=1;sp|Q14533|KRT81_HUMAN Keratin, type II cuticular Hb1	5	13	11	1	11	8	11	10	10	13	13	10	9	9	10	11	7	5	3	1	3	4	9	6	10	8	8	11	11	8	7	7	9	9	5	3	2	0	1	2	1	1
P14174	P14174	6	6	6	Macrophage migration inhibitory factor	MIF	sp|P14174|MIF_HUMAN Macrophage migration inhibitory factor OS=Homo sapiens OX=9606 GN=MIF PE=1 SV=4	1	6	6	6	2	2	1	2	1	2	1	1	2	2	2	1	5	6	5	5	4	6	2	2	1	2	1	2	1	1	2	2	2	1	5	6	5	5	4	6	2	2
P39656;A0A0C4DGS1;U3KQ84	P39656;A0A0C4DGS1;U3KQ84	17;17;9	17;17;9	17;17;9	Dolichyl-diphosphooligosaccharide--protein glycosyltransferase 48 kDa subunit	DDOST	sp|P39656|OST48_HUMAN Dolichyl-diphosphooligosaccharide--protein glycosyltransferase 48 kDa subunit OS=Homo sapiens OX=9606 GN=DDOST PE=1 SV=4;tr|A0A0C4DGS1|A0A0C4DGS1_HUMAN Dolichyl-diphosphooligosaccharide--protein glycosyltransferase 48 kDa subunit OS=H	3	17	17	17	7	8	11	9	11	8	10	6	7	7	9	12	12	16	13	14	13	16	7	8	11	9	11	8	10	6	7	7	9	12	12	16	13	14	13	16	7	8
Q13283;E5RIZ6;E5RI46;E5RIF8;E5RH42;E5RJU8;E5RH00	Q13283	19;6;5;5;5;5;3	19;6;5;5;5;5;3	17;4;3;3;3;3;1	Ras GTPase-activating protein-binding protein 1	G3BP1	sp|Q13283|G3BP1_HUMAN Ras GTPase-activating protein-binding protein 1 OS=Homo sapiens OX=9606 GN=G3BP1 PE=1 SV=1	7	19	19	17	10	9	11	11	14	14	15	14	10	14	14	14	14	16	12	13	13	16	10	9	11	11	14	14	15	14	10	14	14	14	14	16	12	13	13	16	8	8
Q13347;Q5TFK1	Q13347	13;4	13;4	13;4	Eukaryotic translation initiation factor 3 subunit I	EIF3I	sp|Q13347|EIF3I_HUMAN Eukaryotic translation initiation factor 3 subunit I OS=Homo sapiens OX=9606 GN=EIF3I PE=1 SV=1	2	13	13	13	8	7	7	7	9	9	9	8	9	8	10	10	10	12	11	12	12	13	8	7	7	7	9	9	9	8	9	8	10	10	10	12	11	12	12	13	8	7
Q92688	Q92688	12	9	9	Acidic leucine-rich nuclear phosphoprotein 32 family member B	ANP32B	sp|Q92688|AN32B_HUMAN Acidic leucine-rich nuclear phosphoprotein 32 family member B OS=Homo sapiens OX=9606 GN=ANP32B PE=1 SV=1	1	12	9	9	3	3	4	4	7	6	7	5	4	6	6	5	10	11	11	12	9	11	2	2	4	4	7	6	6	5	4	5	6	5	7	8	8	9	6	9	2	2
P20290	P20290	8	8	4	Transcription factor BTF3	BTF3	sp|P20290|BTF3_HUMAN Transcription factor BTF3 OS=Homo sapiens OX=9606 GN=BTF3 PE=1 SV=1	1	8	8	4	2	3	4	3	7	5	4	4	3	5	4	6	6	7	5	6	5	5	2	3	4	3	7	5	4	4	3	5	4	6	6	7	5	6	5	5	1	2
A0A1B0GV23;A0A1B0GVD5;A0A1B0GWE8;P07339;A0A1B0GW44;A0A1B0GVP3;A0A1B0GU92;A0A1B0GU03;C9JH19;F8WD96;H7C469;H7C1V0;F8W787;A0A1B0GV01;A0A1B0GVF1	A0A1B0GV23;A0A1B0GVD5;A0A1B0GWE8;P07339;A0A1B0GW44;A0A1B0GVP3;A0A1B0GU92;A0A1B0GU03;C9JH19;F8WD96;H7C469	20;20;20;20;19;18;15;15;12;11;11;9;7;2;1	20;20;20;20;19;18;15;15;12;11;11;9;7;2;1	20;20;20;20;19;18;15;15;12;11;11;9;7;2;1	Cathepsin D;Cathepsin D light chain;Cathepsin D heavy chain	CTSD	tr|A0A1B0GV23|A0A1B0GV23_HUMAN Cathepsin D OS=Homo sapiens OX=9606 GN=CTSD PE=1 SV=1;tr|A0A1B0GVD5|A0A1B0GVD5_HUMAN Cathepsin D OS=Homo sapiens OX=9606 GN=CTSD PE=1 SV=1;tr|A0A1B0GWE8|A0A1B0GWE8_HUMAN Cathepsin D OS=Homo sapiens OX=9606 GN=CTSD PE=1 SV=1;s	15	20	20	20	10	12	10	12	10	13	14	10	11	12	12	10	18	20	17	17	18	17	10	12	10	12	10	13	14	10	11	12	12	10	18	20	17	17	18	17	10	12
G3V5Z7;P60900;G3V295;G3V3I1;G3V3U4;G3V4S5;G3V2S7;H0YJC4	G3V5Z7;P60900;G3V295;G3V3I1;G3V3U4	9;9;8;6;5;1;1;1	9;9;8;6;5;1;1;1	9;9;8;6;5;1;1;1	Proteasome subunit alpha type;Proteasome subunit alpha type-6	PSMA6	tr|G3V5Z7|G3V5Z7_HUMAN Proteasome subunit alpha type OS=Homo sapiens OX=9606 GN=PSMA6 PE=1 SV=1;sp|P60900|PSA6_HUMAN Proteasome subunit alpha type-6 OS=Homo sapiens OX=9606 GN=PSMA6 PE=1 SV=1;tr|G3V295|G3V295_HUMAN Proteasome subunit alpha type OS=Homo sap	8	9	9	9	7	7	6	7	7	8	7	6	6	5	6	6	8	9	7	8	8	9	7	7	6	7	7	8	7	6	6	5	6	6	8	9	7	8	8	9	7	7
P61981	P61981	16	12	12	14-3-3 protein gamma;14-3-3 protein gamma, N-terminally processed	YWHAG	sp|P61981|1433G_HUMAN 14-3-3 protein gamma OS=Homo sapiens OX=9606 GN=YWHAG PE=1 SV=2	1	16	12	12	8	8	8	9	11	10	10	10	7	10	10	9	15	15	15	16	13	16	4	4	4	5	7	7	6	7	4	6	7	6	11	11	11	12	9	12	4	4
P56537;B7ZBH1;A0A0U1RQV5	P56537	7;3;2	7;3;2	7;3;2	Eukaryotic translation initiation factor 6	EIF6	sp|P56537|IF6_HUMAN Eukaryotic translation initiation factor 6 OS=Homo sapiens OX=9606 GN=EIF6 PE=1 SV=1	3	7	7	7	5	4	5	4	4	4	5	3	3	3	3	5	5	7	5	6	5	7	5	4	5	4	4	4	5	3	3	3	3	5	5	7	5	6	5	7	5	4
Q9Y5A9;S4R3J8;S4R3V3	Q9Y5A9	10;2;2	10;2;2	8;2;2	YTH domain-containing family protein 2	YTHDF2	sp|Q9Y5A9|YTHD2_HUMAN YTH domain-containing family protein 2 OS=Homo sapiens OX=9606 GN=YTHDF2 PE=1 SV=2	3	10	10	8	8	8	9	8	8	7	7	8	6	10	9	9	9	9	8	10	9	10	8	8	9	8	8	7	7	8	6	10	9	9	9	9	8	10	9	10	6	6
C9JXB8;C9JNW5;P83731	C9JXB8;C9JNW5;P83731	6;6;6	6;6;6	6;6;6	60S ribosomal protein L24	RPL24	tr|C9JXB8|C9JXB8_HUMAN 60S ribosomal protein L24 OS=Homo sapiens OX=9606 GN=RPL24 PE=1 SV=1;tr|C9JNW5|C9JNW5_HUMAN 60S ribosomal protein L24 OS=Homo sapiens OX=9606 GN=RPL24 PE=1 SV=1;sp|P83731|RL24_HUMAN 60S ribosomal protein L24 OS=Homo sapiens OX=9606 G	3	6	6	6	4	4	4	3	4	5	4	4	4	3	3	4	5	5	6	6	4	6	4	4	4	3	4	5	4	4	4	3	3	4	5	5	6	6	4	6	4	4
Q9HB71;B2ZWH1	Q9HB71	18;2	18;2	18;2	Calcyclin-binding protein	CACYBP	sp|Q9HB71|CYBP_HUMAN Calcyclin-binding protein OS=Homo sapiens OX=9606 GN=CACYBP PE=1 SV=2	2	18	18	18	7	7	6	7	9	7	9	5	6	8	9	9	10	15	14	15	14	18	7	7	6	7	9	7	9	5	6	8	9	9	10	15	14	15	14	18	7	7
P00491;G3V5M2;G3V2H3;G3V393	P00491;G3V5M2	18;11;4;3	18;11;4;3	18;11;4;3	Purine nucleoside phosphorylase	PNP	sp|P00491|PNPH_HUMAN Purine nucleoside phosphorylase OS=Homo sapiens OX=9606 GN=PNP PE=1 SV=2;tr|G3V5M2|G3V5M2_HUMAN Inosine-guanosine phosphorylase (Fragment) OS=Homo sapiens OX=9606 GN=PNP PE=1 SV=1	4	18	18	18	11	12	11	11	14	13	14	10	9	10	11	12	15	17	16	15	15	17	11	12	11	11	14	13	14	10	9	10	11	12	15	17	16	15	15	17	11	12
D6RGI3;D6RER5;Q9NVA2;D6RDU5;H0Y961;D6RDP1;D6R9Y6;H0Y9G8	D6RGI3;D6RER5;Q9NVA2;D6RDU5	20;20;20;15;9;5;5;4	20;20;20;15;9;5;5;4	11;11;11;6;3;4;4;3	Septin-11	2022-09-11	tr|D6RGI3|D6RGI3_HUMAN Septin 11, isoform CRA_b OS=Homo sapiens OX=9606 GN=SEPTIN11 PE=1 SV=1;tr|D6RER5|D6RER5_HUMAN Septin-11 OS=Homo sapiens OX=9606 GN=SEPTIN11 PE=1 SV=1;sp|Q9NVA2|SEP11_HUMAN Septin-11 OS=Homo sapiens OX=9606 GN=SEPTIN11 PE=1 SV=3;tr|D6	8	20	20	11	15	12	15	14	15	13	15	10	10	15	15	14	17	19	19	18	19	20	15	12	15	14	15	13	15	10	10	15	15	14	17	19	19	18	19	20	8	6
C9J1E2;C9JRG3	C9J1E2;C9JRG3	4;2	1;0	1;0		DNPEP	tr|C9J1E2|C9J1E2_HUMAN Aspartyl aminopeptidase (Fragment) OS=Homo sapiens OX=9606 GN=DNPEP PE=1 SV=9;tr|C9JRG3|C9JRG3_HUMAN Aspartyl aminopeptidase (Fragment) OS=Homo sapiens OX=9606 GN=DNPEP PE=1 SV=2	2	4	1	1	1	0	2	1	1	1	2	0	0	2	1	2	3	4	4	4	4	4	1	0	1	1	1	1	1	0	0	1	1	1	1	1	1	1	1	1	1	0
P13667;A0A499FI48;C9JMN9	P13667;A0A499FI48	51;49;2	51;49;2	51;49;2	Protein disulfide-isomerase A4	PDIA4	sp|P13667|PDIA4_HUMAN Protein disulfide-isomerase A4 OS=Homo sapiens OX=9606 GN=PDIA4 PE=1 SV=2;tr|A0A499FI48|A0A499FI48_HUMAN Protein disulfide-isomerase OS=Homo sapiens OX=9606 GN=PDIA4 PE=1 SV=1	3	51	51	51	27	27	37	32	28	19	32	22	32	41	35	27	40	43	40	43	42	47	27	27	37	32	28	19	32	22	32	41	35	27	40	43	40	43	42	47	27	27
P51571;A6NLM8	P51571;A6NLM8	7;4	7;4	7;4	Translocon-associated protein subunit delta	SSR4	sp|P51571|SSRD_HUMAN Translocon-associated protein subunit delta OS=Homo sapiens OX=9606 GN=SSR4 PE=1 SV=1;tr|A6NLM8|A6NLM8_HUMAN Signal sequence receptor subunit delta OS=Homo sapiens OX=9606 GN=SSR4 PE=1 SV=1	2	7	7	7	4	4	4	4	4	4	4	5	4	4	4	6	5	6	4	5	5	6	4	4	4	4	4	4	4	5	4	4	4	6	5	6	4	5	5	6	4	4
P62318;H3BT13	P62318	3;1	3;1	3;1	Small nuclear ribonucleoprotein Sm D3	SNRPD3	sp|P62318|SMD3_HUMAN Small nuclear ribonucleoprotein Sm D3 OS=Homo sapiens OX=9606 GN=SNRPD3 PE=1 SV=1	2	3	3	3	2	2	2	2	2	2	2	2	2	2	3	2	3	3	3	3	3	3	2	2	2	2	2	2	2	2	2	2	3	2	3	3	3	3	3	3	2	2
P61160;F5H6T1;A0A1B0GWD0;A0A1B0GWH0	P61160;F5H6T1	14;11;1;1	14;11;1;1	14;11;1;1	Actin-related protein 2	ACTR2	sp|P61160|ARP2_HUMAN Actin-related protein 2 OS=Homo sapiens OX=9606 GN=ACTR2 PE=1 SV=1;tr|F5H6T1|F5H6T1_HUMAN Actin-related protein 2 OS=Homo sapiens OX=9606 GN=ACTR2 PE=1 SV=2	4	14	14	14	8	7	9	9	9	8	10	8	7	9	7	7	11	13	11	11	9	14	8	7	9	9	9	8	10	8	7	9	7	7	11	13	11	11	9	14	8	7
P02786;G3V0E5;H7C3V5;F8WBE5	P02786;G3V0E5	31;29;6;2	31;29;6;2	31;29;6;2	Transferrin receptor protein 1;Transferrin receptor protein 1, serum form	TFRC	sp|P02786|TFR1_HUMAN Transferrin receptor protein 1 OS=Homo sapiens OX=9606 GN=TFRC PE=1 SV=2;tr|G3V0E5|G3V0E5_HUMAN Transferrin receptor protein 1 OS=Homo sapiens OX=9606 GN=TFRC PE=1 SV=1	4	31	31	31	24	23	24	25	27	25	26	18	19	22	27	26	25	28	24	26	24	29	24	23	24	25	27	25	26	18	19	22	27	26	25	28	24	26	24	29	24	23
P55060	P55060	45	45	45	Exportin-2	CSE1L	sp|P55060|XPO2_HUMAN Exportin-2 OS=Homo sapiens OX=9606 GN=CSE1L PE=1 SV=3	1	45	45	45	30	30	33	28	31	28	28	24	19	28	28	25	38	40	41	44	44	41	30	30	33	28	31	28	28	24	19	28	28	25	38	40	41	44	44	41	30	30
O15427;J3QQV2;J3QSC3;J3QQS9;J3KTI8;J3QRP8;J3QLE3;J3KTM6;J3QRU2;J3KT83;J3QRA0	O15427	8;3;3;2;2;1;1;1;1;1;1	8;3;3;2;2;1;1;1;1;1;1	8;3;3;2;2;1;1;1;1;1;1	Monocarboxylate transporter 4	SLC16A3	sp|O15427|MOT4_HUMAN Monocarboxylate transporter 4 OS=Homo sapiens OX=9606 GN=SLC16A3 PE=1 SV=1	11	8	8	8	6	7	7	7	7	7	8	8	8	7	7	8	2	5	7	4	5	2	6	7	7	7	7	7	8	8	8	7	7	8	2	5	7	4	5	2	6	7
P52292;J3QLL0;J3KS65	P52292	14;6;6	14;6;6	14;6;6	Importin subunit alpha-1	KPNA2	sp|P52292|IMA1_HUMAN Importin subunit alpha-1 OS=Homo sapiens OX=9606 GN=KPNA2 PE=1 SV=1	3	14	14	14	11	8	10	10	12	12	12	9	8	11	9	11	12	13	13	13	13	12	11	8	10	10	12	12	12	9	8	11	9	11	12	13	13	13	13	12	11	8
P46060;B0QYT5;B0QYT4;H0Y4Q3;B0QYT6	P46060	25;7;7;6;2	25;7;7;6;2	25;7;7;6;2	Ran GTPase-activating protein 1	RANGAP1	sp|P46060|RAGP1_HUMAN Ran GTPase-activating protein 1 OS=Homo sapiens OX=9606 GN=RANGAP1 PE=1 SV=1	5	25	25	25	13	9	14	13	17	16	15	13	8	12	13	16	16	18	23	19	19	16	13	9	14	13	17	16	15	13	8	12	13	16	16	18	23	19	19	16	13	9
Q12906;K7EKJ9;K7EQR9;K7ER69;K7EKY0;K7ERM6;K7ENK6;K7EM82;K7EJ09;K7EPG3;K7EQ75;K7ELV3	Q12906	33;12;10;6;5;4;4;4;4;3;1;1	33;12;10;6;5;4;4;4;4;3;1;1	30;12;10;6;5;4;4;4;4;3;1;1	Interleukin enhancer-binding factor 3	ILF3	sp|Q12906|ILF3_HUMAN Interleukin enhancer-binding factor 3 OS=Homo sapiens OX=9606 GN=ILF3 PE=1 SV=3	12	33	33	30	20	10	13	15	21	19	23	20	19	21	17	20	25	29	25	30	29	29	20	10	13	15	21	19	23	20	19	21	17	20	25	29	25	30	29	29	18	9
D6RIE3;D6RGV5;H0UI06;P14406;D6R9C3	D6RIE3;D6RGV5;H0UI06;P14406;D6R9C3	2;2;2;2;1	2;2;2;2;1	2;2;2;2;1	Cytochrome c oxidase subunit 7A2, mitochondrial	COX7A2	tr|D6RIE3|D6RIE3_HUMAN Cytochrome c oxidase subunit 7A2, mitochondrial OS=Homo sapiens OX=9606 GN=COX7A2 PE=1 SV=1;tr|D6RGV5|D6RGV5_HUMAN Cytochrome c oxidase subunit 7A2, mitochondrial (Fragment) OS=Homo sapiens OX=9606 GN=COX7A2 PE=1 SV=1;tr|H0UI06|H0UI0	5	2	2	2	2	1	1	1	2	2	2	2	2	2	2	2	1	2	2	2	2	1	2	1	1	1	2	2	2	2	2	2	2	2	1	2	2	2	2	1	2	1
P06730;D6RBW1;H0Y8J7;D6RFJ3;D6RHE2;H0Y8X3;A6NMX2	P06730;D6RBW1;H0Y8J7	12;10;7;4;1;1;1	12;10;7;4;1;1;1	12;10;7;4;1;1;1	Eukaryotic translation initiation factor 4E	EIF4E	sp|P06730|IF4E_HUMAN Eukaryotic translation initiation factor 4E OS=Homo sapiens OX=9606 GN=EIF4E PE=1 SV=2;tr|D6RBW1|D6RBW1_HUMAN Eukaryotic translation initiation factor 4E OS=Homo sapiens OX=9606 GN=EIF4E PE=1 SV=1;tr|H0Y8J7|H0Y8J7_HUMAN Eukaryotic tran	7	12	12	12	6	3	8	6	9	7	8	5	7	7	9	7	9	12	10	9	9	11	6	3	8	6	9	7	8	5	7	7	9	7	9	12	10	9	9	11	6	3
P20618	P20618	13	13	13	Proteasome subunit beta type-1	PSMB1	sp|P20618|PSB1_HUMAN Proteasome subunit beta type-1 OS=Homo sapiens OX=9606 GN=PSMB1 PE=1 SV=2	1	13	13	13	9	8	10	7	11	8	9	6	8	8	9	9	10	11	12	11	11	12	9	8	10	7	11	8	9	6	8	8	9	9	10	11	12	11	11	12	9	8
P84103;A0A087X2D0	P84103;A0A087X2D0	6;5	6;5	5;4	Serine/arginine-rich splicing factor 3	SRSF3	sp|P84103|SRSF3_HUMAN Serine/arginine-rich splicing factor 3 OS=Homo sapiens OX=9606 GN=SRSF3 PE=1 SV=1;tr|A0A087X2D0|A0A087X2D0_HUMAN Serine/arginine-rich-splicing factor 3 OS=Homo sapiens OX=9606 GN=SRSF3 PE=1 SV=1	2	6	6	5	4	2	3	3	3	3	4	4	3	5	3	3	5	6	4	5	5	5	4	2	3	3	3	3	4	4	3	5	3	3	5	6	4	5	5	5	3	2
P04843;B7Z4L4;F8WF32	P04843;B7Z4L4	40;29;8	40;29;8	40;29;8	Dolichyl-diphosphooligosaccharide--protein glycosyltransferase subunit 1	RPN1	sp|P04843|RPN1_HUMAN Dolichyl-diphosphooligosaccharide--protein glycosyltransferase subunit 1 OS=Homo sapiens OX=9606 GN=RPN1 PE=1 SV=1;tr|B7Z4L4|B7Z4L4_HUMAN Dolichyl-diphosphooligosaccharide--protein glycosyltransferase subunit 1 OS=Homo sapiens OX=9606	3	40	40	40	23	21	28	27	28	23	26	20	22	27	25	24	31	37	30	34	33	33	23	21	28	27	28	23	26	20	22	27	25	24	31	37	30	34	33	33	23	21
Q14257;A8MXP8;H0YL43	Q14257;A8MXP8;H0YL43	15;9;8	15;9;8	15;9;8	Reticulocalbin-2	RCN2	sp|Q14257|RCN2_HUMAN Reticulocalbin-2 OS=Homo sapiens OX=9606 GN=RCN2 PE=1 SV=1;tr|A8MXP8|A8MXP8_HUMAN Reticulocalbin-2 OS=Homo sapiens OX=9606 GN=RCN2 PE=1 SV=1;tr|H0YL43|H0YL43_HUMAN Reticulocalbin-2 (Fragment) OS=Homo sapiens OX=9606 GN=RCN2 PE=1 SV=1	3	15	15	15	8	9	11	10	14	10	8	5	5	7	7	10	13	14	13	14	14	14	8	9	11	10	14	10	8	5	5	7	7	10	13	14	13	14	14	14	8	9
Q14103;H0Y8G5;H0YA96;D6RAF8;D6RF44;D6RD83;D6RBQ9	Q14103;H0Y8G5;H0YA96;D6RAF8	23;22;20;18;10;7;7	23;22;20;18;10;7;7	22;21;19;17;9;7;6	Heterogeneous nuclear ribonucleoprotein D0	HNRNPD	sp|Q14103|HNRPD_HUMAN Heterogeneous nuclear ribonucleoprotein D0 OS=Homo sapiens OX=9606 GN=HNRNPD PE=1 SV=1;tr|H0Y8G5|H0Y8G5_HUMAN Heterogeneous nuclear ribonucleoprotein D0 (Fragment) OS=Homo sapiens OX=9606 GN=HNRNPD PE=1 SV=8;tr|H0YA96|H0YA96_HUMAN Het	7	23	23	22	8	5	6	6	11	8	10	7	5	9	7	9	17	21	17	18	18	20	8	5	6	6	11	8	10	7	5	9	7	9	17	21	17	18	18	20	7	4
M0R0F0;P46782;M0R0R2;M0QZN2	M0R0F0;P46782;M0R0R2;M0QZN2	13;13;11;8	13;13;11;8	13;13;11;8	40S ribosomal protein S5;40S ribosomal protein S5, N-terminally processed	RPS5	tr|M0R0F0|M0R0F0_HUMAN 40S ribosomal protein S5 (Fragment) OS=Homo sapiens OX=9606 GN=RPS5 PE=1 SV=1;sp|P46782|RS5_HUMAN 40S ribosomal protein S5 OS=Homo sapiens OX=9606 GN=RPS5 PE=1 SV=4;tr|M0R0R2|M0R0R2_HUMAN 40S ribosomal protein S5 OS=Homo sapiens OX=9	4	13	13	13	5	3	8	4	8	6	9	8	5	9	9	7	10	11	10	9	10	9	5	3	8	4	8	6	9	8	5	9	9	7	10	11	10	9	10	9	5	3
O43399;A0A087WYR3;A0A087WZ51	O43399;A0A087WYR3;A0A087WZ51	10;9;6	10;9;6	10;9;6	Tumor protein D54	TPD52L2	sp|O43399|TPD54_HUMAN Tumor protein D54 OS=Homo sapiens OX=9606 GN=TPD52L2 PE=1 SV=2;tr|A0A087WYR3|A0A087WYR3_HUMAN Tumor protein D54 OS=Homo sapiens OX=9606 GN=TPD52L2 PE=1 SV=1;tr|A0A087WZ51|A0A087WZ51_HUMAN Tumor protein D54 OS=Homo sapiens OX=9606 GN=T	3	10	10	10	9	9	10	9	9	10	10	8	7	10	10	9	10	9	10	8	7	9	9	9	10	9	9	10	10	8	7	10	10	9	10	9	10	8	7	9	9	9
A0A0J9YX62;O75190;C9J2C4;C9JDX6;F8WCZ4;C9J2P2;E9PH18;C9JB42;C9JDR7;Q8NHS0;C9JN01;Q8WWF6	A0A0J9YX62;O75190;C9J2C4;C9JDX6;F8WCZ4;C9J2P2;E9PH18	9;9;8;5;5;5;5;4;4;3;2;2	9;9;8;5;5;5;5;4;4;3;2;2	8;8;7;5;5;5;5;4;4;2;2;2	DnaJ homolog subfamily B member 6	DNAJB6	tr|A0A0J9YX62|A0A0J9YX62_HUMAN DnaJ homolog subfamily B member 6 OS=Homo sapiens OX=9606 GN=DNAJB6 PE=1 SV=1;sp|O75190|DNJB6_HUMAN DnaJ homolog subfamily B member 6 OS=Homo sapiens OX=9606 GN=DNAJB6 PE=1 SV=2;tr|C9J2C4|C9J2C4_HUMAN DnaJ homolog subfamily B	12	9	9	8	8	7	6	7	8	8	9	7	9	8	8	7	5	6	5	6	5	6	8	7	6	7	8	8	9	7	9	8	8	7	5	6	5	6	5	6	7	6
O94905;E5RHW4;E5RJ09	O94905;E5RHW4	16;15;6	16;15;6	14;13;6	Erlin-2	ERLIN2	sp|O94905|ERLN2_HUMAN Erlin-2 OS=Homo sapiens OX=9606 GN=ERLIN2 PE=1 SV=1;tr|E5RHW4|E5RHW4_HUMAN Erlin-2 (Fragment) OS=Homo sapiens OX=9606 GN=ERLIN2 PE=1 SV=1	3	16	16	14	14	14	15	12	14	13	12	10	12	12	11	13	15	15	14	14	14	14	14	14	15	12	14	13	12	10	12	12	11	13	15	15	14	14	14	14	12	12
Q03252	Q03252	32	27	27	Lamin-B2	LMNB2	sp|Q03252|LMNB2_HUMAN Lamin-B2 OS=Homo sapiens OX=9606 GN=LMNB2 PE=1 SV=4	1	32	27	27	24	16	12	17	22	19	21	30	22	28	14	25	15	16	6	13	9	10	21	15	10	14	18	16	19	25	18	24	12	21	13	12	4	10	7	7	21	15
P21291;E9PND2;E9PP21;E9PS42	P21291;E9PND2;E9PP21;E9PS42	6;4;4;3	6;4;4;3	6;4;4;3	Cysteine and glycine-rich protein 1	CSRP1	sp|P21291|CSRP1_HUMAN Cysteine and glycine-rich protein 1 OS=Homo sapiens OX=9606 GN=CSRP1 PE=1 SV=3;tr|E9PND2|E9PND2_HUMAN Cysteine and glycine-rich protein 1 (Fragment) OS=Homo sapiens OX=9606 GN=CSRP1 PE=1 SV=1;tr|E9PP21|E9PP21_HUMAN Cysteine and glycin	4	6	6	6	5	4	2	4	5	4	6	3	2	4	5	2	6	5	6	4	5	5	5	4	2	4	5	4	6	3	2	4	5	2	6	5	6	4	5	5	5	4
P26373;J3QSB4;H3BTH3;H3BUK8;J3KS98	P26373;J3QSB4	7;5;2;1;1	7;5;2;1;1	7;5;2;1;1	60S ribosomal protein L13	RPL13	sp|P26373|RL13_HUMAN 60S ribosomal protein L13 OS=Homo sapiens OX=9606 GN=RPL13 PE=1 SV=4;tr|J3QSB4|J3QSB4_HUMAN 60S ribosomal protein L13 (Fragment) OS=Homo sapiens OX=9606 GN=RPL13 PE=1 SV=1	5	7	7	7	4	3	5	4	5	7	6	6	5	5	5	5	5	6	4	4	5	5	4	3	5	4	5	7	6	6	5	5	5	5	5	6	4	4	5	5	4	3
Q6UWP8;K7ESC4	Q6UWP8	22;6	22;6	22;6	Suprabasin	SBSN	sp|Q6UWP8|SBSN_HUMAN Suprabasin OS=Homo sapiens OX=9606 GN=SBSN PE=1 SV=2	2	22	22	22	2	3	16	8	4	12	6	11	4	4	2	12	17	5	3	1	18	5	2	3	16	8	4	12	6	11	4	4	2	12	17	5	3	1	18	5	2	3
P62269;A0A0G2JQH2;Q5GGW2;J3JS69	P62269	10;3;3;3	10;3;3;3	10;3;3;3	40S ribosomal protein S18	RPS18	sp|P62269|RS18_HUMAN 40S ribosomal protein S18 OS=Homo sapiens OX=9606 GN=RPS18 PE=1 SV=3	4	10	10	10	8	7	7	6	9	9	8	8	8	9	8	9	6	10	7	8	5	8	8	7	7	6	9	9	8	8	8	9	8	9	6	10	7	8	5	8	8	7
O00303;H0YDT6;E9PQV8;A0A1W2PP79	O00303	13;3;2;2	13;3;2;2	13;3;2;2	Eukaryotic translation initiation factor 3 subunit F	EIF3F	sp|O00303|EIF3F_HUMAN Eukaryotic translation initiation factor 3 subunit F OS=Homo sapiens OX=9606 GN=EIF3F PE=1 SV=1	4	13	13	13	8	8	9	10	9	11	10	8	8	10	10	11	11	11	11	12	12	13	8	8	9	10	9	11	10	8	8	10	10	11	11	11	11	12	12	13	8	8
Q8NDC0	Q8NDC0	1	1	1	MAPK-interacting and spindle-stabilizing protein-like	MAPK1IP1L	sp|Q8NDC0|MISSL_HUMAN MAPK-interacting and spindle-stabilizing protein-like OS=Homo sapiens OX=9606 GN=MAPK1IP1L PE=1 SV=4	1	1	1	1	1	1	1	1	0	1	1	1	0	1	1	1	1	1	1	1	1	1	1	1	1	1	0	1	1	1	0	1	1	1	1	1	1	1	1	1	1	1
E7EX44;Q05682;E9PGZ1;C9J813;C9JEK3	E7EX44;Q05682;E9PGZ1;C9J813	24;24;22;19;2	24;24;22;19;2	24;24;22;19;2	Caldesmon	CALD1	tr|E7EX44|E7EX44_HUMAN Caldesmon OS=Homo sapiens OX=9606 GN=CALD1 PE=1 SV=1;sp|Q05682|CALD1_HUMAN Caldesmon OS=Homo sapiens OX=9606 GN=CALD1 PE=1 SV=3;tr|E9PGZ1|E9PGZ1_HUMAN Caldesmon OS=Homo sapiens OX=9606 GN=CALD1 PE=1 SV=1;tr|C9J813|C9J813_HUMAN Caldes	5	24	24	24	9	14	17	16	19	15	21	17	19	22	21	17	3	3	3	2	1	2	9	14	17	16	19	15	21	17	19	22	21	17	3	3	3	2	1	2	9	14
Q15691	Q15691	14	14	13	Microtubule-associated protein RP/EB family member 1	MAPRE1	sp|Q15691|MARE1_HUMAN Microtubule-associated protein RP/EB family member 1 OS=Homo sapiens OX=9606 GN=MAPRE1 PE=1 SV=3	1	14	14	13	9	9	9	9	8	6	10	8	6	9	9	11	10	13	12	12	14	13	9	9	9	9	8	6	10	8	6	9	9	11	10	13	12	12	14	13	8	8
Q14847;C9J9W2;F6S2S5;J3KSN1;K7ESD6	Q14847;C9J9W2	14;12;2;2;1	14;12;2;2;1	14;12;2;2;1	LIM and SH3 domain protein 1	LASP1	sp|Q14847|LASP1_HUMAN LIM and SH3 domain protein 1 OS=Homo sapiens OX=9606 GN=LASP1 PE=1 SV=2;tr|C9J9W2|C9J9W2_HUMAN LIM and SH3 domain protein 1 (Fragment) OS=Homo sapiens OX=9606 GN=LASP1 PE=1 SV=1	5	14	14	14	9	6	7	8	11	8	11	11	7	10	9	8	10	12	11	13	11	13	9	6	7	8	11	8	11	11	7	10	9	8	10	12	11	13	11	13	9	6
P46781;B5MCT8;C9JM19;F2Z3C0;A8MXK4	P46781;B5MCT8;C9JM19	12;10;10;3;3	12;10;10;3;3	12;10;10;3;3	40S ribosomal protein S9	RPS9	sp|P46781|RS9_HUMAN 40S ribosomal protein S9 OS=Homo sapiens OX=9606 GN=RPS9 PE=1 SV=3;tr|B5MCT8|B5MCT8_HUMAN 40S ribosomal protein S9 OS=Homo sapiens OX=9606 GN=RPS9 PE=1 SV=1;tr|C9JM19|C9JM19_HUMAN 40S ribosomal protein S9 OS=Homo sapiens OX=9606 GN=RPS9	5	12	12	12	10	11	9	8	10	11	12	7	8	10	8	10	11	12	12	8	8	7	10	11	9	8	10	11	12	7	8	10	8	10	11	12	12	8	8	7	10	11
P23526	P23526	25	25	25	Adenosylhomocysteinase	AHCY	sp|P23526|SAHH_HUMAN Adenosylhomocysteinase OS=Homo sapiens OX=9606 GN=AHCY PE=1 SV=4	1	25	25	25	16	11	15	14	15	14	19	11	10	14	14	15	23	24	22	24	22	24	16	11	15	14	15	14	19	11	10	14	14	15	23	24	22	24	22	24	16	11
Q9H568	Q9H568	7	7	7	Actin-like protein 8	ACTL8	sp|Q9H568|ACTL8_HUMAN Actin-like protein 8 OS=Homo sapiens OX=9606 GN=ACTL8 PE=1 SV=1	1	7	7	7	0	0	0	0	0	0	6	6	6	7	7	7	0	0	0	0	0	0	0	0	0	0	0	0	6	6	6	7	7	7	0	0	0	0	0	0	0	0
P55036;Q5VWC4;A6PVX3;H0Y3Y9;A2A3N6;H0Y561	P55036;Q5VWC4;A6PVX3	11;9;7;4;3;1	11;9;7;4;3;1	11;9;7;4;3;1	26S proteasome non-ATPase regulatory subunit 4	PSMD4	sp|P55036|PSMD4_HUMAN 26S proteasome non-ATPase regulatory subunit 4 OS=Homo sapiens OX=9606 GN=PSMD4 PE=1 SV=1;tr|Q5VWC4|Q5VWC4_HUMAN 26S proteasome non-ATPase regulatory subunit 4 OS=Homo sapiens OX=9606 GN=PSMD4 PE=1 SV=1;tr|A6PVX3|A6PVX3_HUMAN 26S prot	6	11	11	11	5	6	6	6	9	6	9	5	5	8	8	9	9	10	9	10	7	10	5	6	6	6	9	6	9	5	5	8	8	9	9	10	9	10	7	10	5	6
Q15046;H3BVA8;J3KRL2;H3BPV7	Q15046	22;8;4;3	22;8;4;3	22;8;4;3	Lysine--tRNA ligase	KARS	sp|Q15046|SYK_HUMAN Lysine--tRNA ligase OS=Homo sapiens OX=9606 GN=KARS1 PE=1 SV=3	4	22	22	22	16	14	17	19	21	21	19	16	15	19	21	19	20	20	21	18	19	19	16	14	17	19	21	21	19	16	15	19	21	19	20	20	21	18	19	19	16	14
P36578;H3BM89;H3BU31;H3BTP7	P36578;H3BM89;H3BU31	16;9;8;7	16;9;8;7	16;9;8;7	60S ribosomal protein L4	RPL4	sp|P36578|RL4_HUMAN 60S ribosomal protein L4 OS=Homo sapiens OX=9606 GN=RPL4 PE=1 SV=5;tr|H3BM89|H3BM89_HUMAN 60S ribosomal protein L4 OS=Homo sapiens OX=9606 GN=RPL4 PE=1 SV=1;tr|H3BU31|H3BU31_HUMAN 60S ribosomal protein L4 (Fragment) OS=Homo sapiens OX=9	4	16	16	16	9	7	7	6	13	10	12	8	4	12	7	9	11	16	12	12	10	12	9	7	7	6	13	10	12	8	4	12	7	9	11	16	12	12	10	12	9	7
Q13200;C9JPC0;H7C2Q3;H7C1H2;F8WBS8	Q13200	37;9;7;7;2	37;9;7;7;2	37;9;7;7;2	26S proteasome non-ATPase regulatory subunit 2	PSMD2	sp|Q13200|PSMD2_HUMAN 26S proteasome non-ATPase regulatory subunit 2 OS=Homo sapiens OX=9606 GN=PSMD2 PE=1 SV=3	5	37	37	37	21	20	25	24	27	25	26	20	17	26	25	27	30	30	30	33	31	31	21	20	25	24	27	25	26	20	17	26	25	27	30	30	30	33	31	31	21	20
A0A0D9SF63;Q9BZK7;A0A1B0GVH3;A0A1B0GUU2;C9IYU9;C9JCW4;C9JLJ1;C9JTW8;C9JCK0;C9JBN1;C9JEC9;C9J3H2;C9J903;A0A0D9SEW5;C9J7E1;A0A0D9SF25	A0A0D9SF63;Q9BZK7;A0A1B0GVH3	12;12;7;2;2;1;1;1;1;1;1;1;1;1;1;1	12;12;7;2;2;1;1;1;1;1;1;1;1;1;1;1	9;9;5;2;2;1;1;1;1;1;1;1;1;1;1;1	F-box-like/WD repeat-containing protein TBL1XR1	TBL1XR1	tr|A0A0D9SF63|A0A0D9SF63_HUMAN F-box-like/WD repeat-containing protein TBL1XR1 OS=Homo sapiens OX=9606 GN=TBL1XR1 PE=1 SV=1;sp|Q9BZK7|TBL1R_HUMAN F-box-like/WD repeat-containing protein TBL1XR1 OS=Homo sapiens OX=9606 GN=TBL1XR1 PE=1 SV=1;tr|A0A1B0GVH3|A0A	16	12	12	9	8	8	9	8	10	9	8	7	7	7	8	10	10	11	10	11	11	9	8	8	9	8	10	9	8	7	7	7	8	10	10	11	10	11	11	9	5	5
Q8NC51	Q8NC51	20	20	20	Plasminogen activator inhibitor 1 RNA-binding protein	SERBP1	sp|Q8NC51|PAIRB_HUMAN Plasminogen activator inhibitor 1 RNA-binding protein OS=Homo sapiens OX=9606 GN=SERBP1 PE=1 SV=2	1	20	20	20	13	7	12	7	12	8	16	14	10	17	12	14	19	17	15	15	15	13	13	7	12	7	12	8	16	14	10	17	12	14	19	17	15	15	15	13	13	7
P50281;F8W1B7	P50281;F8W1B7	14;8	14;8	14;8	Matrix metalloproteinase-14	MMP14	sp|P50281|MMP14_HUMAN Matrix metalloproteinase-14 OS=Homo sapiens OX=9606 GN=MMP14 PE=1 SV=3;tr|F8W1B7|F8W1B7_HUMAN Matrix metalloproteinase-14 (Fragment) OS=Homo sapiens OX=9606 GN=MMP14 PE=1 SV=1	2	14	14	14	11	11	11	12	13	12	13	10	11	11	13	13	0	0	0	0	0	1	11	11	11	12	13	12	13	10	11	11	13	13	0	0	0	0	0	1	11	11
Q6NZI2	Q6NZI2	11	11	11	Polymerase I and transcript release factor	PTRF	sp|Q6NZI2|CAVN1_HUMAN Caveolae-associated protein 1 OS=Homo sapiens OX=9606 GN=CAVIN1 PE=1 SV=1	1	11	11	11	6	5	7	7	10	9	11	7	8	9	8	9	0	1	1	1	1	1	6	5	7	7	10	9	11	7	8	9	8	9	0	1	1	1	1	1	6	5
P02792	P02792	5	5	5	Ferritin light chain	FTL	sp|P02792|FRIL_HUMAN Ferritin light chain OS=Homo sapiens OX=9606 GN=FTL PE=1 SV=2	1	5	5	5	4	3	3	4	5	5	5	5	5	4	5	5	1	0	3	2	0	2	4	3	3	4	5	5	5	5	5	4	5	5	1	0	3	2	0	2	4	3
P54727;Q5W0S5;Q5W0S4;H0Y579	P54727;Q5W0S5	18;10;8;3	18;10;8;3	15;7;6;3	UV excision repair protein RAD23 homolog B	RAD23B	sp|P54727|RD23B_HUMAN UV excision repair protein RAD23 homolog B OS=Homo sapiens OX=9606 GN=RAD23B PE=1 SV=1;tr|Q5W0S5|Q5W0S5_HUMAN UV excision repair protein RAD23 homolog B (Fragment) OS=Homo sapiens OX=9606 GN=RAD23B PE=1 SV=1	4	18	18	15	10	10	10	9	12	11	13	9	9	10	9	10	16	15	16	14	13	17	10	10	10	9	12	11	13	9	9	10	9	10	16	15	16	14	13	17	9	8
P18859;A8MUH2	P18859;A8MUH2	7;6	7;6	7;6	ATP synthase-coupling factor 6, mitochondrial	ATP5J	sp|P18859|ATP5J_HUMAN ATP synthase-coupling factor 6, mitochondrial OS=Homo sapiens OX=9606 GN=ATP5PF PE=1 SV=1;tr|A8MUH2|A8MUH2_HUMAN ATP synthase-coupling factor 6, mitochondrial OS=Homo sapiens OX=9606 GN=ATP5PF PE=1 SV=1	2	7	7	7	4	4	5	5	5	2	7	4	4	7	5	3	7	6	6	7	7	6	4	4	5	5	5	2	7	4	4	7	5	3	7	6	6	7	7	6	4	4
Q6Y7W6;I1E4Y6;E7ESB6;C9JHW1;F8WCD5;C9JPV7;C9JXQ0;C9J0V6;C9JHT0;C9JRZ2;C9JH18;C9JW88;C9JH78;C9IYH5;F8WBF1;B8ZZD2	Q6Y7W6;I1E4Y6;E7ESB6	29;27;17;12;4;4;4;4;4;4;4;3;2;2;1;1	29;27;17;12;4;4;4;4;4;4;4;3;2;2;1;1	29;27;17;12;4;4;4;4;4;4;4;3;2;2;1;1	PERQ amino acid-rich with GYF domain-containing protein 2	GIGYF2	sp|Q6Y7W6|GGYF2_HUMAN GRB10-interacting GYF protein 2 OS=Homo sapiens OX=9606 GN=GIGYF2 PE=1 SV=1;tr|I1E4Y6|I1E4Y6_HUMAN GRB10-interacting GYF protein 2 OS=Homo sapiens OX=9606 GN=GIGYF2 PE=1 SV=1;tr|E7ESB6|E7ESB6_HUMAN GRB10-interacting GYF protein 2 (Fra	16	29	29	29	13	9	19	17	24	24	16	16	19	20	23	23	15	19	15	17	18	22	13	9	19	17	24	24	16	16	19	20	23	23	15	19	15	17	18	22	13	9
P54709;C9JA36;C9JXZ1;H7C547;F8WBY4;H7C4L9;C9J6S2	P54709;C9JA36;C9JXZ1	12;7;6;2;2;1;1	12;7;6;2;2;1;1	12;7;6;2;2;1;1	Sodium/potassium-transporting ATPase subunit beta-3	ATP1B3	sp|P54709|AT1B3_HUMAN Sodium/potassium-transporting ATPase subunit beta-3 OS=Homo sapiens OX=9606 GN=ATP1B3 PE=1 SV=1;tr|C9JA36|C9JA36_HUMAN Sodium/potassium-transporting ATPase subunit beta-3 (Fragment) OS=Homo sapiens OX=9606 GN=ATP1B3 PE=1 SV=1;tr|C9JXZ	7	12	12	12	10	9	9	10	10	6	9	8	6	9	9	7	9	8	8	8	9	7	10	9	9	10	10	6	9	8	6	9	9	7	9	8	8	8	9	7	10	9
P40121;E7ENU9;B8ZZL6;H7C0X8	P40121;E7ENU9;B8ZZL6	9;7;5;2	9;7;5;2	9;7;5;2	Macrophage-capping protein	CAPG	sp|P40121|CAPG_HUMAN Macrophage-capping protein OS=Homo sapiens OX=9606 GN=CAPG PE=1 SV=2;tr|E7ENU9|E7ENU9_HUMAN Macrophage-capping protein (Fragment) OS=Homo sapiens OX=9606 GN=CAPG PE=1 SV=1;tr|B8ZZL6|B8ZZL6_HUMAN Macrophage-capping protein (Fragment) OS	4	9	9	9	5	6	5	5	5	6	9	7	6	6	6	8	3	1	1	4	0	1	5	6	5	5	5	6	9	7	6	6	6	8	3	1	1	4	0	1	5	6
Q15417;E9PDU6	Q15417;E9PDU6	15;10	15;10	14;10	Calponin-3;Calponin	CNN3	sp|Q15417|CNN3_HUMAN Calponin-3 OS=Homo sapiens OX=9606 GN=CNN3 PE=1 SV=1;tr|E9PDU6|E9PDU6_HUMAN Calponin (Fragment) OS=Homo sapiens OX=9606 GN=CNN3 PE=1 SV=1	2	15	15	14	6	6	7	7	7	5	9	6	5	5	8	8	10	11	11	13	11	14	6	6	7	7	7	5	9	6	5	5	8	8	10	11	11	13	11	14	5	5
Q96G23;Q5SZE1;H0YNU7;Q5SZE3;H0YKH6;H0YLQ6;Q5SZE4;Q5SZE2	Q96G23;Q5SZE1;H0YNU7;Q5SZE3;H0YKH6;H0YLQ6;Q5SZE4	8;6;5;4;4;4;4;3	8;6;5;4;4;4;4;3	8;6;5;4;4;4;4;3	Ceramide synthase 2	CERS2	sp|Q96G23|CERS2_HUMAN Ceramide synthase 2 OS=Homo sapiens OX=9606 GN=CERS2 PE=1 SV=1;tr|Q5SZE1|Q5SZE1_HUMAN Ceramide synthase 2 (Fragment) OS=Homo sapiens OX=9606 GN=CERS2 PE=1 SV=2;tr|H0YNU7|H0YNU7_HUMAN Ceramide synthase 2 OS=Homo sapiens OX=9606 GN=CERS	8	8	8	8	5	6	5	5	7	5	5	4	4	4	4	5	7	8	6	6	7	7	5	6	5	5	7	5	5	4	4	4	4	5	7	8	6	6	7	7	5	6
P40925;A0A5K1VW95;B9A041;B8ZZ51;C9JF79;C9JRL4;C9JLV6	P40925;A0A5K1VW95;B9A041;B8ZZ51;C9JF79	15;13;11;9;8;6;4	15;13;11;9;8;6;4	15;13;11;9;8;6;4	Malate dehydrogenase, cytoplasmic;Malate dehydrogenase	MDH1	sp|P40925|MDHC_HUMAN Malate dehydrogenase, cytoplasmic OS=Homo sapiens OX=9606 GN=MDH1 PE=1 SV=4;tr|A0A5K1VW95|A0A5K1VW95_HUMAN Malate dehydrogenase OS=Homo sapiens OX=9606 GN=MDH1 PE=1 SV=1;tr|B9A041|B9A041_HUMAN Malate dehydrogenase, cytoplasmic OS=Homo	7	15	15	15	9	7	4	7	7	7	8	3	6	7	6	7	11	14	15	14	13	14	9	7	4	7	7	7	8	3	6	7	6	7	11	14	15	14	13	14	9	7
O14828	O14828	9	9	9	Secretory carrier-associated membrane protein 3	SCAMP3	sp|O14828|SCAM3_HUMAN Secretory carrier-associated membrane protein 3 OS=Homo sapiens OX=9606 GN=SCAMP3 PE=1 SV=3	1	9	9	9	7	8	8	7	7	7	7	6	6	8	8	6	8	7	8	6	8	7	7	8	8	7	7	7	7	6	6	8	8	6	8	7	8	6	8	7	7	8
Q96C19;H0Y4Y4;A0A087X1Z2;C9JTV4;Q8WYH2	Q96C19	15;5;2;1;1	15;5;2;1;1	13;3;0;0;0	EF-hand domain-containing protein D2	EFHD2	sp|Q96C19|EFHD2_HUMAN EF-hand domain-containing protein D2 OS=Homo sapiens OX=9606 GN=EFHD2 PE=1 SV=1	5	15	15	13	10	7	8	10	10	11	12	9	11	11	14	9	7	10	11	9	7	7	10	7	8	10	10	11	12	9	11	11	14	9	7	10	11	9	7	7	9	6
H7BZJ3	H7BZJ3	6	1	1		PDIA3	tr|H7BZJ3|H7BZJ3_HUMAN Protein disulfide-isomerase A3 (Fragment) OS=Homo sapiens OX=9606 GN=PDIA3 PE=1 SV=1	1	6	1	1	6	5	6	6	6	5	6	6	6	6	6	5	6	6	6	6	6	6	1	1	1	1	1	1	1	1	1	1	1	1	1	1	1	1	1	1	1	1
Q9ULV4;B4E3S0;H0YHL7;F8VV53;F8W1H8;F8VUX3;F8VSA4;F8VRE9;F8VTT6;F8VVB7	Q9ULV4;B4E3S0	12;11;5;2;2;2;2;2;2;2	12;11;5;2;2;2;2;2;2;2	12;11;5;2;2;2;2;2;2;2	Coronin-1C;Coronin	CORO1C	sp|Q9ULV4|COR1C_HUMAN Coronin-1C OS=Homo sapiens OX=9606 GN=CORO1C PE=1 SV=1;tr|B4E3S0|B4E3S0_HUMAN Coronin OS=Homo sapiens OX=9606 GN=CORO1C PE=1 SV=1	10	12	12	12	4	6	6	8	11	11	9	4	7	7	11	10	5	9	7	7	9	9	4	6	6	8	11	11	9	4	7	7	11	10	5	9	7	7	9	9	4	6
Q9BY44;F8WAE5;C9IZE1;H7C5R5;H7C5Q3;F8WF18;F8WAT3	Q9BY44;F8WAE5	24;22;10;10;6;2;2	24;22;10;10;6;2;2	24;22;10;10;6;2;2	Eukaryotic translation initiation factor 2A;Eukaryotic translation initiation factor 2A, N-terminally processed	EIF2A	sp|Q9BY44|EIF2A_HUMAN Eukaryotic translation initiation factor 2A OS=Homo sapiens OX=9606 GN=EIF2A PE=1 SV=3;tr|F8WAE5|F8WAE5_HUMAN Eukaryotic translation initiation factor 2A OS=Homo sapiens OX=9606 GN=EIF2A PE=1 SV=1	7	24	24	24	18	19	20	20	23	18	22	15	17	18	21	22	22	24	23	20	21	20	18	19	20	20	23	18	22	15	17	18	21	22	22	24	23	20	21	20	18	19
A0A3B3ITT5;P47914	A0A3B3ITT5;P47914	2;2	2;2	2;2	60S ribosomal protein L29	RPL29	tr|A0A3B3ITT5|A0A3B3ITT5_HUMAN 60S ribosomal protein L29 OS=Homo sapiens OX=9606 GN=RPL29 PE=1 SV=1;sp|P47914|RL29_HUMAN 60S ribosomal protein L29 OS=Homo sapiens OX=9606 GN=RPL29 PE=1 SV=2	2	2	2	2	2	2	1	2	2	2	2	2	2	2	2	2	2	2	2	2	2	2	2	2	1	2	2	2	2	2	2	2	2	2	2	2	2	2	2	2	2	2
A0A087X2I1;P62333;H0YJC0;H0YJS8;H0YJE9;H0YJT1;H0YJD2;H0YJY8;H0YJX2	A0A087X2I1;P62333;H0YJC0;H0YJS8	21;21;14;11;4;4;2;2;2	21;21;14;11;4;4;2;2;2	21;21;14;11;4;4;2;2;2	26S protease regulatory subunit 10B	PSMC6	tr|A0A087X2I1|A0A087X2I1_HUMAN 26S proteasome regulatory subunit 10B OS=Homo sapiens OX=9606 GN=PSMC6 PE=1 SV=1;sp|P62333|PRS10_HUMAN 26S proteasome regulatory subunit 10B OS=Homo sapiens OX=9606 GN=PSMC6 PE=1 SV=1;tr|H0YJC0|H0YJC0_HUMAN 26S proteasome reg	9	21	21	21	10	9	11	9	14	12	14	12	12	11	13	16	16	19	16	15	14	19	10	9	11	9	14	12	14	12	12	11	13	16	16	19	16	15	14	19	10	9
P61106;X6RFL8	P61106;X6RFL8	18;16	18;16	18;16	Ras-related protein Rab-14	RAB14	sp|P61106|RAB14_HUMAN Ras-related protein Rab-14 OS=Homo sapiens OX=9606 GN=RAB14 PE=1 SV=4;tr|X6RFL8|X6RFL8_HUMAN Ras-related protein Rab-14 (Fragment) OS=Homo sapiens OX=9606 GN=RAB14 PE=1 SV=1	2	18	18	18	9	8	8	8	7	11	10	8	8	10	10	9	13	15	14	14	15	18	9	8	8	8	7	11	10	8	8	10	10	9	13	15	14	14	15	18	9	8
P56192;H0YIP0;H0YI94;H0YHV5;F5H2V6;H0YHL6;H0YI27;H0YIC2	P56192	32;13;7;6;3;2;2;1	32;13;7;6;3;2;2;1	32;13;7;6;3;2;2;1	Methionine--tRNA ligase, cytoplasmic	MARS	sp|P56192|SYMC_HUMAN Methionine--tRNA ligase, cytoplasmic OS=Homo sapiens OX=9606 GN=MARS1 PE=1 SV=2	8	32	32	32	22	22	25	26	26	23	25	20	14	25	22	22	28	29	30	29	30	30	22	22	25	26	26	23	25	20	14	25	22	22	28	29	30	29	30	30	22	22
O95433;G3V438;H0YJG7;H0YJU2;G3V3W9;H0YJ63	O95433;G3V438	24;14;11;10;7;6	24;14;11;10;7;6	24;14;11;10;7;6	Activator of 90 kDa heat shock protein ATPase homolog 1	AHSA1	sp|O95433|AHSA1_HUMAN Activator of 90 kDa heat shock protein ATPase homolog 1 OS=Homo sapiens OX=9606 GN=AHSA1 PE=1 SV=1;tr|G3V438|G3V438_HUMAN Activator of 90 kDa heat shock protein ATPase homolog 1 (Fragment) OS=Homo sapiens OX=9606 GN=AHSA1 PE=1 SV=1	6	24	24	24	11	12	13	11	17	11	13	9	8	13	14	15	15	17	16	19	19	22	11	12	13	11	17	11	13	9	8	13	14	15	15	17	16	19	19	22	11	12
K7EIV0;A0A075B7C0;A0A0C4DGQ5;P04632;U3KQE2;K7ELJ7;K7EM73;U3KPR7;K7EKD8	K7EIV0;A0A075B7C0;A0A0C4DGQ5;P04632;U3KQE2;K7ELJ7;K7EM73	7;7;7;7;6;6;5;3;3	7;7;7;7;6;6;5;3;3	5;5;5;5;4;4;5;1;1	Calpain small subunit 1	CAPNS1	tr|K7EIV0|K7EIV0_HUMAN Calcium-activated neutral proteinase small subunit (Fragment) OS=Homo sapiens OX=9606 GN=CAPNS1 PE=1 SV=2;tr|A0A075B7C0|A0A075B7C0_HUMAN Calcium-activated neutral proteinase small subunit (Fragment) OS=Homo sapiens OX=9606 GN=CAPNS1	9	7	7	5	2	3	4	2	2	3	4	3	4	3	4	5	3	6	4	5	5	6	2	3	4	2	2	3	4	3	4	3	4	5	3	6	4	5	5	6	0	1
P07814;V9GYZ6;V9GZ76	P07814;V9GYZ6	61;38;5	61;38;5	61;38;5	Bifunctional glutamate/proline--tRNA ligase;Glutamate--tRNA ligase;Proline--tRNA ligase	EPRS	sp|P07814|SYEP_HUMAN Bifunctional glutamate/proline--tRNA ligase OS=Homo sapiens OX=9606 GN=EPRS1 PE=1 SV=5;tr|V9GYZ6|V9GYZ6_HUMAN Glutamyl-tRNA synthetase (Fragment) OS=Homo sapiens OX=9606 GN=EPRS1 PE=1 SV=1	3	61	61	61	34	30	40	34	45	46	40	28	29	34	39	42	46	48	49	53	48	51	34	30	40	34	45	46	40	28	29	34	39	42	46	48	49	53	48	51	34	30
P05109	P05109	9	9	9	Protein S100-A8;Protein S100-A8, N-terminally processed	S100A8	sp|P05109|S10A8_HUMAN Protein S100-A8 OS=Homo sapiens OX=9606 GN=S100A8 PE=1 SV=1	1	9	9	9	6	4	6	3	6	9	8	7	9	8	7	5	6	4	7	6	5	4	6	4	6	3	6	9	8	7	9	8	7	5	6	4	7	6	5	4	6	4
P24534;C9JZW3;F2Z2G2;F8WF65	P24534;C9JZW3	7;4;3;2	6;4;3;2	6;4;3;2	Elongation factor 1-beta	EEF1B2	sp|P24534|EF1B_HUMAN Elongation factor 1-beta OS=Homo sapiens OX=9606 GN=EEF1B2 PE=1 SV=3;tr|C9JZW3|C9JZW3_HUMAN Elongation factor 1-beta (Fragment) OS=Homo sapiens OX=9606 GN=EEF1B2 PE=1 SV=1	4	7	6	6	5	6	6	4	5	5	6	3	2	4	5	5	6	7	7	6	7	6	5	6	5	4	5	5	6	3	2	4	5	5	5	6	6	5	6	6	5	6
P51858	P51858	26	26	25	Hepatoma-derived growth factor	HDGF	sp|P51858|HDGF_HUMAN Hepatoma-derived growth factor OS=Homo sapiens OX=9606 GN=HDGF PE=1 SV=1	1	26	26	25	11	12	13	10	14	9	15	9	9	16	14	11	21	24	22	24	18	23	11	12	13	10	14	9	15	9	9	16	14	11	21	24	22	24	18	23	10	11
P16220;E9PAR2;G5E998;P18846;C9J4L5;C9JBT4;H7C3I0;E7EWP8;C9J896	P16220;E9PAR2;G5E998;P18846	3;2;2;2;1;1;1;1;1	3;2;2;2;1;1;1;1;1	3;2;2;2;1;1;1;1;1	Cyclic AMP-responsive element-binding protein 1;Cyclic AMP-dependent transcription factor ATF-1	CREB1;CREM;ATF1	sp|P16220|CREB1_HUMAN Cyclic AMP-responsive element-binding protein 1 OS=Homo sapiens OX=9606 GN=CREB1 PE=1 SV=3;tr|E9PAR2|E9PAR2_HUMAN cAMP-responsive element modulator OS=Homo sapiens OX=9606 GN=CREM PE=1 SV=1;tr|G5E998|G5E998_HUMAN cAMP-responsive eleme	9	3	3	3	3	3	2	2	3	3	3	3	2	3	2	3	3	2	2	3	3	3	3	3	2	2	3	3	3	3	2	3	2	3	3	2	2	3	3	3	3	3
O75531	O75531	5	5	5	Barrier-to-autointegration factor;Barrier-to-autointegration factor, N-terminally processed	BANF1	sp|O75531|BAF_HUMAN Barrier-to-autointegration factor OS=Homo sapiens OX=9606 GN=BANF1 PE=1 SV=1	1	5	5	5	5	4	5	3	4	3	4	4	2	4	2	3	4	4	4	3	4	4	5	4	5	3	4	3	4	4	2	4	2	3	4	4	4	3	4	4	5	4
Q16576;E9PC52;Q5JP02;Q5JP01;C9J7L0;Q5JNZ6;C9JAJ9	Q16576;E9PC52;Q5JP02	18;17;9;6;2;2;1	12;11;5;4;2;1;0	12;11;5;4;2;1;0	Histone-binding protein RBBP7	RBBP7	sp|Q16576|RBBP7_HUMAN Histone-binding protein RBBP7 OS=Homo sapiens OX=9606 GN=RBBP7 PE=1 SV=1;tr|E9PC52|E9PC52_HUMAN Histone-binding protein RBBP7 OS=Homo sapiens OX=9606 GN=RBBP7 PE=1 SV=1;tr|Q5JP02|Q5JP02_HUMAN Histone-binding protein RBBP7 (Fragment) O	7	18	12	12	10	10	11	11	11	12	10	11	9	11	11	11	13	17	14	16	15	17	4	4	5	5	5	7	5	5	5	5	5	5	7	11	8	10	9	11	4	4
Q14697;F5H6X6	Q14697;F5H6X6	61;57	61;57	9;5	Neutral alpha-glucosidase AB	GANAB	sp|Q14697|GANAB_HUMAN Neutral alpha-glucosidase AB OS=Homo sapiens OX=9606 GN=GANAB PE=1 SV=3;tr|F5H6X6|F5H6X6_HUMAN Neutral alpha-glucosidase AB OS=Homo sapiens OX=9606 GN=GANAB PE=1 SV=1	2	61	61	9	25	21	38	28	36	26	31	20	28	34	31	33	44	55	44	52	49	58	25	21	38	28	36	26	31	20	28	34	31	33	44	55	44	52	49	58	5	3
Q13442;F8WBW6	Q13442	8;1	8;1	8;1	28 kDa heat- and acid-stable phosphoprotein	PDAP1	sp|Q13442|HAP28_HUMAN 28 kDa heat- and acid-stable phosphoprotein OS=Homo sapiens OX=9606 GN=PDAP1 PE=1 SV=1	2	8	8	8	5	6	5	5	6	5	6	5	6	5	6	7	7	8	7	7	7	8	5	6	5	5	6	5	6	5	6	5	6	7	7	8	7	7	7	8	5	6
O95373;E9PLB2;E9PLJ0	O95373	28;3;1	28;3;1	28;3;1	Importin-7	IPO7	sp|O95373|IPO7_HUMAN Importin-7 OS=Homo sapiens OX=9606 GN=IPO7 PE=1 SV=1	3	28	28	28	19	17	21	19	20	19	15	11	11	15	17	18	24	28	25	28	26	27	19	17	21	19	20	19	15	11	11	15	17	18	24	28	25	28	26	27	19	17
P49207	P49207	3	3	3	60S ribosomal protein L34	RPL34	sp|P49207|RL34_HUMAN 60S ribosomal protein L34 OS=Homo sapiens OX=9606 GN=RPL34 PE=1 SV=3	1	3	3	3	2	2	2	2	2	2	2	3	1	3	2	2	3	3	1	3	2	3	2	2	2	2	2	2	2	3	1	3	2	2	3	3	1	3	2	3	2	2
A8K968;A0A0J9YY18;A0A0J9YW31;A0A0J9YWN0;A0A0J9YWE1;A0A0J9YWS4	A8K968;A0A0J9YY18	32;16;11;7;7;7	28;16;11;7;7;7	3;2;1;2;2;2			tr|A8K968|A8K968_HUMAN Band 4.1-like protein 3 OS=Homo sapiens OX=9606 GN=EPB41L3 PE=1 SV=1;tr|A0A0J9YY18|A0A0J9YY18_HUMAN Band 4.1-like protein 3 (Fragment) OS=Homo sapiens OX=9606 GN=EPB41L3 PE=1 SV=1	6	32	28	3	18	7	22	27	31	27	20	8	22	23	29	27	4	4	5	2	2	3	15	5	19	23	28	24	17	6	19	20	26	23	1	1	2	0	0	1	1	0
O14737;K7EQA1;K7ESJ4;Q3HM38;X6R2P6	O14737;K7EQA1	8;6;3;2;2	8;6;3;2;2	8;6;3;2;2	Programmed cell death protein 5	PDCD5	sp|O14737|PDCD5_HUMAN Programmed cell death protein 5 OS=Homo sapiens OX=9606 GN=PDCD5 PE=1 SV=3;tr|K7EQA1|K7EQA1_HUMAN Programmed cell death protein 5 OS=Homo sapiens OX=9606 GN=PDCD5 PE=1 SV=1	5	8	8	8	6	6	7	5	7	6	7	7	7	7	6	6	8	7	7	7	6	6	6	6	7	5	7	6	7	7	7	7	6	6	8	7	7	7	6	6	6	6
P11166	P11166	9	9	9	Solute carrier family 2, facilitated glucose transporter member 1	SLC2A1	sp|P11166|GTR1_HUMAN Solute carrier family 2, facilitated glucose transporter member 1 OS=Homo sapiens OX=9606 GN=SLC2A1 PE=1 SV=2	1	9	9	9	5	6	6	5	8	7	7	5	7	7	8	6	8	9	8	8	9	9	5	6	6	5	8	7	7	5	7	7	8	6	8	9	8	8	9	9	5	6
P28070	P28070	10	10	10	Proteasome subunit beta type-4	PSMB4	sp|P28070|PSB4_HUMAN Proteasome subunit beta type-4 OS=Homo sapiens OX=9606 GN=PSMB4 PE=1 SV=4	1	10	10	10	5	5	6	6	7	7	7	4	3	5	5	8	6	10	7	9	9	10	5	5	6	6	7	7	7	4	3	5	5	8	6	10	7	9	9	10	5	5
H3BT58;Q14019	H3BT58;Q14019	5;5	5;5	5;5	Coactosin-like protein	COTL1	tr|H3BT58|H3BT58_HUMAN Coactosin-like protein OS=Homo sapiens OX=9606 GN=COTL1 PE=1 SV=1;sp|Q14019|COTL1_HUMAN Coactosin-like protein OS=Homo sapiens OX=9606 GN=COTL1 PE=1 SV=3	2	5	5	5	4	4	4	4	3	4	4	4	4	5	5	4	4	4	2	1	2	2	4	4	4	4	3	4	4	4	4	5	5	4	4	4	2	1	2	2	4	4
Q9UDW1	Q9UDW1	2	2	2	Cytochrome b-c1 complex subunit 9	UQCR10	sp|Q9UDW1|QCR9_HUMAN Cytochrome b-c1 complex subunit 9 OS=Homo sapiens OX=9606 GN=UQCR10 PE=1 SV=3	1	2	2	2	2	2	2	2	2	2	2	2	2	2	2	2	2	2	2	2	2	2	2	2	2	2	2	2	2	2	2	2	2	2	2	2	2	2	2	2	2	2
P35613;A0A087WUV8;A0A087X2B5;I3L192;R4GMX5;R4GN83;A0A2R8YDZ0	P35613;A0A087WUV8;A0A087X2B5	7;6;5;3;2;1;1	7;6;5;3;2;1;1	7;6;5;3;2;1;1	Basigin	BSG	sp|P35613|BASI_HUMAN Basigin OS=Homo sapiens OX=9606 GN=BSG PE=1 SV=2;tr|A0A087WUV8|A0A087WUV8_HUMAN Basigin OS=Homo sapiens OX=9606 GN=BSG PE=1 SV=1;tr|A0A087X2B5|A0A087X2B5_HUMAN Basigin (Fragment) OS=Homo sapiens OX=9606 GN=BSG PE=1 SV=1	7	7	7	7	5	5	5	5	6	5	7	6	4	5	6	5	7	7	5	6	4	6	5	5	5	5	6	5	7	6	4	5	6	5	7	7	5	6	4	6	5	5
J3KTA4;P17844;J3QRQ7;J3QSF1;J3KRZ1;J3KRX8;J3KTQ4;J3QR02;X6RLV5;J3QRN5	J3KTA4;P17844	30;30;10;9;9;7;7;6;4;1	30;30;10;9;9;7;7;6;4;1	23;23;8;5;3;7;7;6;4;1	Probable ATP-dependent RNA helicase DDX5	DDX5	tr|J3KTA4|J3KTA4_HUMAN DEAD box protein 5 OS=Homo sapiens OX=9606 GN=DDX5 PE=1 SV=1;sp|P17844|DDX5_HUMAN Probable ATP-dependent RNA helicase DDX5 OS=Homo sapiens OX=9606 GN=DDX5 PE=1 SV=1	10	30	30	23	18	11	13	14	19	18	22	17	17	20	15	18	19	25	22	24	23	25	18	11	13	14	19	18	22	17	17	20	15	18	19	25	22	24	23	25	15	9
F5GZS6;J3KPF3;P08195;H0YFS2;F5H0E2;F5GZI0;F5H867;H0YFX4;F5GZR9	F5GZS6;J3KPF3;P08195	21;21;21;7;6;5;3;2;1	21;21;21;7;6;5;3;2;1	21;21;21;7;6;5;3;2;1	4F2 cell-surface antigen heavy chain	SLC3A2	tr|F5GZS6|F5GZS6_HUMAN 4F2 cell-surface antigen heavy chain OS=Homo sapiens OX=9606 GN=SLC3A2 PE=1 SV=1;tr|J3KPF3|J3KPF3_HUMAN 4F2 cell-surface antigen heavy chain OS=Homo sapiens OX=9606 GN=SLC3A2 PE=1 SV=1;sp|P08195|4F2_HUMAN 4F2 cell-surface antigen hea	9	21	21	21	13	13	15	17	17	15	16	11	14	14	16	18	19	20	19	19	18	21	13	13	15	17	17	15	16	11	14	14	16	18	19	20	19	19	18	21	13	13
P01834;A0A5H1ZRQ3	P01834;A0A5H1ZRQ3	6;4	6;4	6;4	Ig kappa chain C region	IGKC	sp|P01834|IGKC_HUMAN Immunoglobulin kappa constant OS=Homo sapiens OX=9606 GN=IGKC PE=1 SV=2;tr|A0A5H1ZRQ3|A0A5H1ZRQ3_HUMAN Immunoglobulin kappa constant (Fragment) OS=Homo sapiens OX=9606 GN=IGKC PE=1 SV=1	2	6	6	6	0	1	4	1	2	6	4	2	4	4	2	2	4	0	2	1	3	0	0	1	4	1	2	6	4	2	4	4	2	2	4	0	2	1	3	0	0	1
H0YLF3;F5H6I0;P61769	H0YLF3;F5H6I0;P61769	2;2;2	2;2;2	2;2;2	Beta-2-microglobulin;Beta-2-microglobulin form pI 5.3	B2M	tr|H0YLF3|H0YLF3_HUMAN Beta-2-microglobulin (Fragment) OS=Homo sapiens OX=9606 GN=B2M PE=1 SV=1;tr|F5H6I0|F5H6I0_HUMAN Beta-2-microglobulin OS=Homo sapiens OX=9606 GN=B2M PE=1 SV=2;sp|P61769|B2MG_HUMAN Beta-2-microglobulin OS=Homo sapiens OX=9606 GN=B2M PE	3	2	2	2	2	2	2	2	2	2	2	2	2	2	2	2	2	2	2	2	2	2	2	2	2	2	2	2	2	2	2	2	2	2	2	2	2	2	2	2	2	2
Q13561;F8W1I6;H0YI98;F8VW18;F8VRV7;F8VX93;H0YHL1;F8W0U6	Q13561;F8W1I6;H0YI98;F8VW18	20;15;14;14;7;6;5;1	20;15;14;14;7;6;5;1	20;15;14;14;7;6;5;1	Dynactin subunit 2	DCTN2	sp|Q13561|DCTN2_HUMAN Dynactin subunit 2 OS=Homo sapiens OX=9606 GN=DCTN2 PE=1 SV=4;tr|F8W1I6|F8W1I6_HUMAN Dynactin subunit 2 OS=Homo sapiens OX=9606 GN=DCTN2 PE=1 SV=1;tr|H0YI98|H0YI98_HUMAN Dynactin subunit 2 (Fragment) OS=Homo sapiens OX=9606 GN=DCTN2 P	8	20	20	20	12	11	15	14	14	11	15	9	10	13	15	15	17	18	17	18	18	19	12	11	15	14	14	11	15	9	10	13	15	15	17	18	17	18	18	19	12	11
C9JE98;C9J0Q5;Q9Y618;C9J7T7;A0A384DVL6;C9JQE8;H7C1J7;H7C184;C9J330;H7C0P3;C9JNV9;H7C1Y3;H0YGK8	C9JE98;C9J0Q5;Q9Y618;C9J7T7;A0A384DVL6	59;59;59;56;56;25;7;4;3;2;2;2;2	59;59;59;56;56;25;7;4;3;2;2;2;2	57;57;57;54;54;23;7;4;3;2;1;2;2	Nuclear receptor corepressor 2	NCOR2	tr|C9JE98|C9JE98_HUMAN Nuclear receptor corepressor 2 OS=Homo sapiens OX=9606 GN=NCOR2 PE=1 SV=1;tr|C9J0Q5|C9J0Q5_HUMAN Nuclear receptor corepressor 2 OS=Homo sapiens OX=9606 GN=NCOR2 PE=1 SV=2;sp|Q9Y618|NCOR2_HUMAN Nuclear receptor corepressor 2 OS=Homo s	13	59	59	57	40	32	42	37	49	46	44	50	47	51	50	50	43	46	46	47	46	49	40	32	42	37	49	46	44	50	47	51	50	50	43	46	46	47	46	49	39	31
A0A0A6YYJ8;B8ZZ12	A0A0A6YYJ8	14;1	14;1	0;0		LUC7L2	tr|A0A0A6YYJ8|A0A0A6YYJ8_HUMAN Putative RNA-binding protein Luc7-like 2 OS=Homo sapiens OX=9606 GN=LUC7L2 PE=3 SV=1	2	14	14	0	9	7	8	8	8	8	9	5	8	6	8	8	9	10	11	10	11	11	9	7	8	8	8	8	9	5	8	6	8	8	9	10	11	10	11	11	0	0
Q92597;E5RIR1;E5RGM5;E5RIV1;E5RIM2;E5RJY1;E5RI76;E7ESM1;E5RH82;E5RK17;E5RJ98;E5RG99	Q92597	8;3;3;3;3;2;2;2;2;2;1;1	8;3;3;3;3;2;2;2;2;2;1;1	8;3;3;3;3;2;2;2;2;2;1;1	Protein NDRG1	NDRG1	sp|Q92597|NDRG1_HUMAN Protein NDRG1 OS=Homo sapiens OX=9606 GN=NDRG1 PE=1 SV=1	12	8	8	8	5	5	7	5	5	5	6	2	5	6	6	6	2	6	8	7	4	7	5	5	7	5	5	5	6	2	5	6	6	6	2	6	8	7	4	7	5	5
P50395;Q5SX87;V9GYF8;Q5SX90;Q5SX86;V9GYJ7;Q5SX91	P50395;Q5SX87	39;20;13;13;12;11;9	39;20;13;13;12;11;9	29;14;9;9;8;7;3	Rab GDP dissociation inhibitor beta	GDI2	sp|P50395|GDIB_HUMAN Rab GDP dissociation inhibitor beta OS=Homo sapiens OX=9606 GN=GDI2 PE=1 SV=2;tr|Q5SX87|Q5SX87_HUMAN Rab GDP dissociation inhibitor (Fragment) OS=Homo sapiens OX=9606 GN=GDI2 PE=1 SV=1	7	39	39	29	21	19	19	17	19	18	22	16	11	17	17	17	32	37	32	37	36	38	21	19	19	17	19	18	22	16	11	17	17	17	32	37	32	37	36	38	15	13
Q9BVA1	Q9BVA1	30	7	2	Tubulin beta-2B chain	TUBB2B	sp|Q9BVA1|TBB2B_HUMAN Tubulin beta-2B chain OS=Homo sapiens OX=9606 GN=TUBB2B PE=1 SV=1	1	30	7	2	22	22	24	20	25	23	22	21	21	22	21	24	26	27	24	26	26	30	3	3	4	3	4	4	3	3	3	4	3	4	5	6	5	5	5	7	0	0
P33176	P33176	56	56	44	Kinesin-1 heavy chain	KIF5B	sp|P33176|KINH_HUMAN Kinesin-1 heavy chain OS=Homo sapiens OX=9606 GN=KIF5B PE=1 SV=1	1	56	56	44	23	17	31	22	33	25	31	23	23	28	26	31	48	49	49	53	50	53	23	17	31	22	33	25	31	23	23	28	26	31	48	49	49	53	50	53	19	13
P31948;F5H783;F5GXD8;H0YGI8	P31948	45;17;12;8	45;17;12;8	45;17;12;8	Stress-induced-phosphoprotein 1	STIP1	sp|P31948|STIP1_HUMAN Stress-induced-phosphoprotein 1 OS=Homo sapiens OX=9606 GN=STIP1 PE=1 SV=1	4	45	45	45	23	23	22	21	23	21	34	25	20	31	24	24	36	38	36	32	36	37	23	23	22	21	23	21	34	25	20	31	24	24	36	38	36	32	36	37	23	23
E9PRY8;A0A087X1X7;H0YCK7;H0YE72;H0YE58;E9PQC9;E9PQR8;E9PRL0;E9PKH7;E9PNC8;E9PPY1;E9PJV8;E9PN56;E9PN71	E9PRY8;A0A087X1X7	22;17;10;8;6;3;3;2;1;1;1;1;1;1	22;17;10;8;6;3;3;2;1;1;1;1;1;1	4;4;1;0;0;0;3;2;1;1;1;1;1;1		EEF1D	tr|E9PRY8|E9PRY8_HUMAN Elongation factor 1-delta OS=Homo sapiens OX=9606 GN=EEF1D PE=1 SV=1;tr|A0A087X1X7|A0A087X1X7_HUMAN Elongation factor 1-delta OS=Homo sapiens OX=9606 GN=EEF1D PE=1 SV=1	14	22	22	4	11	9	11	10	8	8	12	8	6	11	12	10	15	19	18	18	17	18	11	9	11	10	8	8	12	8	6	11	12	10	15	19	18	18	17	18	0	0
P62136;E9PMD7;F5H1L6;F5H037;F8W0V8	P62136;E9PMD7	17;14;4;4;2	17;14;4;4;2	6;4;1;1;0	Serine/threonine-protein phosphatase PP1-alpha catalytic subunit;Serine/threonine-protein phosphatase	PPP1CA	sp|P62136|PP1A_HUMAN Serine/threonine-protein phosphatase PP1-alpha catalytic subunit OS=Homo sapiens OX=9606 GN=PPP1CA PE=1 SV=1;tr|E9PMD7|E9PMD7_HUMAN Serine/threonine-protein phosphatase (Fragment) OS=Homo sapiens OX=9606 GN=PPP1CA PE=1 SV=1	5	17	17	6	9	9	10	9	9	10	10	9	7	8	7	10	14	16	15	16	14	17	9	9	10	9	9	10	10	9	7	8	7	10	14	16	15	16	14	17	4	4
O00231;J3QRY4;J3QS13;J3KSW3	O00231	28;10;4;1	28;10;4;1	28;10;4;1	26S proteasome non-ATPase regulatory subunit 11	PSMD11	sp|O00231|PSD11_HUMAN 26S proteasome non-ATPase regulatory subunit 11 OS=Homo sapiens OX=9606 GN=PSMD11 PE=1 SV=3	4	28	28	28	18	18	16	21	20	17	23	15	19	22	21	17	23	26	24	24	24	24	18	18	16	21	20	17	23	15	19	22	21	17	23	26	24	24	24	24	18	18
Q5JPT2;Q96B97;Q5VSN0;Q5JPT1;Q5JPT3	Q5JPT2;Q96B97	25;25;11;3;1	25;25;11;3;1	25;25;11;3;1	SH3 domain-containing kinase-binding protein 1	SH3KBP1	tr|Q5JPT2|Q5JPT2_HUMAN SH3 domain-containing kinase-binding protein 1 (Fragment) OS=Homo sapiens OX=9606 GN=SH3KBP1 PE=1 SV=1;sp|Q96B97|SH3K1_HUMAN SH3 domain-containing kinase-binding protein 1 OS=Homo sapiens OX=9606 GN=SH3KBP1 PE=1 SV=2	5	25	25	25	11	12	23	19	23	20	16	12	15	22	22	20	1	1	3	3	1	2	11	12	23	19	23	20	16	12	15	22	22	20	1	1	3	3	1	2	11	12
Q16543;K7EQA9;K7EKQ2;K7EL68;K7EIU0	Q16543;K7EQA9;K7EKQ2	13;12;9;5;3	13;12;9;5;3	13;12;9;5;3	Hsp90 co-chaperone Cdc37;Hsp90 co-chaperone Cdc37, N-terminally processed	CDC37	sp|Q16543|CDC37_HUMAN Hsp90 co-chaperone Cdc37 OS=Homo sapiens OX=9606 GN=CDC37 PE=1 SV=1;tr|K7EQA9|K7EQA9_HUMAN Hsp90 chaperone protein kinase-targeting subunit (Fragment) OS=Homo sapiens OX=9606 GN=CDC37 PE=1 SV=1;tr|K7EKQ2|K7EKQ2_HUMAN Hsp90 co-chaperon	5	13	13	13	8	9	8	9	12	11	11	9	6	9	11	10	12	12	11	11	12	13	8	9	8	9	12	11	11	9	6	9	11	10	12	12	11	11	12	13	8	9
O75947;F5H608	O75947	11;3	11;3	11;3	ATP synthase subunit d, mitochondrial	ATP5H	sp|O75947|ATP5H_HUMAN ATP synthase subunit d, mitochondrial OS=Homo sapiens OX=9606 GN=ATP5PD PE=1 SV=3	2	11	11	11	5	4	6	4	7	6	6	5	5	7	5	8	8	9	9	9	9	9	5	4	6	4	7	6	6	5	5	7	5	8	8	9	9	9	9	9	5	4
Q9UMS4;F5GY56;H0YGF3;F5H2I0;H0YGZ5	Q9UMS4;F5GY56	12;6;2;1;1	12;6;2;1;1	12;6;2;1;1	Pre-mRNA-processing factor 19	PRPF19	sp|Q9UMS4|PRP19_HUMAN Pre-mRNA-processing factor 19 OS=Homo sapiens OX=9606 GN=PRPF19 PE=1 SV=1;tr|F5GY56|F5GY56_HUMAN Pre-mRNA-processing factor 19 (Fragment) OS=Homo sapiens OX=9606 GN=PRPF19 PE=1 SV=1	5	12	12	12	8	7	10	9	11	10	9	9	7	10	9	10	11	11	11	11	10	12	8	7	10	9	11	10	9	9	7	10	9	10	11	11	11	11	10	12	8	7
Q7Z417	Q7Z417	15	15	15	Nuclear fragile X mental retardation-interacting protein 2	NUFIP2	sp|Q7Z417|NUFP2_HUMAN Nuclear fragile X mental retardation-interacting protein 2 OS=Homo sapiens OX=9606 GN=NUFIP2 PE=1 SV=1	1	15	15	15	7	12	10	14	13	11	12	12	14	13	13	13	12	11	11	10	11	11	7	12	10	14	13	11	12	12	14	13	13	13	12	11	11	10	11	11	7	12
Q9P0L0;J3QKM9	Q9P0L0	14;2	14;2	13;2	Vesicle-associated membrane protein-associated protein A	VAPA	sp|Q9P0L0|VAPA_HUMAN Vesicle-associated membrane protein-associated protein A OS=Homo sapiens OX=9606 GN=VAPA PE=1 SV=3	2	14	14	13	5	5	6	4	9	9	8	7	6	9	8	9	10	12	10	10	7	11	5	5	6	4	9	9	8	7	6	9	8	9	10	12	10	10	7	11	4	4
P08727;CON__P08727;C9JM50	P08727;CON__P08727;C9JM50	44;43;24	30;29;11	13;12;6	Keratin, type I cytoskeletal 19	KRT19	sp|P08727|K1C19_HUMAN Keratin, type I cytoskeletal 19 OS=Homo sapiens OX=9606 GN=KRT19 PE=1 SV=4;;tr|C9JM50|C9JM50_HUMAN Keratin, type I cytoskeletal 19 (Fragment) OS=Homo sapiens OX=9606 GN=KRT19 PE=1 SV=1	3	44	30	13	15	18	17	15	16	17	17	16	17	16	15	16	38	41	35	37	36	41	3	4	3	2	3	4	4	2	3	3	2	2	24	27	23	26	25	28	2	3
O00560;B4DHN5;E9PBU7	O00560;B4DHN5;E9PBU7	5;3;3	5;3;3	2;1;1	Syntenin-1	SDCBP	sp|O00560|SDCB1_HUMAN Syntenin-1 OS=Homo sapiens OX=9606 GN=SDCBP PE=1 SV=1;tr|B4DHN5|B4DHN5_HUMAN Syntenin-1 OS=Homo sapiens OX=9606 GN=SDCBP PE=1 SV=1;tr|E9PBU7|E9PBU7_HUMAN Syntenin-1 OS=Homo sapiens OX=9606 GN=SDCBP PE=1 SV=1	3	5	5	2	4	5	5	5	4	4	5	5	5	5	4	5	0	0	1	0	0	0	4	5	5	5	4	4	5	5	5	5	4	5	0	0	1	0	0	0	1	2
P46940;A0A0J9YXZ5;H0YLE8;A0A087WWP1;A0A087X225;H0YKA5;E9PDT6	P46940;A0A0J9YXZ5;H0YLE8	92;73;61;4;3;2;1	92;73;61;4;3;2;1	87;69;56;4;3;2;0	Ras GTPase-activating-like protein IQGAP1	IQGAP1	sp|P46940|IQGA1_HUMAN Ras GTPase-activating-like protein IQGAP1 OS=Homo sapiens OX=9606 GN=IQGAP1 PE=1 SV=1;tr|A0A0J9YXZ5|A0A0J9YXZ5_HUMAN Ras GTPase-activating-like protein IQGAP1 OS=Homo sapiens OX=9606 GN=IQGAP1 PE=1 SV=1;tr|H0YLE8|H0YLE8_HUMAN Ras GTPa	7	92	92	87	47	47	54	47	58	51	56	40	40	52	50	53	69	79	71	77	74	86	47	47	54	47	58	51	56	40	40	52	50	53	69	79	71	77	74	86	44	44
Q14247;H0YCD9;H0YEV2	Q14247	46;8;7	46;8;7	46;8;7	Src substrate cortactin	CTTN	sp|Q14247|SRC8_HUMAN Src substrate cortactin OS=Homo sapiens OX=9606 GN=CTTN PE=1 SV=2	3	46	46	46	15	12	21	18	22	19	17	18	15	20	21	20	41	44	41	42	39	41	15	12	21	18	22	19	17	18	15	20	21	20	41	44	41	42	39	41	15	12
Q99536;K7ENX2;K7EM19;K7ESA3;K7ERT7;K7EJM4;K7ER81	Q99536	19;7;7;6;6;2;1	19;7;7;6;6;2;1	19;7;7;6;6;2;1	Synaptic vesicle membrane protein VAT-1 homolog	VAT1	sp|Q99536|VAT1_HUMAN Synaptic vesicle membrane protein VAT-1 homolog OS=Homo sapiens OX=9606 GN=VAT1 PE=1 SV=2	7	19	19	19	10	8	10	11	11	8	13	9	9	12	11	9	16	18	17	18	18	18	10	8	10	11	11	8	13	9	9	12	11	9	16	18	17	18	18	18	10	8
F8WCF6;P59998;R4GN08;F8WDD7;A0A0A6YYG9;H7C0A3;F8WDW3;F8WE39	F8WCF6;P59998;R4GN08;F8WDD7;A0A0A6YYG9	7;7;4;4;4;3;1;1	7;7;4;4;4;3;1;1	7;7;4;4;4;3;1;1	Actin-related protein 2/3 complex subunit 4	ARPC4-TTLL3;ARPC4	tr|F8WCF6|F8WCF6_HUMAN Actin-related protein 2/3 complex subunit 4 OS=Homo sapiens OX=9606 GN=ARPC4-TTLL3 PE=3 SV=1;sp|P59998|ARPC4_HUMAN Actin-related protein 2/3 complex subunit 4 OS=Homo sapiens OX=9606 GN=ARPC4 PE=1 SV=3;tr|R4GN08|R4GN08_HUMAN Actin-re	8	7	7	7	5	4	5	5	5	4	5	4	4	5	5	5	5	7	5	7	7	6	5	4	5	5	5	4	5	4	4	5	5	5	5	7	5	7	7	6	5	4
O95347;A0A0C4DGE5;Q5T821	O95347	58;10;5	58;10;5	58;10;5	Structural maintenance of chromosomes protein 2	SMC2	sp|O95347|SMC2_HUMAN Structural maintenance of chromosomes protein 2 OS=Homo sapiens OX=9606 GN=SMC2 PE=1 SV=2	3	58	58	58	25	24	28	25	40	30	33	29	28	35	37	38	46	51	51	54	48	52	25	24	28	25	40	30	33	29	28	35	37	38	46	51	51	54	48	52	25	24
P20674;H3BNX8;H3BRM5;H3BV69;H3BRI0	P20674;H3BNX8;H3BRM5;H3BV69	6;5;4;4;1	6;5;4;4;1	6;5;4;4;1	Cytochrome c oxidase subunit 5A, mitochondrial	COX5A	sp|P20674|COX5A_HUMAN Cytochrome c oxidase subunit 5A, mitochondrial OS=Homo sapiens OX=9606 GN=COX5A PE=1 SV=2;tr|H3BNX8|H3BNX8_HUMAN Cytochrome c oxidase polypeptide Va OS=Homo sapiens OX=9606 GN=COX5A PE=1 SV=1;tr|H3BRM5|H3BRM5_HUMAN Cytochrome c oxidas	5	6	6	6	6	5	6	4	5	5	6	5	5	6	6	5	6	6	6	6	6	5	6	5	6	4	5	5	6	5	5	6	6	5	6	6	6	6	6	5	6	5
P30041	P30041	22	22	22	Peroxiredoxin-6	PRDX6	sp|P30041|PRDX6_HUMAN Peroxiredoxin-6 OS=Homo sapiens OX=9606 GN=PRDX6 PE=1 SV=3	1	22	22	22	9	6	6	4	11	6	15	6	5	9	4	7	18	20	17	19	20	19	9	6	6	4	11	6	15	6	5	9	4	7	18	20	17	19	20	19	9	6
P50502;Q8NFI4;H7C3I1;Q3KNR6;F6VDH7;Q8IZP2;F8WAQ7	P50502;Q8NFI4;H7C3I1;Q3KNR6	13;10;9;9;6;6;1	13;10;9;9;6;6;1	13;10;9;9;6;6;1	Hsc70-interacting protein;Putative protein FAM10A5	ST13;ST13P5	sp|P50502|F10A1_HUMAN Hsc70-interacting protein OS=Homo sapiens OX=9606 GN=ST13 PE=1 SV=2;sp|Q8NFI4|F10A5_HUMAN Putative protein FAM10A5 OS=Homo sapiens OX=9606 GN=ST13P5 PE=5 SV=1;tr|H7C3I1|H7C3I1_HUMAN Hsc70-interacting protein (Fragment) OS=Homo sapiens	7	13	13	13	7	8	9	8	9	7	9	8	8	9	8	7	12	13	9	12	11	13	7	8	9	8	9	7	9	8	8	9	8	7	12	13	9	12	11	13	7	8
J3KPX7;Q99623;F5GY37;F5GWA7;F5H3X6;F5H0C5;F5H2D2;U3KPZ5	J3KPX7;Q99623;F5GY37;F5GWA7;F5H3X6	14;14;13;9;8;5;4;1	14;14;13;9;8;5;4;1	14;14;13;9;8;5;4;1	Prohibitin-2	PHB2	tr|J3KPX7|J3KPX7_HUMAN Prohibitin OS=Homo sapiens OX=9606 GN=PHB2 PE=1 SV=2;sp|Q99623|PHB2_HUMAN Prohibitin-2 OS=Homo sapiens OX=9606 GN=PHB2 PE=1 SV=2;tr|F5GY37|F5GY37_HUMAN Prohibitin OS=Homo sapiens OX=9606 GN=PHB2 PE=1 SV=1;tr|F5GWA7|F5GWA7_HUMAN Prohi	8	14	14	14	11	9	11	9	13	11	13	11	11	11	11	12	12	14	12	10	13	13	11	9	11	9	13	11	13	11	11	11	11	12	12	14	12	10	13	13	11	9
P51572;A0A2R8Y5M6;C9JSP1;C9JQ75;C9J0M4;C9JMD7;C9JM14	P51572;A0A2R8Y5M6;C9JSP1;C9JQ75;C9J0M4;C9JMD7	18;15;10;10;10;9;4	18;15;10;10;10;9;4	18;15;10;10;10;9;4	B-cell receptor-associated protein 31	BCAP31	sp|P51572|BAP31_HUMAN B-cell receptor-associated protein 31 OS=Homo sapiens OX=9606 GN=BCAP31 PE=1 SV=3;tr|A0A2R8Y5M6|A0A2R8Y5M6_HUMAN B-cell receptor-associated protein OS=Homo sapiens OX=9606 GN=BCAP31 PE=1 SV=1;tr|C9JSP1|C9JSP1_HUMAN B-cell receptor-ass	7	18	18	18	7	4	7	7	6	6	7	8	6	6	7	7	16	15	13	13	14	16	7	4	7	7	6	6	7	8	6	6	7	7	16	15	13	13	14	16	7	4
Q15369;E5RHG8;R4GMY8	Q15369;E5RHG8;R4GMY8	7;7;4	7;7;4	7;7;4	Transcription elongation factor B polypeptide 1	TCEB1	sp|Q15369|ELOC_HUMAN Elongin-C OS=Homo sapiens OX=9606 GN=ELOC PE=1 SV=1;tr|E5RHG8|E5RHG8_HUMAN Elongin-C (Fragment) OS=Homo sapiens OX=9606 GN=ELOC PE=1 SV=1;tr|R4GMY8|R4GMY8_HUMAN Elongin-C OS=Homo sapiens OX=9606 GN=ELOC PE=1 SV=1	3	7	7	7	4	2	4	3	5	4	4	3	2	4	6	5	6	7	6	6	6	7	4	2	4	3	5	4	4	3	2	4	6	5	6	7	6	6	6	7	4	2
Q9Y5K6	Q9Y5K6	33	33	33	CD2-associated protein	CD2AP	sp|Q9Y5K6|CD2AP_HUMAN CD2-associated protein OS=Homo sapiens OX=9606 GN=CD2AP PE=1 SV=1	1	33	33	33	13	13	25	25	28	26	18	7	22	23	26	24	24	25	27	25	27	27	13	13	25	25	28	26	18	7	22	23	26	24	24	25	27	25	27	27	13	13
O43684;J3QT28;J3QSX4	O43684;J3QT28	13;13;5	13;13;5	13;13;5	Mitotic checkpoint protein BUB3	BUB3	sp|O43684|BUB3_HUMAN Mitotic checkpoint protein BUB3 OS=Homo sapiens OX=9606 GN=BUB3 PE=1 SV=1;tr|J3QT28|J3QT28_HUMAN Mitotic checkpoint protein BUB3 (Fragment) OS=Homo sapiens OX=9606 GN=BUB3 PE=1 SV=1	3	13	13	13	8	7	10	8	10	9	9	7	8	9	9	10	12	11	11	11	11	12	8	7	10	8	10	9	9	7	8	9	9	10	12	11	11	11	11	12	8	7
Q9Y5M8;H7C4H2;C9J5Z8	Q9Y5M8;H7C4H2	12;9;2	12;9;2	12;9;2	Signal recognition particle receptor subunit beta	SRPRB	sp|Q9Y5M8|SRPRB_HUMAN Signal recognition particle receptor subunit beta OS=Homo sapiens OX=9606 GN=SRPRB PE=1 SV=3;tr|H7C4H2|H7C4H2_HUMAN Signal recognition particle receptor subunit beta (Fragment) OS=Homo sapiens OX=9606 GN=SRPRB PE=1 SV=1	3	12	12	12	8	8	8	7	8	8	7	6	6	6	6	8	10	11	9	8	10	12	8	8	8	7	8	8	7	6	6	6	6	8	10	11	9	8	10	12	8	8
P27482	P27482	10	8	8	Calmodulin-like protein 3	CALML3	sp|P27482|CALL3_HUMAN Calmodulin-like protein 3 OS=Homo sapiens OX=9606 GN=CALML3 PE=1 SV=2	1	10	8	8	5	6	8	4	5	7	9	8	10	10	6	6	6	3	5	3	6	2	3	4	6	2	3	6	7	6	8	8	4	5	4	2	3	1	4	1	3	4
P14317;E7EVW7	P14317;E7EVW7	12;11	12;11	12;11	Hematopoietic lineage cell-specific protein	HCLS1	sp|P14317|HCLS1_HUMAN Hematopoietic lineage cell-specific protein OS=Homo sapiens OX=9606 GN=HCLS1 PE=1 SV=3;tr|E7EVW7|E7EVW7_HUMAN Hematopoietic lineage cell-specific protein OS=Homo sapiens OX=9606 GN=HCLS1 PE=1 SV=1	2	12	12	12	7	7	10	11	12	12	9	6	9	8	8	10	0	0	0	0	1	0	7	7	10	11	12	12	9	6	9	8	8	10	0	0	0	0	1	0	7	7
Q14204;A0A2R8YFZ7;A0A2R8Y5T0;A0A2R8Y6H2;A0A2R8Y542;A0A2R8Y6I5;H0YJ21;A0A2R8YGC7	Q14204	235;90;75;70;43;22;20;19	235;90;75;70;43;22;20;19	135;31;1;4;1;0;0;17	Cytoplasmic dynein 1 heavy chain 1	DYNC1H1	sp|Q14204|DYHC1_HUMAN Cytoplasmic dynein 1 heavy chain 1 OS=Homo sapiens OX=9606 GN=DYNC1H1 PE=1 SV=5	8	235	235	135	129	127	149	132	177	150	149	96	96	136	148	161	176	204	179	210	192	209	129	127	149	132	177	150	149	96	96	136	148	161	176	204	179	210	192	209	76	73
P16615;H7C5W9;O14983;Q93084;H3BVB2;A0A0C4DH86;J3QSY6	P16615;H7C5W9	36;29;12;5;3;1;1	36;29;12;5;3;1;1	36;29;12;5;3;1;1	Sarcoplasmic/endoplasmic reticulum calcium ATPase 2	ATP2A2	sp|P16615|AT2A2_HUMAN Sarcoplasmic/endoplasmic reticulum calcium ATPase 2 OS=Homo sapiens OX=9606 GN=ATP2A2 PE=1 SV=1;tr|H7C5W9|H7C5W9_HUMAN Endoplasmic reticulum class 1/2 Ca(2+) ATPase (Fragment) OS=Homo sapiens OX=9606 GN=ATP2A2 PE=1 SV=1	7	36	36	36	21	22	22	20	25	20	21	18	16	20	21	22	25	31	24	24	27	31	21	22	22	20	25	20	21	18	16	20	21	22	25	31	24	24	27	31	21	22
Q9NR12;D6RF83;H7BYK4;D6RH06;D6RAN1	Q9NR12;D6RF83;H7BYK4;D6RH06	10;5;5;5;2	10;5;5;5;2	10;5;5;5;2	PDZ and LIM domain protein 7	PDLIM7	sp|Q9NR12|PDLI7_HUMAN PDZ and LIM domain protein 7 OS=Homo sapiens OX=9606 GN=PDLIM7 PE=1 SV=1;tr|D6RF83|D6RF83_HUMAN PDZ and LIM domain protein 7 (Fragment) OS=Homo sapiens OX=9606 GN=PDLIM7 PE=1 SV=1;tr|H7BYK4|H7BYK4_HUMAN PDZ and LIM domain protein 7 (F	5	10	10	10	8	8	8	9	9	9	9	8	6	10	10	9	5	7	6	7	6	6	8	8	8	9	9	9	9	8	6	10	10	9	5	7	6	7	6	6	8	8
Q15645;H0YAL2	Q15645	22;9	22;9	22;9	Pachytene checkpoint protein 2 homolog	TRIP13	sp|Q15645|PCH2_HUMAN Pachytene checkpoint protein 2 homolog OS=Homo sapiens OX=9606 GN=TRIP13 PE=1 SV=2	2	22	22	22	16	16	17	17	18	18	17	13	13	18	17	17	17	22	19	20	19	19	16	16	17	17	18	18	17	13	13	18	17	17	17	22	19	20	19	19	16	16
P04040	P04040	29	29	29	Catalase	CAT	sp|P04040|CATA_HUMAN Catalase OS=Homo sapiens OX=9606 GN=CAT PE=1 SV=3	1	29	29	29	12	14	23	19	14	18	15	11	11	16	13	17	24	25	26	25	26	23	12	14	23	19	14	18	15	11	11	16	13	17	24	25	26	25	26	23	12	14
Q03135	Q03135	5	5	2	Caveolin-1	CAV1	sp|Q03135|CAV1_HUMAN Caveolin-1 OS=Homo sapiens OX=9606 GN=CAV1 PE=1 SV=4	1	5	5	2	4	3	4	5	5	4	4	4	4	4	4	4	0	0	0	0	0	0	4	3	4	5	5	4	4	4	4	4	4	4	0	0	0	0	0	0	1	1
Q9UKY7;H0Y8K3;D6R9V8;D6RFH2;D6RDN0;D6RAV0;D6R973	Q9UKY7;H0Y8K3	16;11;6;5;4;3;2	16;11;6;5;4;3;2	16;11;6;5;4;3;2	Protein CDV3 homolog	CDV3	sp|Q9UKY7|CDV3_HUMAN Protein CDV3 homolog OS=Homo sapiens OX=9606 GN=CDV3 PE=1 SV=1;tr|H0Y8K3|H0Y8K3_HUMAN Protein CDV3 homolog (Fragment) OS=Homo sapiens OX=9606 GN=CDV3 PE=1 SV=1	7	16	16	16	9	7	9	9	8	8	9	8	6	10	8	8	14	16	15	15	14	16	9	7	9	9	8	8	9	8	6	10	8	8	14	16	15	15	14	16	9	7
P39748;I3L3E9;F5H1Y3	P39748;I3L3E9	18;11;6	18;11;6	18;11;6	Flap endonuclease 1	FEN1	sp|P39748|FEN1_HUMAN Flap endonuclease 1 OS=Homo sapiens OX=9606 GN=FEN1 PE=1 SV=1;tr|I3L3E9|I3L3E9_HUMAN Flap endonuclease 1 (Fragment) OS=Homo sapiens OX=9606 GN=FEN1 PE=1 SV=1	3	18	18	18	7	6	9	10	12	9	15	12	9	12	9	12	16	17	15	16	17	18	7	6	9	10	12	9	15	12	9	12	9	12	16	17	15	16	17	18	7	6
Q15056	Q15056	13	13	13	Eukaryotic translation initiation factor 4H	EIF4H	sp|Q15056|IF4H_HUMAN Eukaryotic translation initiation factor 4H OS=Homo sapiens OX=9606 GN=EIF4H PE=1 SV=5	1	13	13	13	6	6	6	7	6	5	8	8	8	10	6	7	9	10	9	11	10	11	6	6	6	7	6	5	8	8	8	10	6	7	9	10	9	11	10	11	6	6
P61088;F8VSD4;F8VV71;F8VQQ8;Q5JXB2;F8VZ29	P61088;F8VSD4;F8VV71;F8VQQ8;Q5JXB2	7;5;5;4;4;3	7;5;5;4;4;3	7;5;5;4;4;3	Ubiquitin-conjugating enzyme E2 N;Putative ubiquitin-conjugating enzyme E2 N-like	UBE2N;UBE2NL	sp|P61088|UBE2N_HUMAN Ubiquitin-conjugating enzyme E2 N OS=Homo sapiens OX=9606 GN=UBE2N PE=1 SV=1;tr|F8VSD4|F8VSD4_HUMAN Ubiquitin-conjugating enzyme E2 N OS=Homo sapiens OX=9606 GN=UBE2N PE=1 SV=1;tr|F8VV71|F8VV71_HUMAN Ubiquitin-conjugating enzyme E2 N	6	7	7	7	5	3	4	4	4	4	4	5	3	5	4	5	7	7	7	6	7	7	5	3	4	4	4	4	4	5	3	5	4	5	7	7	7	6	7	7	5	3
P30086	P30086	15	15	15	Phosphatidylethanolamine-binding protein 1;Hippocampal cholinergic neurostimulating peptide	PEBP1	sp|P30086|PEBP1_HUMAN Phosphatidylethanolamine-binding protein 1 OS=Homo sapiens OX=9606 GN=PEBP1 PE=1 SV=3	1	15	15	15	8	8	8	8	8	8	9	5	5	7	6	7	13	14	13	13	14	14	8	8	8	8	8	8	9	5	5	7	6	7	13	14	13	13	14	14	8	8
P50454;E9PR70;E9PPV6;E9PKH2;E9PK86;E9PMI5;E9PNX1;E9PJH8;E9PIG2;E9PRS3;H0YEP8;E9PLA6;E9PQ34	P50454;E9PR70;E9PPV6;E9PKH2;E9PK86;E9PMI5	17;12;12;9;9;9;6;4;4;4;2;2;2	17;12;12;9;9;9;6;4;4;4;2;2;2	17;12;12;9;9;9;6;4;4;4;2;2;2	Serpin H1	SERPINH1	sp|P50454|SERPH_HUMAN Serpin H1 OS=Homo sapiens OX=9606 GN=SERPINH1 PE=1 SV=2;tr|E9PR70|E9PR70_HUMAN Serpin H1 (Fragment) OS=Homo sapiens OX=9606 GN=SERPINH1 PE=1 SV=1;tr|E9PPV6|E9PPV6_HUMAN Serpin H1 OS=Homo sapiens OX=9606 GN=SERPINH1 PE=1 SV=1;tr|E9PKH2	13	17	17	17	13	10	15	14	15	11	13	9	9	13	11	10	14	16	16	16	14	14	13	10	15	14	15	11	13	9	9	13	11	10	14	16	16	16	14	14	13	10
P47897;A0A1B0GVU9;B4DDN1;A0A0U1RQT0;C9J165;H7C0R3;A0A0U1RQE9;A0A0U1RQM8;A0A0U1RRI9;A0A0U1RQQ5;A0A0U1RQU2;A0A0U1RR66;A0A1B0GTT3;A0A0U1RQL2;A0A0U1RQX5;A0A0U1RRC8;F2Z2V6;A0A0U1RQJ6;A0A0U1RRJ7;A0A0U1RQX9;A0A0U1RQC3;A0A0U1RR79	P47897;A0A1B0GVU9;B4DDN1	38;33;28;16;15;14;11;10;10;9;9;8;8;8;6;6;4;4;2;2;2;1	38;33;28;16;15;14;11;10;10;9;9;8;8;8;6;6;4;4;2;2;2;1	38;33;28;16;15;14;11;10;10;9;9;8;8;8;6;6;4;4;2;2;2;1	Glutamine--tRNA ligase	QARS	sp|P47897|SYQ_HUMAN Glutamine--tRNA ligase OS=Homo sapiens OX=9606 GN=QARS1 PE=1 SV=1;tr|A0A1B0GVU9|A0A1B0GVU9_HUMAN Glutaminyl-tRNA synthetase (Fragment) OS=Homo sapiens OX=9606 GN=QARS1 PE=1 SV=1;tr|B4DDN1|B4DDN1_HUMAN Glutaminyl-tRNA synthetase OS=Homo	22	38	38	38	18	16	24	23	29	30	29	18	22	26	27	25	31	35	30	35	33	35	18	16	24	23	29	30	29	18	22	26	27	25	31	35	30	35	33	35	18	16
P05198;G3V4T5;H0YJS4	P05198;G3V4T5;H0YJS4	20;13;12	20;13;12	20;13;12	Eukaryotic translation initiation factor 2 subunit 1	EIF2S1	sp|P05198|IF2A_HUMAN Eukaryotic translation initiation factor 2 subunit 1 OS=Homo sapiens OX=9606 GN=EIF2S1 PE=1 SV=3;tr|G3V4T5|G3V4T5_HUMAN Eukaryotic translation initiation factor 2 subunit 1 (Fragment) OS=Homo sapiens OX=9606 GN=EIF2S1 PE=1 SV=1;tr|H0YJ	3	20	20	20	12	11	12	9	14	11	11	8	7	11	11	14	18	20	20	20	20	19	12	11	12	9	14	11	11	8	7	11	11	14	18	20	20	20	20	19	12	11
Q01813;B1APP6;H0Y757;H0Y3Y3;Q5VSR5;V9GY25;V9GYV7	Q01813;B1APP6	25;19;5;4;4;3;2	23;18;5;4;3;2;2	21;18;5;4;2;2;1	ATP-dependent 6-phosphofructokinase, platelet type	PFKP	sp|Q01813|PFKAP_HUMAN ATP-dependent 6-phosphofructokinase, platelet type OS=Homo sapiens OX=9606 GN=PFKP PE=1 SV=2;tr|B1APP6|B1APP6_HUMAN ATP-dependent 6-phosphofructokinase, platelet type OS=Homo sapiens OX=9606 GN=PFKP PE=1 SV=2	7	25	23	21	17	16	19	14	23	21	22	16	16	22	17	22	8	5	6	5	5	5	16	16	18	14	21	19	20	15	16	20	15	21	6	3	4	3	3	3	14	14
P31151	P31151	7	7	4	Protein S100-A7	S100A7	sp|P31151|S10A7_HUMAN Protein S100-A7 OS=Homo sapiens OX=9606 GN=S100A7 PE=1 SV=4	1	7	7	4	3	2	3	3	4	7	6	7	7	6	4	3	3	2	2	2	2	0	3	2	3	3	4	7	6	7	7	6	4	3	3	2	2	2	2	0	2	1
Q14974;J3KTM9;J3QR48;J3QKQ5;J3KS06;J3QRG4	Q14974;J3KTM9	33;23;9;5;1;1	33;23;9;5;1;1	33;23;9;5;1;1	Importin subunit beta-1	KPNB1	sp|Q14974|IMB1_HUMAN Importin subunit beta-1 OS=Homo sapiens OX=9606 GN=KPNB1 PE=1 SV=2;tr|J3KTM9|J3KTM9_HUMAN Importin subunit beta-1 (Fragment) OS=Homo sapiens OX=9606 GN=KPNB1 PE=1 SV=1	6	33	33	33	19	19	24	20	25	21	23	14	14	18	18	21	30	30	28	30	30	31	19	19	24	20	25	21	23	14	14	18	18	21	30	30	28	30	30	31	19	19
P16070;H0YD13;H0Y2P0;H0YE40;H0YDW7;H0YCV9;H0Y5E4;H0YDX6;H0YD17;J3KN83;E9PKC6;Q86UZ1;H0YF08;H0YD90;H0YEV3;H0YEU1	P16070;H0YD13;H0Y2P0;H0YE40	9;8;8;6;3;3;3;2;2;2;1;1;1;1;1;1	9;8;8;6;3;3;3;2;2;2;1;1;1;1;1;1	9;8;8;6;3;3;3;2;2;2;1;1;1;1;1;1	CD44 antigen	CD44	sp|P16070|CD44_HUMAN CD44 antigen OS=Homo sapiens OX=9606 GN=CD44 PE=1 SV=3;tr|H0YD13|H0YD13_HUMAN CD44 antigen OS=Homo sapiens OX=9606 GN=CD44 PE=1 SV=2;tr|H0Y2P0|H0Y2P0_HUMAN CD44 antigen (Fragment) OS=Homo sapiens OX=9606 GN=CD44 PE=1 SV=1;tr|H0YE40|H0Y	16	9	9	9	8	8	8	8	9	8	9	8	8	8	8	9	0	4	1	2	1	1	8	8	8	8	9	8	9	8	8	8	8	9	0	4	1	2	1	1	8	8
Q9BW60	Q9BW60	2	2	2	Elongation of very long chain fatty acids protein 1	ELOVL1	sp|Q9BW60|ELOV1_HUMAN Elongation of very long chain fatty acids protein 1 OS=Homo sapiens OX=9606 GN=ELOVL1 PE=1 SV=1	1	2	2	2	2	2	2	2	2	2	2	2	1	2	2	2	2	2	2	1	2	2	2	2	2	2	2	2	2	2	1	2	2	2	2	2	2	1	2	2	2	2
P01857;A0A0A0MS08;A0A0A0MS07	P01857;A0A0A0MS08;A0A0A0MS07	10;10;7	10;10;7	4;4;3	Ig gamma-1 chain C region	IGHG1	sp|P01857|IGHG1_HUMAN Immunoglobulin heavy constant gamma 1 OS=Homo sapiens OX=9606 GN=IGHG1 PE=1 SV=1;tr|A0A0A0MS08|A0A0A0MS08_HUMAN Immunoglobulin heavy constant gamma 1 (Fragment) OS=Homo sapiens OX=9606 GN=IGHG1 PE=1 SV=1;tr|A0A0A0MS07|A0A0A0MS07_HUMAN	3	10	10	4	4	2	7	4	4	10	5	4	5	6	2	6	5	2	4	2	5	2	4	2	7	4	4	10	5	4	5	6	2	6	5	2	4	2	5	2	2	1
O75477;B0QZ43	O75477;B0QZ43	14;9	12;7	12;7	Erlin-1	ERLIN1	sp|O75477|ERLN1_HUMAN Erlin-1 OS=Homo sapiens OX=9606 GN=ERLIN1 PE=1 SV=2;tr|B0QZ43|B0QZ43_HUMAN Erlin-1 (Fragment) OS=Homo sapiens OX=9606 GN=ERLIN1 PE=1 SV=1	2	14	12	12	8	8	11	11	14	12	11	10	10	10	12	12	4	6	2	5	5	2	6	6	9	9	12	10	9	8	8	8	10	10	2	4	0	3	3	0	6	6
G5E9D4;Q96EB1;A0A1W2PQZ6;A0A1W2PRF5;A0A1W2PR08;A0A1W2PS93;A0A1X7SBS0;A0A1W2PPP6;A0A1W2PRJ0;A0A1W2PRF0;A0A1W2PNY5;A0A1W2PQA7;E9PPJ9;A0A1W2PP47;A0A1W2PS44;A0A1W2PNW2;A0A1W2PP49;A0A1W2PQ05;REV__E7EW49;REV__E7ERI8;A0A1W2PPR3	G5E9D4;Q96EB1;A0A1W2PQZ6;A0A1W2PRF5;A0A1W2PR08;A0A1W2PS93;A0A1X7SBS0;A0A1W2PPP6;A0A1W2PRJ0;A0A1W2PRF0;A0A1W2PNY5;A0A1W2PQA7;E9PPJ9	7;6;6;6;6;6;6;6;6;6;6;5;4;3;1;1;1;1;1;1;1	7;6;6;6;6;6;6;6;6;6;6;5;4;3;1;1;1;1;1;1;1	7;6;6;6;6;6;6;6;6;6;6;5;4;3;1;1;1;1;1;1;1	Elongator complex protein 4	ELP4	tr|G5E9D4|G5E9D4_HUMAN Elongator complex protein 4 OS=Homo sapiens OX=9606 GN=ELP4 PE=1 SV=1;sp|Q96EB1|ELP4_HUMAN Elongator complex protein 4 OS=Homo sapiens OX=9606 GN=ELP4 PE=1 SV=2;tr|A0A1W2PQZ6|A0A1W2PQZ6_HUMAN Elongator complex protein 4 OS=Homo sapie	21	7	7	7	1	1	2	2	5	3	3	1	1	4	2	2	2	3	2	5	3	4	1	1	2	2	5	3	3	1	1	4	2	2	2	3	2	5	3	4	1	1
P43686	P43686	29	29	29	26S protease regulatory subunit 6B	PSMC4	sp|P43686|PRS6B_HUMAN 26S proteasome regulatory subunit 6B OS=Homo sapiens OX=9606 GN=PSMC4 PE=1 SV=2	1	29	29	29	14	13	18	14	22	17	18	15	11	15	18	17	22	28	24	26	24	28	14	13	18	14	22	17	18	15	11	15	18	17	22	28	24	26	24	28	14	13
P31153;Q00266	P31153	18;3	18;3	18;3	S-adenosylmethionine synthase isoform type-2	MAT2A	sp|P31153|METK2_HUMAN S-adenosylmethionine synthase isoform type-2 OS=Homo sapiens OX=9606 GN=MAT2A PE=1 SV=1	2	18	18	18	8	6	8	9	11	13	14	10	8	12	10	11	14	16	16	16	14	15	8	6	8	9	11	13	14	10	8	12	10	11	14	16	16	16	14	15	8	6
P62328	P62328	7	7	6	Thymosin beta-4;Hematopoietic system regulatory peptide	TMSB4X	sp|P62328|TYB4_HUMAN Thymosin beta-4 OS=Homo sapiens OX=9606 GN=TMSB4X PE=1 SV=2	1	7	7	6	1	1	2	2	1	1	6	4	2	6	5	3	7	7	7	7	7	6	1	1	2	2	1	1	6	4	2	6	5	3	7	7	7	7	7	6	0	0
P62314;J3QLI9;J3QLR7	P62314;J3QLI9	4;2;1	4;2;1	4;2;1	Small nuclear ribonucleoprotein Sm D1	SNRPD1	sp|P62314|SMD1_HUMAN Small nuclear ribonucleoprotein Sm D1 OS=Homo sapiens OX=9606 GN=SNRPD1 PE=1 SV=1;tr|J3QLI9|J3QLI9_HUMAN Small nuclear ribonucleoprotein Sm D1 OS=Homo sapiens OX=9606 GN=SNRPD1 PE=1 SV=1	3	4	4	4	3	2	1	1	1	2	4	3	2	2	1	3	3	4	4	4	3	4	3	2	1	1	1	2	4	3	2	2	1	3	3	4	4	4	3	4	3	2
K7ELL7;P14314;K7EPW7;K7EKX1;K7EJ70;K7EIP3	K7ELL7;P14314	24;23;10;4;4;1	24;23;10;4;4;1	17;16;10;4;4;1	Glucosidase 2 subunit beta	PRKCSH	tr|K7ELL7|K7ELL7_HUMAN Glucosidase 2 subunit beta OS=Homo sapiens OX=9606 GN=PRKCSH PE=1 SV=1;sp|P14314|GLU2B_HUMAN Glucosidase 2 subunit beta OS=Homo sapiens OX=9606 GN=PRKCSH PE=1 SV=2	6	24	24	17	11	10	15	13	13	11	16	10	10	18	14	14	22	23	22	21	20	20	11	10	15	13	13	11	16	10	10	18	14	14	22	23	22	21	20	20	9	9
B8ZZU8;Q15370;I3L0M9;A0A0B4J296	B8ZZU8;Q15370;I3L0M9;A0A0B4J296	10;10;8;6	10;10;8;6	10;10;8;6	Transcription elongation factor B polypeptide 2	TCEB2	tr|B8ZZU8|B8ZZU8_HUMAN Elongin-B OS=Homo sapiens OX=9606 GN=ELOB PE=1 SV=1;sp|Q15370|ELOB_HUMAN Elongin-B OS=Homo sapiens OX=9606 GN=ELOB PE=1 SV=1;tr|I3L0M9|I3L0M9_HUMAN Elongin-B (Fragment) OS=Homo sapiens OX=9606 GN=ELOB PE=1 SV=1;tr|A0A0B4J296|A0A0B4J2	4	10	10	10	5	6	6	5	7	8	6	4	5	7	7	6	9	9	9	9	9	9	5	6	6	5	7	8	6	4	5	7	7	6	9	9	9	9	9	9	5	6
Q06323;H0YKK6;H0YLU2	Q06323	19;8;5	19;8;5	19;8;5	Proteasome activator complex subunit 1	PSME1	sp|Q06323|PSME1_HUMAN Proteasome activator complex subunit 1 OS=Homo sapiens OX=9606 GN=PSME1 PE=1 SV=1	3	19	19	19	14	13	11	10	11	8	15	8	6	15	14	12	17	18	17	15	17	19	14	13	11	10	11	8	15	8	6	15	14	12	17	18	17	15	17	19	14	13
Q9P0J0;B4DEZ3;K7EJE1;E7ENQ6;U3KQP3;K7EP87	Q9P0J0;B4DEZ3;K7EJE1;E7ENQ6	7;5;5;5;3;1	7;5;5;5;3;1	7;5;5;5;3;1	NADH dehydrogenase [ubiquinone] 1 alpha subcomplex subunit 13	NDUFA13	sp|Q9P0J0|NDUAD_HUMAN NADH dehydrogenase [ubiquinone] 1 alpha subcomplex subunit 13 OS=Homo sapiens OX=9606 GN=NDUFA13 PE=1 SV=3;tr|B4DEZ3|B4DEZ3_HUMAN Complex I-B16.6 OS=Homo sapiens OX=9606 GN=NDUFA13 PE=2 SV=1;tr|K7EJE1|K7EJE1_HUMAN Complex I-B16.6 OS=H	6	7	7	7	4	3	5	5	7	7	6	4	4	5	5	6	5	5	3	2	1	4	4	3	5	5	7	7	6	4	4	5	5	6	5	5	3	2	1	4	4	3
Q15758;M0QXM4;M0QX44;M0R144	Q15758;M0QXM4	11;8;4;1	11;8;4;1	11;8;4;1	Neutral amino acid transporter B(0);Amino acid transporter	SLC1A5	sp|Q15758|AAAT_HUMAN Neutral amino acid transporter B(0) OS=Homo sapiens OX=9606 GN=SLC1A5 PE=1 SV=2;tr|M0QXM4|M0QXM4_HUMAN Amino acid transporter OS=Homo sapiens OX=9606 GN=SLC1A5 PE=1 SV=1	4	11	11	11	5	5	6	6	6	6	5	6	4	5	7	8	10	9	7	10	9	10	5	5	6	6	6	6	5	6	4	5	7	8	10	9	7	10	9	10	5	5
A6NFX8;Q9UKK9;A6NJU6;A6NCQ0;C9JYY9;H0YEY4	A6NFX8;Q9UKK9;A6NJU6	15;15;8;6;3;3	15;15;8;6;3;3	15;15;8;6;3;3	ADP-sugar pyrophosphatase	NUDT5	tr|A6NFX8|A6NFX8_HUMAN ADP-sugar pyrophosphatase OS=Homo sapiens OX=9606 GN=NUDT5 PE=1 SV=1;sp|Q9UKK9|NUDT5_HUMAN ADP-sugar pyrophosphatase OS=Homo sapiens OX=9606 GN=NUDT5 PE=1 SV=1;tr|A6NJU6|A6NJU6_HUMAN ADP-sugar pyrophosphatase OS=Homo sapiens OX=9606	6	15	15	15	10	8	10	8	10	8	10	7	6	10	9	9	11	13	14	13	13	14	10	8	10	8	10	8	10	7	6	10	9	9	11	13	14	13	13	14	10	8
P21980;A2A299	P21980	17;2	17;2	17;2	Protein-glutamine gamma-glutamyltransferase 2	TGM2	sp|P21980|TGM2_HUMAN Protein-glutamine gamma-glutamyltransferase 2 OS=Homo sapiens OX=9606 GN=TGM2 PE=1 SV=2	2	17	17	17	11	10	10	11	13	12	14	14	11	15	10	11	1	1	1	0	0	0	11	10	10	11	13	12	14	14	11	15	10	11	1	1	1	0	0	0	11	10
Q13148;A0A087WX29;A0A087WYY0;A0A087X260;G3V162;B1AKP7;K7EN94;A0A0A0N0M3;K7EJM5;A0A087WXQ5;A0A087WV68;A0A087WXV3;A0A1W2PNU8;A0A087WX67;A0A087WW61;A0A087WZC9;A0A0A0MSV7;K7EJ99;K7EL26;A0A087WYE7;A0A087WTZ4	Q13148;A0A087WX29;A0A087WYY0;A0A087X260;G3V162;B1AKP7;K7EN94;A0A0A0N0M3;K7EJM5;A0A087WXQ5;A0A087WV68	9;8;8;8;8;8;7;7;7;5;5;3;3;3;3;2;2;2;1;1;1	9;8;8;8;8;8;7;7;7;5;5;3;3;3;3;2;2;2;1;1;1	9;8;8;8;8;8;7;7;7;5;5;3;3;3;3;2;2;2;1;1;1	TAR DNA-binding protein 43	TARDBP;TDP43	sp|Q13148|TADBP_HUMAN TAR DNA-binding protein 43 OS=Homo sapiens OX=9606 GN=TARDBP PE=1 SV=1;tr|A0A087WX29|A0A087WX29_HUMAN TAR DNA-binding protein 43 (Fragment) OS=Homo sapiens OX=9606 GN=TARDBP PE=1 SV=1;tr|A0A087WYY0|A0A087WYY0_HUMAN TAR DNA-binding pro	21	9	9	9	6	3	4	4	4	3	5	6	3	6	4	4	5	9	7	9	7	8	6	3	4	4	4	3	5	6	3	6	4	4	5	9	7	9	7	8	6	3
A0A1W2PQS6;S4R435	A0A1W2PQS6;S4R435	10;7	10;7	0;0		RPS10-NUDT3	tr|A0A1W2PQS6|A0A1W2PQS6_HUMAN RPS10-NUDT3 readthrough OS=Homo sapiens OX=9606 GN=RPS10-NUDT3 PE=3 SV=1;tr|S4R435|S4R435_HUMAN RPS10-NUDT3 readthrough (Fragment) OS=Homo sapiens OX=9606 GN=RPS10-NUDT3 PE=3 SV=2	2	10	10	0	3	2	2	3	5	4	6	4	3	5	4	6	8	7	8	7	7	6	3	2	2	3	5	4	6	4	3	5	4	6	8	7	8	7	7	6	0	0
O60506;B7Z645;F6UXX1	O60506;B7Z645	26;20;10	26;20;10	21;15;8	Heterogeneous nuclear ribonucleoprotein Q	SYNCRIP	sp|O60506|HNRPQ_HUMAN Heterogeneous nuclear ribonucleoprotein Q OS=Homo sapiens OX=9606 GN=SYNCRIP PE=1 SV=2;tr|B7Z645|B7Z645_HUMAN Heterogeneous nuclear ribonucleoprotein Q OS=Homo sapiens OX=9606 GN=SYNCRIP PE=1 SV=1	3	26	26	21	14	8	16	11	18	15	19	14	13	18	11	18	21	22	18	22	20	22	14	8	16	11	18	15	19	14	13	18	11	18	21	22	18	22	20	22	11	6
P60903	P60903	4	4	4	Protein S100-A10	S100A10	sp|P60903|S10AA_HUMAN Protein S100-A10 OS=Homo sapiens OX=9606 GN=S100A10 PE=1 SV=2	1	4	4	4	1	1	2	1	3	2	4	2	2	2	2	3	1	3	3	2	2	1	1	1	2	1	3	2	4	2	2	2	2	3	1	3	3	2	2	1	1	1
Q15907;H3BMH2;H3BSC1;P62491;B4DQU5;M0R2D0	Q15907;H3BMH2;H3BSC1;P62491	13;11;11;11;5;1	13;11;11;11;5;1	12;10;10;10;5;1	Ras-related protein Rab-11B;Ras-related protein Rab-11A	RAB11B;RAB11A	sp|Q15907|RB11B_HUMAN Ras-related protein Rab-11B OS=Homo sapiens OX=9606 GN=RAB11B PE=1 SV=4;tr|H3BMH2|H3BMH2_HUMAN Ras-related protein Rab-11A (Fragment) OS=Homo sapiens OX=9606 GN=RAB11A PE=4 SV=1;tr|H3BSC1|H3BSC1_HUMAN Ras-related protein Rab-11A OS=Ho	6	13	13	12	11	9	8	10	9	7	10	9	7	10	7	8	13	12	13	13	13	13	11	9	8	10	9	7	10	9	7	10	7	8	13	12	13	13	13	13	10	8
Q16181;E7ES33;E7EPK1;G3V1Q4;A0A0U1RRM2;Q5JXL7;A0A5F9ZGZ7;A0A0U1RRD1;A0A0U1RRH9;A0A0U1RRE1;Q6ZU15	Q16181;E7ES33;E7EPK1;G3V1Q4	23;22;22;20;7;5;5;3;3;3;1	23;22;22;20;7;5;5;3;3;3;1	23;22;22;20;7;5;5;3;3;3;1	Septin-7	2022-09-07	sp|Q16181|SEPT7_HUMAN Septin-7 OS=Homo sapiens OX=9606 GN=SEPTIN7 PE=1 SV=2;tr|E7ES33|E7ES33_HUMAN Septin-7 OS=Homo sapiens OX=9606 GN=SEPTIN7 PE=1 SV=3;tr|E7EPK1|E7EPK1_HUMAN Septin-7 OS=Homo sapiens OX=9606 GN=SEPTIN7 PE=1 SV=2;tr|G3V1Q4|G3V1Q4_HUMAN Sep	11	23	23	23	8	7	8	9	13	9	10	10	9	11	9	8	17	17	20	19	16	21	8	7	8	9	13	9	10	10	9	11	9	8	17	17	20	19	16	21	8	7
G3V192;P02794;G3V1D1;E9PRK8;E9PKY7;E9PPQ4	G3V192;P02794;G3V1D1	7;7;5;3;3;2	7;7;5;3;3;2	7;7;5;3;3;2	Ferritin;Ferritin heavy chain;Ferritin heavy chain, N-terminally processed	FTH1	tr|G3V192|G3V192_HUMAN Ferritin OS=Homo sapiens OX=9606 GN=FTH1 PE=1 SV=1;sp|P02794|FRIH_HUMAN Ferritin heavy chain OS=Homo sapiens OX=9606 GN=FTH1 PE=1 SV=2;tr|G3V1D1|G3V1D1_HUMAN Ferritin OS=Homo sapiens OX=9606 GN=FTH1 PE=1 SV=1	6	7	7	7	6	3	4	4	5	3	6	7	4	7	5	5	7	7	7	7	7	7	6	3	4	4	5	3	6	7	4	7	5	5	7	7	7	7	7	7	6	3
E9PDR0;C9JQS9;E7EX59;P05166;E7EUY3;E7ETT1;E7ETT4;E9PEC3;F8WBI9;E7ENC1;C9JVW9;H7C5C9;C9JVY9;C9JAW3	E9PDR0;C9JQS9;E7EX59;P05166;E7EUY3;E7ETT1;E7ETT4;E9PEC3;F8WBI9;E7ENC1	16;16;16;16;15;15;14;12;11;8;3;3;3;2	16;16;16;16;15;15;14;12;11;8;3;3;3;2	16;16;16;16;15;15;14;12;11;8;3;3;3;2	Propionyl-CoA carboxylase beta chain, mitochondrial	PCCB	tr|E9PDR0|E9PDR0_HUMAN Propionyl-CoA carboxylase beta chain, mitochondrial OS=Homo sapiens OX=9606 GN=PCCB PE=1 SV=1;tr|C9JQS9|C9JQS9_HUMAN Propionyl-CoA carboxylase beta chain, mitochondrial OS=Homo sapiens OX=9606 GN=PCCB PE=1 SV=1;tr|E7EX59|E7EX59_HUMAN	14	16	16	16	14	12	14	13	14	14	14	15	12	15	13	10	4	4	6	6	4	6	14	12	14	13	14	14	14	15	12	15	13	10	4	4	6	6	4	6	14	12
P49257	P49257	22	22	22	Protein ERGIC-53	LMAN1	sp|P49257|LMAN1_HUMAN Protein ERGIC-53 OS=Homo sapiens OX=9606 GN=LMAN1 PE=1 SV=2	1	22	22	22	9	12	15	17	10	10	12	7	12	16	12	11	15	16	17	18	18	19	9	12	15	17	10	10	12	7	12	16	12	11	15	16	17	18	18	19	9	12
M0R226;Q9BQ48	M0R226;Q9BQ48	3;3	3;3	3;3	Ribosomal protein L34;39S ribosomal protein L34, mitochondrial	MRPL34	tr|M0R226|M0R226_HUMAN 39S ribosomal protein L34, mitochondrial OS=Homo sapiens OX=9606 GN=MRPL34 PE=1 SV=1;sp|Q9BQ48|RM34_HUMAN 39S ribosomal protein L34, mitochondrial OS=Homo sapiens OX=9606 GN=MRPL34 PE=1 SV=1	2	3	3	3	2	1	2	2	3	2	2	3	3	2	2	3	2	2	2	2	2	2	2	1	2	2	3	2	2	3	3	2	2	3	2	2	2	2	2	2	2	1
P27695;G3V3M6;G3V5Q1;G3V3C7;A0A0C4DGK8;G3V5D9;G3V5M0;G3V359;H7C4A8;G3V3Y6;G3V2D9	P27695;G3V3M6;G3V5Q1;G3V3C7;A0A0C4DGK8;G3V5D9	16;15;14;12;11;8;7;7;5;2;2	16;15;14;12;11;8;7;7;5;2;2	16;15;14;12;11;8;7;7;5;2;2	DNA-(apurinic or apyrimidinic site) lyase;DNA-(apurinic or apyrimidinic site) lyase, mitochondrial	APEX1	sp|P27695|APEX1_HUMAN DNA-(apurinic or apyrimidinic site) endonuclease OS=Homo sapiens OX=9606 GN=APEX1 PE=1 SV=2;tr|G3V3M6|G3V3M6_HUMAN DNA-(apurinic or apyrimidinic site) endonuclease (Fragment) OS=Homo sapiens OX=9606 GN=APEX1 PE=1 SV=1;tr|G3V5Q1|G3V5Q1	11	16	16	16	9	5	10	4	9	8	12	9	6	9	8	9	13	13	13	14	14	12	9	5	10	4	9	8	12	9	6	9	8	9	13	13	13	14	14	12	9	5
Q14677	Q14677	17	17	17	Clathrin interactor 1	CLINT1	sp|Q14677|EPN4_HUMAN Clathrin interactor 1 OS=Homo sapiens OX=9606 GN=CLINT1 PE=1 SV=1	1	17	17	17	7	8	11	10	17	13	11	10	9	11	13	14	15	17	15	14	14	16	7	8	11	10	17	13	11	10	9	11	13	14	15	17	15	14	14	16	7	8
P22234;E9PBS1;D6RF62	P22234;E9PBS1;D6RF62	27;26;21	27;26;21	27;26;21	Multifunctional protein ADE2;Phosphoribosylaminoimidazole-succinocarboxamide synthase;Phosphoribosylaminoimidazole carboxylase	PAICS	sp|P22234|PUR6_HUMAN Multifunctional protein ADE2 OS=Homo sapiens OX=9606 GN=PAICS PE=1 SV=3;tr|E9PBS1|E9PBS1_HUMAN AIR carboxylase (Fragment) OS=Homo sapiens OX=9606 GN=PAICS PE=1 SV=1;tr|D6RF62|D6RF62_HUMAN AIR carboxylase OS=Homo sapiens OX=9606 GN=PAIC	3	27	27	27	13	11	11	13	17	15	18	12	6	11	16	13	18	22	20	21	19	20	13	11	11	13	17	15	18	12	6	11	16	13	18	22	20	21	19	20	13	11
P50148;B1AM21;P19086	P50148	17;6;1	10;5;0	10;5;0	Guanine nucleotide-binding protein G(q) subunit alpha	GNAQ	sp|P50148|GNAQ_HUMAN Guanine nucleotide-binding protein G(q) subunit alpha OS=Homo sapiens OX=9606 GN=GNAQ PE=1 SV=4	3	17	10	10	3	2	3	2	4	3	4	3	3	5	3	2	10	12	9	15	16	14	0	0	2	0	1	1	1	1	1	1	1	1	6	8	4	8	9	8	0	0
P60228;E5RGA2;H0YBR5;E5RHS5;H0YAW4;E5RIT4;E5RII3;H0YBP5;E5RIP5;E5RJ25	P60228;E5RGA2;H0YBR5	22;15;11;8;6;5;4;3;2;2	22;15;11;8;6;5;4;3;2;2	22;15;11;8;6;5;4;3;2;2	Eukaryotic translation initiation factor 3 subunit E	EIF3E	sp|P60228|EIF3E_HUMAN Eukaryotic translation initiation factor 3 subunit E OS=Homo sapiens OX=9606 GN=EIF3E PE=1 SV=1;tr|E5RGA2|E5RGA2_HUMAN Eukaryotic translation initiation factor 3 subunit E OS=Homo sapiens OX=9606 GN=EIF3E PE=1 SV=1;tr|H0YBR5|H0YBR5_HU	10	22	22	22	15	17	16	17	18	17	19	12	12	15	15	17	20	21	21	18	18	21	15	17	16	17	18	17	19	12	12	15	15	17	20	21	21	18	18	21	15	17
Q9H061;E9PI90;E9PIH8	Q9H061;E9PI90	6;4;2	6;4;2	6;4;2	Transmembrane protein 126A	TMEM126A	sp|Q9H061|T126A_HUMAN Transmembrane protein 126A OS=Homo sapiens OX=9606 GN=TMEM126A PE=1 SV=1;tr|E9PI90|E9PI90_HUMAN Transmembrane protein 126A OS=Homo sapiens OX=9606 GN=TMEM126A PE=1 SV=1	3	6	6	6	5	4	5	6	5	5	6	4	4	5	5	6	4	5	4	1	2	2	5	4	5	6	5	5	6	4	4	5	5	6	4	5	4	1	2	2	5	4
P62834;A0A075B6Q0	P62834;A0A075B6Q0	11;8	11;8	2;2	Ras-related protein Rap-1A	RAP1A	sp|P62834|RAP1A_HUMAN Ras-related protein Rap-1A OS=Homo sapiens OX=9606 GN=RAP1A PE=1 SV=1;tr|A0A075B6Q0|A0A075B6Q0_HUMAN Ras-related protein Rap-1A (Fragment) OS=Homo sapiens OX=9606 GN=RAP1A PE=1 SV=1	2	11	11	2	4	5	4	5	3	4	5	2	2	4	3	4	9	9	9	10	9	11	4	5	4	5	3	4	5	2	2	4	3	4	9	9	9	10	9	11	0	1
Q9Y3U8;J3KTD3;J3QSB5	Q9Y3U8;J3KTD3;J3QSB5	2;1;1	2;1;1	2;1;1	60S ribosomal protein L36	RPL36	sp|Q9Y3U8|RL36_HUMAN 60S ribosomal protein L36 OS=Homo sapiens OX=9606 GN=RPL36 PE=1 SV=3;tr|J3KTD3|J3KTD3_HUMAN 60S ribosomal protein L36 (Fragment) OS=Homo sapiens OX=9606 GN=RPL36 PE=1 SV=1;tr|J3QSB5|J3QSB5_HUMAN 60S ribosomal protein L36 OS=Homo sapien	3	2	2	2	1	1	1	2	2	2	2	1	1	2	2	2	1	2	2	1	0	2	1	1	1	2	2	2	2	1	1	2	2	2	1	2	2	1	0	2	1	1
Q9UQ80;F8VR77;H0YIN7;F8W0A3;F8VZ69	Q9UQ80;F8VR77	22;11;5;5;2	22;11;5;5;2	22;11;5;5;2	Proliferation-associated protein 2G4	PA2G4	sp|Q9UQ80|PA2G4_HUMAN Proliferation-associated protein 2G4 OS=Homo sapiens OX=9606 GN=PA2G4 PE=1 SV=3;tr|F8VR77|F8VR77_HUMAN Proliferation-associated protein 2G4 OS=Homo sapiens OX=9606 GN=PA2G4 PE=1 SV=1	5	22	22	22	12	9	9	11	13	11	15	12	13	14	11	11	15	19	17	20	16	21	12	9	9	11	13	11	15	12	13	14	11	11	15	19	17	20	16	21	12	9
P00846	P00846	2	2	2	ATP synthase subunit a	MT-ATP6	sp|P00846|ATP6_HUMAN ATP synthase subunit a OS=Homo sapiens OX=9606 GN=MT-ATP6 PE=1 SV=1	1	2	2	2	1	1	1	1	1	1	1	1	1	1	1	1	1	2	2	2	2	2	1	1	1	1	1	1	1	1	1	1	1	1	1	2	2	2	2	2	1	1
J3QQU5;J3KT47	J3QQU5	3;1	1;0	1;0		FLII	tr|J3QQU5|J3QQU5_HUMAN Protein flightless-1 homolog (Fragment) OS=Homo sapiens OX=9606 GN=FLII PE=1 SV=1	2	3	1	1	1	1	1	2	3	2	1	1	1	1	1	2	2	2	3	3	2	3	1	1	1	1	1	1	1	1	1	1	1	1	1	0	1	1	1	1	1	1
Q13435;E9PPJ0;H0YCG1;E9PJ04;E9PJT3;H0YEX5;E9PIL8	Q13435;E9PPJ0;H0YCG1	32;26;16;15;13;7;2	32;26;16;15;13;7;2	32;26;16;15;13;7;2	Splicing factor 3B subunit 2	SF3B2	sp|Q13435|SF3B2_HUMAN Splicing factor 3B subunit 2 OS=Homo sapiens OX=9606 GN=SF3B2 PE=1 SV=2;tr|E9PPJ0|E9PPJ0_HUMAN Splicing factor 3B subunit 2 OS=Homo sapiens OX=9606 GN=SF3B2 PE=1 SV=1;tr|H0YCG1|H0YCG1_HUMAN Splicing factor 3B subunit 2 (Fragment) OS=H	7	32	32	32	16	11	20	22	21	17	26	22	19	28	25	26	26	30	28	24	22	24	16	11	20	22	21	17	26	22	19	28	25	26	26	30	28	24	22	24	16	11
P49458;Q6P2S0;Q659G3;E9PE20	P49458	5;2;2;2	5;2;2;2	5;2;2;2	Signal recognition particle 9 kDa protein	SRP9	sp|P49458|SRP09_HUMAN Signal recognition particle 9 kDa protein OS=Homo sapiens OX=9606 GN=SRP9 PE=1 SV=2	4	5	5	5	3	3	2	3	3	3	4	2	3	3	3	3	4	5	3	4	5	4	3	3	2	3	3	3	4	2	3	3	3	3	4	5	3	4	5	4	3	3
Q8IUE6	Q8IUE6	6	3	2	Histone H2A type 2-B	HIST2H2AB	sp|Q8IUE6|H2A2B_HUMAN Histone H2A type 2-B OS=Homo sapiens OX=9606 GN=H2AC21 PE=1 SV=3	1	6	3	2	4	3	3	3	4	3	3	5	4	5	3	4	3	2	3	2	1	1	2	2	2	2	3	2	1	2	3	2	2	3	2	1	1	1	0	0	1	1
P62304;A6NHK2	P62304;A6NHK2	2;1	2;1	2;1	Small nuclear ribonucleoprotein E	SNRPE	sp|P62304|RUXE_HUMAN Small nuclear ribonucleoprotein E OS=Homo sapiens OX=9606 GN=SNRPE PE=1 SV=1;tr|A6NHK2|A6NHK2_HUMAN Small nuclear ribonucleoprotein E OS=Homo sapiens OX=9606 GN=SNRPE PE=1 SV=1	2	2	2	2	2	2	2	2	2	2	2	2	2	2	2	2	2	2	2	2	2	2	2	2	2	2	2	2	2	2	2	2	2	2	2	2	2	2	2	2	2	2
Q9NPA8;E5RHX8	Q9NPA8	3;1	3;1	3;1	Transcription and mRNA export factor ENY2	ENY2	sp|Q9NPA8|ENY2_HUMAN Transcription and mRNA export factor ENY2 OS=Homo sapiens OX=9606 GN=ENY2 PE=1 SV=1	2	3	3	3	3	3	2	3	3	3	3	3	2	3	3	3	3	3	3	2	3	3	3	3	2	3	3	3	3	3	2	3	3	3	3	3	3	2	3	3	3	3
P38159;H3BT71;H0Y6E7;H3BUY5;H3BR27;H3BNC1;O75526;Q8N7X1	P38159;H3BT71;H0Y6E7;H3BUY5	14;12;11;7;5;3;3;1	14;12;11;7;5;3;3;1	4;3;3;1;2;1;1;0	RNA-binding motif protein, X chromosome;RNA-binding motif protein, X chromosome, N-terminally processed	RBMX	sp|P38159|RBMX_HUMAN RNA-binding motif protein, X chromosome OS=Homo sapiens OX=9606 GN=RBMX PE=1 SV=3;tr|H3BT71|H3BT71_HUMAN RNA-binding motif protein, X chromosome OS=Homo sapiens OX=9606 GN=RBMX PE=1 SV=1;tr|H0Y6E7|H0Y6E7_HUMAN RNA-binding motif protein	8	14	14	4	7	7	6	6	8	8	11	12	9	12	8	10	12	11	8	8	7	10	7	7	6	6	8	8	11	12	9	12	8	10	12	11	8	8	7	10	4	2
O75083;D6RD66	O75083;D6RD66	36;19	36;19	36;19	WD repeat-containing protein 1	WDR1	sp|O75083|WDR1_HUMAN WD repeat-containing protein 1 OS=Homo sapiens OX=9606 GN=WDR1 PE=1 SV=4;tr|D6RD66|D6RD66_HUMAN WD repeat-containing protein 1 (Fragment) OS=Homo sapiens OX=9606 GN=WDR1 PE=1 SV=1	2	36	36	36	20	19	21	20	19	18	22	12	11	17	15	18	27	31	28	29	29	34	20	19	21	20	19	18	22	12	11	17	15	18	27	31	28	29	29	34	20	19
P14866;M0QXS5;A0A3B3ITJ4;M0R1W6;B4DVF8;M0QYL7	P14866;M0QXS5;A0A3B3ITJ4	13;12;12;3;2;2	13;12;12;3;2;2	8;7;7;3;2;2	Heterogeneous nuclear ribonucleoprotein L	HNRNPL	sp|P14866|HNRPL_HUMAN Heterogeneous nuclear ribonucleoprotein L OS=Homo sapiens OX=9606 GN=HNRNPL PE=1 SV=2;tr|M0QXS5|M0QXS5_HUMAN Heterogeneous nuclear ribonucleoprotein L (Fragment) OS=Homo sapiens OX=9606 GN=HNRNPL PE=1 SV=1;tr|A0A3B3ITJ4|A0A3B3ITJ4_HUM	6	13	13	8	11	5	4	4	9	8	9	9	7	10	4	10	13	12	12	13	12	12	11	5	4	4	9	8	9	9	7	10	4	10	13	12	12	13	12	12	6	3
P78527;F5GX40;H0YG84	P78527	158;5;4	158;5;4	158;5;4	DNA-dependent protein kinase catalytic subunit	PRKDC	sp|P78527|PRKDC_HUMAN DNA-dependent protein kinase catalytic subunit OS=Homo sapiens OX=9606 GN=PRKDC PE=1 SV=3	3	158	158	158	106	89	107	100	136	124	105	86	90	102	114	122	128	131	120	135	124	138	106	89	107	100	136	124	105	86	90	102	114	122	128	131	120	135	124	138	106	89
O14980;C9JKM9;C9J673;C9IZS4;C9JQ02;C9JV99;F8WF71;C9IYM2;H7BZC5;C9JF49	O14980	46;13;10;8;8;8;7;6;5;4	46;13;10;8;8;8;7;6;5;4	46;13;10;8;8;8;7;6;5;4	Exportin-1	XPO1	sp|O14980|XPO1_HUMAN Exportin-1 OS=Homo sapiens OX=9606 GN=XPO1 PE=1 SV=1	10	46	46	46	29	27	29	27	36	35	34	23	18	28	30	34	37	42	39	45	40	43	29	27	29	27	36	35	34	23	18	28	30	34	37	42	39	45	40	43	29	27
P12814;H9KV75;H7C5W8;P35609;A0A494C1A0;G3V2N5;H0YJW3;G3V2W4;H0YJ11;Q08043;F6THM6;A0A087WSZ2;G3V5M4;A0A494C060;A0A494C033;G3V2X9;A0A494C166;A0A494C0Q3;G3V2E8;G3V380;A0A494C031	P12814;H9KV75	53;47;17;13;13;13;13;12;10;9;8;8;6;6;5;5;5;4;3;2;1	34;30;12;3;3;9;10;7;7;2;1;2;3;1;2;3;2;2;1;2;1	34;30;12;3;3;9;10;7;7;2;1;2;3;1;2;3;2;2;1;2;1	Alpha-actinin-1	ACTN1	sp|P12814|ACTN1_HUMAN Alpha-actinin-1 OS=Homo sapiens OX=9606 GN=ACTN1 PE=1 SV=2;tr|H9KV75|H9KV75_HUMAN Alpha-actinin cytoskeletal isoform OS=Homo sapiens OX=9606 GN=ACTN1 PE=1 SV=1	21	53	34	34	34	33	36	30	39	33	41	28	24	34	32	38	46	47	42	47	44	49	22	21	22	17	24	22	24	17	14	20	19	25	29	31	26	29	27	31	22	21
P14868;H7BZ35;C9J7S3;C9JLC1;H7C278;C9JQM9	P14868	31;12;10;10;9;7	31;12;10;10;9;7	31;12;10;10;9;7	Aspartate--tRNA ligase, cytoplasmic	DARS	sp|P14868|SYDC_HUMAN Aspartate--tRNA ligase, cytoplasmic OS=Homo sapiens OX=9606 GN=DARS1 PE=1 SV=2	6	31	31	31	19	17	21	19	28	25	23	16	19	23	19	21	24	26	24	28	28	29	19	17	21	19	28	25	23	16	19	23	19	21	24	26	24	28	28	29	19	17
H0Y993;A0A494C028;P35659;B4DFG0;H0Y8X0;D6RDA2;A0A494C198;D6R9L5	H0Y993;A0A494C028;P35659;B4DFG0;H0Y8X0;D6RDA2;A0A494C198	10;10;10;8;7;6;6;3	10;10;10;8;7;6;6;3	10;10;10;8;7;6;6;3	Protein DEK	DEK	tr|H0Y993|H0Y993_HUMAN DEK oncogene (DNA binding), isoform CRA_b OS=Homo sapiens OX=9606 GN=DEK PE=1 SV=2;tr|A0A494C028|A0A494C028_HUMAN Protein DEK OS=Homo sapiens OX=9606 GN=DEK PE=1 SV=1;sp|P35659|DEK_HUMAN Protein DEK OS=Homo sapiens OX=9606 GN=DEK PE=	8	10	10	10	8	7	6	6	9	8	9	10	8	10	7	9	8	9	9	9	9	9	8	7	6	6	9	8	9	10	8	10	7	9	8	9	9	9	9	9	8	7
O15145;C9JZD1;F8VR50	O15145;C9JZD1	7;4;3	7;4;3	7;4;3	Actin-related protein 2/3 complex subunit 3	ARPC3	sp|O15145|ARPC3_HUMAN Actin-related protein 2/3 complex subunit 3 OS=Homo sapiens OX=9606 GN=ARPC3 PE=1 SV=3;tr|C9JZD1|C9JZD1_HUMAN Actin-related protein 2/3 complex subunit 3 (Fragment) OS=Homo sapiens OX=9606 GN=ARPC3 PE=1 SV=1	3	7	7	7	4	5	6	4	6	5	6	6	5	6	6	5	6	6	6	6	6	7	4	5	6	4	6	5	6	6	5	6	6	5	6	6	6	6	6	7	4	5
O43324;D6RBD7;C9J1V9;H0YAL7;D6RCQ0;H0YAH9	O43324;D6RBD7;C9J1V9;H0YAL7	9;7;7;6;2;1	9;7;7;6;2;1	9;7;7;6;2;1	Eukaryotic translation elongation factor 1 epsilon-1	EEF1E1;EEF1E1-BLOC1S5	sp|O43324|MCA3_HUMAN Eukaryotic translation elongation factor 1 epsilon-1 OS=Homo sapiens OX=9606 GN=EEF1E1 PE=1 SV=1;tr|D6RBD7|D6RBD7_HUMAN Eukaryotic translation elongation factor 1 epsilon-1 OS=Homo sapiens OX=9606 GN=EEF1E1 PE=1 SV=1;tr|C9J1V9|C9J1V9_H	6	9	9	9	6	6	8	6	9	7	6	5	5	5	6	9	7	8	7	7	6	8	6	6	8	6	9	7	6	5	5	5	6	9	7	8	7	7	6	8	6	6
B0QY89;Q9Y262;B0QY90;C9JHP4;C9K0Q7;H7C3A0;H0Y7E6	B0QY89;Q9Y262;B0QY90	28;28;20;9;9;6;3	28;28;20;9;9;6;3	28;28;20;9;9;6;3	Eukaryotic translation initiation factor 3 subunit L	EIF3L	tr|B0QY89|B0QY89_HUMAN Eukaryotic translation initiation factor 3 subunit L OS=Homo sapiens OX=9606 GN=EIF3L PE=1 SV=1;sp|Q9Y262|EIF3L_HUMAN Eukaryotic translation initiation factor 3 subunit L OS=Homo sapiens OX=9606 GN=EIF3L PE=1 SV=1;tr|B0QY90|B0QY90_HU	7	28	28	28	18	18	22	22	23	23	21	12	15	18	19	22	24	22	22	26	25	23	18	18	22	22	23	23	21	12	15	18	19	22	24	22	22	26	25	23	18	18
Q6P1L8	Q6P1L8	4	4	4	39S ribosomal protein L14, mitochondrial	MRPL14	sp|Q6P1L8|RM14_HUMAN 39S ribosomal protein L14, mitochondrial OS=Homo sapiens OX=9606 GN=MRPL14 PE=1 SV=1	1	4	4	4	2	3	4	4	4	4	4	4	4	4	3	4	4	4	4	3	4	4	2	3	4	4	4	4	4	4	4	4	3	4	4	4	4	3	4	4	2	3
P08574	P08574	7	7	7	Cytochrome c1, heme protein, mitochondrial	CYC1	sp|P08574|CY1_HUMAN Cytochrome c1, heme protein, mitochondrial OS=Homo sapiens OX=9606 GN=CYC1 PE=1 SV=3	1	7	7	7	5	5	5	5	6	4	5	5	5	5	5	4	7	7	5	7	7	3	5	5	5	5	6	4	5	5	5	5	5	4	7	7	5	7	7	3	5	5
C9JA28;Q9UNL2	C9JA28;Q9UNL2	1;1	1;1	1;1	Translocon-associated protein subunit gamma	SSR3	tr|C9JA28|C9JA28_HUMAN Signal sequence receptor subunit gamma OS=Homo sapiens OX=9606 GN=SSR3 PE=1 SV=1;sp|Q9UNL2|SSRG_HUMAN Translocon-associated protein subunit gamma OS=Homo sapiens OX=9606 GN=SSR3 PE=1 SV=1	2	1	1	1	1	1	1	1	1	1	1	1	1	1	1	1	0	0	0	0	0	0	1	1	1	1	1	1	1	1	1	1	1	1	0	0	0	0	0	0	1	1
P61158;B4DXW1;F8WDR7;Q9P1U1;A0A0A0MTI9;H7C4J1;C9IZN3;Q9C0K3	P61158;B4DXW1	19;18;5;4;2;2;2;2	19;18;5;4;2;2;2;2	19;18;5;4;2;2;2;2	Actin-related protein 3	ACTR3	sp|P61158|ARP3_HUMAN Actin-related protein 3 OS=Homo sapiens OX=9606 GN=ACTR3 PE=1 SV=3;tr|B4DXW1|B4DXW1_HUMAN Actin-related protein 3 OS=Homo sapiens OX=9606 GN=ACTR3 PE=1 SV=1	8	19	19	19	8	6	11	6	11	9	11	11	10	12	9	11	14	18	17	16	16	18	8	6	11	6	11	9	11	11	10	12	9	11	14	18	17	16	16	18	8	6
E7ETK0;A0A2R8Y849;A0A2R8YD14;P62847;A0A2R8Y8A0	E7ETK0;A0A2R8Y849;A0A2R8YD14;P62847;A0A2R8Y8A0	5;5;5;5;3	5;5;5;5;3	5;5;5;5;3	40S ribosomal protein S24	RPS24	tr|E7ETK0|E7ETK0_HUMAN 40S ribosomal protein S24 OS=Homo sapiens OX=9606 GN=RPS24 PE=1 SV=1;tr|A0A2R8Y849|A0A2R8Y849_HUMAN 40S ribosomal protein S24 OS=Homo sapiens OX=9606 GN=RPS24 PE=1 SV=1;tr|A0A2R8YD14|A0A2R8YD14_HUMAN 40S ribosomal protein S24 OS=Homo	5	5	5	5	3	1	3	2	4	5	3	2	2	2	3	5	3	5	4	4	3	5	3	1	3	2	4	5	3	2	2	2	3	5	3	5	4	4	3	5	3	1
Q969V3;K7EMW4;A0A0C4DGP7;K7ELZ9;K7ENM2;K7EQ66;K7EN96	Q969V3;K7EMW4;A0A0C4DGP7;K7ELZ9	21;18;12;11;10;6;1	21;18;12;11;10;6;1	21;18;12;11;10;6;1	Nicalin	NCLN	sp|Q969V3|NCLN_HUMAN Nicalin OS=Homo sapiens OX=9606 GN=NCLN PE=1 SV=2;tr|K7EMW4|K7EMW4_HUMAN Nicalin OS=Homo sapiens OX=9606 GN=NCLN PE=1 SV=1;tr|A0A0C4DGP7|A0A0C4DGP7_HUMAN Nicalin (Fragment) OS=Homo sapiens OX=9606 GN=NCLN PE=1 SV=1;tr|K7ELZ9|K7ELZ9_HUM	7	21	21	21	16	18	18	16	20	18	17	13	14	18	17	17	17	19	18	18	17	17	16	18	18	16	20	18	17	13	14	18	17	17	17	19	18	18	17	17	16	18
Q92616	Q92616	112	112	112	Translational activator GCN1	GCN1L1	sp|Q92616|GCN1_HUMAN eIF-2-alpha kinase activator GCN1 OS=Homo sapiens OX=9606 GN=GCN1 PE=1 SV=6	1	112	112	112	67	70	85	74	93	84	72	59	52	65	79	82	86	102	91	97	101	101	67	70	85	74	93	84	72	59	52	65	79	82	86	102	91	97	101	101	67	70
C9JRZ6;F8WAR4;Q9NX63;A0A286YEX5	C9JRZ6;F8WAR4;Q9NX63;A0A286YEX5	7;6;6;4	7;6;6;4	7;6;6;4	MICOS complex subunit MIC19	CHCHD3	tr|C9JRZ6|C9JRZ6_HUMAN MICOS complex subunit MIC19 OS=Homo sapiens OX=9606 GN=CHCHD3 PE=1 SV=2;tr|F8WAR4|F8WAR4_HUMAN MICOS complex subunit MIC19 OS=Homo sapiens OX=9606 GN=CHCHD3 PE=1 SV=1;sp|Q9NX63|MIC19_HUMAN MICOS complex subunit MIC19 OS=Homo sapiens	4	7	7	7	6	3	4	4	5	4	5	4	5	5	6	6	3	3	2	3	3	3	6	3	4	4	5	4	5	4	5	5	6	6	3	3	2	3	3	3	6	3
P61163;R4GMT0;A0A1B0GVS3	P61163;R4GMT0;A0A1B0GVS3	20;16;12	20;16;12	13;12;8	Alpha-centractin	ACTR1A	sp|P61163|ACTZ_HUMAN Alpha-centractin OS=Homo sapiens OX=9606 GN=ACTR1A PE=1 SV=1;tr|R4GMT0|R4GMT0_HUMAN Alpha-centractin OS=Homo sapiens OX=9606 GN=ACTR1A PE=1 SV=1;tr|A0A1B0GVS3|A0A1B0GVS3_HUMAN Alpha-centractin OS=Homo sapiens OX=9606 GN=ACTR1A PE=1 SV=	3	20	20	13	5	3	9	5	12	10	9	7	5	8	8	11	14	18	15	15	14	18	5	3	9	5	12	10	9	7	5	8	8	11	14	18	15	15	14	18	3	2
A0A0J9YYL3;A0A0J9YVP6;A0A0J9YXJ8;A0A0J9YXX5;Q9UHX1;A0A0J9YVR6;E9PQ56;A0A0J9YWM1;H0YEM1;E9PN18;E9PMU7;H0YCP8;E9PL19	A0A0J9YYL3;A0A0J9YVP6;A0A0J9YXJ8;A0A0J9YXX5;Q9UHX1;A0A0J9YVR6;E9PQ56;A0A0J9YWM1;H0YEM1	23;23;22;22;22;14;14;13;13;9;8;6;5	23;23;22;22;22;14;14;13;13;9;8;6;5	23;23;22;22;22;14;14;13;13;9;8;6;5	Poly(U)-binding-splicing factor PUF60	PUF60	tr|A0A0J9YYL3|A0A0J9YYL3_HUMAN 60 kDa poly(U)-binding-splicing factor (Fragment) OS=Homo sapiens OX=9606 GN=PUF60 PE=1 SV=1;tr|A0A0J9YVP6|A0A0J9YVP6_HUMAN 60 kDa poly(U)-binding-splicing factor (Fragment) OS=Homo sapiens OX=9606 GN=PUF60 PE=1 SV=1;tr|A0A0J	13	23	23	23	15	13	19	16	19	17	16	12	9	15	14	17	21	22	22	22	22	21	15	13	19	16	19	17	16	12	9	15	14	17	21	22	22	22	22	21	15	13
P62310	P62310	3	3	3	U6 snRNA-associated Sm-like protein LSm3	LSM3	sp|P62310|LSM3_HUMAN U6 snRNA-associated Sm-like protein LSm3 OS=Homo sapiens OX=9606 GN=LSM3 PE=1 SV=2	1	3	3	3	3	3	1	3	3	3	3	2	2	3	3	2	3	3	3	3	3	3	3	3	1	3	3	3	3	2	2	3	3	2	3	3	3	3	3	3	3	3
P30046;B5MC82;A6NHG4;J3KQ18;H7C342	P30046;B5MC82;A6NHG4;J3KQ18	7;5;5;4;2	7;5;5;4;2	7;5;5;4;2	D-dopachrome decarboxylase;D-dopachrome decarboxylase-like protein	DDT;DDTL	sp|P30046|DOPD_HUMAN D-dopachrome decarboxylase OS=Homo sapiens OX=9606 GN=DDT PE=1 SV=3;tr|B5MC82|B5MC82_HUMAN D-dopachrome decarboxylase OS=Homo sapiens OX=9606 GN=DDT PE=3 SV=2;sp|A6NHG4|DDTL_HUMAN D-dopachrome decarboxylase-like protein OS=Homo sapiens	5	7	7	7	6	6	6	5	6	4	6	6	2	4	6	7	5	7	6	5	5	6	6	6	6	5	6	4	6	6	2	4	6	7	5	7	6	5	5	6	6	6
Q12931;I3L0K7;I3L239;I3L253;I3L2D5	Q12931;I3L0K7	27;21;8;1;1	27;21;8;1;1	27;21;8;1;1	Heat shock protein 75 kDa, mitochondrial	TRAP1	sp|Q12931|TRAP1_HUMAN Heat shock protein 75 kDa, mitochondrial OS=Homo sapiens OX=9606 GN=TRAP1 PE=1 SV=3;tr|I3L0K7|I3L0K7_HUMAN Heat shock protein 75 kDa, mitochondrial OS=Homo sapiens OX=9606 GN=TRAP1 PE=1 SV=1	5	27	27	27	12	12	12	14	19	14	20	13	9	17	16	12	23	26	23	25	24	26	12	12	12	14	19	14	20	13	9	17	16	12	23	26	23	25	24	26	12	12
Q5QPL9;Q9UKM9;Q5QPM0;Q5QPM1;Q5QPM2	Q5QPL9;Q9UKM9;Q5QPM0;Q5QPM1	12;12;8;7;4	12;12;8;7;4	12;12;8;7;4	RNA-binding protein Raly	RALY	tr|Q5QPL9|Q5QPL9_HUMAN RNA-binding protein Raly (Fragment) OS=Homo sapiens OX=9606 GN=RALY PE=1 SV=1;sp|Q9UKM9|RALY_HUMAN RNA-binding protein Raly OS=Homo sapiens OX=9606 GN=RALY PE=1 SV=1;tr|Q5QPM0|Q5QPM0_HUMAN RNA-binding protein Raly (Fragment) OS=Homo	5	12	12	12	6	3	3	2	5	7	9	10	9	10	1	8	9	10	8	7	8	9	6	3	3	2	5	7	9	10	9	10	1	8	9	10	8	7	8	9	6	3
A0A087WTP3;Q92945;M0R0I5;M0QYH3;M0QXW7;M0R3J3;M0QYG1;M0R0C6	A0A087WTP3;Q92945	27;27;13;8;6;5;3;3	27;27;13;8;6;5;3;3	25;25;13;8;6;3;1;1	Far upstream element-binding protein 2	KHSRP	tr|A0A087WTP3|A0A087WTP3_HUMAN Far upstream element-binding protein 2 OS=Homo sapiens OX=9606 GN=KHSRP PE=1 SV=1;sp|Q92945|FUBP2_HUMAN Far upstream element-binding protein 2 OS=Homo sapiens OX=9606 GN=KHSRP PE=1 SV=4	8	27	27	25	14	12	11	14	13	14	20	14	12	18	16	14	23	25	23	22	21	25	14	12	11	14	13	14	20	14	12	18	16	14	23	25	23	22	21	25	13	11
H3BUX2;O43169;D6RFH4;J3QR91	H3BUX2;O43169;D6RFH4	7;7;5;2	7;7;5;2	7;7;5;2	Cytochrome b5 type B	CYB5B	tr|H3BUX2|H3BUX2_HUMAN Cytochrome b5 type B OS=Homo sapiens OX=9606 GN=CYB5B PE=1 SV=2;sp|O43169|CYB5B_HUMAN Cytochrome b5 type B OS=Homo sapiens OX=9606 GN=CYB5B PE=1 SV=3;tr|D6RFH4|D6RFH4_HUMAN Cytochrome b5 type B OS=Homo sapiens OX=9606 GN=CYB5B PE=1 S	4	7	7	7	3	3	1	0	2	2	3	0	0	2	1	5	5	7	5	5	5	7	3	3	1	0	2	2	3	0	0	2	1	5	5	7	5	5	5	7	3	3
P56556;A0A2Y9D025;R4GN43	P56556;A0A2Y9D025;R4GN43	4;4;3	4;4;3	4;4;3	NADH dehydrogenase [ubiquinone] 1 alpha subcomplex subunit 6	NDUFA6	sp|P56556|NDUA6_HUMAN NADH dehydrogenase [ubiquinone] 1 alpha subcomplex subunit 6 OS=Homo sapiens OX=9606 GN=NDUFA6 PE=1 SV=4;tr|A0A2Y9D025|A0A2Y9D025_HUMAN Complex I-B14 OS=Homo sapiens OX=9606 GN=NDUFA6 PE=1 SV=1;tr|R4GN43|R4GN43_HUMAN Complex I-B14 OS=	3	4	4	4	3	1	2	4	4	4	4	4	4	4	4	4	4	4	4	4	3	3	3	1	2	4	4	4	4	4	4	4	4	4	4	4	4	4	3	3	3	1
Q99436;Q5TBG5	Q99436	7;2	7;2	7;2	Proteasome subunit beta type-7	PSMB7	sp|Q99436|PSB7_HUMAN Proteasome subunit beta type-7 OS=Homo sapiens OX=9606 GN=PSMB7 PE=1 SV=1	2	7	7	7	3	4	5	2	5	4	4	4	4	4	6	6	5	7	6	7	7	6	3	4	5	2	5	4	4	4	4	4	6	6	5	7	6	7	7	6	3	4
C9J712;P35080;C9J2N0	C9J712;P35080;C9J2N0	5;5;3	5;5;3	2;2;1	Profilin-2;Profilin	PFN2	tr|C9J712|C9J712_HUMAN Profilin OS=Homo sapiens OX=9606 GN=PFN2 PE=1 SV=1;sp|P35080|PROF2_HUMAN Profilin-2 OS=Homo sapiens OX=9606 GN=PFN2 PE=1 SV=3;tr|C9J2N0|C9J2N0_HUMAN Profilin OS=Homo sapiens OX=9606 GN=PFN2 PE=1 SV=1	3	5	5	2	4	4	4	4	4	4	4	4	4	4	4	4	4	4	4	5	4	4	4	4	4	4	4	4	4	4	4	4	4	4	4	4	4	5	4	4	1	1
A6NGP5;Q9H910;H3BU16;H3BMV3;H3BMT0;H3BTV5;H3BMM8;B4E1P3	A6NGP5;Q9H910;H3BU16;H3BMV3;H3BMT0;H3BTV5	7;7;6;5;4;4;2;2	7;7;6;5;4;4;2;2	7;7;6;5;4;4;2;2	Hematological and neurological expressed 1-like protein	HN1L	tr|A6NGP5|A6NGP5_HUMAN Jupiter microtubule-associated homolog 2 OS=Homo sapiens OX=9606 GN=JPT2 PE=1 SV=2;sp|Q9H910|JUPI2_HUMAN Jupiter microtubule associated homolog 2 OS=Homo sapiens OX=9606 GN=JPT2 PE=1 SV=1;tr|H3BU16|H3BU16_HUMAN Jupiter microtubule-as	8	7	7	7	2	2	4	5	4	4	6	4	3	5	5	4	4	4	5	4	4	5	2	2	4	5	4	4	6	4	3	5	5	4	4	4	5	4	4	5	2	2
P09661;H0YMA0;H0YLR3;H0YKK0	P09661;H0YMA0;H0YLR3	12;8;7;5	12;8;7;5	12;8;7;5	U2 small nuclear ribonucleoprotein A	SNRPA1	sp|P09661|RU2A_HUMAN U2 small nuclear ribonucleoprotein A OS=Homo sapiens OX=9606 GN=SNRPA1 PE=1 SV=2;tr|H0YMA0|H0YMA0_HUMAN U2 small nuclear ribonucleoprotein A (Fragment) OS=Homo sapiens OX=9606 GN=SNRPA1 PE=1 SV=1;tr|H0YLR3|H0YLR3_HUMAN U2 small nucle	4	12	12	12	6	4	3	5	7	7	7	6	5	7	7	7	8	10	10	10	10	10	6	4	3	5	7	7	7	6	5	7	7	7	8	10	10	10	10	10	6	4
P35998;C9JLS9	P35998	25;11	25;11	25;11	26S protease regulatory subunit 7	PSMC2	sp|P35998|PRS7_HUMAN 26S proteasome regulatory subunit 7 OS=Homo sapiens OX=9606 GN=PSMC2 PE=1 SV=3	2	25	25	25	14	16	19	16	24	22	23	18	15	22	21	17	22	21	21	21	22	23	14	16	19	16	24	22	23	18	15	22	21	17	22	21	21	21	22	23	14	16
Q14192	Q14192	3	3	3	Four and a half LIM domains protein 2	FHL2	sp|Q14192|FHL2_HUMAN Four and a half LIM domains protein 2 OS=Homo sapiens OX=9606 GN=FHL2 PE=1 SV=3	1	3	3	3	3	3	3	3	3	3	3	3	3	3	3	3	3	3	2	1	3	3	3	3	3	3	3	3	3	3	3	3	3	3	3	3	2	1	3	3	3	3
A0A087WZN1;O43837;A0A087X2E5;A0A0D9SG66	A0A087WZN1;O43837;A0A087X2E5	19;19;17;6	19;19;17;6	19;19;17;6	Isocitrate dehydrogenase [NAD] subunit, mitochondrial;Isocitrate dehydrogenase [NAD] subunit beta, mitochondrial	IDH3B	tr|A0A087WZN1|A0A087WZN1_HUMAN Isocitrate dehydrogenase [NAD] subunit, mitochondrial OS=Homo sapiens OX=9606 GN=IDH3B PE=1 SV=1;sp|O43837|IDH3B_HUMAN Isocitrate dehydrogenase [NAD] subunit beta, mitochondrial OS=Homo sapiens OX=9606 GN=IDH3B PE=1 SV=2;tr|A	4	19	19	19	8	7	5	6	11	9	10	8	8	9	10	15	13	17	15	15	14	16	8	7	5	6	11	9	10	8	8	9	10	15	13	17	15	15	14	16	8	7
P04899;P19087;P11488;A8MTJ3;A0A3B3ITG4;A0A3B3IRK0;A0A3B3IU77;A0A3B3IS42;A0A1W2PRE1;A0A3B3ITX3;A2A2R6;A0A1W2PQK2;A0A087WTB6;A0A087WZE5;F8WE78	P04899	14;3;2;2;1;1;1;1;1;1;1;1;1;1;1	14;3;2;2;1;1;1;1;1;1;1;1;1;1;1	7;0;0;0;0;0;0;0;0;0;0;0;0;0;0	Guanine nucleotide-binding protein G(i) subunit alpha-2	GNAI2	sp|P04899|GNAI2_HUMAN Guanine nucleotide-binding protein G(i) subunit alpha-2 OS=Homo sapiens OX=9606 GN=GNAI2 PE=1 SV=3	15	14	14	7	8	8	10	7	10	8	10	8	6	9	9	8	10	12	11	9	11	11	8	8	10	7	10	8	10	8	6	9	9	8	10	12	11	9	11	11	4	4
P52943;H0YFA4;H0YHD8	P52943;H0YFA4;H0YHD8	7;6;5	7;6;5	7;6;5	Cysteine-rich protein 2	CRIP2	sp|P52943|CRIP2_HUMAN Cysteine-rich protein 2 OS=Homo sapiens OX=9606 GN=CRIP2 PE=1 SV=1;tr|H0YFA4|H0YFA4_HUMAN Cysteine-rich protein 2 (Fragment) OS=Homo sapiens OX=9606 GN=CRIP2 PE=1 SV=1;tr|H0YHD8|H0YHD8_HUMAN Cysteine-rich protein 2 (Fragment) OS=Homo	3	7	7	7	1	2	3	2	2	3	4	2	2	3	3	4	6	6	7	6	5	6	1	2	3	2	2	3	4	2	2	3	3	4	6	6	7	6	5	6	1	2
Q9NZI8	Q9NZI8	14	14	12	Insulin-like growth factor 2 mRNA-binding protein 1	IGF2BP1	sp|Q9NZI8|IF2B1_HUMAN Insulin-like growth factor 2 mRNA-binding protein 1 OS=Homo sapiens OX=9606 GN=IGF2BP1 PE=1 SV=2	1	14	14	12	10	7	10	9	14	13	12	12	11	13	11	13	0	2	0	1	0	2	10	7	10	9	14	13	12	12	11	13	11	13	0	2	0	1	0	2	8	6
P02751;H0Y7Z1;H0Y4K8	P02751;H0Y7Z1	37;23;3	37;23;3	37;23;3	Fibronectin;Anastellin;Ugl-Y1;Ugl-Y2;Ugl-Y3	FN1	sp|P02751|FINC_HUMAN Fibronectin OS=Homo sapiens OX=9606 GN=FN1 PE=1 SV=5;tr|H0Y7Z1|H0Y7Z1_HUMAN Fibronectin (Fragment) OS=Homo sapiens OX=9606 GN=FN1 PE=1 SV=1	3	37	37	37	28	26	25	24	24	24	31	32	26	31	22	31	7	10	2	16	10	8	28	26	25	24	24	24	31	32	26	31	22	31	7	10	2	16	10	8	28	26
Q9Y3F4;H0YH33	Q9Y3F4	15;4	15;4	15;4	Serine-threonine kinase receptor-associated protein	STRAP	sp|Q9Y3F4|STRAP_HUMAN Serine-threonine kinase receptor-associated protein OS=Homo sapiens OX=9606 GN=STRAP PE=1 SV=1	2	15	15	15	14	14	13	13	14	15	13	9	10	12	12	14	14	13	13	13	13	14	14	14	13	13	14	15	13	9	10	12	12	14	14	13	13	13	13	14	14	14
Q9BWJ5	Q9BWJ5	3	3	3	Splicing factor 3B subunit 5	SF3B5	sp|Q9BWJ5|SF3B5_HUMAN Splicing factor 3B subunit 5 OS=Homo sapiens OX=9606 GN=SF3B5 PE=1 SV=1	1	3	3	3	3	3	3	3	3	3	3	3	2	3	3	2	3	3	3	3	3	3	3	3	3	3	3	3	3	3	2	3	3	2	3	3	3	3	3	3	3	3
Q13162;H7C3T4;A6NJJ0;A6NG45	Q13162;H7C3T4	17;11;6;5	13;7;6;5	13;7;6;5	Peroxiredoxin-4	PRDX4	sp|Q13162|PRDX4_HUMAN Peroxiredoxin-4 OS=Homo sapiens OX=9606 GN=PRDX4 PE=1 SV=1;tr|H7C3T4|H7C3T4_HUMAN Peroxiredoxin-4 (Fragment) OS=Homo sapiens OX=9606 GN=PRDX4 PE=1 SV=1	4	17	13	13	9	8	13	13	13	10	13	8	11	14	10	10	16	16	16	17	16	16	6	6	10	10	10	7	10	5	8	11	7	7	12	12	12	13	12	12	6	6
Q96HT8	Q96HT8	1	1	1	MORF4 family-associated protein 1-like 1	MRFAP1L1	sp|Q96HT8|MR1L1_HUMAN MORF4 family-associated protein 1-like 1 OS=Homo sapiens OX=9606 GN=MRFAP1L1 PE=1 SV=1	1	1	1	1	1	1	1	0	1	1	1	1	1	0	1	1	1	1	0	1	0	0	1	1	1	0	1	1	1	1	1	0	1	1	1	1	0	1	0	0	1	1
O75340;A0A024QZ42;H0Y9X3;A0A087WZ38;E7EPW6;D6RA21;Q86W51	O75340;A0A024QZ42	10;6;3;3;2;1;1	10;6;3;3;2;1;1	10;6;3;3;2;1;1	Programmed cell death protein 6	PDCD6	sp|O75340|PDCD6_HUMAN Programmed cell death protein 6 OS=Homo sapiens OX=9606 GN=PDCD6 PE=1 SV=1;tr|A0A024QZ42|A0A024QZ42_HUMAN HCG1985580, isoform CRA_c OS=Homo sapiens OX=9606 GN=PDCD6 PE=1 SV=1	7	10	10	10	6	5	7	8	9	5	8	5	5	6	8	9	8	10	10	10	10	10	6	5	7	8	9	5	8	5	5	6	8	9	8	10	10	10	10	10	6	5
P62873;B1AKQ8;F6UT28;F6X3N5;F5H8J8;F5H100;B3KVK2;F5H0S8;E9PCP0;P16520	P62873;B1AKQ8;F6UT28;F6X3N5	9;7;7;6;2;2;2;2;2;2	9;7;7;6;2;2;2;2;2;2	4;3;3;2;0;0;1;0;0;0	Guanine nucleotide-binding protein G(I)/G(S)/G(T) subunit beta-1	GNB1	sp|P62873|GBB1_HUMAN Guanine nucleotide-binding protein G(I)/G(S)/G(T) subunit beta-1 OS=Homo sapiens OX=9606 GN=GNB1 PE=1 SV=3;tr|B1AKQ8|B1AKQ8_HUMAN Guanine nucleotide-binding protein G(I)/G(S)/G(T) subunit beta-1 (Fragment) OS=Homo sapiens OX=9606 GN=GN	10	9	9	4	5	5	5	5	4	6	5	5	4	4	4	5	7	9	8	8	8	9	5	5	5	5	4	6	5	5	4	4	4	5	7	9	8	8	8	9	1	1
O60664;K7ERZ3;K7EL96;K7ER39	O60664;K7ERZ3	17;13;8;5	17;13;8;5	17;13;8;5	Perilipin-3	PLIN3	sp|O60664|PLIN3_HUMAN Perilipin-3 OS=Homo sapiens OX=9606 GN=PLIN3 PE=1 SV=3;tr|K7ERZ3|K7ERZ3_HUMAN Perilipin-3 (Fragment) OS=Homo sapiens OX=9606 GN=PLIN3 PE=1 SV=1	4	17	17	17	10	10	10	11	12	11	11	10	9	11	10	14	13	16	15	16	16	16	10	10	10	11	12	11	11	10	9	11	10	14	13	16	15	16	16	16	10	10
P61009	P61009	5	5	5	Signal peptidase complex subunit 3	SPCS3	sp|P61009|SPCS3_HUMAN Signal peptidase complex subunit 3 OS=Homo sapiens OX=9606 GN=SPCS3 PE=1 SV=1	1	5	5	5	3	3	3	3	5	4	3	5	4	4	5	5	5	5	4	2	4	3	3	3	3	3	5	4	3	5	4	4	5	5	5	5	4	2	4	3	3	3
A0A494C039;E9PJ21;A0A087WWI4;K7EQK2;J3KTF1;J3QL06;Q9BST8;J3QQH7;J3QLE9;A0A087WW13;A0A087X214;A0A2R8Y358;A0A1W2PS94;Q9BXT5	A0A494C039;E9PJ21;A0A087WWI4;K7EQK2	50;34;34;34;17;16;10;10;10;7;6;1;1;1	50;34;34;34;17;16;10;10;10;7;6;1;1;1	2;0;0;0;0;0;0;0;0;0;0;0;0;0		HYOU1	tr|A0A494C039|A0A494C039_HUMAN Hypoxia up-regulated protein 1 OS=Homo sapiens OX=9606 GN=HYOU1 PE=1 SV=1;tr|E9PJ21|E9PJ21_HUMAN Hypoxia up-regulated protein 1 (Fragment) OS=Homo sapiens OX=9606 GN=HYOU1 PE=1 SV=1;tr|A0A087WWI4|A0A087WWI4_HUMAN Hypoxia up-r	14	50	50	2	23	22	36	35	25	21	34	22	31	40	27	28	37	40	33	44	40	41	23	22	36	35	25	21	34	22	31	40	27	28	37	40	33	44	40	41	1	0
A0A087WU53;Q9H0U3	A0A087WU53;Q9H0U3	9;9	9;9	9;9	Magnesium transporter protein 1	MAGT1	tr|A0A087WU53|A0A087WU53_HUMAN Dolichyl-diphosphooligosaccharide--protein glycosyltransferase subunit MAGT1 OS=Homo sapiens OX=9606 GN=MAGT1 PE=1 SV=1;sp|Q9H0U3|MAGT1_HUMAN Magnesium transporter protein 1 OS=Homo sapiens OX=9606 GN=MAGT1 PE=1 SV=1	2	9	9	9	6	7	7	8	8	9	9	4	7	6	8	8	8	8	6	7	8	7	6	7	7	8	8	9	9	4	7	6	8	8	8	8	6	7	8	7	6	7
Q5T123;Q9H299	Q5T123;Q9H299	5;5	5;5	5;5	SH3 domain-binding glutamic acid-rich-like protein 3	SH3BGRL3	tr|Q5T123|Q5T123_HUMAN SH3 domain-binding glutamic acid-rich-like protein 3 OS=Homo sapiens OX=9606 GN=SH3BGRL3 PE=1 SV=1;sp|Q9H299|SH3L3_HUMAN SH3 domain-binding glutamic acid-rich-like protein 3 OS=Homo sapiens OX=9606 GN=SH3BGRL3 PE=1 SV=1	2	5	5	5	3	3	3	3	3	3	3	3	1	3	2	2	3	3	5	4	4	4	3	3	3	3	3	3	3	3	1	3	2	2	3	3	5	4	4	4	3	3
P35232;C9JW96;C9JZ20;E7ESE2;E9PCW0;D6RBK0	P35232;C9JW96;C9JZ20;E7ESE2;E9PCW0	19;15;12;12;12;6	19;15;12;12;12;6	19;15;12;12;12;6	Prohibitin	PHB	sp|P35232|PHB_HUMAN Prohibitin OS=Homo sapiens OX=9606 GN=PHB PE=1 SV=1;tr|C9JW96|C9JW96_HUMAN Prohibitin (Fragment) OS=Homo sapiens OX=9606 GN=PHB PE=1 SV=2;tr|C9JZ20|C9JZ20_HUMAN Prohibitin (Fragment) OS=Homo sapiens OX=9606 GN=PHB PE=1 SV=1;tr|E7ESE2|E7	6	19	19	19	14	13	11	13	13	13	17	9	10	10	15	15	16	18	16	14	15	16	14	13	11	13	13	13	17	9	10	10	15	15	16	18	16	14	15	16	14	13
Q9H334;A0A3B3IST0;A0A3B3IST6;A0A3B3IT66;A0A0B4J2F3;G5E965;A0A3B3IRS5;C9J0F0;H0Y882;A0A3B3IUB6;A0A3B3IRW5;A0A3B3IS87;A0A3B3IT14;A0A3B3IU15;A0A3B3IU08;A0A3B3ISQ6;C9J5T4;A0A3B3IT26;A0A087X2G3;C9IYY1;A0A3B3ISA4;A0A3B3ISQ7;A0A087WVT2;A0A3B3IRY1	Q9H334;A0A3B3IST0;A0A3B3IST6;A0A3B3IT66;A0A0B4J2F3;G5E965;A0A3B3IRS5;C9J0F0;H0Y882;A0A3B3IUB6;A0A3B3IRW5;A0A3B3IS87;A0A3B3IT14	12;12;12;11;11;11;10;10;9;9;9;9;9;3;3;3;2;2;2;2;2;1;1;1	12;12;12;11;11;11;10;10;9;9;9;9;9;3;3;3;2;2;2;2;2;1;1;1	12;12;12;11;11;11;10;10;9;9;9;9;9;3;3;3;2;2;2;2;2;1;1;1	Forkhead box protein P1	FOXP1	sp|Q9H334|FOXP1_HUMAN Forkhead box protein P1 OS=Homo sapiens OX=9606 GN=FOXP1 PE=1 SV=1;tr|A0A3B3IST0|A0A3B3IST0_HUMAN Forkhead box protein P1 OS=Homo sapiens OX=9606 GN=FOXP1 PE=1 SV=1;tr|A0A3B3IST6|A0A3B3IST6_HUMAN Forkhead box protein P1 (Fragment) OS=	24	12	12	12	8	9	8	6	7	6	7	7	7	6	7	8	7	7	8	8	5	7	8	9	8	6	7	6	7	7	7	6	7	8	7	7	8	8	5	7	8	9
Q92598;A0A0A0MSM0;R4GN69;Q5TBM3	Q92598;A0A0A0MSM0	36;31;7;6	35;30;7;6	34;29;7;6	Heat shock protein 105 kDa	HSPH1	sp|Q92598|HS105_HUMAN Heat shock protein 105 kDa OS=Homo sapiens OX=9606 GN=HSPH1 PE=1 SV=1;tr|A0A0A0MSM0|A0A0A0MSM0_HUMAN Heat shock protein 105 kDa OS=Homo sapiens OX=9606 GN=HSPH1 PE=1 SV=1	4	36	35	34	16	16	14	15	23	13	19	14	13	22	22	21	28	33	27	30	30	36	16	16	14	15	22	13	18	13	13	21	22	21	27	32	26	29	29	35	15	15
Q9UNZ5	Q9UNZ5	2	2	2	Leydig cell tumor 10 kDa protein homolog	C19orf53	sp|Q9UNZ5|L10K_HUMAN Leydig cell tumor 10 kDa protein homolog OS=Homo sapiens OX=9606 GN=C19orf53 PE=1 SV=1	1	2	2	2	2	2	2	2	1	2	1	1	2	2	2	2	1	2	2	1	1	2	2	2	2	2	1	2	1	1	2	2	2	2	1	2	2	1	1	2	2	2
K7EM18;P41567;O60739;K7EQP2	K7EM18;P41567;O60739	7;7;5;1	7;7;5;1	7;7;5;1	Eukaryotic translation initiation factor 1;Eukaryotic translation initiation factor 1b	EIF1;EIF1B	tr|K7EM18|K7EM18_HUMAN Eukaryotic translation initiation factor 1 OS=Homo sapiens OX=9606 GN=EIF1 PE=1 SV=1;sp|P41567|EIF1_HUMAN Eukaryotic translation initiation factor 1 OS=Homo sapiens OX=9606 GN=EIF1 PE=1 SV=1;sp|O60739|EIF1B_HUMAN Eukaryotic translati	4	7	7	7	4	5	4	4	4	3	6	4	4	4	3	5	5	7	6	7	5	5	4	5	4	4	4	3	6	4	4	4	3	5	5	7	6	7	5	5	4	5
Q8WWM7;H3BUF6;H3BSK9;H3BUE3;H3BSQ5;H3BRB0;A0A0C4DGL7	Q8WWM7;H3BUF6;H3BSK9	26;24;14;7;5;1;1	26;24;14;7;5;1;1	26;24;14;7;5;1;1	Ataxin-2-like protein	ATXN2L	sp|Q8WWM7|ATX2L_HUMAN Ataxin-2-like protein OS=Homo sapiens OX=9606 GN=ATXN2L PE=1 SV=2;tr|H3BUF6|H3BUF6_HUMAN Ataxin-2-like protein OS=Homo sapiens OX=9606 GN=ATXN2L PE=1 SV=1;tr|H3BSK9|H3BSK9_HUMAN Ataxin-2-like protein (Fragment) OS=Homo sapiens OX=9606	7	26	26	26	16	13	19	16	21	18	19	14	19	20	20	20	20	20	18	19	19	24	16	13	19	16	21	18	19	14	19	20	20	20	20	20	18	19	19	24	16	13
P46977;A0A0C4DH80;E9PN73;E9PI32;H0YET6	P46977	21;5;5;5;5	21;5;5;5;5	20;4;4;4;5	Dolichyl-diphosphooligosaccharide--protein glycosyltransferase subunit STT3A	STT3A	sp|P46977|STT3A_HUMAN Dolichyl-diphosphooligosaccharide--protein glycosyltransferase subunit STT3A OS=Homo sapiens OX=9606 GN=STT3A PE=1 SV=2	5	21	21	20	13	12	13	11	14	13	14	12	10	14	12	13	17	19	17	19	16	16	13	12	13	11	14	13	14	12	10	14	12	13	17	19	17	19	16	16	12	11
A0A3B3IUA2;B1AHD1;P55769;A0A3B3IRU2;A0A3B3ISH1;A0A3B3ISK4	A0A3B3IUA2;B1AHD1;P55769;A0A3B3IRU2	4;3;3;2;1;1	4;3;3;2;1;1	4;3;3;2;1;1	NHP2-like protein 1;NHP2-like protein 1, N-terminally processed	NHP2L1	tr|A0A3B3IUA2|A0A3B3IUA2_HUMAN Ribonucloprotein OS=Homo sapiens OX=9606 GN=SNU13 PE=1 SV=1;tr|B1AHD1|B1AHD1_HUMAN Ribonucloprotein OS=Homo sapiens OX=9606 GN=SNU13 PE=1 SV=1;sp|P55769|NH2L1_HUMAN NHP2-like protein 1 OS=Homo sapiens OX=9606 GN=SNU13 PE=1 SV	6	4	4	4	3	3	4	3	3	2	3	3	3	3	2	3	3	4	4	4	4	3	3	3	4	3	3	2	3	3	3	3	2	3	3	4	4	4	4	3	3	3
P31944	P31944	17	17	17	Caspase-14;Caspase-14 subunit p17, mature form;Caspase-14 subunit p10, mature form;Caspase-14 subunit p20, intermediate form;Caspase-14 subunit p8, intermediate form	CASP14	sp|P31944|CASPE_HUMAN Caspase-14 OS=Homo sapiens OX=9606 GN=CASP14 PE=1 SV=2	1	17	17	17	6	5	14	10	9	14	8	7	9	9	8	8	15	6	9	12	13	9	6	5	14	10	9	14	8	7	9	9	8	8	15	6	9	12	13	9	6	5
O60884;I3L320;A0A087WT48	O60884	17;2;2	17;2;2	17;2;2	DnaJ homolog subfamily A member 2	DNAJA2	sp|O60884|DNJA2_HUMAN DnaJ homolog subfamily A member 2 OS=Homo sapiens OX=9606 GN=DNAJA2 PE=1 SV=1	3	17	17	17	10	8	8	10	11	13	11	8	7	8	11	12	9	13	12	11	11	15	10	8	8	10	11	13	11	8	7	8	11	12	9	13	12	11	11	15	10	8
P41252;A0A0A0MSX9;J3KR24;Q5TCD1;Q5TCC6;Q5TCC9	P41252;A0A0A0MSX9;J3KR24	47;46;42;11;3;1	47;46;42;11;3;1	47;46;42;11;3;1	Isoleucine--tRNA ligase, cytoplasmic	IARS	sp|P41252|SYIC_HUMAN Isoleucine--tRNA ligase, cytoplasmic OS=Homo sapiens OX=9606 GN=IARS1 PE=1 SV=2;tr|A0A0A0MSX9|A0A0A0MSX9_HUMAN Isoleucyl-tRNA synthetase OS=Homo sapiens OX=9606 GN=IARS1 PE=1 SV=1;tr|J3KR24|J3KR24_HUMAN Isoleucyl-tRNA synthetase OS=Hom	6	47	47	47	29	29	31	27	36	32	30	20	19	29	31	31	39	41	37	44	40	41	29	29	31	27	36	32	30	20	19	29	31	31	39	41	37	44	40	41	29	29
O96000;H3BPJ9;H3BV16	O96000;H3BPJ9;H3BV16	8;8;6	8;8;6	8;8;6	NADH dehydrogenase [ubiquinone] 1 beta subcomplex subunit 10	NDUFB10	sp|O96000|NDUBA_HUMAN NADH dehydrogenase [ubiquinone] 1 beta subcomplex subunit 10 OS=Homo sapiens OX=9606 GN=NDUFB10 PE=1 SV=3;tr|H3BPJ9|H3BPJ9_HUMAN Complex I-PDSW OS=Homo sapiens OX=9606 GN=NDUFB10 PE=1 SV=1;tr|H3BV16|H3BV16_HUMAN Complex I-PDSW (Fragme	3	8	8	8	5	3	5	3	7	6	4	6	5	5	6	7	7	7	4	5	5	6	5	3	5	3	7	6	4	6	5	5	6	7	7	7	4	5	5	6	5	3
Q7L1Q6;C9IZ80;C9JFN4;H0Y503;C9J188;C9JWF5;C9JV57	Q7L1Q6;C9IZ80	18;13;6;5;2;2;1	17;13;6;5;2;2;1	17;13;6;5;2;2;1	Basic leucine zipper and W2 domain-containing protein 1	BZW1	sp|Q7L1Q6|BZW1_HUMAN Basic leucine zipper and W2 domain-containing protein 1 OS=Homo sapiens OX=9606 GN=BZW1 PE=1 SV=1;tr|C9IZ80|C9IZ80_HUMAN Basic leucine zipper and W2 domain-containing protein 1 (Fragment) OS=Homo sapiens OX=9606 GN=BZW1 PE=1 SV=1	7	18	17	17	11	10	11	12	14	9	13	11	10	13	12	11	13	14	12	13	14	18	10	9	10	11	13	8	12	10	9	12	11	10	12	13	11	12	13	17	10	9
B8ZZN6;P63165;B8ZZJ0;B9A032;B8ZZ67;G2XKQ0	B8ZZN6;P63165;B8ZZJ0;B9A032	5;5;3;3;2;2	5;5;3;3;2;2	5;5;3;3;2;2	Small ubiquitin-related modifier 1	SUMO1	tr|B8ZZN6|B8ZZN6_HUMAN Small ubiquitin-related modifier 1 OS=Homo sapiens OX=9606 GN=SUMO1 PE=1 SV=1;sp|P63165|SUMO1_HUMAN Small ubiquitin-related modifier 1 OS=Homo sapiens OX=9606 GN=SUMO1 PE=1 SV=1;tr|B8ZZJ0|B8ZZJ0_HUMAN Small ubiquitin-related modifier	6	5	5	5	4	3	4	4	4	4	3	2	5	3	4	3	4	4	4	4	4	4	4	3	4	4	4	4	3	2	5	3	4	3	4	4	4	4	4	4	4	3
P11182;Q5VVL7	P11182;Q5VVL7	19;14	19;14	19;14	Lipoamide acyltransferase component of branched-chain alpha-keto acid dehydrogenase complex, mitochondrial	DBT	sp|P11182|ODB2_HUMAN Lipoamide acyltransferase component of branched-chain alpha-keto acid dehydrogenase complex, mitochondrial OS=Homo sapiens OX=9606 GN=DBT PE=1 SV=3;tr|Q5VVL7|Q5VVL7_HUMAN Dihydrolipoamide acetyltransferase component of pyruvate dehydro	2	19	19	19	11	10	9	9	18	16	13	16	14	16	13	13	9	14	12	12	11	16	11	10	9	9	18	16	13	16	14	16	13	13	9	14	12	12	11	16	11	10
P62195;J3QSA9;J3QQM1;J3KRP2;J3QLH6;J3QSE0;J3QRW1;J3QRR3;J3KTQ9	P62195;J3QSA9;J3QQM1;J3KRP2;J3QLH6	24;15;15;14;13;10;9;5;1	24;15;15;14;13;10;9;5;1	23;14;14;13;12;10;8;4;1	26S protease regulatory subunit 8	PSMC5	sp|P62195|PRS8_HUMAN 26S proteasome regulatory subunit 8 OS=Homo sapiens OX=9606 GN=PSMC5 PE=1 SV=1;tr|J3QSA9|J3QSA9_HUMAN 26S proteasome regulatory subunit 8 (Fragment) OS=Homo sapiens OX=9606 GN=PSMC5 PE=1 SV=1;tr|J3QQM1|J3QQM1_HUMAN 26S proteasome regul	9	24	24	23	5	4	9	8	12	11	15	7	8	12	12	10	16	23	20	20	20	23	5	4	9	8	12	11	15	7	8	12	12	10	16	23	20	20	20	23	4	3
Q8N4V1	Q8N4V1	2	2	2	Membrane magnesium transporter 1	MMGT1	sp|Q8N4V1|MMGT1_HUMAN Membrane magnesium transporter 1 OS=Homo sapiens OX=9606 GN=MMGT1 PE=1 SV=1	1	2	2	2	1	0	2	2	2	2	2	2	2	1	2	2	2	2	2	1	2	2	1	0	2	2	2	2	2	2	2	1	2	2	2	2	2	1	2	2	1	0
Q14671;Q5T1Z4;Q5T1Z8;H0YEH2;E9PR38;H0YDK8;H0YC97;H0YDC5;E9PM68;E9PL65;E9PMX1	Q14671;Q5T1Z4;Q5T1Z8;H0YEH2;E9PR38;H0YDK8	27;26;26;25;19;14;4;3;2;2;2	27;26;26;25;19;14;4;3;2;2;2	23;22;22;21;15;10;2;2;2;2;2	Pumilio homolog 1	PUM1	sp|Q14671|PUM1_HUMAN Pumilio homolog 1 OS=Homo sapiens OX=9606 GN=PUM1 PE=1 SV=3;tr|Q5T1Z4|Q5T1Z4_HUMAN Pumilio homolog 1 OS=Homo sapiens OX=9606 GN=PUM1 PE=1 SV=1;tr|Q5T1Z8|Q5T1Z8_HUMAN Pumilio homolog 1 OS=Homo sapiens OX=9606 GN=PUM1 PE=1 SV=1;tr|H0YEH2	11	27	27	23	18	13	21	15	16	17	19	17	18	23	17	17	20	22	19	17	19	18	18	13	21	15	16	17	19	17	18	23	17	17	20	22	19	17	19	18	17	12
P46783;A0A2R8Y6L3;F6U211;A0A2R8Y7H1;A0A2R8YFH6;Q9NQ39	P46783;A0A2R8Y6L3;F6U211;A0A2R8Y7H1;A0A2R8YFH6;Q9NQ39	9;7;7;7;7;5	2;0;0;0;0;2	2;0;0;0;0;2	40S ribosomal protein S10;Putative 40S ribosomal protein S10-like	RPS10;RPS10P5	sp|P46783|RS10_HUMAN 40S ribosomal protein S10 OS=Homo sapiens OX=9606 GN=RPS10 PE=1 SV=1;tr|A0A2R8Y6L3|A0A2R8Y6L3_HUMAN RPS10-NUDT3 readthrough (Fragment) OS=Homo sapiens OX=9606 GN=RPS10-NUDT3 PE=3 SV=1;tr|F6U211|F6U211_HUMAN 40S ribosomal protein S10 OS	6	9	2	2	4	4	3	5	7	6	7	6	5	7	6	8	7	8	8	7	7	7	1	2	1	2	2	2	2	2	2	2	2	2	2	2	2	2	2	2	1	2
Q8N1F7;H3BVG0;H3BM93;H3BRI8;H3BNN5;H3BV11;H3BP95;H3BVE2;H3BMX0;H3BRD9;H3BPA9;H3BV15;H3BNG7	Q8N1F7;H3BVG0	34;32;10;9;8;8;6;5;5;5;5;3;1	34;32;10;9;8;8;6;5;5;5;5;3;1	34;32;10;9;8;8;6;5;5;5;5;3;1	Nuclear pore complex protein Nup93	NUP93	sp|Q8N1F7|NUP93_HUMAN Nuclear pore complex protein Nup93 OS=Homo sapiens OX=9606 GN=NUP93 PE=1 SV=2;tr|H3BVG0|H3BVG0_HUMAN Nuclear pore complex protein Nup93 OS=Homo sapiens OX=9606 GN=NUP93 PE=1 SV=1	13	34	34	34	25	22	27	24	27	25	21	23	22	22	25	28	24	24	22	23	24	27	25	22	27	24	27	25	21	23	22	22	25	28	24	24	22	23	24	27	25	22
Q9NRL3;F5GYK2;M0R0P4;M0R2A7;M0QYS2;M0R0W8;M0R317;M0QXN2;M0QZM0;R4GN16	Q9NRL3;F5GYK2	15;14;6;5;5;5;5;4;4;3	13;12;4;3;3;3;5;2;4;3	13;12;4;3;3;3;5;2;4;3	Striatin-4	STRN4	sp|Q9NRL3|STRN4_HUMAN Striatin-4 OS=Homo sapiens OX=9606 GN=STRN4 PE=1 SV=2;tr|F5GYK2|F5GYK2_HUMAN Striatin-4 OS=Homo sapiens OX=9606 GN=STRN4 PE=1 SV=1	10	15	13	13	3	2	4	7	4	5	6	1	2	4	5	6	9	12	12	12	12	13	3	2	4	6	4	5	5	1	2	4	4	5	8	10	11	11	10	11	3	2
A0A087X1Z3;Q9UL46;H0YM70;H0YKU2;H0YLG1;H0YLD2	A0A087X1Z3;Q9UL46;H0YM70	15;15;13;3;1;1	15;15;13;3;1;1	15;15;13;3;1;1	Proteasome activator complex subunit 2	PSME2	tr|A0A087X1Z3|A0A087X1Z3_HUMAN Proteasome activator complex subunit 2 OS=Homo sapiens OX=9606 GN=PSME2 PE=1 SV=1;sp|Q9UL46|PSME2_HUMAN Proteasome activator complex subunit 2 OS=Homo sapiens OX=9606 GN=PSME2 PE=1 SV=4;tr|H0YM70|H0YM70_HUMAN Proteasome activ	6	15	15	15	7	4	7	5	9	5	9	5	5	8	7	9	12	14	14	14	13	14	7	4	7	5	9	5	9	5	5	8	7	9	12	14	14	14	13	14	7	4
P62753;A2A3R7;A2A3R5	P62753;A2A3R7	7;5;3	7;5;3	7;5;3	40S ribosomal protein S6	RPS6	sp|P62753|RS6_HUMAN 40S ribosomal protein S6 OS=Homo sapiens OX=9606 GN=RPS6 PE=1 SV=1;tr|A2A3R7|A2A3R7_HUMAN 40S ribosomal protein S6 OS=Homo sapiens OX=9606 GN=RPS6 PE=1 SV=1	3	7	7	7	4	3	2	3	5	4	4	4	6	5	5	5	6	6	5	5	4	4	4	3	2	3	5	4	4	4	6	5	5	5	6	6	5	5	4	4	4	3
P35249;C9JZI1;C9J8M3;C9JTT7;C9JXZ7;C9JGY5;F8WE44;H7C1P0;C9JW34	P35249;C9JZI1;C9J8M3;C9JTT7	15;12;10;9;6;4;4;4;1	15;12;10;9;6;4;4;4;1	15;12;10;9;6;4;4;4;1	Replication factor C subunit 4	RFC4	sp|P35249|RFC4_HUMAN Replication factor C subunit 4 OS=Homo sapiens OX=9606 GN=RFC4 PE=1 SV=2;tr|C9JZI1|C9JZI1_HUMAN Replication factor C subunit 4 OS=Homo sapiens OX=9606 GN=RFC4 PE=1 SV=1;tr|C9J8M3|C9J8M3_HUMAN Replication factor C subunit 4 (Fragment) O	9	15	15	15	7	9	9	7	12	11	10	8	8	8	12	12	10	13	12	13	11	12	7	9	9	7	12	11	10	8	8	8	12	12	10	13	12	13	11	12	7	9
Q5QPK2;H0Y368;O60762;Q5QPJ9	Q5QPK2;H0Y368;O60762	13;13;13;6	13;13;13;6	13;13;13;6	Dolichol-phosphate mannosyltransferase subunit 1	DPM1	tr|Q5QPK2|Q5QPK2_HUMAN Dolichol-phosphate mannosyltransferase subunit 1 OS=Homo sapiens OX=9606 GN=DPM1 PE=1 SV=1;tr|H0Y368|H0Y368_HUMAN Dolichol-phosphate mannosyltransferase subunit 1 (Fragment) OS=Homo sapiens OX=9606 GN=DPM1 PE=1 SV=1;sp|O60762|DPM1_HU	4	13	13	13	7	6	8	6	11	11	10	6	5	7	9	10	9	10	11	10	11	12	7	6	8	6	11	11	10	6	5	7	9	10	9	10	11	10	11	12	7	6
Q9C005	Q9C005	4	4	4	Protein dpy-30 homolog	DPY30	sp|Q9C005|DPY30_HUMAN Protein dpy-30 homolog OS=Homo sapiens OX=9606 GN=DPY30 PE=1 SV=1	1	4	4	4	2	1	2	1	2	2	2	1	1	1	1	2	3	4	4	3	3	3	2	1	2	1	2	2	2	1	1	1	1	2	3	4	4	3	3	3	2	1
P55010;H0YMJ8;H0YM54;H0YLZ1;H0YN40;H0YK11;H0YK29	P55010	13;5;5;5;5;3;2	13;5;5;5;5;3;2	13;5;5;5;5;3;2	Eukaryotic translation initiation factor 5	EIF5	sp|P55010|IF5_HUMAN Eukaryotic translation initiation factor 5 OS=Homo sapiens OX=9606 GN=EIF5 PE=1 SV=2	7	13	13	13	7	7	10	11	13	11	10	7	9	11	13	12	11	11	10	11	10	11	7	7	10	11	13	11	10	7	9	11	13	12	11	11	10	11	10	11	7	7
Q9UJS0;R4GN64	Q9UJS0	26;4	26;4	22;4	Calcium-binding mitochondrial carrier protein Aralar2	SLC25A13	sp|Q9UJS0|CMC2_HUMAN Calcium-binding mitochondrial carrier protein Aralar2 OS=Homo sapiens OX=9606 GN=SLC25A13 PE=1 SV=2	2	26	26	22	19	18	19	20	23	21	18	19	18	19	21	22	22	21	19	18	21	20	19	18	19	20	23	21	18	19	18	19	21	22	22	21	19	18	21	20	15	14
O00264	O00264	16	16	16	Membrane-associated progesterone receptor component 1	PGRMC1	sp|O00264|PGRC1_HUMAN Membrane-associated progesterone receptor component 1 OS=Homo sapiens OX=9606 GN=PGRMC1 PE=1 SV=3	1	16	16	16	7	6	6	5	7	5	7	6	5	8	7	7	13	13	12	12	12	15	7	6	6	5	7	5	7	6	5	8	7	7	13	13	12	12	12	15	7	6
K7EQQ3	K7EQQ3	33	1	1		KRT9	tr|K7EQQ3|K7EQQ3_HUMAN Keratin, type I cytoskeletal 9 OS=Homo sapiens OX=9606 GN=KRT9 PE=1 SV=1	1	33	1	1	22	23	28	23	28	31	20	23	22	22	22	30	26	27	29	26	31	33	0	0	0	0	1	1	0	0	1	0	0	1	0	0	0	0	0	1	0	0
Q9NQC3	Q9NQC3	12	12	3	Reticulon-4	RTN4	sp|Q9NQC3|RTN4_HUMAN Reticulon-4 OS=Homo sapiens OX=9606 GN=RTN4 PE=1 SV=2	1	12	12	3	5	6	7	6	7	7	6	6	4	8	6	6	8	10	10	11	12	11	5	6	7	6	7	7	6	6	4	8	6	6	8	10	10	11	12	11	1	1
Q9HD45;Q5TB53	Q9HD45;Q5TB53	11;10	11;10	11;10	Transmembrane 9 superfamily member 3	TM9SF3	sp|Q9HD45|TM9S3_HUMAN Transmembrane 9 superfamily member 3 OS=Homo sapiens OX=9606 GN=TM9SF3 PE=1 SV=2;tr|Q5TB53|Q5TB53_HUMAN Transmembrane 9 superfamily member (Fragment) OS=Homo sapiens OX=9606 GN=TM9SF3 PE=1 SV=8	2	11	11	11	5	7	5	8	10	9	8	6	6	8	7	9	9	11	9	10	10	10	5	7	5	8	10	9	8	6	6	8	7	9	9	11	9	10	10	10	5	7
F5GXX5;P61803;F5H895;A0A0B4J239	F5GXX5;P61803	3;3;1;1	3;3;1;1	3;3;1;1	Dolichyl-diphosphooligosaccharide--protein glycosyltransferase subunit DAD1	DAD1	tr|F5GXX5|F5GXX5_HUMAN Dolichyl-diphosphooligosaccharide--protein glycosyltransferase subunit DAD1 OS=Homo sapiens OX=9606 GN=DAD1 PE=1 SV=1;sp|P61803|DAD1_HUMAN Dolichyl-diphosphooligosaccharide--protein glycosyltransferase subunit DAD1 OS=Homo sapiens OX	4	3	3	3	2	3	2	2	1	2	2	2	2	2	2	2	2	2	2	2	2	2	2	3	2	2	1	2	2	2	2	2	2	2	2	2	2	2	2	2	2	3
A0A1C7CYX9;Q16555;E5RFU4	A0A1C7CYX9;Q16555	28;27;4	25;24;3	24;23;2	Dihydropyrimidinase-related protein 2	DPYSL2	tr|A0A1C7CYX9|A0A1C7CYX9_HUMAN Dihydropyrimidinase-related protein 2 OS=Homo sapiens OX=9606 GN=DPYSL2 PE=1 SV=1;sp|Q16555|DPYL2_HUMAN Dihydropyrimidinase-related protein 2 OS=Homo sapiens OX=9606 GN=DPYSL2 PE=1 SV=1	3	28	25	24	9	10	13	12	16	12	15	10	12	15	14	16	21	22	21	27	26	23	7	8	11	10	13	9	13	7	10	12	11	13	18	20	18	24	23	20	7	8
Q13409;E7EQL5;E7EV09;E7EMU4;E7ETL8;E7EQU2;E7ESD3;E7ERR6;E7ERH4;E7ET01;E9PGG1;E7EUM4;E7EU01	Q13409;E7EQL5;E7EV09	22;15;13;10;8;8;8;6;6;6;4;4;3	22;15;13;10;8;8;8;6;6;6;4;4;3	22;15;13;10;8;8;8;6;6;6;4;4;3	Cytoplasmic dynein 1 intermediate chain 2	DYNC1I2	sp|Q13409|DC1I2_HUMAN Cytoplasmic dynein 1 intermediate chain 2 OS=Homo sapiens OX=9606 GN=DYNC1I2 PE=1 SV=3;tr|E7EQL5|E7EQL5_HUMAN Cytoplasmic dynein 1 intermediate chain 2 (Fragment) OS=Homo sapiens OX=9606 GN=DYNC1I2 PE=1 SV=1;tr|E7EV09|E7EV09_HUMAN Cyt	13	22	22	22	8	10	12	11	12	8	11	8	4	13	10	7	15	16	14	16	17	19	8	10	12	11	12	8	11	8	4	13	10	7	15	16	14	16	17	19	8	10
Q9UBS4;H7C2Y5	Q9UBS4;H7C2Y5	12;6	12;6	12;6	DnaJ homolog subfamily B member 11	DNAJB11	sp|Q9UBS4|DJB11_HUMAN DnaJ homolog subfamily B member 11 OS=Homo sapiens OX=9606 GN=DNAJB11 PE=1 SV=1;tr|H7C2Y5|H7C2Y5_HUMAN DnaJ_C domain-containing protein (Fragment) OS=Homo sapiens OX=9606 PE=1 SV=8	2	12	12	12	5	5	7	7	5	5	5	4	6	9	6	4	8	10	10	10	10	9	5	5	7	7	5	5	5	4	6	9	6	4	8	10	10	10	10	9	5	5
J3QL05;J3KP15;Q01130;Q9BRL6	J3QL05;J3KP15;Q01130;Q9BRL6	4;4;4;2	4;4;4;2	4;4;4;2	Serine/arginine-rich splicing factor 2;Serine/arginine-rich splicing factor 8	SRSF2;SRSF8	tr|J3QL05|J3QL05_HUMAN Serine/arginine-rich splicing factor 2 (Fragment) OS=Homo sapiens OX=9606 GN=SRSF2 PE=1 SV=1;tr|J3KP15|J3KP15_HUMAN Serine/arginine-rich splicing factor 2 (Fragment) OS=Homo sapiens OX=9606 GN=SRSF2 PE=1 SV=8;sp|Q01130|SRSF2_HUMAN Se	4	4	4	4	4	2	2	3	3	3	3	3	3	3	3	3	4	4	4	3	4	3	4	2	2	3	3	3	3	3	3	3	3	3	4	4	4	3	4	3	4	2
CON__Q3SX28;A7XZE4	CON__Q3SX28;A7XZE4	21;21	11;11	4;4		TPM2b	;tr|A7XZE4|A7XZE4_HUMAN Beta tropomyosin isoform OS=Homo sapiens OX=9606 GN=TPM2 PE=1 SV=1	2	21	11	4	13	15	12	14	15	13	17	14	13	12	15	14	12	14	11	11	13	12	7	9	6	8	6	6	9	6	7	5	7	7	4	4	3	4	5	2	2	3
O95816	O95816	6	6	6	BAG family molecular chaperone regulator 2	BAG2	sp|O95816|BAG2_HUMAN BAG family molecular chaperone regulator 2 OS=Homo sapiens OX=9606 GN=BAG2 PE=1 SV=1	1	6	6	6	4	4	4	4	4	6	3	3	4	4	5	5	1	2	0	0	0	1	4	4	4	4	4	6	3	3	4	4	5	5	1	2	0	0	0	1	4	4
P43243;A8MXP9;A0A0R4J2E8;D6REM6;D6R991;H0Y8T4;B3KM87;Q68E03;D6RE02;D6RIA2;D6RBI2;D6RB45;A0A1B0GX04;D6R8Z5;D6REK4;D6RCM3;D6RBS2;D6RAY2;D6RAM9;D6R9F3;D6RBK5	P43243;A8MXP9;A0A0R4J2E8;D6REM6;D6R991	22;22;22;21;17;9;8;4;3;3;3;2;2;2;2;2;2;2;2;2;2	22;22;22;21;17;9;8;4;3;3;3;2;2;2;2;2;2;2;2;2;2	22;22;22;21;17;9;8;4;3;3;3;2;2;2;2;2;2;2;2;2;2	Matrin-3	MATR3	sp|P43243|MATR3_HUMAN Matrin-3 OS=Homo sapiens OX=9606 GN=MATR3 PE=1 SV=2;tr|A8MXP9|A8MXP9_HUMAN Matrin-3 OS=Homo sapiens OX=9606 GN=MATR3 PE=1 SV=1;tr|A0A0R4J2E8|A0A0R4J2E8_HUMAN Matrin-3 OS=Homo sapiens OX=9606 GN=MATR3 PE=1 SV=1;tr|D6REM6|D6REM6_HUMAN M	21	22	22	22	16	10	9	8	13	15	16	18	12	18	10	18	18	19	15	18	12	13	16	10	9	8	13	15	16	18	12	18	10	18	18	19	15	18	12	13	16	10
F6S8N6;A0A0A0MRJ6;P22061;A0A3F2YNX8;C9J0F2;F8WDT3;F8WAV5;F8WAX2;H7C4X2	F6S8N6;A0A0A0MRJ6;P22061;A0A3F2YNX8	16;16;16;14;5;3;3;3;1	16;16;16;14;5;3;3;3;1	16;16;16;14;5;3;3;3;1	Protein-L-isoaspartate O-methyltransferase;Protein-L-isoaspartate(D-aspartate) O-methyltransferase	PCMT1	tr|F6S8N6|F6S8N6_HUMAN Protein-L-isoaspartate(D-aspartate) O-methyltransferase OS=Homo sapiens OX=9606 GN=PCMT1 PE=1 SV=1;tr|A0A0A0MRJ6|A0A0A0MRJ6_HUMAN Protein-L-isoaspartate O-methyltransferase OS=Homo sapiens OX=9606 GN=PCMT1 PE=1 SV=1;sp|P22061|PIMT_HU	9	16	16	16	7	9	10	8	10	6	9	6	7	10	10	8	16	16	15	16	16	16	7	9	10	8	10	6	9	6	7	10	10	8	16	16	15	16	16	16	7	9
Q04941	Q04941	1	1	1	Proteolipid protein 2	PLP2	sp|Q04941|PLP2_HUMAN Proteolipid protein 2 OS=Homo sapiens OX=9606 GN=PLP2 PE=1 SV=1	1	1	1	1	1	1	1	1	1	1	1	1	1	1	1	1	1	1	1	1	1	1	1	1	1	1	1	1	1	1	1	1	1	1	1	1	1	1	1	1	1	1
Q92820	Q92820	15	15	15	Gamma-glutamyl hydrolase	GGH	sp|Q92820|GGH_HUMAN Gamma-glutamyl hydrolase OS=Homo sapiens OX=9606 GN=GGH PE=1 SV=2	1	15	15	15	6	6	9	7	8	7	7	4	4	6	5	9	9	13	10	11	13	13	6	6	9	7	8	7	7	4	4	6	5	9	9	13	10	11	13	13	6	6
P12429;D6RA82;D6RFG5;D6RCA8;D6RAZ8	P12429;D6RA82	16;14;7;4;3	16;14;7;4;3	16;14;7;4;3	Annexin A3;Annexin	ANXA3	sp|P12429|ANXA3_HUMAN Annexin A3 OS=Homo sapiens OX=9606 GN=ANXA3 PE=1 SV=3;tr|D6RA82|D6RA82_HUMAN Annexin OS=Homo sapiens OX=9606 GN=ANXA3 PE=1 SV=1	5	16	16	16	15	14	13	13	13	14	16	11	12	13	15	13	1	0	1	1	0	2	15	14	13	13	13	14	16	11	12	13	15	13	1	0	1	1	0	2	15	14
Q99653;H0YNG9;H0YKE7;F5GX29;H0YLY7;H0YLX1	Q99653;H0YNG9;H0YKE7;F5GX29;H0YLY7	13;11;10;10;7;1	13;11;10;10;7;1	13;11;10;10;7;1	Calcineurin B homologous protein 1	CHP1	sp|Q99653|CHP1_HUMAN Calcineurin B homologous protein 1 OS=Homo sapiens OX=9606 GN=CHP1 PE=1 SV=3;tr|H0YNG9|H0YNG9_HUMAN Calcineurin B homologous protein 1 OS=Homo sapiens OX=9606 GN=CHP1 PE=1 SV=1;tr|H0YKE7|H0YKE7_HUMAN Calcineurin B homologous protein 1	6	13	13	13	7	8	9	8	9	9	8	9	8	12	12	10	10	8	7	7	8	6	7	8	9	8	9	9	8	9	8	12	12	10	10	8	7	7	8	6	7	8
A8MYR4;H0YK39;P52657	A8MYR4;H0YK39;P52657	1;1;1	1;1;1	1;1;1	Transcription initiation factor IIA subunit 2	GTF2A2	tr|A8MYR4|A8MYR4_HUMAN Transcription initiation factor IIA gamma chain OS=Homo sapiens OX=9606 GN=GTF2A2 PE=1 SV=1;tr|H0YK39|H0YK39_HUMAN Transcription initiation factor IIA gamma chain (Fragment) OS=Homo sapiens OX=9606 GN=GTF2A2 PE=1 SV=1;sp|P52657|T2AG_	3	1	1	1	1	0	1	1	1	1	1	0	1	1	1	1	1	1	1	1	1	1	1	0	1	1	1	1	1	0	1	1	1	1	1	1	1	1	1	1	1	0
Q13541	Q13541	3	3	3	Eukaryotic translation initiation factor 4E-binding protein 1	EIF4EBP1	sp|Q13541|4EBP1_HUMAN Eukaryotic translation initiation factor 4E-binding protein 1 OS=Homo sapiens OX=9606 GN=EIF4EBP1 PE=1 SV=3	1	3	3	3	1	1	2	1	1	1	2	1	1	1	1	1	3	2	2	2	2	1	1	1	2	1	1	1	2	1	1	1	1	1	3	2	2	2	2	1	1	1
P30044	P30044	14	14	14	Peroxiredoxin-5, mitochondrial	PRDX5	sp|P30044|PRDX5_HUMAN Peroxiredoxin-5, mitochondrial OS=Homo sapiens OX=9606 GN=PRDX5 PE=1 SV=4	1	14	14	14	8	8	7	5	8	6	9	7	5	6	6	9	9	12	11	11	10	14	8	8	7	5	8	6	9	7	5	6	6	9	9	12	11	11	10	14	8	8
P55884;C9JZG1;C9JQN7	P55884	37;13;7	37;13;7	37;13;7	Eukaryotic translation initiation factor 3 subunit B	EIF3B	sp|P55884|EIF3B_HUMAN Eukaryotic translation initiation factor 3 subunit B OS=Homo sapiens OX=9606 GN=EIF3B PE=1 SV=3	3	37	37	37	13	11	15	16	18	14	19	7	8	15	13	16	23	27	30	31	29	31	13	11	15	16	18	14	19	7	8	15	13	16	23	27	30	31	29	31	13	11
Q53GA4	Q53GA4	4	4	4	Pleckstrin homology-like domain family A member 2	PHLDA2	sp|Q53GA4|PHLA2_HUMAN Pleckstrin homology-like domain family A member 2 OS=Homo sapiens OX=9606 GN=PHLDA2 PE=1 SV=2	1	4	4	4	3	4	3	3	4	3	3	3	1	3	3	3	2	2	2	2	3	2	3	4	3	3	4	3	3	3	1	3	3	3	2	2	2	2	3	2	3	4
Q15836	Q15836	3	3	2	Vesicle-associated membrane protein 3	VAMP3	sp|Q15836|VAMP3_HUMAN Vesicle-associated membrane protein 3 OS=Homo sapiens OX=9606 GN=VAMP3 PE=1 SV=3	1	3	3	2	1	2	2	1	1	1	2	2	1	2	2	2	2	3	2	2	2	3	1	2	2	1	1	1	2	2	1	2	2	2	2	3	2	2	2	3	0	1
A0A087WUC6;Q15005;E9PL01;E9PI68;E9PRB9;H0YE04	A0A087WUC6;Q15005;E9PL01;E9PI68;E9PRB9	11;11;10;10;8;2	11;11;10;10;8;2	11;11;10;10;8;2	Signal peptidase complex subunit 2	SPCS2	tr|A0A087WUC6|A0A087WUC6_HUMAN Microsomal signal peptidase 25 kDa subunit OS=Homo sapiens OX=9606 GN=SPCS2 PE=1 SV=1;sp|Q15005|SPCS2_HUMAN Signal peptidase complex subunit 2 OS=Homo sapiens OX=9606 GN=SPCS2 PE=1 SV=3;tr|E9PL01|E9PL01_HUMAN Microsomal signa	6	11	11	11	4	4	6	6	8	7	5	3	4	6	5	6	9	8	7	8	7	9	4	4	6	6	8	7	5	3	4	6	5	6	9	8	7	8	7	9	4	4
P30040;F8VY02;F8W1G0	P30040;F8VY02	15;9;3	15;9;3	15;9;3	Endoplasmic reticulum resident protein 29	ERP29	sp|P30040|ERP29_HUMAN Endoplasmic reticulum resident protein 29 OS=Homo sapiens OX=9606 GN=ERP29 PE=1 SV=4;tr|F8VY02|F8VY02_HUMAN Endoplasmic reticulum resident protein 29 OS=Homo sapiens OX=9606 GN=ERP29 PE=1 SV=1	3	15	15	15	6	6	8	7	12	7	8	8	10	9	9	8	12	13	11	9	11	13	6	6	8	7	12	7	8	8	10	9	9	8	12	13	11	9	11	13	6	6
P46108;I3L297	P46108;I3L297	10;6	10;6	10;6	Adapter molecule crk	CRK	sp|P46108|CRK_HUMAN Adapter molecule crk OS=Homo sapiens OX=9606 GN=CRK PE=1 SV=2;tr|I3L297|I3L297_HUMAN Adapter molecule crk OS=Homo sapiens OX=9606 GN=CRK PE=1 SV=1	2	10	10	10	6	7	7	9	9	9	9	4	5	8	9	10	7	10	8	9	9	10	6	7	7	9	9	9	9	4	5	8	9	10	7	10	8	9	9	10	6	7
Q04917;A2IDB2;F8WEB6;A2IDB1	Q04917;A2IDB2	20;12;3;3	18;11;3;3	18;11;3;3	14-3-3 protein eta	YWHAH	sp|Q04917|1433F_HUMAN 14-3-3 protein eta OS=Homo sapiens OX=9606 GN=YWHAH PE=1 SV=4;tr|A2IDB2|A2IDB2_HUMAN 14-3-3 protein eta (Fragment) OS=Homo sapiens OX=9606 GN=YWHAH PE=1 SV=1	4	20	18	18	9	7	9	7	8	7	13	7	9	7	8	9	16	19	16	18	15	18	7	5	7	5	6	5	11	5	7	5	6	7	14	17	14	16	13	16	7	5
Q00688;G3V5F2	Q00688	10;2	10;2	10;2	Peptidyl-prolyl cis-trans isomerase FKBP3	FKBP3	sp|Q00688|FKBP3_HUMAN Peptidyl-prolyl cis-trans isomerase FKBP3 OS=Homo sapiens OX=9606 GN=FKBP3 PE=1 SV=1	2	10	10	10	6	3	7	4	7	6	9	7	7	8	7	7	9	10	8	8	8	9	6	3	7	4	7	6	9	7	7	8	7	7	9	10	8	8	8	9	6	3
Q08380;K7EP36;K7ESM3;K7EKQ5;K7EJY8;K7ES75;K7EN99;K7ERZ6;K7EJD3	Q08380	14;5;3;3;2;1;1;1;1	14;5;3;3;2;1;1;1;1	14;5;3;3;2;1;1;1;1	Galectin-3-binding protein	LGALS3BP	sp|Q08380|LG3BP_HUMAN Galectin-3-binding protein OS=Homo sapiens OX=9606 GN=LGALS3BP PE=1 SV=1	9	14	14	14	10	10	9	10	11	12	11	7	8	9	10	12	10	8	10	9	8	10	10	10	9	10	11	12	11	7	8	9	10	12	10	8	10	9	8	10	10	10
Q9P035;H3BS72;H3BPZ1;H3BRL8;H3BMZ1	Q9P035;H3BS72;H3BPZ1	13;12;11;5;4	13;12;11;5;4	13;12;11;5;4	Very-long-chain (3R)-3-hydroxyacyl-CoA dehydratase 3	HACD3	sp|Q9P035|HACD3_HUMAN Very-long-chain (3R)-3-hydroxyacyl-CoA dehydratase 3 OS=Homo sapiens OX=9606 GN=HACD3 PE=1 SV=2;tr|H3BS72|H3BS72_HUMAN Very-long-chain (3R)-3-hydroxyacyl-CoA dehydratase OS=Homo sapiens OX=9606 GN=HACD3 PE=1 SV=1;tr|H3BPZ1|H3BPZ1_HUMA	5	13	13	13	10	9	9	8	8	8	8	6	4	9	7	8	10	13	12	12	12	12	10	9	9	8	8	8	8	6	4	9	7	8	10	13	12	12	12	12	10	9
P20042	P20042	24	24	24	Eukaryotic translation initiation factor 2 subunit 2	EIF2S2	sp|P20042|IF2B_HUMAN Eukaryotic translation initiation factor 2 subunit 2 OS=Homo sapiens OX=9606 GN=EIF2S2 PE=1 SV=2	1	24	24	24	15	8	8	13	11	9	18	9	6	12	9	13	21	22	22	23	21	21	15	8	8	13	11	9	18	9	6	12	9	13	21	22	22	23	21	21	15	8
B0QYK0;Q01844;H7BY36;A0A0D9SFL3;C9JGE3	B0QYK0;Q01844;H7BY36;A0A0D9SFL3;C9JGE3	8;8;7;7;7	8;8;7;7;7	8;8;7;7;7	RNA-binding protein EWS	EWSR1	tr|B0QYK0|B0QYK0_HUMAN RNA-binding protein EWS OS=Homo sapiens OX=9606 GN=EWSR1 PE=1 SV=1;sp|Q01844|EWS_HUMAN RNA-binding protein EWS OS=Homo sapiens OX=9606 GN=EWSR1 PE=1 SV=1;tr|H7BY36|H7BY36_HUMAN RNA-binding protein EWS (Fragment) OS=Homo sapiens OX=96	5	8	8	8	6	4	4	6	4	5	6	5	4	6	4	4	7	7	7	6	7	6	6	4	4	6	4	5	6	5	4	6	4	4	7	7	7	6	7	6	6	4
H0YN26;P39687;H7BZ09;O95626;O43423	H0YN26;P39687	15;15;4;2;2	15;15;4;2;2	12;12;3;2;2	Acidic leucine-rich nuclear phosphoprotein 32 family member A	ANP32A	tr|H0YN26|H0YN26_HUMAN Acidic leucine-rich nuclear phosphoprotein 32 family member A OS=Homo sapiens OX=9606 GN=ANP32A PE=1 SV=1;sp|P39687|AN32A_HUMAN Acidic leucine-rich nuclear phosphoprotein 32 family member A OS=Homo sapiens OX=9606 GN=ANP32A PE=1 SV=1	5	15	15	12	8	6	6	5	7	5	7	5	5	7	6	5	13	15	12	13	12	13	8	6	6	5	7	5	7	5	5	7	6	5	13	15	12	13	12	13	7	5
P30153;B3KQV6;C9J9C1;E9PH38;E9PPI5;E9PHZ6;E9PNM7;M0QXG4;M0R0K6	P30153;B3KQV6	27;19;13;6;3;3;2;1;1	27;19;13;6;3;3;2;1;1	21;16;11;6;0;0;0;1;1	Serine/threonine-protein phosphatase 2A 65 kDa regulatory subunit A alpha isoform	PPP2R1A	sp|P30153|2AAA_HUMAN Serine/threonine-protein phosphatase 2A 65 kDa regulatory subunit A alpha isoform OS=Homo sapiens OX=9606 GN=PPP2R1A PE=1 SV=4;tr|B3KQV6|B3KQV6_HUMAN Serine/threonine-protein phosphatase 2A 65 kDa regulatory subunit A alpha isoform OS=	9	27	27	21	13	10	15	12	20	16	17	14	8	16	17	15	22	25	23	26	22	27	13	10	15	12	20	16	17	14	8	16	17	15	22	25	23	26	22	27	10	9
O76003	O76003	20	20	20	Glutaredoxin-3	GLRX3	sp|O76003|GLRX3_HUMAN Glutaredoxin-3 OS=Homo sapiens OX=9606 GN=GLRX3 PE=1 SV=2	1	20	20	20	10	10	8	9	11	9	9	10	5	10	10	11	13	15	11	16	12	16	10	10	8	9	11	9	9	10	5	10	10	11	13	15	11	16	12	16	10	10
Q15393;J3QL37;I3L4G7;J3QRB2;H3BMB0;J3QKV4	Q15393	30;3;3;2;1;1	30;3;3;2;1;1	30;3;3;2;1;1	Splicing factor 3B subunit 3	SF3B3	sp|Q15393|SF3B3_HUMAN Splicing factor 3B subunit 3 OS=Homo sapiens OX=9606 GN=SF3B3 PE=1 SV=4	6	30	30	30	21	17	17	21	25	22	20	20	18	21	23	23	24	26	29	30	30	29	21	17	17	21	25	22	20	20	18	21	23	23	24	26	29	30	30	29	21	17
Q14444;G3V153;E9PLA9	Q14444;G3V153;E9PLA9	17;14;11	17;14;11	17;14;11	Caprin-1	CAPRIN1	sp|Q14444|CAPR1_HUMAN Caprin-1 OS=Homo sapiens OX=9606 GN=CAPRIN1 PE=1 SV=2;tr|G3V153|G3V153_HUMAN Caprin-1 OS=Homo sapiens OX=9606 GN=CAPRIN1 PE=1 SV=1;tr|E9PLA9|E9PLA9_HUMAN Caprin-1 (Fragment) OS=Homo sapiens OX=9606 GN=CAPRIN1 PE=1 SV=1	3	17	17	17	9	9	8	6	10	7	10	8	8	10	9	10	12	15	13	15	13	16	9	9	8	6	10	7	10	8	8	10	9	10	12	15	13	15	13	16	9	9
P78358;A0A0A0MTT5;O75638	P78358;A0A0A0MTT5	3;2;1	3;2;1	3;2;1	Cancer/testis antigen 1	CTAG1A;CTAG1B	sp|P78358|CTG1B_HUMAN Cancer/testis antigen 1 OS=Homo sapiens OX=9606 GN=CTAG1A PE=1 SV=1;tr|A0A0A0MTT5|A0A0A0MTT5_HUMAN Cancer/testis antigen 1 OS=Homo sapiens OX=9606 GN=CTAG1A PE=1 SV=1	3	3	3	3	3	3	3	3	3	3	3	3	2	3	3	3	0	0	0	0	0	0	3	3	3	3	3	3	3	3	2	3	3	3	0	0	0	0	0	0	3	3
Q9UK76;J3KT51;J3KSH8	Q9UK76;J3KT51	7;5;3	7;5;3	7;5;3	Hematological and neurological expressed 1 protein;Hematological and neurological expressed 1 protein, N-terminally processed	HN1	sp|Q9UK76|JUPI1_HUMAN Jupiter microtubule associated homolog 1 OS=Homo sapiens OX=9606 GN=JPT1 PE=1 SV=3;tr|J3KT51|J3KT51_HUMAN Jupiter microtubule-associated homolog 1 OS=Homo sapiens OX=9606 GN=JPT1 PE=1 SV=1	3	7	7	7	3	2	5	4	4	3	6	2	3	5	3	4	6	7	6	7	7	7	3	2	5	4	4	3	6	2	3	5	3	4	6	7	6	7	7	7	3	2
Q14980	Q14980	91	91	1	Nuclear mitotic apparatus protein 1	NUMA1	sp|Q14980|NUMA1_HUMAN Nuclear mitotic apparatus protein 1 OS=Homo sapiens OX=9606 GN=NUMA1 PE=1 SV=2	1	91	91	1	30	15	57	52	62	58	37	27	35	49	57	56	63	78	62	70	68	72	30	15	57	52	62	58	37	27	35	49	57	56	63	78	62	70	68	72	1	0
Q9UHD8;K7EL40;K7EK18;K7ER52;K7EQD7;K7EIE4;K7ENL0;K7EPY1;K7ELJ9;K7EJV0;K7EJZ2;K7ENQ5;K7EN52;K7ER14;K7EKN4;K7EIR4;K7EJ51;K7EJL9;K7EQ08;K7ER34;K7ERG1	Q9UHD8	39;13;11;10;10;10;10;8;8;8;7;7;7;7;7;7;6;5;3;2;2	39;13;11;10;10;10;10;8;8;8;7;7;7;7;7;7;6;5;3;2;2	39;13;11;10;10;10;10;8;8;8;7;7;7;7;7;7;6;5;3;2;2	Septin-9	2022-09-09	sp|Q9UHD8|SEPT9_HUMAN Septin-9 OS=Homo sapiens OX=9606 GN=SEPTIN9 PE=1 SV=2	21	39	39	39	11	6	20	21	25	22	23	14	15	21	24	25	33	38	33	33	31	36	11	6	20	21	25	22	23	14	15	21	24	25	33	38	33	33	31	36	11	6
Q9NVI7;Q5SV16	Q9NVI7	25;7	25;7	8;2	ATPase family AAA domain-containing protein 3A	ATAD3A	sp|Q9NVI7|ATD3A_HUMAN ATPase family AAA domain-containing protein 3A OS=Homo sapiens OX=9606 GN=ATAD3A PE=1 SV=2	2	25	25	8	12	10	15	14	19	15	13	16	12	15	14	18	18	21	12	17	17	13	12	10	15	14	19	15	13	16	12	15	14	18	18	21	12	17	17	13	2	2
Q5T4U5;P11310;B7Z9I1;E9PJM9;E9PRX4;H0YDT5	Q5T4U5;P11310;B7Z9I1	19;19;18;6;3;1	19;19;18;6;3;1	19;19;18;6;3;1	Medium-chain specific acyl-CoA dehydrogenase, mitochondrial	ACADM	tr|Q5T4U5|Q5T4U5_HUMAN Medium-chain specific acyl-CoA dehydrogenase, mitochondrial OS=Homo sapiens OX=9606 GN=ACADM PE=1 SV=1;sp|P11310|ACADM_HUMAN Medium-chain specific acyl-CoA dehydrogenase, mitochondrial OS=Homo sapiens OX=9606 GN=ACADM PE=1 SV=1;tr|B7	6	19	19	19	10	11	12	12	15	11	11	11	10	12	12	9	15	16	14	15	14	16	10	11	12	12	15	11	11	11	10	12	12	9	15	16	14	15	14	16	10	11
P28072;A0A087X2I4;I3L3X7	P28072;A0A087X2I4	6;3;2	6;3;2	6;3;2	Proteasome subunit beta type-6;Proteasome subunit beta type	PSMB6	sp|P28072|PSB6_HUMAN Proteasome subunit beta type-6 OS=Homo sapiens OX=9606 GN=PSMB6 PE=1 SV=4;tr|A0A087X2I4|A0A087X2I4_HUMAN Proteasome subunit beta OS=Homo sapiens OX=9606 GN=PSMB6 PE=1 SV=1	3	6	6	6	4	3	4	4	4	5	5	5	3	4	3	3	5	5	6	6	5	6	4	3	4	4	4	5	5	5	3	4	3	3	5	5	6	6	5	6	4	3
P15153;B1AH77;B1AH78;B1AH80;A0A3B3IRV0;F8WET9;B1AH79;G3V4H1;G3V476;P17081;Q9H4E5	P15153;B1AH77;B1AH78;B1AH80	5;4;4;4;1;1;1;1;1;1;1	1;1;1;1;0;0;0;0;0;0;0	1;1;1;1;0;0;0;0;0;0;0	Ras-related C3 botulinum toxin substrate 2	RAC2	sp|P15153|RAC2_HUMAN Ras-related C3 botulinum toxin substrate 2 OS=Homo sapiens OX=9606 GN=RAC2 PE=1 SV=1;tr|B1AH77|B1AH77_HUMAN Ras-related C3 botulinum toxin substrate 2 OS=Homo sapiens OX=9606 GN=RAC2 PE=1 SV=1;tr|B1AH78|B1AH78_HUMAN Ras-related C3 botu	11	5	1	1	3	3	3	3	3	3	3	3	3	3	3	3	4	4	4	4	3	4	1	1	1	1	1	1	1	1	1	1	1	1	0	0	0	0	0	0	1	1
C9J3L8;C9J5W0;A0A3B3IRT8;E9PAL7;C9IZQ1;P43307	C9J3L8;C9J5W0;A0A3B3IRT8;E9PAL7;C9IZQ1;P43307	3;3;3;3;3;3	3;3;3;3;3;3	3;3;3;3;3;3	Translocon-associated protein subunit alpha	SSR1	tr|C9J3L8|C9J3L8_HUMAN Signal sequence receptor subunit alpha OS=Homo sapiens OX=9606 GN=SSR1 PE=1 SV=1;tr|C9J5W0|C9J5W0_HUMAN Signal sequence receptor subunit alpha OS=Homo sapiens OX=9606 GN=SSR1 PE=1 SV=1;tr|A0A3B3IRT8|A0A3B3IRT8_HUMAN Signal sequence r	6	3	3	3	3	2	3	2	3	2	2	2	2	2	2	2	3	3	3	3	3	3	3	2	3	2	3	2	2	2	2	2	2	2	3	3	3	3	3	3	3	2
O00487;C9JW37	O00487	11;1	11;1	11;1	26S proteasome non-ATPase regulatory subunit 14	PSMD14	sp|O00487|PSDE_HUMAN 26S proteasome non-ATPase regulatory subunit 14 OS=Homo sapiens OX=9606 GN=PSMD14 PE=1 SV=1	2	11	11	11	5	5	7	6	6	7	6	5	6	7	7	7	8	10	10	10	10	11	5	5	7	6	6	7	6	5	6	7	7	7	8	10	10	10	10	11	5	5
R4GNH3;E9PN50	R4GNH3	29;14	29;14	1;1		PSMC3	tr|R4GNH3|R4GNH3_HUMAN 26S proteasome regulatory subunit 6A OS=Homo sapiens OX=9606 GN=PSMC3 PE=1 SV=1	2	29	29	1	11	11	18	14	21	20	19	9	12	17	21	21	22	27	22	23	24	29	11	11	18	14	21	20	19	9	12	17	21	21	22	27	22	23	24	29	1	1
Q14331;E9PRR7;E9PLY7	Q14331;E9PRR7	8;4;3	8;4;3	8;4;3	Protein FRG1	FRG1	sp|Q14331|FRG1_HUMAN Protein FRG1 OS=Homo sapiens OX=9606 GN=FRG1 PE=1 SV=1;tr|E9PRR7|E9PRR7_HUMAN Protein FRG1 (Fragment) OS=Homo sapiens OX=9606 GN=FRG1 PE=1 SV=1	3	8	8	8	5	5	5	5	6	4	4	5	4	4	5	6	6	5	5	6	6	7	5	5	5	5	6	4	4	5	4	4	5	6	6	5	5	6	6	7	5	5
Q99471;H3BPF6;H3BMQ1;F8VNW6;F8VQZ2	Q99471;H3BPF6;H3BMQ1	9;7;5;1;1	9;7;5;1;1	9;7;5;1;1	Prefoldin subunit 5	PFDN5	sp|Q99471|PFD5_HUMAN Prefoldin subunit 5 OS=Homo sapiens OX=9606 GN=PFDN5 PE=1 SV=2;tr|H3BPF6|H3BPF6_HUMAN Prefoldin subunit 5 (Fragment) OS=Homo sapiens OX=9606 GN=PFDN5 PE=1 SV=1;tr|H3BMQ1|H3BMQ1_HUMAN Prefoldin subunit 5 OS=Homo sapiens OX=9606 GN=PFDN5	5	9	9	9	2	2	4	3	4	4	4	5	4	3	4	5	5	8	6	7	6	8	2	2	4	3	4	4	4	5	4	3	4	5	5	8	6	7	6	8	2	2
P04179;F5H4R2;F5GYZ5;F5H3C5;G8JLJ2;G5E9P6;F5GXZ9	P04179;F5H4R2;F5GYZ5;F5H3C5;G8JLJ2	11;10;10;9;7;3;3	11;10;10;9;7;3;3	11;10;10;9;7;3;3	Superoxide dismutase [Mn], mitochondrial	SOD2	sp|P04179|SODM_HUMAN Superoxide dismutase [Mn], mitochondrial OS=Homo sapiens OX=9606 GN=SOD2 PE=1 SV=3;tr|F5H4R2|F5H4R2_HUMAN Superoxide dismutase (Fragment) OS=Homo sapiens OX=9606 GN=SOD2 PE=1 SV=1;tr|F5GYZ5|F5GYZ5_HUMAN Superoxide dismutase (Fragment)	7	11	11	11	7	4	3	4	5	3	8	5	4	5	8	5	9	11	9	9	9	11	7	4	3	4	5	3	8	5	4	5	8	5	9	11	9	9	9	11	7	4
Q96CS3;D6RBG6	Q96CS3	14;1	14;1	14;1	FAS-associated factor 2	FAF2	sp|Q96CS3|FAF2_HUMAN FAS-associated factor 2 OS=Homo sapiens OX=9606 GN=FAF2 PE=1 SV=2	2	14	14	14	5	8	8	6	9	8	6	7	5	9	8	9	11	9	7	11	9	9	5	8	8	6	9	8	6	7	5	9	8	9	11	9	7	11	9	9	5	8
Q14498;H0Y4X3;A0A0U1RQH7;G3XAC6;A0A0U1RQW2;Q5QP23;A0A087X122;Q5QP22	Q14498;H0Y4X3;A0A0U1RQH7;G3XAC6;A0A0U1RQW2	11;10;9;9;6;3;1;1	11;10;9;9;6;3;1;1	11;10;9;9;6;3;1;1	RNA-binding protein 39	RBM39	sp|Q14498|RBM39_HUMAN RNA-binding protein 39 OS=Homo sapiens OX=9606 GN=RBM39 PE=1 SV=2;tr|H0Y4X3|H0Y4X3_HUMAN RNA-binding protein 39 (Fragment) OS=Homo sapiens OX=9606 GN=RBM39 PE=1 SV=8;tr|A0A0U1RQH7|A0A0U1RQH7_HUMAN RNA-binding protein 39 (Fragment) OS=	8	11	11	11	7	7	8	7	8	8	6	8	7	8	8	8	8	9	9	9	10	11	7	7	8	7	8	8	6	8	7	8	8	8	8	9	9	9	10	11	7	7
O43242;H0YGV8;F5H8K4	O43242	34;4;1	34;4;1	34;4;1	26S proteasome non-ATPase regulatory subunit 3	PSMD3	sp|O43242|PSMD3_HUMAN 26S proteasome non-ATPase regulatory subunit 3 OS=Homo sapiens OX=9606 GN=PSMD3 PE=1 SV=2	3	34	34	34	20	18	18	18	26	18	24	14	10	21	19	19	29	33	30	32	31	32	20	18	18	18	26	18	24	14	10	21	19	19	29	33	30	32	31	32	20	18
Q9Y678;H0Y8X7;D6RG17	Q9Y678	24;3;1	24;3;1	22;3;1	Coatomer subunit gamma-1	COPG1	sp|Q9Y678|COPG1_HUMAN Coatomer subunit gamma-1 OS=Homo sapiens OX=9606 GN=COPG1 PE=1 SV=1	3	24	24	22	19	17	20	18	23	18	17	16	15	18	18	19	18	19	20	19	20	24	19	17	20	18	23	18	17	16	15	18	18	19	18	19	20	19	20	24	17	16
P61289;K9J957;B3KQ25;K7ESG5;A0A087WTV2;K7ENH2;K7EMD0;K7EPX6;K7EKR3;B7Z8D3	P61289;K9J957;B3KQ25;K7ESG5;A0A087WTV2;K7ENH2	10;9;8;8;7;5;3;3;3;2	10;9;8;8;7;5;3;3;3;2	10;9;8;8;7;5;3;3;3;2	Proteasome activator complex subunit 3	PSME3	sp|P61289|PSME3_HUMAN Proteasome activator complex subunit 3 OS=Homo sapiens OX=9606 GN=PSME3 PE=1 SV=1;tr|K9J957|K9J957_HUMAN Proteasome activator complex subunit 3 OS=Homo sapiens OX=9606 GN=PSME3 PE=1 SV=1;tr|B3KQ25|B3KQ25_HUMAN Proteasome activator com	10	10	10	10	7	6	7	7	8	7	9	4	4	8	8	7	9	9	8	9	8	10	7	6	7	7	8	7	9	4	4	8	8	7	9	9	8	9	8	10	7	6
Q15008;C9J0E9;C9J7B7;H7C531	Q15008	23;9;8;2	23;9;8;2	23;9;8;2	26S proteasome non-ATPase regulatory subunit 6	PSMD6	sp|Q15008|PSMD6_HUMAN 26S proteasome non-ATPase regulatory subunit 6 OS=Homo sapiens OX=9606 GN=PSMD6 PE=1 SV=1	4	23	23	23	14	10	15	15	15	14	17	7	8	15	14	13	20	22	21	20	22	22	14	10	15	15	15	14	17	7	8	15	14	13	20	22	21	20	22	22	14	10
P55072;C9JUP7;C9IZA5	P55072	57;5;5	57;5;5	57;5;5	Transitional endoplasmic reticulum ATPase	VCP	sp|P55072|TERA_HUMAN Transitional endoplasmic reticulum ATPase OS=Homo sapiens OX=9606 GN=VCP PE=1 SV=4	3	57	57	57	23	18	23	16	35	26	36	22	18	28	26	35	45	53	45	51	50	54	23	18	23	16	35	26	36	22	18	28	26	35	45	53	45	51	50	54	23	18
Q15382;C9J931;C9J469;F8WBL3	Q15382;C9J931	10;9;1;1	10;9;1;1	10;9;1;1	GTP-binding protein Rheb	RHEB	sp|Q15382|RHEB_HUMAN GTP-binding protein Rheb OS=Homo sapiens OX=9606 GN=RHEB PE=1 SV=1;tr|C9J931|C9J931_HUMAN GTP-binding protein Rheb OS=Homo sapiens OX=9606 GN=RHEB PE=1 SV=1	4	10	10	10	7	8	6	7	6	5	7	6	5	8	7	7	8	9	7	7	6	10	7	8	6	7	6	5	7	6	5	8	7	7	8	9	7	7	6	10	7	8
B1AN99;P35030	B1AN99;P35030	1;1	1;1	1;1	Trypsin-3	PRSS3	tr|B1AN99|B1AN99_HUMAN Trypsin-3 (Fragment) OS=Homo sapiens OX=9606 GN=PRSS3 PE=1 SV=8;sp|P35030|TRY3_HUMAN Trypsin-3 OS=Homo sapiens OX=9606 GN=PRSS3 PE=1 SV=2	2	1	1	1	1	1	1	1	0	1	1	1	1	1	1	1	1	1	1	1	1	1	1	1	1	1	0	1	1	1	1	1	1	1	1	1	1	1	1	1	1	1
P61026	P61026	14	13	12	Ras-related protein Rab-10	RAB10	sp|P61026|RAB10_HUMAN Ras-related protein Rab-10 OS=Homo sapiens OX=9606 GN=RAB10 PE=1 SV=1	1	14	13	12	7	5	4	7	8	6	10	6	5	7	7	7	14	13	12	12	13	12	6	4	3	6	7	5	9	5	4	6	6	6	13	12	11	11	12	11	5	3
F8VW98;P37288	F8VW98;P37288	1;1	1;1	1;1	Vasopressin V1a receptor	AVPR1A	tr|F8VW98|F8VW98_HUMAN Vasopressin V1a receptor OS=Homo sapiens OX=9606 GN=AVPR1A PE=1 SV=1;sp|P37288|V1AR_HUMAN Vasopressin V1a receptor OS=Homo sapiens OX=9606 GN=AVPR1A PE=1 SV=1	2	1	1	1	1	1	1	1	1	1	1	1	1	1	1	1	1	1	1	1	1	1	1	1	1	1	1	1	1	1	1	1	1	1	1	1	1	1	1	1	1	1
Q8WUM4;A0A3B3IT07;C9IZF9;F8WEQ7;F8WBR8;F8WDK9	Q8WUM4	41;8;5;3;3;3	41;8;5;3;3;3	41;8;5;3;3;3	Programmed cell death 6-interacting protein	PDCD6IP	sp|Q8WUM4|PDC6I_HUMAN Programmed cell death 6-interacting protein OS=Homo sapiens OX=9606 GN=PDCD6IP PE=1 SV=1	6	41	41	41	30	25	27	25	27	23	30	22	28	30	27	28	32	34	30	34	34	40	30	25	27	25	27	23	30	22	28	30	27	28	32	34	30	34	34	40	30	25
P31939;H7C1S2;C9JLK0;F8WEF0	P31939	42;20;8;6	42;20;8;6	42;20;8;6	Bifunctional purine biosynthesis protein PURH;Phosphoribosylaminoimidazolecarboxamide formyltransferase;IMP cyclohydrolase	ATIC	sp|P31939|PUR9_HUMAN Bifunctional purine biosynthesis protein ATIC OS=Homo sapiens OX=9606 GN=ATIC PE=1 SV=3	4	42	42	42	21	20	21	17	23	16	24	14	13	19	23	22	33	41	35	37	37	40	21	20	21	17	23	16	24	14	13	19	23	22	33	41	35	37	37	40	21	20
O15144;C9JTV5;G5E9J0;H7C3F9;G5E9S7	O15144	21;7;7;7;2	21;7;7;7;2	21;7;7;7;2	Actin-related protein 2/3 complex subunit 2	ARPC2	sp|O15144|ARPC2_HUMAN Actin-related protein 2/3 complex subunit 2 OS=Homo sapiens OX=9606 GN=ARPC2 PE=1 SV=1	5	21	21	21	11	7	8	6	13	11	12	10	10	13	9	11	16	20	19	20	19	20	11	7	8	6	13	11	12	10	10	13	9	11	16	20	19	20	19	20	11	7
E7EX17;P23588;F8VX11;F8VSC7;F8VP89;F8W0K0;F8VRU1;F8VYE9	E7EX17;P23588;F8VX11	14;14;8;6;6;5;5;5	14;14;8;6;6;5;5;5	14;14;8;6;6;5;5;5	Eukaryotic translation initiation factor 4B	EIF4B	tr|E7EX17|E7EX17_HUMAN Eukaryotic translation initiation factor 4B OS=Homo sapiens OX=9606 GN=EIF4B PE=1 SV=1;sp|P23588|IF4B_HUMAN Eukaryotic translation initiation factor 4B OS=Homo sapiens OX=9606 GN=EIF4B PE=1 SV=2;tr|F8VX11|F8VX11_HUMAN Eukaryotic tran	8	14	14	14	6	5	8	6	5	3	6	4	5	7	6	4	11	10	10	14	11	12	6	5	8	6	5	3	6	4	5	7	6	4	11	10	10	14	11	12	6	5
Q9UEU5;Q6NT46;Q13066;Q4V321	Q9UEU5;Q6NT46;Q13066;Q4V321	1;1;1;1	1;1;1;1	1;1;1;1	G antigen 2D;G antigen 2A;G antigen 2B/2C;G antigen 13	GAGE2D;GAGE2A;GAGE2B;GAGE13	sp|Q9UEU5|GGE2D_HUMAN G antigen 2D OS=Homo sapiens OX=9606 GN=GAGE2D PE=1 SV=1;sp|Q6NT46|GAG2A_HUMAN G antigen 2A OS=Homo sapiens OX=9606 GN=GAGE2A PE=1 SV=1;sp|Q13066|GAG2B_HUMAN G antigen 2B/2C OS=Homo sapiens OX=9606 GN=GAGE2B PE=1 SV=1;sp|Q4V321|GAG13_	4	1	1	1	0	1	0	1	0	0	1	1	1	1	1	1	0	0	0	0	0	0	0	1	0	1	0	0	1	1	1	1	1	1	0	0	0	0	0	0	0	1
Q8NFQ8	Q8NFQ8	12	12	12	Torsin-1A-interacting protein 2	TOR1AIP2	sp|Q8NFQ8|TOIP2_HUMAN Torsin-1A-interacting protein 2 OS=Homo sapiens OX=9606 GN=TOR1AIP2 PE=1 SV=1	1	12	12	12	7	7	8	8	10	9	7	5	3	7	7	6	10	8	9	8	9	9	7	7	8	8	10	9	7	5	3	7	7	6	10	8	9	8	9	9	7	7
Q9NS69	Q9NS69	5	5	5	Mitochondrial import receptor subunit TOM22 homolog	TOMM22	sp|Q9NS69|TOM22_HUMAN Mitochondrial import receptor subunit TOM22 homolog OS=Homo sapiens OX=9606 GN=TOMM22 PE=1 SV=3	1	5	5	5	3	4	5	4	5	4	4	3	2	4	4	5	5	5	5	4	4	1	3	4	5	4	5	4	4	3	2	4	4	5	5	5	5	4	4	1	3	4
P63172	P63172	3	3	3	Dynein light chain Tctex-type 1	DYNLT1	sp|P63172|DYLT1_HUMAN Dynein light chain Tctex-type 1 OS=Homo sapiens OX=9606 GN=DYNLT1 PE=1 SV=1	1	3	3	3	1	1	2	1	2	2	2	1	1	1	1	2	2	3	3	3	3	3	1	1	2	1	2	2	2	1	1	1	1	2	2	3	3	3	3	3	1	1
A0A2R8Y4A4;A0A0D9SFB3;O00571;A0A0D9SF53;A0A2U3TZJ9;A0A2R8YFS5;A0A2R8YFR4;A0A0D9SG12;A0A2R8YCW1;A0A2R8YF78;A0A2R8Y645;A0A2R8Y5G6;F6S8Q4;A0A2R8YDT5;A0A2R8Y7T2;A0A2R8YDH3;A0A0J9YVQ7;A0A087WVZ1;A0A2R8Y650;A0A2R8YCU0;A0A2R8YF89;C9J081;A0A087WX09;A0A2R8Y4D2;D6RCM4;Q9NQI0	A0A2R8Y4A4;A0A0D9SFB3;O00571;A0A0D9SF53;A0A2U3TZJ9;A0A2R8YFS5;A0A2R8YFR4;A0A0D9SG12;A0A2R8YCW1;A0A2R8YF78;A0A2R8Y645;A0A2R8Y5G6;F6S8Q4;A0A2R8YDT5;A0A2R8Y7T2;A0A2R8YDH3	29;29;29;29;29;29;29;29;29;29;29;29;27;24;24;23;11;7;5;5;3;3;2;1;1;1	28;28;28;28;28;28;28;28;28;28;28;28;26;23;23;22;11;7;5;5;3;3;2;1;1;1	12;12;12;12;12;12;12;12;12;12;12;12;12;9;9;10;6;2;3;3;2;0;1;0;0;0	ATP-dependent RNA helicase DDX3X	DDX3X	tr|A0A2R8Y4A4|A0A2R8Y4A4_HUMAN RNA helicase OS=Homo sapiens OX=9606 GN=DDX3X PE=1 SV=1;tr|A0A0D9SFB3|A0A0D9SFB3_HUMAN RNA helicase OS=Homo sapiens OX=9606 GN=DDX3X PE=1 SV=1;sp|O00571|DDX3X_HUMAN ATP-dependent RNA helicase DDX3X OS=Homo sapiens OX=9606 GN=	26	29	28	12	11	8	12	10	18	11	17	17	12	16	15	16	21	27	21	26	25	28	10	8	12	10	17	11	16	17	12	15	14	16	20	26	20	25	24	27	4	3
P05455;E7ERC4;E9PGX9;E9PFL9	P05455;E7ERC4	30;15;12;8	30;15;12;8	30;15;12;8	Lupus La protein	SSB	sp|P05455|LA_HUMAN Lupus La protein OS=Homo sapiens OX=9606 GN=SSB PE=1 SV=2;tr|E7ERC4|E7ERC4_HUMAN Lupus La protein (Fragment) OS=Homo sapiens OX=9606 GN=SSB PE=1 SV=1	4	30	30	30	11	9	13	8	16	11	17	7	5	15	10	14	25	28	28	27	27	25	11	9	13	8	16	11	17	7	5	15	10	14	25	28	28	27	27	25	11	9
O75396;A0A087X1A9	O75396	12;3	12;3	12;3	Vesicle-trafficking protein SEC22b	SEC22B	sp|O75396|SC22B_HUMAN Vesicle-trafficking protein SEC22b OS=Homo sapiens OX=9606 GN=SEC22B PE=1 SV=4	2	12	12	12	7	7	7	7	9	7	9	6	6	7	5	7	9	11	10	10	10	11	7	7	7	7	9	7	9	6	6	7	5	7	9	11	10	10	10	11	7	7
Q13547;Q5TEE2	Q13547;Q5TEE2	13;9	7;3	7;3	Histone deacetylase 1	HDAC1	sp|Q13547|HDAC1_HUMAN Histone deacetylase 1 OS=Homo sapiens OX=9606 GN=HDAC1 PE=1 SV=1;tr|Q5TEE2|Q5TEE2_HUMAN Histone deacetylase (Fragment) OS=Homo sapiens OX=9606 GN=HDAC1 PE=1 SV=1	2	13	7	7	9	6	13	6	12	11	9	8	7	9	11	11	13	13	10	11	11	11	5	3	7	2	7	6	5	4	3	4	5	5	7	7	6	6	6	7	5	3
Q16658;C9JFC0;A0A0A0MSB2;C9JPH9	Q16658	14;3;3;2	14;3;3;2	14;3;3;2	Fascin	FSCN1	sp|Q16658|FSCN1_HUMAN Fascin OS=Homo sapiens OX=9606 GN=FSCN1 PE=1 SV=3	4	14	14	14	8	7	9	5	8	6	13	6	4	11	9	6	4	2	2	3	3	2	8	7	9	5	8	6	13	6	4	11	9	6	4	2	2	3	3	2	8	7
C9JAW5;C9JNU6;Q9Y241	C9JAW5;C9JNU6;Q9Y241	1;1;1	1;1;1	1;1;1	HIG1 domain family member 1A, mitochondrial	HIGD1A	tr|C9JAW5|C9JAW5_HUMAN HIG1 domain-containing protein OS=Homo sapiens OX=9606 PE=4 SV=1;tr|C9JNU6|C9JNU6_HUMAN HIG1 domain family member 1A, mitochondrial OS=Homo sapiens OX=9606 GN=HIGD1A PE=4 SV=1;sp|Q9Y241|HIG1A_HUMAN HIG1 domain family member 1A, mitoc	3	1	1	1	1	1	1	1	1	1	1	1	1	1	1	1	1	1	1	1	1	1	1	1	1	1	1	1	1	1	1	1	1	1	1	1	1	1	1	1	1	1
P49840;A8MT37;M0QYV0	P49840;A8MT37;M0QYV0	8;7;5	8;7;5	6;5;4	Glycogen synthase kinase-3 alpha	GSK3A	sp|P49840|GSK3A_HUMAN Glycogen synthase kinase-3 alpha OS=Homo sapiens OX=9606 GN=GSK3A PE=1 SV=2;tr|A8MT37|A8MT37_HUMAN [Tau protein] kinase OS=Homo sapiens OX=9606 GN=GSK3A PE=1 SV=2;tr|M0QYV0|M0QYV0_HUMAN Protein kinase domain-containing protein (Fragme	3	8	8	6	2	2	4	3	4	2	4	1	1	3	4	2	7	8	7	7	7	7	2	2	4	3	4	2	4	1	1	3	4	2	7	8	7	7	7	7	1	1
P00505	P00505	24	24	24	Aspartate aminotransferase, mitochondrial	GOT2	sp|P00505|AATM_HUMAN Aspartate aminotransferase, mitochondrial OS=Homo sapiens OX=9606 GN=GOT2 PE=1 SV=3	1	24	24	24	16	10	12	15	18	17	18	12	11	16	15	16	20	21	23	23	22	22	16	10	12	15	18	17	18	12	11	16	15	16	20	21	23	23	22	22	16	10
P49755;G3V2K7	P49755	12;5	12;5	12;5	Transmembrane emp24 domain-containing protein 10	TMED10	sp|P49755|TMEDA_HUMAN Transmembrane emp24 domain-containing protein 10 OS=Homo sapiens OX=9606 GN=TMED10 PE=1 SV=2	2	12	12	12	5	5	7	6	8	8	8	6	5	5	5	8	10	11	8	9	10	12	5	5	7	6	8	8	8	6	5	5	5	8	10	11	8	9	10	12	5	5
Q6NUK1;A0A3B3IU96;J3KN42;H3BMI3	Q6NUK1	22;9;6;2	22;9;6;2	22;9;6;2	Calcium-binding mitochondrial carrier protein SCaMC-1	SLC25A24	sp|Q6NUK1|SCMC1_HUMAN Calcium-binding mitochondrial carrier protein SCaMC-1 OS=Homo sapiens OX=9606 GN=SLC25A24 PE=1 SV=2	4	22	22	22	13	11	13	12	16	10	10	12	10	14	11	12	19	19	21	19	19	17	13	11	13	12	16	10	10	12	10	14	11	12	19	19	21	19	19	17	13	11
Q8WW12	Q8WW12	6	6	6	PEST proteolytic signal-containing nuclear protein	PCNP	sp|Q8WW12|PCNP_HUMAN PEST proteolytic signal-containing nuclear protein OS=Homo sapiens OX=9606 GN=PCNP PE=1 SV=2	1	6	6	6	5	3	5	5	5	3	4	5	5	6	5	3	6	5	5	6	6	5	5	3	5	5	5	3	4	5	5	6	5	3	6	5	5	6	6	5	5	3
Q15075	Q15075	57	57	57	Early endosome antigen 1	EEA1	sp|Q15075|EEA1_HUMAN Early endosome antigen 1 OS=Homo sapiens OX=9606 GN=EEA1 PE=1 SV=2	1	57	57	57	37	41	32	40	35	35	53	34	33	43	35	36	47	45	44	47	38	44	37	41	32	40	35	35	53	34	33	43	35	36	47	45	44	47	38	44	37	41
O75394	O75394	1	1	1	39S ribosomal protein L33, mitochondrial	MRPL33	sp|O75394|RM33_HUMAN 39S ribosomal protein L33, mitochondrial OS=Homo sapiens OX=9606 GN=MRPL33 PE=1 SV=1	1	1	1	1	1	1	1	1	1	1	1	1	1	1	1	1	1	1	1	1	1	1	1	1	1	1	1	1	1	1	1	1	1	1	1	1	1	1	1	1	1	1
Q15650;H0YL91;H3BMU9	Q15650;H0YL91	7;5;1	7;5;1	7;5;1	Activating signal cointegrator 1	TRIP4	sp|Q15650|TRIP4_HUMAN Activating signal cointegrator 1 OS=Homo sapiens OX=9606 GN=TRIP4 PE=1 SV=4;tr|H0YL91|H0YL91_HUMAN Activating signal cointegrator 1 OS=Homo sapiens OX=9606 GN=TRIP4 PE=1 SV=1	3	7	7	7	1	1	4	3	1	2	4	1	5	3	3	1	6	7	5	7	6	6	1	1	4	3	1	2	4	1	5	3	3	1	6	7	5	7	6	6	1	1
Q16531;F5GY55;F5GZY8;F5H2L3;F5GYG8;F5GWI0;F5H198	Q16531;F5GY55	41;35;6;6;5;5;5	41;35;6;6;5;5;5	41;35;6;6;5;5;5	DNA damage-binding protein 1	DDB1	sp|Q16531|DDB1_HUMAN DNA damage-binding protein 1 OS=Homo sapiens OX=9606 GN=DDB1 PE=1 SV=1;tr|F5GY55|F5GY55_HUMAN DNA damage-binding protein 1 OS=Homo sapiens OX=9606 GN=DDB1 PE=1 SV=1	7	41	41	41	24	19	16	17	25	18	30	22	19	23	20	27	31	35	34	36	35	37	24	19	16	17	25	18	30	22	19	23	20	27	31	35	34	36	35	37	24	19
P05556;E7EQW5;C9JPK5;H7C4N8;Q5T3E6;E9PLR6;E7EUI6;E7ERX5	P05556	18;3;2;2;2;2;2;1	18;3;2;2;2;2;2;1	18;3;2;2;2;2;2;1	Integrin beta-1	ITGB1	sp|P05556|ITB1_HUMAN Integrin beta-1 OS=Homo sapiens OX=9606 GN=ITGB1 PE=1 SV=2	8	18	18	18	10	8	12	8	15	11	11	8	7	12	9	12	15	17	14	14	16	18	10	8	12	8	15	11	11	8	7	12	9	12	15	17	14	14	16	18	10	8
Q8N0T1;E5RGR5;A0A087WWE7	Q8N0T1	4;1;1	4;1;1	4;1;1	Uncharacterized protein C8orf59	C8orf59	sp|Q8N0T1|RBIS_HUMAN Ribosomal biogenesis factor OS=Homo sapiens OX=9606 GN=RBIS PE=1 SV=4	3	4	4	4	2	2	3	3	3	4	2	3	4	3	1	2	2	2	4	4	2	3	2	2	3	3	3	4	2	3	4	3	1	2	2	2	4	4	2	3	2	2
Q13838;Q5STU3;A0A0G2JJZ9;A0A140T9X3;F6WLT2;F6TRA5;A0A0A0MT12;A0A140T996;F6S4E6;A0A140TA18;F6UJC5;A0A140T973;A0A140T9K1;A0A140T9X9;A0A140T9L4;F6R6M7;F6QYI9;A0A0G2JJL7;H0Y400;K7ENP6;H0YCC6;F6SXL5;F6S2B7;F6U6E2;K7EIL8;K7EL56;A0A140T9N3;A0A0G2JHN7;A0A140T9K2	Q13838;Q5STU3;A0A0G2JJZ9;A0A140T9X3;F6WLT2;F6TRA5;A0A0A0MT12;A0A140T996;F6S4E6	18;17;15;14;13;11;11;10;10;8;8;8;8;8;7;6;6;6;6;3;3;3;3;3;3;3;3;3;3	18;17;15;14;13;11;11;10;10;8;8;8;8;8;7;6;6;6;6;3;3;3;3;3;3;3;3;3;3	4;4;4;4;3;2;2;3;1;3;3;2;2;3;1;1;1;1;1;0;2;0;0;0;0;0;1;0;1	Spliceosome RNA helicase DDX39B	DDX39B	sp|Q13838|DX39B_HUMAN Spliceosome RNA helicase DDX39B OS=Homo sapiens OX=9606 GN=DDX39B PE=1 SV=1;tr|Q5STU3|Q5STU3_HUMAN RNA helicase OS=Homo sapiens OX=9606 GN=DDX39B PE=1 SV=2;tr|A0A0G2JJZ9|A0A0G2JJZ9_HUMAN Spliceosome RNA helicase DDX39B (Fragment) OS=H	29	18	18	4	8	7	8	8	10	10	11	8	7	8	10	13	14	16	15	15	13	17	8	7	8	8	10	10	11	8	7	8	10	13	14	16	15	15	13	17	0	0
O95372;Q5QPQ1;Q5QPQ0;Q5QPQ3;Q5QPQ2;Q5QPN9;Q5QPN5	O95372;Q5QPQ1;Q5QPQ0;Q5QPQ3;Q5QPQ2;Q5QPN9	6;4;4;4;4;3;2	6;4;4;4;4;3;2	6;4;4;4;4;3;2	Acyl-protein thioesterase 2	LYPLA2	sp|O95372|LYPA2_HUMAN Acyl-protein thioesterase 2 OS=Homo sapiens OX=9606 GN=LYPLA2 PE=1 SV=1;tr|Q5QPQ1|Q5QPQ1_HUMAN Acyl-protein thioesterase 2 (Fragment) OS=Homo sapiens OX=9606 GN=LYPLA2 PE=1 SV=1;tr|Q5QPQ0|Q5QPQ0_HUMAN Acyl-protein thioesterase 2 OS=Ho	7	6	6	6	1	1	2	3	3	3	3	2	3	3	4	2	1	5	5	5	5	5	1	1	2	3	3	3	3	2	3	3	4	2	1	5	5	5	5	5	1	1
O75489;E9PS48;E9PKL8;G3V194	O75489	14;2;1;1	14;2;1;1	14;2;1;1	NADH dehydrogenase [ubiquinone] iron-sulfur protein 3, mitochondrial	NDUFS3	sp|O75489|NDUS3_HUMAN NADH dehydrogenase [ubiquinone] iron-sulfur protein 3, mitochondrial OS=Homo sapiens OX=9606 GN=NDUFS3 PE=1 SV=1	4	14	14	14	9	9	10	10	11	10	11	9	5	10	11	12	11	14	12	12	11	12	9	9	10	10	11	10	11	9	5	10	11	12	11	14	12	12	11	12	9	9
O75348;F2Z307;O95670	O75348;F2Z307;O95670	4;2;2	4;2;2	4;2;2	V-type proton ATPase subunit G 1;V-type proton ATPase subunit G 2	ATP6V1G1;ATP6V1G2-DDX39B;ATP6V1G2	sp|O75348|VATG1_HUMAN V-type proton ATPase subunit G 1 OS=Homo sapiens OX=9606 GN=ATP6V1G1 PE=1 SV=3;tr|F2Z307|F2Z307_HUMAN V-type proton ATPase subunit G OS=Homo sapiens OX=9606 GN=ATP6V1G2-DDX39B PE=3 SV=1;sp|O95670|VATG2_HUMAN V-type proton ATPase subun	3	4	4	4	4	4	4	4	4	4	4	4	4	4	4	4	4	4	4	4	4	3	4	4	4	4	4	4	4	4	4	4	4	4	4	4	4	4	4	3	4	4
Q06210;A0A6I8PRN4;A0A6I8PTT9;A0A6I8PRT6	Q06210;A0A6I8PRN4;A0A6I8PTT9	35;33;31;1	35;33;31;1	29;27;27;1	Glutamine--fructose-6-phosphate aminotransferase [isomerizing] 1	GFPT1	sp|Q06210|GFPT1_HUMAN Glutamine--fructose-6-phosphate aminotransferase [isomerizing] 1 OS=Homo sapiens OX=9606 GN=GFPT1 PE=1 SV=3;tr|A0A6I8PRN4|A0A6I8PRN4_HUMAN Glutamine--fructose-6-phosphate transaminase (isomerizing) OS=Homo sapiens OX=9606 GN=GFPT1 PE=	4	35	35	29	20	17	18	16	29	17	21	12	14	19	20	23	28	33	29	28	27	33	20	17	18	16	29	17	21	12	14	19	20	23	28	33	29	28	27	33	18	14
F8WJN3;Q16630;F8W084;A0A3B3ISW1	F8WJN3;Q16630	11;11;1;1	11;11;1;1	11;11;1;1	Cleavage and polyadenylation specificity factor subunit 6	CPSF6	tr|F8WJN3|F8WJN3_HUMAN Cleavage and polyadenylation specificity factor subunit 6 OS=Homo sapiens OX=9606 GN=CPSF6 PE=1 SV=1;sp|Q16630|CPSF6_HUMAN Cleavage and polyadenylation specificity factor subunit 6 OS=Homo sapiens OX=9606 GN=CPSF6 PE=1 SV=2	4	11	11	11	8	6	4	6	6	6	6	5	5	7	6	6	8	10	8	8	8	10	8	6	4	6	6	6	6	5	5	7	6	6	8	10	8	8	8	10	8	6
Q9BVC6	Q9BVC6	4	4	4	Transmembrane protein 109	TMEM109	sp|Q9BVC6|TM109_HUMAN Transmembrane protein 109 OS=Homo sapiens OX=9606 GN=TMEM109 PE=1 SV=1	1	4	4	4	2	2	3	3	3	3	3	3	3	2	3	3	3	3	3	3	3	3	2	2	3	3	3	3	3	3	3	2	3	3	3	3	3	3	3	3	2	2
H0YJV7;P25490;H0YJU4;A0A494C032;Q96MM3;O15391	H0YJV7;P25490;H0YJU4	4;4;3;1;1;1	4;4;3;1;1;1	4;4;3;1;1;1	Transcriptional repressor protein YY1	YY1	tr|H0YJV7|H0YJV7_HUMAN Transcriptional repressor protein YY1 (Fragment) OS=Homo sapiens OX=9606 GN=YY1 PE=1 SV=1;sp|P25490|TYY1_HUMAN Transcriptional repressor protein YY1 OS=Homo sapiens OX=9606 GN=YY1 PE=1 SV=2;tr|H0YJU4|H0YJU4_HUMAN Transcriptional repr	6	4	4	4	4	2	1	2	1	2	4	2	4	2	4	4	2	4	3	2	1	2	4	2	1	2	1	2	4	2	4	2	4	4	2	4	3	2	1	2	4	2
Q14764;H3BRL2;H3BQK6;H3BUK7;H3BNF6;H3BP76;H3BPZ2;H3BNF2;H3BUP3;H3BQE7	Q14764	30;7;7;4;4;3;1;1;1;1	30;7;7;4;4;3;1;1;1;1	30;7;7;4;4;3;1;1;1;1	Major vault protein	MVP	sp|Q14764|MVP_HUMAN Major vault protein OS=Homo sapiens OX=9606 GN=MVP PE=1 SV=4	10	30	30	30	18	19	21	20	26	26	24	22	17	22	21	21	16	21	17	20	19	21	18	19	21	20	26	26	24	22	17	22	21	21	16	21	17	20	19	21	18	19
P47813;O14602;A6NJH9;X6RAC9	P47813;O14602;A6NJH9;X6RAC9	6;6;4;3	6;6;4;3	6;6;4;3	Eukaryotic translation initiation factor 1A, X-chromosomal;Eukaryotic translation initiation factor 1A, Y-chromosomal	EIF1AX;EIF1AY	sp|P47813|IF1AX_HUMAN Eukaryotic translation initiation factor 1A, X-chromosomal OS=Homo sapiens OX=9606 GN=EIF1AX PE=1 SV=2;sp|O14602|IF1AY_HUMAN Eukaryotic translation initiation factor 1A, Y-chromosomal OS=Homo sapiens OX=9606 GN=EIF1AY PE=1 SV=4;tr|A6N	4	6	6	6	2	1	2	2	3	2	3	2	1	3	1	2	4	5	5	6	6	5	2	1	2	2	3	2	3	2	1	3	1	2	4	5	5	6	6	5	2	1
Q96HE7;G3V2H0;G3V3E6;G3V5B3;G3V503	Q96HE7	15;4;3;2;1	15;4;3;2;1	14;3;3;2;1	ERO1-like protein alpha	ERO1L	sp|Q96HE7|ERO1A_HUMAN ERO1-like protein alpha OS=Homo sapiens OX=9606 GN=ERO1A PE=1 SV=2	5	15	15	14	11	10	13	13	12	10	13	7	12	12	11	12	11	14	13	13	12	14	11	10	13	13	12	10	13	7	12	12	11	12	11	14	13	13	12	14	10	9
P62306;F8W0W6	P62306;F8W0W6	5;4	5;4	1;0	Small nuclear ribonucleoprotein F	SNRPF	sp|P62306|RUXF_HUMAN Small nuclear ribonucleoprotein F OS=Homo sapiens OX=9606 GN=SNRPF PE=1 SV=1;tr|F8W0W6|F8W0W6_HUMAN Sm protein F OS=Homo sapiens OX=9606 GN=SNRPF PE=1 SV=1	2	5	5	1	4	3	4	4	4	4	5	3	0	5	4	3	5	4	4	4	4	4	4	3	4	4	4	4	5	3	0	5	4	3	5	4	4	4	4	4	1	0
Q9UJZ1;A0A087WYB4;F2Z2I8	Q9UJZ1;A0A087WYB4	15;13;7	15;13;7	15;13;7	Stomatin-like protein 2, mitochondrial	STOML2	sp|Q9UJZ1|STML2_HUMAN Stomatin-like protein 2, mitochondrial OS=Homo sapiens OX=9606 GN=STOML2 PE=1 SV=1;tr|A0A087WYB4|A0A087WYB4_HUMAN Stomatin-like protein 2, mitochondrial OS=Homo sapiens OX=9606 GN=STOML2 PE=1 SV=1	3	15	15	15	9	7	6	8	9	8	13	6	6	8	8	11	9	15	12	12	12	13	9	7	6	8	9	8	13	6	6	8	8	11	9	15	12	12	12	13	9	7
P46063;F8WA66;F8WD97;F5H2L2;F5H4P4;F5H3W0;F5GYB7	P46063	20;8;8;6;4;4;1	20;8;8;6;4;4;1	20;8;8;6;4;4;1	ATP-dependent DNA helicase Q1	RECQL	sp|P46063|RECQ1_HUMAN ATP-dependent DNA helicase Q1 OS=Homo sapiens OX=9606 GN=RECQL PE=1 SV=3	7	20	20	20	13	10	13	12	15	12	16	12	10	16	15	16	16	18	15	18	19	17	13	10	13	12	15	12	16	12	10	16	15	16	16	18	15	18	19	17	13	10
Q9ULH7;I3L2S3;A0A494C1G6;B0QY84;E7ER32;A0A087X287;A0A087WU73;A0A494BZX7;W0Z7M9;B0QY83;A0A499FIJ6;Q969V6;I3L2A0;Q8IZQ8	Q9ULH7	25;9;2;2;2;2;2;2;2;2;2;2;1;1	25;9;2;2;2;2;2;2;2;2;2;2;1;1	25;9;2;2;2;2;2;2;2;2;2;2;1;1	MKL/myocardin-like protein 2	MKL2	sp|Q9ULH7|MRTFB_HUMAN Myocardin-related transcription factor B OS=Homo sapiens OX=9606 GN=MRTFB PE=1 SV=3	14	25	25	25	1	0	21	19	24	21	0	1	14	21	19	16	12	16	14	18	14	18	1	0	21	19	24	21	0	1	14	21	19	16	12	16	14	18	14	18	1	0
P53597;A0A494C0D1;H7C233	P53597	9;4;1	9;4;1	9;4;1	Succinyl-CoA ligase [ADP/GDP-forming] subunit alpha, mitochondrial	SUCLG1	sp|P53597|SUCA_HUMAN Succinate--CoA ligase [ADP/GDP-forming] subunit alpha, mitochondrial OS=Homo sapiens OX=9606 GN=SUCLG1 PE=1 SV=4	3	9	9	9	2	2	5	4	6	5	4	4	5	5	4	4	7	9	8	9	8	9	2	2	5	4	6	5	4	4	5	5	4	4	7	9	8	9	8	9	2	2
E5RGX5;Q93045;E5RIR6;E7EVN3;REV__P36956;Q9H169	E5RGX5;Q93045	6;6;1;1;1;1	1;1;0;0;0;0	1;1;0;0;0;0	Stathmin;Stathmin-2	STMN2	tr|E5RGX5|E5RGX5_HUMAN Stathmin OS=Homo sapiens OX=9606 GN=STMN2 PE=1 SV=1;sp|Q93045|STMN2_HUMAN Stathmin-2 OS=Homo sapiens OX=9606 GN=STMN2 PE=1 SV=3	6	6	1	1	2	3	2	3	3	2	4	4	3	4	4	5	6	6	5	4	5	6	1	1	1	1	1	1	1	1	1	1	1	1	1	1	1	1	1	1	1	1
P11388;J3KTB7	P11388	47;7	47;7	36;3	DNA topoisomerase 2-alpha	TOP2A	sp|P11388|TOP2A_HUMAN DNA topoisomerase 2-alpha OS=Homo sapiens OX=9606 GN=TOP2A PE=1 SV=3	2	47	47	36	20	11	16	17	34	25	34	29	19	34	21	36	36	39	37	38	36	36	20	11	16	17	34	25	34	29	19	34	21	36	36	39	37	38	36	36	13	7
P14324;A0A087X090;A0A087X1D8;A0A087WVN4;A0A087WTP2	P14324;A0A087X090	9;5;4;4;2	9;5;4;4;2	9;5;4;4;2	Farnesyl pyrophosphate synthase	FDPS	sp|P14324|FPPS_HUMAN Farnesyl pyrophosphate synthase OS=Homo sapiens OX=9606 GN=FDPS PE=1 SV=4;tr|A0A087X090|A0A087X090_HUMAN Farnesyl diphosphate synthase (Farnesyl pyrophosphate synthetase, dimethylallyltranstransferase, geranyltranstransferase), isoform	5	9	9	9	5	5	5	5	5	6	6	6	4	5	6	6	6	9	7	8	7	9	5	5	5	5	5	6	6	6	4	5	6	6	6	9	7	8	7	9	5	5
Q93077;Q7L7L0;P04908;A0A3B3IS11	Q93077;Q7L7L0;P04908;A0A3B3IS11	8;7;7;4	2;2;2;0	2;2;2;0	Histone H2A type 1-C;Histone H2A type 3;Histone H2A type 1-B/E	HIST1H2AC;HIST3H2A;HIST1H2AB	sp|Q93077|H2A1C_HUMAN Histone H2A type 1-C OS=Homo sapiens OX=9606 GN=H2AC6 PE=1 SV=3;sp|Q7L7L0|H2A3_HUMAN Histone H2A type 3 OS=Homo sapiens OX=9606 GN=H2AW PE=1 SV=3;sp|P04908|H2A1B_HUMAN Histone H2A type 1-B/E OS=Homo sapiens OX=9606 GN=H2AC4 PE=1 SV=2;	4	8	2	2	5	4	4	4	4	6	5	7	5	6	4	6	4	4	6	4	4	5	0	0	0	0	0	2	0	1	1	0	0	2	0	0	1	0	0	1	0	0
Q14683;G8JLG1;H0Y7K8;V9GY57;V9GYN9	Q14683;G8JLG1	40;38;10;5;2	40;38;10;5;2	40;38;10;5;2	Structural maintenance of chromosomes protein 1A;Structural maintenance of chromosomes protein	SMC1A	sp|Q14683|SMC1A_HUMAN Structural maintenance of chromosomes protein 1A OS=Homo sapiens OX=9606 GN=SMC1A PE=1 SV=2;tr|G8JLG1|G8JLG1_HUMAN Structural maintenance of chromosomes protein OS=Homo sapiens OX=9606 GN=SMC1A PE=1 SV=2	5	40	40	40	22	12	12	18	23	20	27	27	20	31	24	25	33	34	34	38	37	36	22	12	12	18	23	20	27	27	20	31	24	25	33	34	34	38	37	36	22	12
Q9UI12;G3V126;H0YB41;E5RK31;E5RJG1;E5RG49;E5RHH0	Q9UI12;G3V126	16;15;2;1;1;1;1	16;15;2;1;1;1;1	16;15;2;1;1;1;1	V-type proton ATPase subunit H	ATP6V1H	sp|Q9UI12|VATH_HUMAN V-type proton ATPase subunit H OS=Homo sapiens OX=9606 GN=ATP6V1H PE=1 SV=1;tr|G3V126|G3V126_HUMAN V-type proton ATPase subunit H OS=Homo sapiens OX=9606 GN=ATP6V1H PE=1 SV=1	7	16	16	16	10	8	14	9	16	11	9	6	6	7	9	11	10	13	11	12	12	14	10	8	14	9	16	11	9	6	6	7	9	11	10	13	11	12	12	14	10	8
Q02790;F5H1U3;H0YFG2;F5H120	Q02790	53;9;4;3	53;9;4;3	53;9;4;3	Peptidyl-prolyl cis-trans isomerase FKBP4;Peptidyl-prolyl cis-trans isomerase FKBP4, N-terminally processed	FKBP4	sp|Q02790|FKBP4_HUMAN Peptidyl-prolyl cis-trans isomerase FKBP4 OS=Homo sapiens OX=9606 GN=FKBP4 PE=1 SV=3	4	53	53	53	18	13	16	15	16	15	20	14	12	17	19	20	41	49	40	44	43	52	18	13	16	15	16	15	20	14	12	17	19	20	41	49	40	44	43	52	18	13
Q9UN86;D6RAC7;D6RB17;D6RGJ4;D6RBM9;D6REX8;D6RBR0;D6RE13;D6RBW8;D6R9X5;D6R9A4	Q9UN86;D6RAC7;D6RB17;D6RGJ4	12;7;7;6;5;5;5;5;5;4;4	10;5;5;4;3;3;3;3;3;2;2	10;5;5;4;3;3;3;3;3;2;2	Ras GTPase-activating protein-binding protein 2	G3BP2	sp|Q9UN86|G3BP2_HUMAN Ras GTPase-activating protein-binding protein 2 OS=Homo sapiens OX=9606 GN=G3BP2 PE=1 SV=2;tr|D6RAC7|D6RAC7_HUMAN Ras GTPase-activating protein-binding protein 2 (Fragment) OS=Homo sapiens OX=9606 GN=G3BP2 PE=1 SV=1;tr|D6RB17|D6RB17_H	11	12	10	10	6	5	7	8	11	7	9	7	7	9	7	7	10	8	8	10	9	11	4	4	6	6	9	5	7	5	5	7	5	6	9	7	7	8	8	9	4	4
Q02809;Q5JXB7;Q5JXB8	Q02809	28;10;8	28;10;8	28;10;8	Procollagen-lysine,2-oxoglutarate 5-dioxygenase 1	PLOD1	sp|Q02809|PLOD1_HUMAN Procollagen-lysine,2-oxoglutarate 5-dioxygenase 1 OS=Homo sapiens OX=9606 GN=PLOD1 PE=1 SV=2	3	28	28	28	7	5	17	18	23	23	15	8	17	23	18	19	16	14	14	14	18	19	7	5	17	18	23	23	15	8	17	23	18	19	16	14	14	14	18	19	7	5
Q5T749	Q5T749	5	5	5	Keratinocyte proline-rich protein	KPRP	sp|Q5T749|KPRP_HUMAN Keratinocyte proline-rich protein OS=Homo sapiens OX=9606 GN=KPRP PE=1 SV=1	1	5	5	5	1	1	5	1	3	3	2	5	1	1	1	4	5	2	2	0	5	4	1	1	5	1	3	3	2	5	1	1	1	4	5	2	2	0	5	4	1	1
A0A5H1ZRS1	A0A5H1ZRS1	40	40	1			tr|A0A5H1ZRS1|A0A5H1ZRS1_HUMAN Pericentriolar material 1 protein OS=Homo sapiens OX=9606 GN=PCM1 PE=1 SV=1	1	40	40	1	6	2	33	31	37	37	9	10	17	28	30	31	2	2	3	1	2	1	6	2	33	31	37	37	9	10	17	28	30	31	2	2	3	1	2	1	0	0
P07741;H3BQF1;H3BQB1;H3BQZ9;H3BSW3	P07741;H3BQF1;H3BQB1;H3BQZ9	9;7;7;6;4	9;7;7;6;4	9;7;7;6;4	Adenine phosphoribosyltransferase	APRT	sp|P07741|APT_HUMAN Adenine phosphoribosyltransferase OS=Homo sapiens OX=9606 GN=APRT PE=1 SV=2;tr|H3BQF1|H3BQF1_HUMAN Adenine phosphoribosyltransferase (Fragment) OS=Homo sapiens OX=9606 GN=APRT PE=1 SV=8;tr|H3BQB1|H3BQB1_HUMAN Adenine phosphoribosyltrans	5	9	9	9	6	6	5	6	6	5	6	6	6	6	6	6	5	7	8	6	7	8	6	6	5	6	6	5	6	6	6	6	6	6	5	7	8	6	7	8	6	6
G3V5R9;G3V2E7;F8W6L3;G3V3H3;E7EVH7;Q07866;G5E9S8;G3V2P7;H0YJU9;H0YJL0;H0YJT3;H0YGB8	G3V5R9;G3V2E7;F8W6L3;G3V3H3;E7EVH7;Q07866;G5E9S8	32;31;31;31;31;31;28;8;7;7;7;3	32;31;31;31;31;31;28;8;7;7;7;3	15;15;15;15;15;15;15;8;0;0;0;0	Kinesin light chain 1	KLC1	tr|G3V5R9|G3V5R9_HUMAN Kinesin light chain OS=Homo sapiens OX=9606 GN=KLC1 PE=1 SV=1;tr|G3V2E7|G3V2E7_HUMAN Kinesin light chain OS=Homo sapiens OX=9606 GN=KLC1 PE=1 SV=1;tr|F8W6L3|F8W6L3_HUMAN Kinesin light chain OS=Homo sapiens OX=9606 GN=KLC1 PE=1 SV=1;t	12	32	32	15	11	11	15	14	19	17	21	10	13	16	19	23	24	28	24	26	25	29	11	11	15	14	19	17	21	10	13	16	19	23	24	28	24	26	25	29	6	5
P54105;E9PMI6;J3KN38;E9PJF4;E9PQ83	P54105;E9PMI6;J3KN38;E9PJF4	8;7;7;5;2	8;7;7;5;2	8;7;7;5;2	Methylosome subunit pICln	CLNS1A	sp|P54105|ICLN_HUMAN Methylosome subunit pICln OS=Homo sapiens OX=9606 GN=CLNS1A PE=1 SV=1;tr|E9PMI6|E9PMI6_HUMAN Chloride channel, nucleotide sensitive 1A OS=Homo sapiens OX=9606 GN=CLNS1A PE=1 SV=1;tr|J3KN38|J3KN38_HUMAN Chloride channel, nucleotide sens	5	8	8	8	3	3	3	4	5	4	4	3	1	5	4	3	7	8	7	8	7	7	3	3	3	4	5	4	4	3	1	5	4	3	7	8	7	8	7	7	3	3
P38606;C9JA17;C9JVW8	P38606	27;5;5	27;5;5	27;5;5	V-type proton ATPase catalytic subunit A	ATP6V1A	sp|P38606|VATA_HUMAN V-type proton ATPase catalytic subunit A OS=Homo sapiens OX=9606 GN=ATP6V1A PE=1 SV=2	3	27	27	27	14	12	16	15	18	16	18	13	12	15	13	17	22	24	21	24	24	26	14	12	16	15	18	16	18	13	12	15	13	17	22	24	21	24	24	26	14	12
O15269;A0A2R8Y4S0;A0A2R8Y6A2	O15269	12;3;3	12;3;3	12;3;3	Serine palmitoyltransferase 1	SPTLC1	sp|O15269|SPTC1_HUMAN Serine palmitoyltransferase 1 OS=Homo sapiens OX=9606 GN=SPTLC1 PE=1 SV=1	3	12	12	12	6	7	6	7	8	8	7	6	5	9	9	9	9	9	10	8	10	9	6	7	6	7	8	8	7	6	5	9	9	9	9	9	10	8	10	9	6	7
P61962;A0A087WWI6	P61962;A0A087WWI6	11;7	11;7	11;7	DDB1- and CUL4-associated factor 7	DCAF7	sp|P61962|DCAF7_HUMAN DDB1- and CUL4-associated factor 7 OS=Homo sapiens OX=9606 GN=DCAF7 PE=1 SV=1;tr|A0A087WWI6|A0A087WWI6_HUMAN DDB1- and CUL4-associated factor 7 (Fragment) OS=Homo sapiens OX=9606 GN=DCAF7 PE=1 SV=6	2	11	11	11	8	5	8	6	6	7	5	5	6	6	5	7	11	10	10	11	11	11	8	5	8	6	6	7	5	5	6	6	5	7	11	10	10	11	11	11	8	5
P22314;Q5JRR6;Q5JRR9;Q5JRS0;Q5JRS1;Q5JRS3;Q5JRS2	P22314	47;20;11;11;9;9;9	47;20;11;11;9;9;9	47;20;11;11;9;9;9	Ubiquitin-like modifier-activating enzyme 1	UBA1	sp|P22314|UBA1_HUMAN Ubiquitin-like modifier-activating enzyme 1 OS=Homo sapiens OX=9606 GN=UBA1 PE=1 SV=3	7	47	47	47	25	21	20	19	22	19	28	19	16	22	21	22	35	41	37	42	41	43	25	21	20	19	22	19	28	19	16	22	21	22	35	41	37	42	41	43	25	21
Q70UQ0	Q70UQ0	11	11	11	Inhibitor of nuclear factor kappa-B kinase-interacting protein	IKBIP	sp|Q70UQ0|IKIP_HUMAN Inhibitor of nuclear factor kappa-B kinase-interacting protein OS=Homo sapiens OX=9606 GN=IKBIP PE=1 SV=1	1	11	11	11	7	6	9	11	9	7	9	6	7	11	9	9	3	6	5	5	2	6	7	6	9	11	9	7	9	6	7	11	9	9	3	6	5	5	2	6	7	6
O76094;D6RDY6;R4GNC1	O76094	27;10;8	27;10;8	27;10;8	Signal recognition particle subunit SRP72	SRP72	sp|O76094|SRP72_HUMAN Signal recognition particle subunit SRP72 OS=Homo sapiens OX=9606 GN=SRP72 PE=1 SV=3	3	27	27	27	6	9	15	15	19	15	13	11	10	16	18	17	21	21	20	23	22	25	6	9	15	15	19	15	13	11	10	16	18	17	21	21	20	23	22	25	6	9
O96008;K7EKG4;K7EJ57	O96008;K7EKG4;K7EJ57	6;3;3	6;3;3	6;3;3	Mitochondrial import receptor subunit TOM40 homolog	TOMM40	sp|O96008|TOM40_HUMAN Mitochondrial import receptor subunit TOM40 homolog OS=Homo sapiens OX=9606 GN=TOMM40 PE=1 SV=1;tr|K7EKG4|K7EKG4_HUMAN Mitochondrial import receptor subunit TOM40 homolog (Fragment) OS=Homo sapiens OX=9606 GN=TOMM40 PE=1 SV=1;tr|K7EJ5	3	6	6	6	4	3	3	3	3	3	5	3	2	3	2	3	2	3	1	4	3	2	4	3	3	3	3	3	5	3	2	3	2	3	2	3	1	4	3	2	4	3
A0A087WY71;E9PFW3;Q96CW1;C9JJ47;C9JTK4;C9JGT8;C9JJD3;C9JPV8	A0A087WY71;E9PFW3;Q96CW1;C9JJ47	8;8;8;5;3;3;2;2	8;8;8;5;3;3;2;2	8;8;8;5;3;3;2;2	AP-2 complex subunit mu	AP2M1	tr|A0A087WY71|A0A087WY71_HUMAN AP-2 complex subunit mu OS=Homo sapiens OX=9606 GN=AP2M1 PE=1 SV=1;tr|E9PFW3|E9PFW3_HUMAN AP-2 complex subunit mu OS=Homo sapiens OX=9606 GN=AP2M1 PE=1 SV=1;sp|Q96CW1|AP2M1_HUMAN AP-2 complex subunit mu OS=Homo sapiens OX=960	8	8	8	8	2	0	1	0	4	3	2	1	3	4	2	4	4	4	4	4	3	5	2	0	1	0	4	3	2	1	3	4	2	4	4	4	4	4	3	5	2	0
O95292;E5RK64	O95292	9;3	8;2	8;2	Vesicle-associated membrane protein-associated protein B/C	VAPB	sp|O95292|VAPB_HUMAN Vesicle-associated membrane protein-associated protein B/C OS=Homo sapiens OX=9606 GN=VAPB PE=1 SV=3	2	9	8	8	8	5	7	6	5	7	6	8	5	7	8	8	8	9	8	7	7	8	7	4	6	5	4	6	5	7	4	6	7	7	7	8	7	6	6	7	7	4
C9JLU1;P52434	C9JLU1;P52434	6;6	6;6	6;6	DNA-directed RNA polymerases I, II, and III subunit RPABC3	POLR2H	tr|C9JLU1|C9JLU1_HUMAN DNA-directed RNA polymerases I, II, and III subunit RPABC3 (Fragment) OS=Homo sapiens OX=9606 GN=POLR2H PE=1 SV=8;sp|P52434|RPAB3_HUMAN DNA-directed RNA polymerases I, II, and III subunit RPABC3 OS=Homo sapiens OX=9606 GN=POLR2H PE=1	2	6	6	6	3	3	2	3	4	4	3	2	2	3	3	3	3	6	5	6	5	5	3	3	2	3	4	4	3	2	2	3	3	3	3	6	5	6	5	5	3	3
P30048	P30048	11	11	11	Thioredoxin-dependent peroxide reductase, mitochondrial	PRDX3	sp|P30048|PRDX3_HUMAN Thioredoxin-dependent peroxide reductase, mitochondrial OS=Homo sapiens OX=9606 GN=PRDX3 PE=1 SV=3	1	11	11	11	7	7	7	8	8	8	8	6	8	7	7	5	10	10	8	9	9	10	7	7	7	8	8	8	8	6	8	7	7	5	10	10	8	9	9	10	7	7
P61970;H3BRV9	P61970;H3BRV9	4;3	4;3	4;3	Nuclear transport factor 2	NUTF2	sp|P61970|NTF2_HUMAN Nuclear transport factor 2 OS=Homo sapiens OX=9606 GN=NUTF2 PE=1 SV=1;tr|H3BRV9|H3BRV9_HUMAN Nuclear transport factor 2 (Fragment) OS=Homo sapiens OX=9606 GN=NUTF2 PE=1 SV=1	2	4	4	4	3	2	2	3	3	3	2	2	2	2	2	2	3	4	3	4	3	2	3	2	2	3	3	3	2	2	2	2	2	2	3	4	3	4	3	2	3	2
Q9Y3D9;J3QLR8	Q9Y3D9;J3QLR8	7;5	7;5	7;5	28S ribosomal protein S23, mitochondrial	MRPS23	sp|Q9Y3D9|RT23_HUMAN 28S ribosomal protein S23, mitochondrial OS=Homo sapiens OX=9606 GN=MRPS23 PE=1 SV=2;tr|J3QLR8|J3QLR8_HUMAN 28S ribosomal protein S23, mitochondrial OS=Homo sapiens OX=9606 GN=MRPS23 PE=1 SV=1	2	7	7	7	3	1	7	7	5	4	6	5	4	7	5	5	6	7	6	7	7	7	3	1	7	7	5	4	6	5	4	7	5	5	6	7	6	7	7	7	3	1
Q92572;F5H459	Q92572;F5H459	6;3	6;3	6;3	AP-3 complex subunit sigma-1	AP3S1	sp|Q92572|AP3S1_HUMAN AP-3 complex subunit sigma-1 OS=Homo sapiens OX=9606 GN=AP3S1 PE=1 SV=1;tr|F5H459|F5H459_HUMAN AP complex subunit sigma OS=Homo sapiens OX=9606 GN=AP3S1 PE=1 SV=1	2	6	6	6	3	2	1	1	5	2	4	3	2	2	2	4	3	5	4	6	4	6	3	2	1	1	5	2	4	3	2	2	2	4	3	5	4	6	4	6	3	2
Q12874	Q12874	17	17	17	Splicing factor 3A subunit 3	SF3A3	sp|Q12874|SF3A3_HUMAN Splicing factor 3A subunit 3 OS=Homo sapiens OX=9606 GN=SF3A3 PE=1 SV=1	1	17	17	17	9	6	11	9	11	10	11	9	5	12	10	10	15	14	15	13	16	12	9	6	11	9	11	10	11	9	5	12	10	10	15	14	15	13	16	12	9	6
P25685;M0R080;M0QYT3;M0QXK0;M0R1D6;M0QZD0;M0R128;A0A1B0GX60	P25685	18;8;5;5;4;4;3;3	18;8;5;5;4;4;3;3	17;7;4;4;3;3;3;3	DnaJ homolog subfamily B member 1	DNAJB1	sp|P25685|DNJB1_HUMAN DnaJ homolog subfamily B member 1 OS=Homo sapiens OX=9606 GN=DNAJB1 PE=1 SV=4	8	18	18	17	9	5	10	13	13	11	13	10	11	12	12	10	16	14	14	16	16	14	9	5	10	13	13	11	13	10	11	12	12	10	16	14	14	16	16	14	9	5
Q9NSD9	Q9NSD9	21	21	21	Phenylalanine--tRNA ligase beta subunit	FARSB	sp|Q9NSD9|SYFB_HUMAN Phenylalanine--tRNA ligase beta subunit OS=Homo sapiens OX=9606 GN=FARSB PE=1 SV=3	1	21	21	21	15	13	14	15	17	15	16	14	13	17	15	15	17	19	16	18	17	20	15	13	14	15	17	15	16	14	13	17	15	15	17	19	16	18	17	20	15	13
Q5T8U5;O15260;B7Z1G8	Q5T8U5;O15260;B7Z1G8	6;6;4	6;6;4	6;6;4	Surfeit locus protein 4	SURF4	tr|Q5T8U5|Q5T8U5_HUMAN Surfeit locus protein 4 OS=Homo sapiens OX=9606 GN=SURF4 PE=1 SV=1;sp|O15260|SURF4_HUMAN Surfeit locus protein 4 OS=Homo sapiens OX=9606 GN=SURF4 PE=1 SV=3;tr|B7Z1G8|B7Z1G8_HUMAN Surfeit locus protein 4 OS=Homo sapiens OX=9606 GN=SUR	3	6	6	6	3	3	4	2	3	3	2	1	1	2	1	3	5	6	6	6	6	6	3	3	4	2	3	3	2	1	1	2	1	3	5	6	6	6	6	6	3	3
P07996;A8MZG1	P07996	25;4	25;4	7;1	Thrombospondin-1	THBS1	sp|P07996|TSP1_HUMAN Thrombospondin-1 OS=Homo sapiens OX=9606 GN=THBS1 PE=1 SV=2	2	25	25	7	19	16	22	20	22	19	20	18	18	17	19	18	21	21	19	16	13	18	19	16	22	20	22	19	20	18	18	17	19	18	21	21	19	16	13	18	3	3
Q9H7L9	Q9H7L9	3	3	3	Sin3 histone deacetylase corepressor complex component SDS3	SUDS3	sp|Q9H7L9|SDS3_HUMAN Sin3 histone deacetylase corepressor complex component SDS3 OS=Homo sapiens OX=9606 GN=SUDS3 PE=1 SV=2	1	3	3	3	2	2	1	3	2	2	1	1	1	1	2	2	3	3	2	3	2	3	2	2	1	3	2	2	1	1	1	1	2	2	3	3	2	3	2	3	2	2
Q96IU4;B4DQI4;F8W9U3	Q96IU4;B4DQI4;F8W9U3	6;5;5	6;5;5	6;5;5	Alpha/beta hydrolase domain-containing protein 14B	ABHD14B	sp|Q96IU4|ABHEB_HUMAN Protein ABHD14B OS=Homo sapiens OX=9606 GN=ABHD14B PE=1 SV=1;tr|B4DQI4|B4DQI4_HUMAN Protein ABHD14B OS=Homo sapiens OX=9606 GN=ABHD14B PE=1 SV=1;tr|F8W9U3|F8W9U3_HUMAN Protein ABHD14B OS=Homo sapiens OX=9606 GN=ABHD14B PE=1 SV=1	3	6	6	6	5	4	6	5	5	4	6	2	3	5	4	5	4	6	6	6	6	5	5	4	6	5	5	4	6	2	3	5	4	5	4	6	6	6	6	5	5	4
Q96A33;A0A087WYW6;J3QR89	Q96A33;A0A087WYW6	14;7;1	14;7;1	14;7;1	Coiled-coil domain-containing protein 47	CCDC47	sp|Q96A33|CCD47_HUMAN Coiled-coil domain-containing protein 47 OS=Homo sapiens OX=9606 GN=CCDC47 PE=1 SV=1;tr|A0A087WYW6|A0A087WYW6_HUMAN Coiled-coil domain-containing protein 47 OS=Homo sapiens OX=9606 GN=CCDC47 PE=1 SV=1	3	14	14	14	5	2	7	10	8	8	9	5	7	9	7	9	12	12	10	13	12	14	5	2	7	10	8	8	9	5	7	9	7	9	12	12	10	13	12	14	5	2
H3BPC4;H3BQQ9;B0QYN7;P63279	H3BPC4;H3BQQ9;B0QYN7;P63279	4;4;4;4	4;4;4;4	4;4;4;4	SUMO-conjugating enzyme UBC9	UBE2I	tr|H3BPC4|H3BPC4_HUMAN SUMO-conjugating enzyme UBC9 (Fragment) OS=Homo sapiens OX=9606 GN=UBE2I PE=1 SV=2;tr|H3BQQ9|H3BQQ9_HUMAN SUMO-conjugating enzyme UBC9 (Fragment) OS=Homo sapiens OX=9606 GN=UBE2I PE=1 SV=1;tr|B0QYN7|B0QYN7_HUMAN SUMO-conjugating enzy	4	4	4	4	2	2	2	2	2	1	2	3	3	4	2	2	2	3	3	4	3	3	2	2	2	2	2	1	2	3	3	4	2	2	2	3	3	4	3	3	2	2
Q7RTV0	Q7RTV0	4	4	4	PHD finger-like domain-containing protein 5A	PHF5A	sp|Q7RTV0|PHF5A_HUMAN PHD finger-like domain-containing protein 5A OS=Homo sapiens OX=9606 GN=PHF5A PE=1 SV=1	1	4	4	4	2	3	2	3	3	2	3	3	3	2	2	3	3	4	2	4	4	4	2	3	2	3	3	2	3	3	3	2	2	3	3	4	2	4	4	4	2	3
Q9Y490	Q9Y490	75	75	68	Talin-1	TLN1	sp|Q9Y490|TLN1_HUMAN Talin-1 OS=Homo sapiens OX=9606 GN=TLN1 PE=1 SV=3	1	75	75	68	50	47	52	48	63	52	57	44	36	54	59	55	56	61	59	61	56	67	50	47	52	48	63	52	57	44	36	54	59	55	56	61	59	61	56	67	44	41
P36957;Q86SW4;H0YJF9;G3V3F0;G3V5M3	P36957	14;6;3;3;2	14;6;3;3;2	14;6;3;3;2	Dihydrolipoyllysine-residue succinyltransferase component of 2-oxoglutarate dehydrogenase complex, mitochondrial	DLST	sp|P36957|ODO2_HUMAN Dihydrolipoyllysine-residue succinyltransferase component of 2-oxoglutarate dehydrogenase complex, mitochondrial OS=Homo sapiens OX=9606 GN=DLST PE=1 SV=4	5	14	14	14	9	8	7	8	11	9	11	6	7	10	12	11	12	12	12	12	10	11	9	8	7	8	11	9	11	6	7	10	12	11	12	12	12	12	10	11	9	8
H0YD64;E9PS74;Q8NBI5	H0YD64;E9PS74;Q8NBI5	2;2;2	2;2;2	2;2;2	Solute carrier family 43 member 3	SLC43A3	tr|H0YD64|H0YD64_HUMAN Solute carrier family 43 member 3 (Fragment) OS=Homo sapiens OX=9606 GN=SLC43A3 PE=1 SV=1;tr|E9PS74|E9PS74_HUMAN Solute carrier family 43 member 3 (Fragment) OS=Homo sapiens OX=9606 GN=SLC43A3 PE=1 SV=1;sp|Q8NBI5|S43A3_HUMAN Solute c	3	2	2	2	0	0	1	1	2	1	1	1	1	0	1	1	0	0	0	0	0	0	0	0	1	1	2	1	1	1	1	0	1	1	0	0	0	0	0	0	0	0
X6RA14;P10768;U3KQT1;H7BZT7	X6RA14;P10768;U3KQT1;H7BZT7	9;9;8;7	9;9;8;7	9;9;8;7	S-formylglutathione hydrolase	ESD	tr|X6RA14|X6RA14_HUMAN S-formylglutathione hydrolase OS=Homo sapiens OX=9606 GN=ESD PE=1 SV=1;sp|P10768|ESTD_HUMAN S-formylglutathione hydrolase OS=Homo sapiens OX=9606 GN=ESD PE=1 SV=2;tr|U3KQT1|U3KQT1_HUMAN S-formylglutathione hydrolase OS=Homo sapiens O	4	9	9	9	7	6	8	5	5	2	7	5	3	4	6	6	9	9	9	9	9	8	7	6	8	5	5	2	7	5	3	4	6	6	9	9	9	9	9	8	7	6
Q58FF8	Q58FF8	11	3	3	Putative heat shock protein HSP 90-beta 2	HSP90AB2P	sp|Q58FF8|H90B2_HUMAN Putative heat shock protein HSP 90-beta 2 OS=Homo sapiens OX=9606 GN=HSP90AB2P PE=1 SV=2	1	11	3	3	7	7	7	7	9	7	8	8	8	8	9	9	9	11	8	9	8	11	2	2	2	2	3	2	2	2	2	2	3	3	3	3	2	3	2	3	2	2
P10606	P10606	5	5	5	Cytochrome c oxidase subunit 5B, mitochondrial	COX5B	sp|P10606|COX5B_HUMAN Cytochrome c oxidase subunit 5B, mitochondrial OS=Homo sapiens OX=9606 GN=COX5B PE=1 SV=2	1	5	5	5	4	4	5	5	5	5	5	5	4	5	4	5	5	4	5	5	5	3	4	4	5	5	5	5	5	5	4	5	4	5	5	4	5	5	5	3	4	4
O60220	O60220	3	3	3	Mitochondrial import inner membrane translocase subunit Tim8 A	TIMM8A	sp|O60220|TIM8A_HUMAN Mitochondrial import inner membrane translocase subunit Tim8 A OS=Homo sapiens OX=9606 GN=TIMM8A PE=1 SV=1	1	3	3	3	2	2	2	2	2	2	3	2	1	2	2	1	3	2	1	2	2	3	2	2	2	2	2	2	3	2	1	2	2	1	3	2	1	2	2	3	2	2
Q9UNM6;A0A087WUL9;J3KNQ3;E9PL38;H0YD73;E9PQG3;E9PPD2;F8W8J6	Q9UNM6;A0A087WUL9;J3KNQ3;E9PL38	19;18;17;13;9;5;4;3	19;18;17;13;9;5;4;3	19;18;17;13;9;5;4;3	26S proteasome non-ATPase regulatory subunit 13	PSMD13	sp|Q9UNM6|PSD13_HUMAN 26S proteasome non-ATPase regulatory subunit 13 OS=Homo sapiens OX=9606 GN=PSMD13 PE=1 SV=2;tr|A0A087WUL9|A0A087WUL9_HUMAN 26S proteasome non-ATPase regulatory subunit 13 OS=Homo sapiens OX=9606 GN=PSMD13 PE=1 SV=1;tr|J3KNQ3|J3KNQ3_HU	8	19	19	19	11	8	12	12	16	12	12	7	10	11	11	12	15	17	13	16	16	17	11	8	12	12	16	12	12	7	10	11	11	12	15	17	13	16	16	17	11	8
Q96Q89;A0A0A0MSJ5	Q96Q89	15;2	15;2	15;2	Kinesin-like protein KIF20B	KIF20B	sp|Q96Q89|KI20B_HUMAN Kinesin-like protein KIF20B OS=Homo sapiens OX=9606 GN=KIF20B PE=1 SV=3	2	15	15	15	1	1	7	9	13	13	4	1	4	9	10	10	1	1	1	2	1	3	1	1	7	9	13	13	4	1	4	9	10	10	1	1	1	2	1	3	1	1
P34932;A0A087WYC1;A0A087WTS8	P34932;A0A087WYC1;A0A087WTS8	44;33;23	44;33;23	42;31;21	Heat shock 70 kDa protein 4	HSPA4	sp|P34932|HSP74_HUMAN Heat shock 70 kDa protein 4 OS=Homo sapiens OX=9606 GN=HSPA4 PE=1 SV=4;tr|A0A087WYC1|A0A087WYC1_HUMAN Heat shock 70 kDa protein 4 OS=Homo sapiens OX=9606 GN=HSPA4 PE=1 SV=1;tr|A0A087WTS8|A0A087WTS8_HUMAN Heat shock 70 kDa protein 4 OS	3	44	44	42	24	21	21	22	27	19	33	19	19	23	23	22	36	43	38	39	36	40	24	21	21	22	27	19	33	19	19	23	23	22	36	43	38	39	36	40	24	21
H3BNC9;P08708;H0YN88;A0A075B716;H0YN73;A0A0J9YYC4	H3BNC9;P08708;H0YN88;A0A075B716	7;7;6;6;1;1	7;7;6;6;1;1	7;7;6;6;1;1	40S ribosomal protein S17	RPS17	tr|H3BNC9|H3BNC9_HUMAN 40S ribosomal protein S17 OS=Homo sapiens OX=9606 PE=3 SV=2;sp|P08708|RS17_HUMAN 40S ribosomal protein S17 OS=Homo sapiens OX=9606 GN=RPS17 PE=1 SV=2;tr|H0YN88|H0YN88_HUMAN 40S ribosomal protein S17 OS=Homo sapiens OX=9606 GN=RPS17 P	6	7	7	7	5	3	6	3	7	5	5	3	2	5	3	7	7	6	6	6	7	7	5	3	6	3	7	5	5	3	2	5	3	7	7	6	6	6	7	7	5	3
Q9H0U9	Q9H0U9	2	2	2	Testis-specific Y-encoded-like protein 1	TSPYL1	sp|Q9H0U9|TSYL1_HUMAN Testis-specific Y-encoded-like protein 1 OS=Homo sapiens OX=9606 GN=TSPYL1 PE=1 SV=3	1	2	2	2	0	0	0	0	1	1	1	1	1	2	1	1	2	2	2	2	1	2	0	0	0	0	1	1	1	1	1	2	1	1	2	2	2	2	1	2	0	0
O15212	O15212	7	7	3	Prefoldin subunit 6	PFDN6	sp|O15212|PFD6_HUMAN Prefoldin subunit 6 OS=Homo sapiens OX=9606 GN=PFDN6 PE=1 SV=1	1	7	7	3	5	4	4	5	5	3	6	6	5	6	6	3	6	6	5	6	6	7	5	4	4	5	5	3	6	6	5	6	6	3	6	6	5	6	6	7	2	2
Q8IVF2	Q8IVF2	109	109	109	Protein AHNAK2	AHNAK2	sp|Q8IVF2|AHNK2_HUMAN Protein AHNAK2 OS=Homo sapiens OX=9606 GN=AHNAK2 PE=1 SV=2	1	109	109	109	6	9	69	78	95	87	29	9	73	82	100	84	12	13	15	19	7	9	6	9	69	78	95	87	29	9	73	82	100	84	12	13	15	19	7	9	6	9
H0Y5D5;F5H2X7;Q9ULV3;Q9BTG3;Q5SYW2;A0A494C0L7;A0A0U1RQR2	H0Y5D5;F5H2X7;Q9ULV3;Q9BTG3;Q5SYW2;A0A494C0L7	17;17;17;15;15;11;2	17;17;17;15;15;11;2	17;17;17;15;15;11;2	Cip1-interacting zinc finger protein	CIZ1	tr|H0Y5D5|H0Y5D5_HUMAN Cip1-interacting zinc finger protein (Fragment) OS=Homo sapiens OX=9606 GN=CIZ1 PE=1 SV=1;tr|F5H2X7|F5H2X7_HUMAN Cip1-interacting zinc finger protein OS=Homo sapiens OX=9606 GN=CIZ1 PE=1 SV=2;sp|Q9ULV3|CIZ1_HUMAN Cip1-interacting zin	7	17	17	17	12	13	9	12	13	11	8	14	11	14	11	13	12	13	10	10	8	9	12	13	9	12	13	11	8	14	11	14	11	13	12	13	10	10	8	9	12	13
Q92900	Q92900	41	41	41	Regulator of nonsense transcripts 1	UPF1	sp|Q92900|RENT1_HUMAN Regulator of nonsense transcripts 1 OS=Homo sapiens OX=9606 GN=UPF1 PE=1 SV=2	1	41	41	41	16	12	16	19	26	17	21	19	17	23	19	19	34	36	32	38	33	34	16	12	16	19	26	17	21	19	17	23	19	19	34	36	32	38	33	34	16	12
Q9Y605;A0A087WTY9	Q9Y605;A0A087WTY9	4;3	4;3	4;3	MORF4 family-associated protein 1	MRFAP1	sp|Q9Y605|MOFA1_HUMAN MORF4 family-associated protein 1 OS=Homo sapiens OX=9606 GN=MRFAP1 PE=1 SV=1;tr|A0A087WTY9|A0A087WTY9_HUMAN MORF4 family-associated protein 1 OS=Homo sapiens OX=9606 GN=MRFAP1 PE=1 SV=1	2	4	4	4	1	2	1	2	2	2	2	2	2	2	2	2	2	2	4	2	3	2	1	2	1	2	2	2	2	2	2	2	2	2	2	2	4	2	3	2	1	2
Q13885	Q13885	29	1	1	Tubulin beta-2A chain	TUBB2A	sp|Q13885|TBB2A_HUMAN Tubulin beta-2A chain OS=Homo sapiens OX=9606 GN=TUBB2A PE=1 SV=1	1	29	1	1	23	23	25	21	26	24	23	22	22	22	22	25	26	27	24	26	26	29	1	1	1	1	1	1	1	1	1	1	1	1	1	1	1	1	1	1	1	1
O15479;O15481;Q96LZ2;P43366;Q9UBF1	O15479	6;1;1;1;1	6;1;1;1;1	6;1;1;1;1	Melanoma-associated antigen B2	MAGEB2	sp|O15479|MAGB2_HUMAN Melanoma-associated antigen B2 OS=Homo sapiens OX=9606 GN=MAGEB2 PE=1 SV=3	5	6	6	6	6	5	6	6	6	6	5	3	5	4	5	5	0	0	0	0	0	0	6	5	6	6	6	6	5	3	5	4	5	5	0	0	0	0	0	0	6	5
Q14574;J3QRL9	Q14574	16;3	16;3	15;2	Desmocollin-3	DSC3	sp|Q14574|DSC3_HUMAN Desmocollin-3 OS=Homo sapiens OX=9606 GN=DSC3 PE=1 SV=3	2	16	16	15	3	8	15	6	6	10	5	8	7	4	3	12	10	6	5	5	14	5	3	8	15	6	6	10	5	8	7	4	3	12	10	6	5	5	14	5	3	7
P09496;F8WF69;C9J8P9	P09496;F8WF69	11;10;5	11;10;5	11;10;5	Clathrin light chain A	CLTA	sp|P09496|CLCA_HUMAN Clathrin light chain A OS=Homo sapiens OX=9606 GN=CLTA PE=1 SV=1;tr|F8WF69|F8WF69_HUMAN Clathrin light chain OS=Homo sapiens OX=9606 GN=CLTA PE=1 SV=1	3	11	11	11	5	3	5	3	5	6	7	4	1	5	5	6	8	11	8	8	7	10	5	3	5	3	5	6	7	4	1	5	5	6	8	11	8	8	7	10	5	3
Q9Y6K1;F8WE91;A0A0C4DG02	Q9Y6K1;F8WE91;A0A0C4DG02	2;2;1	2;2;1	2;2;1	DNA (cytosine-5)-methyltransferase 3A	DNMT3A	sp|Q9Y6K1|DNM3A_HUMAN DNA (cytosine-5)-methyltransferase 3A OS=Homo sapiens OX=9606 GN=DNMT3A PE=1 SV=4;tr|F8WE91|F8WE91_HUMAN DNA (cytosine-5-)-methyltransferase OS=Homo sapiens OX=9606 GN=DNMT3A PE=1 SV=1;tr|A0A0C4DG02|A0A0C4DG02_HUMAN DNA (cytosine-5-)-	3	2	2	2	1	1	1	1	1	1	1	1	1	1	1	1	1	2	2	2	2	2	1	1	1	1	1	1	1	1	1	1	1	1	1	2	2	2	2	2	1	1
P61313;E7EX53;A0A2R8Y738;A0A2R8YEM3;E7EQV9;E7ENU7;E7ERA2	P61313;E7EX53;A0A2R8Y738;A0A2R8YEM3;E7EQV9;E7ENU7	7;6;6;6;6;5;1	7;6;6;6;6;5;1	7;6;6;6;6;5;1	60S ribosomal protein L15;Ribosomal protein L15	RPL15	sp|P61313|RL15_HUMAN 60S ribosomal protein L15 OS=Homo sapiens OX=9606 GN=RPL15 PE=1 SV=2;tr|E7EX53|E7EX53_HUMAN Ribosomal protein L15 (Fragment) OS=Homo sapiens OX=9606 GN=RPL15 PE=1 SV=1;tr|A0A2R8Y738|A0A2R8Y738_HUMAN Ribosomal protein L15 (Fragment) OS=	7	7	7	7	5	5	4	3	6	5	5	5	3	7	5	3	7	5	4	5	5	6	5	5	4	3	6	5	5	5	3	7	5	3	7	5	4	5	5	6	5	5
P18827;E9PHH3;H7C1K4	P18827	5;1;1	5;1;1	5;1;1	Syndecan-1	SDC1	sp|P18827|SDC1_HUMAN Syndecan-1 OS=Homo sapiens OX=9606 GN=SDC1 PE=1 SV=3	3	5	5	5	4	5	3	3	2	1	5	3	4	5	4	3	3	3	4	4	4	3	4	5	3	3	2	1	5	3	4	5	4	3	3	3	4	4	4	3	4	5
F8VVA7;P61923;F8W651;F8VXB1;F8W156;F8VYZ4;F8VYK5;F8VUC5;F8VXR1;F8VYE0	F8VVA7;P61923;F8W651;F8VXB1;F8W156;F8VYZ4	7;7;5;4;4;4;3;3;3;1	7;7;5;4;4;4;3;3;3;1	7;7;5;4;4;4;3;3;3;1	Coatomer subunit zeta-1	COPZ1	tr|F8VVA7|F8VVA7_HUMAN Coatomer subunit zeta OS=Homo sapiens OX=9606 GN=COPZ1 PE=1 SV=1;sp|P61923|COPZ1_HUMAN Coatomer subunit zeta-1 OS=Homo sapiens OX=9606 GN=COPZ1 PE=1 SV=1;tr|F8W651|F8W651_HUMAN Coatomer subunit zeta OS=Homo sapiens OX=9606 GN=COPZ1 P	10	7	7	7	3	3	4	4	6	3	4	2	2	4	5	4	5	6	5	5	6	5	3	3	4	4	6	3	4	2	2	4	5	4	5	6	5	5	6	5	3	3
O00232;J3KTJ5;J3KSK1	O00232	27;1;1	27;1;1	27;1;1	26S proteasome non-ATPase regulatory subunit 12	PSMD12	sp|O00232|PSD12_HUMAN 26S proteasome non-ATPase regulatory subunit 12 OS=Homo sapiens OX=9606 GN=PSMD12 PE=1 SV=3	3	27	27	27	11	11	14	12	15	13	16	8	8	9	12	13	19	21	20	25	21	25	11	11	14	12	15	13	16	8	8	9	12	13	19	21	20	25	21	25	11	11
P30049;A0A087WTL3	P30049	5;1	5;1	5;1	ATP synthase subunit delta, mitochondrial	ATP5D	sp|P30049|ATPD_HUMAN ATP synthase subunit delta, mitochondrial OS=Homo sapiens OX=9606 GN=ATP5F1D PE=1 SV=2	2	5	5	5	2	2	2	3	2	2	2	2	2	2	1	1	2	5	3	5	4	4	2	2	2	3	2	2	2	2	2	2	1	1	2	5	3	5	4	4	2	2
P15144;H0YKT6;H0YLZ8;H0YMC1	P15144	34;2;1;1	34;2;1;1	34;2;1;1	Aminopeptidase N	ANPEP	sp|P15144|AMPN_HUMAN Aminopeptidase N OS=Homo sapiens OX=9606 GN=ANPEP PE=1 SV=4	4	34	34	34	22	19	20	22	27	14	30	20	20	25	24	26	0	0	3	0	2	0	22	19	20	22	27	14	30	20	20	25	24	26	0	0	3	0	2	0	22	19
Q96HC4;H0Y8Y3;H0YBI4;A0A0D9SFR4;A0A0A0MSP3;H0Y929;D6RAA1;A0A0D9SFW3;D6RGG6	Q96HC4;H0Y8Y3	18;9;8;5;3;2;1;1;1	18;9;8;5;3;2;1;1;1	18;9;8;5;3;2;1;1;1	PDZ and LIM domain protein 5	PDLIM5	sp|Q96HC4|PDLI5_HUMAN PDZ and LIM domain protein 5 OS=Homo sapiens OX=9606 GN=PDLIM5 PE=1 SV=5;tr|H0Y8Y3|H0Y8Y3_HUMAN PDZ and LIM domain protein 5 (Fragment) OS=Homo sapiens OX=9606 GN=PDLIM5 PE=1 SV=1	9	18	18	18	11	13	12	14	15	15	14	11	11	12	13	11	11	13	10	13	12	13	11	13	12	14	15	15	14	11	11	12	13	11	11	13	10	13	12	13	11	13
Q96EY1;I3L1T6	Q96EY1	11;1	11;1	11;1	DnaJ homolog subfamily A member 3, mitochondrial	DNAJA3	sp|Q96EY1|DNJA3_HUMAN DnaJ homolog subfamily A member 3, mitochondrial OS=Homo sapiens OX=9606 GN=DNAJA3 PE=1 SV=2	2	11	11	11	7	5	6	6	7	8	6	5	4	7	6	8	8	9	9	8	9	9	7	5	6	6	7	8	6	5	4	7	6	8	8	9	9	8	9	9	7	5
A0A0C4DG89;D6RJA6;H0Y9U3	A0A0C4DG89	33;12;1	33;12;1	1;0;0		DDX46	tr|A0A0C4DG89|A0A0C4DG89_HUMAN RNA helicase OS=Homo sapiens OX=9606 GN=DDX46 PE=1 SV=1	3	33	33	1	16	12	16	20	23	20	17	16	17	24	23	23	27	28	28	29	30	31	16	12	16	20	23	20	17	16	17	24	23	23	27	28	28	29	30	31	0	0
O95573;F5GWH2;F5H062	O95573	26;5;1	26;5;1	24;5;1	Long-chain-fatty-acid--CoA ligase 3	ACSL3	sp|O95573|ACSL3_HUMAN Long-chain-fatty-acid--CoA ligase 3 OS=Homo sapiens OX=9606 GN=ACSL3 PE=1 SV=3	3	26	26	24	14	15	17	16	16	16	14	10	14	17	15	17	22	23	22	23	23	26	14	15	17	16	16	16	14	10	14	17	15	17	22	23	22	23	23	26	12	13
P11279	P11279	9	9	9	Lysosome-associated membrane glycoprotein 1	LAMP1	sp|P11279|LAMP1_HUMAN Lysosome-associated membrane glycoprotein 1 OS=Homo sapiens OX=9606 GN=LAMP1 PE=1 SV=3	1	9	9	9	6	6	7	5	5	8	7	3	5	5	5	6	8	8	7	8	7	8	6	6	7	5	5	8	7	3	5	5	5	6	8	8	7	8	7	8	6	6
R4GMR5;P48556;K7EJR3;K7EJC1;K7ERW6;K7ENY6	R4GMR5;P48556;K7EJR3;K7EJC1	12;12;10;6;3;2	12;12;10;6;3;2	12;12;10;6;3;2	26S proteasome non-ATPase regulatory subunit 8	PSMD8	tr|R4GMR5|R4GMR5_HUMAN 26S proteasome non-ATPase regulatory subunit 8 OS=Homo sapiens OX=9606 GN=PSMD8 PE=1 SV=1;sp|P48556|PSMD8_HUMAN 26S proteasome non-ATPase regulatory subunit 8 OS=Homo sapiens OX=9606 GN=PSMD8 PE=1 SV=2;tr|K7EJR3|K7EJR3_HUMAN 26S prot	6	12	12	12	7	7	9	8	8	8	10	6	7	8	9	9	10	11	10	12	12	10	7	7	9	8	8	8	10	6	7	8	9	9	10	11	10	12	12	10	7	7
E9PB61;Q86V81	E9PB61;Q86V81	6;6	6;6	6;6	THO complex subunit 4	ALYREF	tr|E9PB61|E9PB61_HUMAN THO complex subunit 4 OS=Homo sapiens OX=9606 GN=ALYREF PE=1 SV=1;sp|Q86V81|THOC4_HUMAN THO complex subunit 4 OS=Homo sapiens OX=9606 GN=ALYREF PE=1 SV=3	2	6	6	6	3	2	3	3	3	4	5	4	2	3	3	4	6	6	5	6	5	6	3	2	3	3	3	4	5	4	2	3	3	4	6	6	5	6	5	6	3	2
P52209;K7EMN2;K7EM49;K7EPF6;K7ELN9	P52209	29;11;11;11;9	29;11;11;11;9	29;11;11;11;9	6-phosphogluconate dehydrogenase, decarboxylating	PGD	sp|P52209|6PGD_HUMAN 6-phosphogluconate dehydrogenase, decarboxylating OS=Homo sapiens OX=9606 GN=PGD PE=1 SV=3	5	29	29	29	14	13	12	14	15	12	18	5	7	11	11	10	19	25	24	25	25	27	14	13	12	14	15	12	18	5	7	11	11	10	19	25	24	25	25	27	14	13
P49720;A0A087WUL2;A0A087WXQ8;A0A087WY10	P49720;A0A087WUL2;A0A087WXQ8;A0A087WY10	14;11;10;10	14;11;10;10	14;11;10;10	Proteasome subunit beta type-3	PSMB3	sp|P49720|PSB3_HUMAN Proteasome subunit beta type-3 OS=Homo sapiens OX=9606 GN=PSMB3 PE=1 SV=2;tr|A0A087WUL2|A0A087WUL2_HUMAN Proteasome chain 13 (Fragment) OS=Homo sapiens OX=9606 GN=PSMB3 PE=1 SV=1;tr|A0A087WXQ8|A0A087WXQ8_HUMAN Proteasome chain 13 OS=Ho	4	14	14	14	4	4	6	5	5	4	6	5	4	4	4	6	10	12	11	12	12	13	4	4	6	5	5	4	6	5	4	4	4	6	10	12	11	12	12	13	4	4
P61964;V9GZ59;V9GYQ5	P61964;V9GZ59	9;6;3	9;6;3	9;6;3	WD repeat-containing protein 5	WDR5	sp|P61964|WDR5_HUMAN WD repeat-containing protein 5 OS=Homo sapiens OX=9606 GN=WDR5 PE=1 SV=1;tr|V9GZ59|V9GZ59_HUMAN WD repeat-containing protein 5 (Fragment) OS=Homo sapiens OX=9606 GN=WDR5 PE=1 SV=8	3	9	9	9	7	7	4	7	5	3	7	3	4	5	6	6	7	8	7	6	7	8	7	7	4	7	5	3	7	3	4	5	6	6	7	8	7	6	7	8	7	7
Q13596;H0YK42;H0YK43;H0YKT3;J3KPH4;H0YKD5;H0YKL5;H0YK58	Q13596;H0YK42	21;16;1;1;1;1;1;1	19;14;1;1;1;1;1;1	19;14;1;1;1;1;1;1	Sorting nexin-1	SNX1	sp|Q13596|SNX1_HUMAN Sorting nexin-1 OS=Homo sapiens OX=9606 GN=SNX1 PE=1 SV=3;tr|H0YK42|H0YK42_HUMAN Sorting nexin-1 OS=Homo sapiens OX=9606 GN=SNX1 PE=1 SV=1	8	21	19	19	6	5	9	12	13	11	16	8	10	12	16	14	15	19	15	19	18	18	5	4	8	10	11	9	14	6	9	11	14	12	14	17	14	17	16	16	5	4
P25789;H0YN18;H0YMZ1;H0YL69;H0YMA1;H0YKT8;H0YMI6;H0YKS0;H0YLC2;H0YMV3;H0YLS6	P25789;H0YN18;H0YMZ1;H0YL69;H0YMA1;H0YKT8;H0YMI6;H0YKS0;H0YLC2	12;11;10;10;9;8;8;6;6;3;3	12;11;10;10;9;8;8;6;6;3;3	12;11;10;10;9;8;8;6;6;3;3	Proteasome subunit alpha type-4;Proteasome subunit alpha type;Proteasome subunit beta type	PSMA4	sp|P25789|PSA4_HUMAN Proteasome subunit alpha type-4 OS=Homo sapiens OX=9606 GN=PSMA4 PE=1 SV=1;tr|H0YN18|H0YN18_HUMAN Proteasome endopeptidase complex OS=Homo sapiens OX=9606 GN=PSMA4 PE=1 SV=1;tr|H0YMZ1|H0YMZ1_HUMAN Proteasome subunit alpha type (Fragmen	11	12	12	12	2	3	4	2	6	5	6	3	4	4	3	4	7	10	10	10	7	10	2	3	4	2	6	5	6	3	4	4	3	4	7	10	10	10	7	10	2	3
O75821;K7ER90;K7EL20;K7ENA8;K7EP16;K7EL60;K7ENH0	O75821;K7ER90;K7EL20;K7ENA8	13;10;10;9;5;4;1	13;10;10;9;5;4;1	13;10;10;9;5;4;1	Eukaryotic translation initiation factor 3 subunit G	EIF3G	sp|O75821|EIF3G_HUMAN Eukaryotic translation initiation factor 3 subunit G OS=Homo sapiens OX=9606 GN=EIF3G PE=1 SV=2;tr|K7ER90|K7ER90_HUMAN Eukaryotic translation initiation factor 3 subunit G (Fragment) OS=Homo sapiens OX=9606 GN=EIF3G PE=1 SV=1;tr|K7EL2	7	13	13	13	8	9	9	9	10	6	10	4	2	11	8	7	11	12	12	12	12	13	8	9	9	9	10	6	10	4	2	11	8	7	11	12	12	12	12	13	8	9
P68400;E7EU96;A0A2R8YD58;A0A2R8Y5A0;A0A2R8YF43;A0A2R8YFU2;A0A2R8YDP2;Q8NEV1;A0A2R8Y4D6;A0A2R8Y4H0;V9GYA2;A0A2R8YEW1;A0A2R8YDY7;A0A087WY74;A0A2R8YCK2;A0A2R8Y7T1;A0A2R8YF47;V9GY80;A0A2R8YEL7;A0A2R8Y797;A0A2R8Y3W6;V9GYW6;A0A2R8YCC9	P68400;E7EU96;A0A2R8YD58;A0A2R8Y5A0;A0A2R8YF43;A0A2R8YFU2;A0A2R8YDP2;Q8NEV1;A0A2R8Y4D6;A0A2R8Y4H0	21;21;21;20;19;18;18;16;11;11;8;7;6;5;5;4;4;4;4;4;4;2;1	21;21;21;20;19;18;18;16;11;11;8;7;6;5;5;4;4;4;4;4;4;2;1	21;21;21;20;19;18;18;16;11;11;8;7;6;5;5;4;4;4;4;4;4;2;1	Casein kinase II subunit alpha;Casein kinase II subunit alpha 3	CSNK2A1;CSNK2A3	sp|P68400|CSK21_HUMAN Casein kinase II subunit alpha OS=Homo sapiens OX=9606 GN=CSNK2A1 PE=1 SV=1;tr|E7EU96|E7EU96_HUMAN Casein kinase II subunit alpha OS=Homo sapiens OX=9606 GN=CSNK2A1 PE=1 SV=1;tr|A0A2R8YD58|A0A2R8YD58_HUMAN Casein kinase II subunit alp	23	21	21	21	13	9	6	8	11	7	13	9	5	11	10	8	18	14	14	19	18	20	13	9	6	8	11	7	13	9	5	11	10	8	18	14	14	19	18	20	13	9
P36507;A0A1B0GUL7;G5E9C7;M0R1B6	P36507;A0A1B0GUL7	17;9;8;2	17;9;8;2	13;6;5;2	Dual specificity mitogen-activated protein kinase kinase 2	MAP2K2	sp|P36507|MP2K2_HUMAN Dual specificity mitogen-activated protein kinase kinase 2 OS=Homo sapiens OX=9606 GN=MAP2K2 PE=1 SV=1;tr|A0A1B0GUL7|A0A1B0GUL7_HUMAN Protein kinase domain-containing protein OS=Homo sapiens OX=9606 PE=1 SV=1	4	17	17	13	10	7	8	9	13	6	11	5	7	10	9	8	16	14	14	16	16	15	10	7	8	9	13	6	11	5	7	10	9	8	16	14	14	16	16	15	7	4
A0A087WTU9;Q8TCU4;A0A087WV20;A0A494C0F1;H7C1D9	A0A087WTU9;Q8TCU4;A0A087WV20	5;5;4;1;1	5;5;4;1;1	5;5;4;1;1	Alstrom syndrome protein 1	ALMS1	tr|A0A087WTU9|A0A087WTU9_HUMAN Alstrom syndrome protein 1 OS=Homo sapiens OX=9606 GN=ALMS1 PE=1 SV=1;sp|Q8TCU4|ALMS1_HUMAN Alstrom syndrome protein 1 OS=Homo sapiens OX=9606 GN=ALMS1 PE=1 SV=4;tr|A0A087WV20|A0A087WV20_HUMAN Alstrom syndrome protein 1 OS=Ho	5	5	5	5	4	3	3	3	4	3	3	3	3	3	3	3	3	3	4	3	5	5	4	3	3	3	4	3	3	3	3	3	3	3	3	3	4	3	5	5	4	3
O14530;B8ZZX4;F8WCJ3;F8WBV5;G3XAJ4	O14530;B8ZZX4;F8WCJ3	8;5;4;3;3	8;5;4;3;3	8;5;4;3;3	Thioredoxin domain-containing protein 9	TXNDC9	sp|O14530|TXND9_HUMAN Thioredoxin domain-containing protein 9 OS=Homo sapiens OX=9606 GN=TXNDC9 PE=1 SV=2;tr|B8ZZX4|B8ZZX4_HUMAN Thioredoxin domain-containing protein 9 (Fragment) OS=Homo sapiens OX=9606 GN=TXNDC9 PE=1 SV=1;tr|F8WCJ3|F8WCJ3_HUMAN Thioredox	5	8	8	8	7	5	8	7	7	4	7	4	5	6	7	4	7	6	6	6	5	5	7	5	8	7	7	4	7	4	5	6	7	4	7	6	6	6	5	5	7	5
Q15942;H0Y2Y8;H7C3D3;C9IZ41;C9JJK5;H7C3R3	Q15942;H0Y2Y8	9;8;4;3;1;1	9;8;4;3;1;1	9;8;4;3;1;1	Zyxin	ZYX	sp|Q15942|ZYX_HUMAN Zyxin OS=Homo sapiens OX=9606 GN=ZYX PE=1 SV=1;tr|H0Y2Y8|H0Y2Y8_HUMAN Zyxin (Fragment) OS=Homo sapiens OX=9606 GN=ZYX PE=1 SV=1	6	9	9	9	7	4	7	7	8	4	9	5	5	9	7	6	5	6	5	4	4	5	7	4	7	7	8	4	9	5	5	9	7	6	5	6	5	4	4	5	7	4
F8WAX7;F6XHT0;Q9Y6D0	F8WAX7;F6XHT0;Q9Y6D0	1;1;1	1;1;1	1;1;1	Selenoprotein K	SELK	tr|F8WAX7|F8WAX7_HUMAN Selenoprotein K OS=Homo sapiens OX=9606 GN=SELENOK PE=1 SV=1;tr|F6XHT0|F6XHT0_HUMAN Selenoprotein K OS=Homo sapiens OX=9606 GN=SELENOK PE=1 SV=1;sp|Q9Y6D0|SELK_HUMAN Selenoprotein K OS=Homo sapiens OX=9606 GN=SELENOK PE=1 SV=3	3	1	1	1	1	0	0	1	1	0	1	0	0	1	1	1	0	0	0	0	0	1	1	0	0	1	1	0	1	0	0	1	1	1	0	0	0	0	0	1	1	0
P61019;E9PKL7;H7C125;H0YD31;E9PE37;A0A1D5RMT4	P61019;E9PKL7	17;11;8;3;2;1	17;11;8;3;2;1	10;6;6;1;0;1	Ras-related protein Rab-2A	RAB2A	sp|P61019|RAB2A_HUMAN Ras-related protein Rab-2A OS=Homo sapiens OX=9606 GN=RAB2A PE=1 SV=1;tr|E9PKL7|E9PKL7_HUMAN Ras-related protein Rab-2A OS=Homo sapiens OX=9606 GN=RAB2A PE=1 SV=1	6	17	17	10	9	8	8	8	11	8	10	7	8	10	8	10	13	16	15	16	14	17	9	8	8	8	11	8	10	7	8	10	8	10	13	16	15	16	14	17	5	5
P42167;G5E972;H0YJH7	P42167;G5E972;H0YJH7	21;18;11	8;5;5	8;5;5	Lamina-associated polypeptide 2, isoforms beta/gamma;Thymopoietin;Thymopentin	TMPO	sp|P42167|LAP2B_HUMAN Lamina-associated polypeptide 2, isoforms beta/gamma OS=Homo sapiens OX=9606 GN=TMPO PE=1 SV=2;tr|G5E972|G5E972_HUMAN Lamina-associated polypeptide 2, isoforms beta/gamma OS=Homo sapiens OX=9606 GN=TMPO PE=1 SV=1;tr|H0YJH7|H0YJH7_HUMA	3	21	8	8	13	13	14	12	13	13	15	15	11	15	13	16	18	20	17	17	16	19	5	7	5	5	6	4	7	6	4	6	4	6	7	7	6	6	5	7	5	7
O43143;F5H658;Q14562	O43143	39;1;1	39;1;1	38;0;0	Pre-mRNA-splicing factor ATP-dependent RNA helicase DHX15	DHX15	sp|O43143|DHX15_HUMAN Pre-mRNA-splicing factor ATP-dependent RNA helicase DHX15 OS=Homo sapiens OX=9606 GN=DHX15 PE=1 SV=2	3	39	39	38	15	8	11	12	18	20	21	20	19	19	15	23	31	37	32	35	33	37	15	8	11	12	18	20	21	20	19	19	15	23	31	37	32	35	33	37	15	8
E7EVA0;P27816;B5MEG9;H7C456;H7C4C5;H0Y2V1;F8W9U4;A0A0J9YW37;A0A0J9YVV8	E7EVA0;P27816	57;54;13;12;12;8;7;6;5	57;54;13;12;12;8;7;6;5	57;54;13;12;12;8;7;6;5	Microtubule-associated protein;Microtubule-associated protein 4	MAP4	tr|E7EVA0|E7EVA0_HUMAN Microtubule-associated protein OS=Homo sapiens OX=9606 GN=MAP4 PE=1 SV=1;sp|P27816|MAP4_HUMAN Microtubule-associated protein 4 OS=Homo sapiens OX=9606 GN=MAP4 PE=1 SV=3	9	57	57	57	26	21	32	30	41	35	30	22	24	28	39	33	40	45	38	41	37	44	26	21	32	30	41	35	30	22	24	28	39	33	40	45	38	41	37	44	26	21
H0YIV9;O43716;F8VRU3	H0YIV9;O43716;F8VRU3	6;5;4	6;5;4	5;5;4	Glutamyl-tRNA(Gln) amidotransferase subunit C, mitochondrial	GATC	tr|H0YIV9|H0YIV9_HUMAN Uncharacterized protein (Fragment) OS=Homo sapiens OX=9606 PE=3 SV=1;sp|O43716|GATC_HUMAN Glutamyl-tRNA(Gln) amidotransferase subunit C, mitochondrial OS=Homo sapiens OX=9606 GN=GATC PE=1 SV=1;tr|F8VRU3|F8VRU3_HUMAN Glutamyl-tRNA(Gln	3	6	6	5	1	1	1	3	2	2	3	2	1	4	1	1	6	6	6	4	4	4	1	1	1	3	2	2	3	2	1	4	1	1	6	6	6	4	4	4	0	1
Q9Y6C9;E9PIE4	Q9Y6C9;E9PIE4	6;4	6;4	6;4	Mitochondrial carrier homolog 2	MTCH2	sp|Q9Y6C9|MTCH2_HUMAN Mitochondrial carrier homolog 2 OS=Homo sapiens OX=9606 GN=MTCH2 PE=1 SV=1;tr|E9PIE4|E9PIE4_HUMAN Mitochondrial carrier homolog 2 (Fragment) OS=Homo sapiens OX=9606 GN=MTCH2 PE=1 SV=8	2	6	6	6	5	4	4	4	6	5	5	3	4	5	6	6	2	5	2	3	1	1	5	4	4	4	6	5	5	3	4	5	6	6	2	5	2	3	1	1	5	4
Q99584	Q99584	6	6	6	Protein S100-A13	S100A13	sp|Q99584|S10AD_HUMAN Protein S100-A13 OS=Homo sapiens OX=9606 GN=S100A13 PE=1 SV=1	1	6	6	6	3	2	4	3	3	2	5	4	2	5	3	3	6	6	5	5	5	5	3	2	4	3	3	2	5	4	2	5	3	3	6	6	5	5	5	5	3	2
Q9Y617	Q9Y617	11	11	11	Phosphoserine aminotransferase	PSAT1	sp|Q9Y617|SERC_HUMAN Phosphoserine aminotransferase OS=Homo sapiens OX=9606 GN=PSAT1 PE=1 SV=2	1	11	11	11	10	10	9	10	9	8	10	9	8	10	11	8	0	0	0	0	0	0	10	10	9	10	9	8	10	9	8	10	11	8	0	0	0	0	0	0	10	10
Q13951;A0A494C0A9;J3KS23;H3BSC0;J3KRT0	Q13951;A0A494C0A9;J3KS23	5;4;3;2;1	5;4;3;2;1	5;4;3;2;1	Core-binding factor subunit beta	CBFB	sp|Q13951|PEBB_HUMAN Core-binding factor subunit beta OS=Homo sapiens OX=9606 GN=CBFB PE=1 SV=2;tr|A0A494C0A9|A0A494C0A9_HUMAN Core-binding factor subunit beta OS=Homo sapiens OX=9606 GN=CBFB PE=1 SV=1;tr|J3KS23|J3KS23_HUMAN Core-binding factor subunit bet	5	5	5	5	3	4	3	3	3	2	4	5	3	3	2	2	4	4	3	4	2	3	3	4	3	3	3	2	4	5	3	3	2	2	4	4	3	4	2	3	3	4
Q9BUJ2;A0A0A0MRA5;B7Z4B8;M0R3F1;M0QYZ0;M0R0K8;M0R203;M0QZV6;M0QYI8;M0QYM5;M0R247;A0A087X1I2	Q9BUJ2;A0A0A0MRA5;B7Z4B8;M0R3F1;M0QYZ0	19;18;18;14;12;5;4;4;4;3;1;1	19;18;18;14;12;5;4;4;4;3;1;1	19;18;18;14;12;5;4;4;4;3;1;1	Heterogeneous nuclear ribonucleoprotein U-like protein 1	HNRNPUL1	sp|Q9BUJ2|HNRL1_HUMAN Heterogeneous nuclear ribonucleoprotein U-like protein 1 OS=Homo sapiens OX=9606 GN=HNRNPUL1 PE=1 SV=2;tr|A0A0A0MRA5|A0A0A0MRA5_HUMAN Heterogeneous nuclear ribonucleoprotein U-like protein 1 OS=Homo sapiens OX=9606 GN=HNRNPUL1 PE=1 SV	12	19	19	19	8	5	6	6	12	9	12	11	7	11	11	14	16	18	14	17	17	19	8	5	6	6	12	9	12	11	7	11	11	14	16	18	14	17	17	19	8	5
P16152	P16152	11	11	4	Carbonyl reductase [NADPH] 1	CBR1	sp|P16152|CBR1_HUMAN Carbonyl reductase [NADPH] 1 OS=Homo sapiens OX=9606 GN=CBR1 PE=1 SV=3	1	11	11	4	11	11	8	11	11	10	11	5	5	9	10	10	0	0	0	0	0	0	11	11	8	11	11	10	11	5	5	9	10	10	0	0	0	0	0	0	4	4
P08133;E7EMC6;E5RK63;E5RJF5;E5RFF0;E5RI05;E5RJR0;E5RIU8;H0YC77	P08133;E7EMC6	59;30;13;12;10;9;7;6;3	59;30;13;12;10;9;7;6;3	27;4;11;10;3;5;3;2;0	Annexin A6;Annexin	ANXA6	sp|P08133|ANXA6_HUMAN Annexin A6 OS=Homo sapiens OX=9606 GN=ANXA6 PE=1 SV=3;tr|E7EMC6|E7EMC6_HUMAN Annexin OS=Homo sapiens OX=9606 GN=ANXA6 PE=1 SV=1	9	59	59	27	25	30	26	26	31	20	31	23	17	30	23	23	46	52	46	49	48	57	25	30	26	26	31	20	31	23	17	30	23	23	46	52	46	49	48	57	11	13
O60568;H7C2V1;H7C2S8;H7C0B8;H7C2A8;C9JU11	O60568;H7C2V1	22;12;6;3;1;1	22;12;6;3;1;1	22;12;6;3;1;1	Procollagen-lysine,2-oxoglutarate 5-dioxygenase 3	PLOD3	sp|O60568|PLOD3_HUMAN Multifunctional procollagen lysine hydroxylase and glycosyltransferase LH3 OS=Homo sapiens OX=9606 GN=PLOD3 PE=1 SV=1;tr|H7C2V1|H7C2V1_HUMAN Multifunctional procollagen lysine hydroxylase and glycosyltransferase LH3 (Fragment) OS=Homo	6	22	22	22	12	6	16	18	20	18	15	10	14	17	18	17	16	18	18	19	15	19	12	6	16	18	20	18	15	10	14	17	18	17	16	18	18	19	15	19	12	6
O95298;E9PRJ5;E9PM14;A0A087WUM3;E9PQ53;E9PRQ4;A0A087WY27	O95298	5;2;2;2;2;1;1	5;2;2;2;2;1;1	5;2;2;2;2;1;1	NADH dehydrogenase [ubiquinone] 1 subunit C2	NDUFC2	sp|O95298|NDUC2_HUMAN NADH dehydrogenase [ubiquinone] 1 subunit C2 OS=Homo sapiens OX=9606 GN=NDUFC2 PE=1 SV=1	7	5	5	5	4	2	3	5	3	3	4	1	2	2	4	3	4	5	4	4	4	4	4	2	3	5	3	3	4	1	2	2	4	3	4	5	4	4	4	4	4	2
E7EQ69;C9J5D1;Q9GZZ1;A0A087WWJ2;C9JZU6;C9J5J3;B0AZT5;A0A0D9SF32;F8WCK0	E7EQ69;C9J5D1;Q9GZZ1;A0A087WWJ2;C9JZU6	11;10;10;8;6;5;5;4;3	11;10;10;8;6;5;5;4;3	11;10;10;8;6;5;5;4;3	N-alpha-acetyltransferase 50	NAA50	tr|E7EQ69|E7EQ69_HUMAN N-alpha-acetyltransferase 50 OS=Homo sapiens OX=9606 GN=NAA50 PE=1 SV=1;tr|C9J5D1|C9J5D1_HUMAN N-alpha-acetyltransferase 50 OS=Homo sapiens OX=9606 GN=NAA50 PE=1 SV=1;sp|Q9GZZ1|NAA50_HUMAN N-alpha-acetyltransferase 50 OS=Homo sapiens	9	11	11	11	8	5	4	6	8	7	9	6	6	7	7	6	10	10	8	9	8	11	8	5	4	6	8	7	9	6	6	7	7	6	10	10	8	9	8	11	8	5
Q9HDC9;H0Y512	Q9HDC9;H0Y512	17;15	17;15	17;15	Adipocyte plasma membrane-associated protein	APMAP	sp|Q9HDC9|APMAP_HUMAN Adipocyte plasma membrane-associated protein OS=Homo sapiens OX=9606 GN=APMAP PE=1 SV=2;tr|H0Y512|H0Y512_HUMAN Adipocyte plasma membrane-associated protein (Fragment) OS=Homo sapiens OX=9606 GN=APMAP PE=1 SV=1	2	17	17	17	10	8	7	9	6	5	9	7	7	9	9	9	16	14	16	17	16	17	10	8	7	9	6	5	9	7	7	9	9	9	16	14	16	17	16	17	10	8
Q08211	Q08211	50	50	50	ATP-dependent RNA helicase A	DHX9	sp|Q08211|DHX9_HUMAN ATP-dependent RNA helicase A OS=Homo sapiens OX=9606 GN=DHX9 PE=1 SV=4	1	50	50	50	24	17	17	20	25	21	25	21	17	26	22	27	37	42	37	41	43	43	24	17	17	20	25	21	25	21	17	26	22	27	37	42	37	41	43	43	24	17
A8MXQ1;P53801	A8MXQ1;P53801	1;1	1;1	1;1	Pituitary tumor-transforming gene 1 protein-interacting protein	PTTG1IP	tr|A8MXQ1|A8MXQ1_HUMAN Pituitary tumor-transforming gene 1 protein-interacting protein OS=Homo sapiens OX=9606 GN=PTTG1IP PE=1 SV=1;sp|P53801|PTTG_HUMAN Pituitary tumor-transforming gene 1 protein-interacting protein OS=Homo sapiens OX=9606 GN=PTTG1IP PE=1	2	1	1	1	0	1	0	1	1	0	1	1	1	1	1	1	1	1	1	1	1	1	0	1	0	1	1	0	1	1	1	1	1	1	1	1	1	1	1	1	0	1
J3QQY2;Q9UM00;J3KS45	J3QQY2;Q9UM00;J3KS45	2;2;1	2;2;1	2;2;1	Transmembrane and coiled-coil domain-containing protein 1	TMCO1	tr|J3QQY2|J3QQY2_HUMAN Calcium load-activated calcium channel OS=Homo sapiens OX=9606 GN=TMCO1 PE=1 SV=1;sp|Q9UM00|TMCO1_HUMAN Calcium load-activated calcium channel OS=Homo sapiens OX=9606 GN=TMCO1 PE=1 SV=2;tr|J3KS45|J3KS45_HUMAN Calcium load-activated c	3	2	2	2	2	2	2	1	2	2	2	1	1	2	2	2	2	2	2	2	2	2	2	2	2	1	2	2	2	1	1	2	2	2	2	2	2	2	2	2	2	2
Q9BZX2;A0A2R8Y653;Q9HA47	Q9BZX2;A0A2R8Y653	9;8;1	9;8;1	9;8;1	Uridine-cytidine kinase 2	UCK2	sp|Q9BZX2|UCK2_HUMAN Uridine-cytidine kinase 2 OS=Homo sapiens OX=9606 GN=UCK2 PE=1 SV=1;tr|A0A2R8Y653|A0A2R8Y653_HUMAN Uridine kinase OS=Homo sapiens OX=9606 GN=UCK2 PE=1 SV=1	3	9	9	9	6	6	7	7	8	8	6	3	4	6	8	7	6	8	6	5	4	7	6	6	7	7	8	8	6	3	4	6	8	7	6	8	6	5	4	7	6	6
O75534;E9PLT0;E9PNG3;E9PLD4;E9PKN4;E9PJK7	O75534;E9PLT0	31;26;6;3;2;1	31;26;6;3;2;1	31;26;6;3;2;1	Cold shock domain-containing protein E1	CSDE1	sp|O75534|CSDE1_HUMAN Cold shock domain-containing protein E1 OS=Homo sapiens OX=9606 GN=CSDE1 PE=1 SV=2;tr|E9PLT0|E9PLT0_HUMAN Cold shock domain-containing protein E1 OS=Homo sapiens OX=9606 GN=CSDE1 PE=1 SV=1	6	31	31	31	19	13	20	19	23	21	27	15	15	22	20	19	24	27	26	22	24	29	19	13	20	19	23	21	27	15	15	22	20	19	24	27	26	22	24	29	19	13
I3L0A0;G3V2F7;A0A0A0MSL3;E5RIF1;D6RG00	I3L0A0;G3V2F7;A0A0A0MSL3	10;6;5;3;3	10;6;5;3;3	0;0;0;0;0		TMEM189-UBE2V1;UBE2V1	tr|I3L0A0|I3L0A0_HUMAN HCG2044781 OS=Homo sapiens OX=9606 GN=PEDS1-UBE2V1 PE=3 SV=1;tr|G3V2F7|G3V2F7_HUMAN Ubiquitin-conjugating enzyme E2 variant 1 OS=Homo sapiens OX=9606 GN=UBE2V1 PE=4 SV=2;tr|A0A0A0MSL3|A0A0A0MSL3_HUMAN Ubiquitin-conjugating enzyme E2	5	10	10	0	8	7	4	6	4	6	7	4	5	6	6	6	8	9	10	10	9	10	8	7	4	6	4	6	7	4	5	6	6	6	8	9	10	10	9	10	0	0
Q8WVV4	Q8WVV4	20	20	20	Protein POF1B	POF1B	sp|Q8WVV4|POF1B_HUMAN Protein POF1B OS=Homo sapiens OX=9606 GN=POF1B PE=1 SV=3	1	20	20	20	5	7	15	9	7	7	9	10	3	3	2	11	18	17	14	18	19	17	5	7	15	9	7	7	9	10	3	3	2	11	18	17	14	18	19	17	5	7
G3V325;C9JJT5;C9JU26;P56134;C9JQN9;C9JGL8;O75127	G3V325;C9JJT5;C9JU26;P56134	4;3;2;2;1;1;1	4;3;2;2;1;1;1	4;3;2;2;1;1;1	ATP synthase subunit f, mitochondrial	ATP5J2-PTCD1;ATP5J2	tr|G3V325|G3V325_HUMAN ATP5MF-PTCD1 readthrough OS=Homo sapiens OX=9606 GN=ATP5MF-PTCD1 PE=4 SV=1;tr|C9JJT5|C9JJT5_HUMAN ATP synthase membrane subunit f OS=Homo sapiens OX=9606 GN=ATP5MF-PTCD1 PE=3 SV=2;tr|C9JU26|C9JU26_HUMAN ATP synthase membrane subunit	7	4	4	4	3	3	3	3	3	3	3	3	3	3	3	3	3	4	3	3	3	3	3	3	3	3	3	3	3	3	3	3	3	3	3	4	3	3	3	3	3	3
P27824;H0Y9Q7;D6RB85;D6RDP7;D6RAU8;D6RGY2;D6RFL1;D6RAQ8;H0Y9H1;D6RHJ3;D6RD16	P27824;H0Y9Q7	36;18;16;16;14;12;9;8;8;2;2	36;18;16;16;14;12;9;8;8;2;2	36;18;16;16;14;12;9;8;8;2;2	Calnexin	CANX	sp|P27824|CALX_HUMAN Calnexin OS=Homo sapiens OX=9606 GN=CANX PE=1 SV=2;tr|H0Y9Q7|H0Y9Q7_HUMAN Calnexin (Fragment) OS=Homo sapiens OX=9606 GN=CANX PE=1 SV=1	11	36	36	36	16	18	17	16	21	15	20	11	9	23	15	15	26	27	24	30	24	28	16	18	17	16	21	15	20	11	9	23	15	15	26	27	24	30	24	28	16	18
Q15181;Q5SQT6	Q15181	17;8	17;8	17;8	Inorganic pyrophosphatase	PPA1	sp|Q15181|IPYR_HUMAN Inorganic pyrophosphatase OS=Homo sapiens OX=9606 GN=PPA1 PE=1 SV=2	2	17	17	17	7	6	9	7	9	7	9	5	5	8	6	7	11	15	16	14	15	14	7	6	9	7	9	7	9	5	5	8	6	7	11	15	16	14	15	14	7	6
Q00577	Q00577	7	7	7	Transcriptional activator protein Pur-alpha	PURA	sp|Q00577|PURA_HUMAN Transcriptional activator protein Pur-alpha OS=Homo sapiens OX=9606 GN=PURA PE=1 SV=2	1	7	7	7	3	3	4	3	5	3	4	2	3	3	4	6	5	7	6	6	6	5	3	3	4	3	5	3	4	2	3	3	4	6	5	7	6	6	6	5	3	3
P51665;H3BNT7;H3BTM8;H3BQV2	P51665;H3BNT7;H3BTM8	13;8;8;2	13;8;8;2	13;8;8;2	26S proteasome non-ATPase regulatory subunit 7	PSMD7	sp|P51665|PSMD7_HUMAN 26S proteasome non-ATPase regulatory subunit 7 OS=Homo sapiens OX=9606 GN=PSMD7 PE=1 SV=2;tr|H3BNT7|H3BNT7_HUMAN 26S proteasome non-ATPase regulatory subunit 7 OS=Homo sapiens OX=9606 GN=PSMD7 PE=1 SV=1;tr|H3BTM8|H3BTM8_HUMAN 26S prot	4	13	13	13	5	2	9	5	11	9	6	4	5	7	7	9	12	12	11	11	10	10	5	2	9	5	11	9	6	4	5	7	7	9	12	12	11	11	10	10	5	2
P00403	P00403	5	5	5	Cytochrome c oxidase subunit 2	MT-CO2	sp|P00403|COX2_HUMAN Cytochrome c oxidase subunit 2 OS=Homo sapiens OX=9606 GN=MT-CO2 PE=1 SV=1	1	5	5	5	4	3	4	4	4	5	5	3	3	3	3	5	5	5	4	4	5	2	4	3	4	4	4	5	5	3	3	3	3	5	5	5	4	4	5	2	4	3
P51114;B4DXZ6;E9PFF5;E7EU85;C9JAJ4;H7C4S4;C9JYQ6;A0A087X1M7;A0A087WWU4;C9JZE0;C9JY20	P51114;B4DXZ6;E9PFF5;E7EU85	15;14;9;8;4;3;1;1;1;1;1	15;14;9;8;4;3;1;1;1;1;1	12;12;6;6;4;3;0;0;0;1;1	Fragile X mental retardation syndrome-related protein 1	FXR1	sp|P51114|FXR1_HUMAN Fragile X mental retardation syndrome-related protein 1 OS=Homo sapiens OX=9606 GN=FXR1 PE=1 SV=3;tr|B4DXZ6|B4DXZ6_HUMAN Fragile X mental retardation syndrome-related protein 1 OS=Homo sapiens OX=9606 GN=FXR1 PE=1 SV=1;tr|E9PFF5|E9PFF5	11	15	15	12	10	5	8	7	11	7	10	13	11	13	7	10	4	6	5	10	6	9	10	5	8	7	11	7	10	13	11	13	7	10	4	6	5	10	6	9	7	3
K7ELC2;P62841;K7EM56;A0A0B4J2B4;K7EJ78;S4R417;K7EQJ5;S4R456	K7ELC2;P62841;K7EM56;A0A0B4J2B4;K7EJ78;S4R417;K7EQJ5;S4R456	5;5;4;4;4;4;4;3	5;5;4;4;4;4;4;3	5;5;4;4;4;4;4;3	40S ribosomal protein S15	RPS15	tr|K7ELC2|K7ELC2_HUMAN 40S ribosomal protein S15 OS=Homo sapiens OX=9606 GN=RPS15 PE=1 SV=1;sp|P62841|RS15_HUMAN 40S ribosomal protein S15 OS=Homo sapiens OX=9606 GN=RPS15 PE=1 SV=2;tr|K7EM56|K7EM56_HUMAN 40S ribosomal protein S15 OS=Homo sapiens OX=9606 G	8	5	5	5	1	2	1	1	1	2	2	2	1	3	1	2	4	4	5	5	5	5	1	2	1	1	1	2	2	2	1	3	1	2	4	4	5	5	5	5	1	2
P32969;D6RAN4;A0A2R8Y5Y7;E7ESE0;H0Y9V9;H0Y9R4	P32969;D6RAN4;A0A2R8Y5Y7;E7ESE0;H0Y9V9	7;6;6;5;4;2	7;6;6;5;4;2	7;6;6;5;4;2	60S ribosomal protein L9	RPL9	sp|P32969|RL9_HUMAN 60S ribosomal protein L9 OS=Homo sapiens OX=9606 GN=RPL9 PE=1 SV=1;tr|D6RAN4|D6RAN4_HUMAN 60S ribosomal protein L9 (Fragment) OS=Homo sapiens OX=9606 GN=RPL9 PE=1 SV=8;tr|A0A2R8Y5Y7|A0A2R8Y5Y7_HUMAN 60S ribosomal protein L9 OS=Homo sapi	6	7	7	7	1	1	1	1	3	3	2	1	1	2	1	2	2	5	5	7	5	7	1	1	1	1	3	3	2	1	1	2	1	2	2	5	5	7	5	7	1	1
P11233;H7C3P7;C9JPE8	P11233;H7C3P7	8;6;3	8;6;3	5;4;1	Ras-related protein Ral-A	RALA	sp|P11233|RALA_HUMAN Ras-related protein Ral-A OS=Homo sapiens OX=9606 GN=RALA PE=1 SV=1;tr|H7C3P7|H7C3P7_HUMAN Small monomeric GTPase (Fragment) OS=Homo sapiens OX=9606 GN=RALA PE=1 SV=1	3	8	8	5	5	5	5	4	6	4	6	4	4	5	4	3	6	7	7	7	7	8	5	5	5	4	6	4	6	4	4	5	4	3	6	7	7	7	7	8	4	4
P78347;A0A494C1K3;A0A494C0Q7;C9J6M0;A0A087WW90;A0A0D9SF80;A0A494C0I1;A0A494C1N8;Q86UP8;Q6EKJ0	P78347;A0A494C1K3	46;45;12;1;1;1;1;1;1;1	46;45;12;1;1;1;1;1;1;1	46;45;12;1;1;1;1;1;1;1	General transcription factor II-I	GTF2I	sp|P78347|GTF2I_HUMAN General transcription factor II-I OS=Homo sapiens OX=9606 GN=GTF2I PE=1 SV=2;tr|A0A494C1K3|A0A494C1K3_HUMAN General transcription factor II-I OS=Homo sapiens OX=9606 GN=GTF2I PE=1 SV=1	10	46	46	46	10	9	9	10	22	13	25	14	15	21	22	27	39	44	41	40	39	43	10	9	9	10	22	13	25	14	15	21	22	27	39	44	41	40	39	43	10	9
P53621;A0A3B3IT15;A0A3B3IS84;A0A3B3ISC6;A0A3B3IU89;A0A3B3ITV3;A0A3B3ISK1;A0A3B3ITI7;A0A3B3IU78;A0A3B3IS23;A0A3B3ITX2	P53621;A0A3B3IT15;A0A3B3IS84;A0A3B3ISC6;A0A3B3IU89	53;51;50;44;31;23;19;18;6;2;2	53;51;50;44;31;23;19;18;6;2;2	53;51;50;44;31;23;19;18;6;2;2	Coatomer subunit alpha;Xenin;Proxenin	COPA	sp|P53621|COPA_HUMAN Coatomer subunit alpha OS=Homo sapiens OX=9606 GN=COPA PE=1 SV=2;tr|A0A3B3IT15|A0A3B3IT15_HUMAN Coatomer subunit alpha OS=Homo sapiens OX=9606 GN=COPA PE=1 SV=1;tr|A0A3B3IS84|A0A3B3IS84_HUMAN Coatomer subunit alpha OS=Homo sapiens OX=9	11	53	53	53	27	22	31	25	39	36	32	24	20	34	27	36	42	43	42	45	38	50	27	22	31	25	39	36	32	24	20	34	27	36	42	43	42	45	38	50	27	22
A0A087WY85;P61077;D6R9F6;D6R933;D6RGD0;D6R980;D6RAW0;D6RIZ3;D6RA11;D6RFM0;D6RAH7;H9KV45	A0A087WY85;P61077;D6R9F6;D6R933;D6RGD0;D6R980;D6RAW0;D6RIZ3;D6RA11;D6RFM0;D6RAH7;H9KV45	2;2;1;1;1;1;1;1;1;1;1;1	2;2;1;1;1;1;1;1;1;1;1;1	1;1;1;1;1;1;0;1;1;0;0;0	Ubiquitin-conjugating enzyme E2 D3	UBE2D3;UBE2D2	tr|A0A087WY85|A0A087WY85_HUMAN Ubiquitin-conjugating enzyme E2 D3 OS=Homo sapiens OX=9606 GN=UBE2D3 PE=1 SV=1;sp|P61077|UB2D3_HUMAN Ubiquitin-conjugating enzyme E2 D3 OS=Homo sapiens OX=9606 GN=UBE2D3 PE=1 SV=1;tr|D6R9F6|D6R9F6_HUMAN Ubiquitin-conjugating	12	2	2	1	1	1	2	2	2	2	1	0	1	1	2	1	1	1	2	2	1	2	1	1	2	2	2	2	1	0	1	1	2	1	1	1	2	2	1	2	0	0
P05161;A0A096LNZ9;A0A096LPJ4	P05161;A0A096LNZ9;A0A096LPJ4	6;5;5	6;5;5	6;5;5	Ubiquitin-like protein ISG15	ISG15	sp|P05161|ISG15_HUMAN Ubiquitin-like protein ISG15 OS=Homo sapiens OX=9606 GN=ISG15 PE=1 SV=5;tr|A0A096LNZ9|A0A096LNZ9_HUMAN Ubiquitin-like protein ISG15 (Fragment) OS=Homo sapiens OX=9606 GN=ISG15 PE=1 SV=6;tr|A0A096LPJ4|A0A096LPJ4_HUMAN Ubiquitin-like pr	3	6	6	6	5	5	5	5	6	5	5	4	4	5	5	4	0	1	0	2	1	1	5	5	5	5	6	5	5	4	4	5	5	4	0	1	0	2	1	1	5	5
Q8WWC4;H7C0V0	Q8WWC4;H7C0V0	6;4	6;4	6;4	Uncharacterized protein C2orf47, mitochondrial	C2orf47	sp|Q8WWC4|MAIP1_HUMAN m-AAA protease-interacting protein 1, mitochondrial OS=Homo sapiens OX=9606 GN=MAIP1 PE=1 SV=1;tr|H7C0V0|H7C0V0_HUMAN m-AAA protease-interacting protein 1, mitochondrial (Fragment) OS=Homo sapiens OX=9606 GN=MAIP1 PE=1 SV=1	2	6	6	6	4	4	5	5	5	5	5	6	4	5	6	4	5	6	5	5	5	5	4	4	5	5	5	5	5	6	4	5	6	4	5	6	5	5	5	5	4	4
Q9P2E9;A0A087WVV2;F8W7S5;A0A087WU26;A2A2S5;V9GY78;REV__Q9P2M7	Q9P2E9;A0A087WVV2;F8W7S5	40;34;30;17;6;1;1	40;34;30;17;6;1;1	39;33;29;17;6;1;1	Ribosome-binding protein 1	RRBP1	sp|Q9P2E9|RRBP1_HUMAN Ribosome-binding protein 1 OS=Homo sapiens OX=9606 GN=RRBP1 PE=1 SV=5;tr|A0A087WVV2|A0A087WVV2_HUMAN Ribosome-binding protein 1 OS=Homo sapiens OX=9606 GN=RRBP1 PE=1 SV=1;tr|F8W7S5|F8W7S5_HUMAN Ribosome-binding protein 1 OS=Homo sapie	7	40	40	39	21	17	17	20	19	15	29	18	21	29	29	25	23	24	24	24	23	20	21	17	17	20	19	15	29	18	21	29	29	25	23	24	24	24	23	20	20	16
P47985;P0C7P4	P47985;P0C7P4	9;7	9;7	9;7	Cytochrome b-c1 complex subunit Rieske, mitochondrial;Cytochrome b-c1 complex subunit 11;Putative cytochrome b-c1 complex subunit Rieske-like protein 1	UQCRFS1;UQCRFS1P1	sp|P47985|UCRI_HUMAN Cytochrome b-c1 complex subunit Rieske, mitochondrial OS=Homo sapiens OX=9606 GN=UQCRFS1 PE=1 SV=2;sp|P0C7P4|UCRIL_HUMAN Putative cytochrome b-c1 complex subunit Rieske-like protein 1 OS=Homo sapiens OX=9606 GN=UQCRFS1P1 PE=5 SV=1	2	9	9	9	6	5	7	5	8	6	7	3	4	5	5	5	8	8	8	8	8	8	6	5	7	5	8	6	7	3	4	5	5	5	8	8	8	8	8	8	6	5
E9PM92;O00193;E9PRZ9;E9PQA1	E9PM92;O00193;E9PRZ9;E9PQA1	9;9;6;5	9;9;6;5	9;9;6;5	Small acidic protein	C11orf58;SMAP	tr|E9PM92|E9PM92_HUMAN Small acidic protein OS=Homo sapiens OX=9606 GN=C11orf58 PE=1 SV=2;sp|O00193|SMAP_HUMAN Small acidic protein OS=Homo sapiens OX=9606 GN=SMAP PE=1 SV=1;tr|E9PRZ9|E9PRZ9_HUMAN Chromosome 11 open reading frame 58 (Fragment) OS=Homo sapi	4	9	9	9	1	2	2	3	3	2	4	2	3	5	4	2	6	8	9	7	6	9	1	2	2	3	3	2	4	2	3	5	4	2	6	8	9	7	6	9	1	2
M0R117;Q02543;M0R3D6;M0R1A7;M0R0P7	M0R117;Q02543;M0R3D6;M0R1A7;M0R0P7	6;6;5;5;3	6;6;5;5;3	6;6;5;5;3	60S ribosomal protein L18a	RPL18A	tr|M0R117|M0R117_HUMAN 60S ribosomal protein L18a OS=Homo sapiens OX=9606 GN=RPL18A PE=1 SV=1;sp|Q02543|RL18A_HUMAN 60S ribosomal protein L18a OS=Homo sapiens OX=9606 GN=RPL18A PE=1 SV=2;tr|M0R3D6|M0R3D6_HUMAN 60S ribosomal protein L18a (Fragment) OS=Homo	5	6	6	6	2	1	2	4	4	5	4	4	2	5	5	4	3	6	5	5	4	3	2	1	2	4	4	5	4	4	2	5	5	4	3	6	5	5	4	3	2	1
P43246;A0A2R8YFH0;E9PHA6;A0A2R8Y6P0;A0A2R8YG02;A0A2R8Y7S8;A0A2R8Y713	P43246;A0A2R8YFH0;E9PHA6;A0A2R8Y6P0;A0A2R8YG02;A0A2R8Y7S8	33;30;30;30;30;24;3	33;30;30;30;30;24;3	33;30;30;30;30;24;3	DNA mismatch repair protein Msh2	MSH2	sp|P43246|MSH2_HUMAN DNA mismatch repair protein Msh2 OS=Homo sapiens OX=9606 GN=MSH2 PE=1 SV=1;tr|A0A2R8YFH0|A0A2R8YFH0_HUMAN DNA mismatch repair protein OS=Homo sapiens OX=9606 GN=MSH2 PE=1 SV=1;tr|E9PHA6|E9PHA6_HUMAN DNA mismatch repair protein OS=Homo	7	33	33	33	17	13	17	19	22	19	19	13	15	18	20	19	27	30	30	28	29	31	17	13	17	19	22	19	19	13	15	18	20	19	27	30	30	28	29	31	17	13
Q13177;H7C1X3	Q13177	27;7	22;4	20;4	Serine/threonine-protein kinase PAK 2;PAK-2p27;PAK-2p34	PAK2	sp|Q13177|PAK2_HUMAN Serine/threonine-protein kinase PAK 2 OS=Homo sapiens OX=9606 GN=PAK2 PE=1 SV=3	2	27	22	20	17	12	16	14	17	14	19	12	14	15	17	15	23	25	22	25	23	27	14	10	14	12	13	12	16	10	12	13	15	12	20	21	18	21	20	22	12	8
E5RGN3;E5RIM7;O00244	E5RGN3;E5RIM7;O00244	2;2;2	2;2;2	2;2;2	Copper transport protein ATOX1	ATOX1	tr|E5RGN3|E5RGN3_HUMAN Copper transport protein ATOX1 OS=Homo sapiens OX=9606 GN=ATOX1 PE=1 SV=1;tr|E5RIM7|E5RIM7_HUMAN Copper transport protein ATOX1 OS=Homo sapiens OX=9606 GN=ATOX1 PE=1 SV=1;sp|O00244|ATOX1_HUMAN Copper transport protein ATOX1 OS=Homo s	3	2	2	2	2	1	1	2	2	1	2	2	2	2	2	1	2	2	2	2	2	2	2	1	1	2	2	1	2	2	2	2	2	1	2	2	2	2	2	2	2	1
F8W1T6;Q15434;A0A1W2PQV1;F8VQS9	F8W1T6;Q15434;A0A1W2PQV1;F8VQS9	2;2;1;1	2;2;1;1	2;2;1;1	RNA-binding motif, single-stranded-interacting protein 2	RBMS2	tr|F8W1T6|F8W1T6_HUMAN RNA-binding motif, single-stranded-interacting protein 2 OS=Homo sapiens OX=9606 GN=RBMS2 PE=1 SV=1;sp|Q15434|RBMS2_HUMAN RNA-binding motif, single-stranded-interacting protein 2 OS=Homo sapiens OX=9606 GN=RBMS2 PE=1 SV=1;tr|A0A1W2PQ	4	2	2	2	2	2	2	2	2	2	2	2	2	2	2	2	1	1	1	1	1	1	2	2	2	2	2	2	2	2	2	2	2	2	1	1	1	1	1	1	2	2
P13984	P13984	9	9	9	General transcription factor IIF subunit 2	GTF2F2	sp|P13984|T2FB_HUMAN General transcription factor IIF subunit 2 OS=Homo sapiens OX=9606 GN=GTF2F2 PE=1 SV=2	1	9	9	9	4	6	5	4	7	3	8	5	4	3	5	6	7	6	6	7	6	7	4	6	5	4	7	3	8	5	4	3	5	6	7	6	6	7	6	7	4	6
P13489;H0YCR7;E9PMJ3;E9PLZ3;E9PIM9;E9PMA9;E9PMN0;E9PIK5	P13489;H0YCR7	13;8;5;5;5;3;3;3	13;8;5;5;5;3;3;3	13;8;5;5;5;3;3;3	Ribonuclease inhibitor	RNH1	sp|P13489|RINI_HUMAN Ribonuclease inhibitor OS=Homo sapiens OX=9606 GN=RNH1 PE=1 SV=2;tr|H0YCR7|H0YCR7_HUMAN Ribonuclease inhibitor (Fragment) OS=Homo sapiens OX=9606 GN=RNH1 PE=1 SV=1	8	13	13	13	4	5	5	5	6	5	5	6	7	5	7	7	9	9	8	9	6	12	4	5	5	5	6	5	5	6	7	5	7	7	9	9	8	9	6	12	4	5
P40616;B4DZG7;F8VYN9;F8VP99;F8W1Z8;F8VP63	P40616;B4DZG7;F8VYN9	6;5;5;1;1;1	6;5;5;1;1;1	6;5;5;1;1;1	ADP-ribosylation factor-like protein 1	ARL1	sp|P40616|ARL1_HUMAN ADP-ribosylation factor-like protein 1 OS=Homo sapiens OX=9606 GN=ARL1 PE=1 SV=1;tr|B4DZG7|B4DZG7_HUMAN ADP-ribosylation factor-like protein 1 OS=Homo sapiens OX=9606 GN=ARL1 PE=1 SV=1;tr|F8VYN9|F8VYN9_HUMAN ADP-ribosylation factor-lik	6	6	6	6	3	3	3	3	3	3	3	3	3	4	3	3	5	5	6	6	6	6	3	3	3	3	3	3	3	3	3	4	3	3	5	5	6	6	6	6	3	3
B3KS98;O15372;A0A087WZK9;E5RJT0;E5RGU4;E5RFH0;E5RFW7	B3KS98;O15372;A0A087WZK9;E5RJT0	14;14;13;10;5;2;1	14;14;13;10;5;2;1	14;14;13;10;5;2;1	Eukaryotic translation initiation factor 3 subunit H	EIF3H	tr|B3KS98|B3KS98_HUMAN Eukaryotic translation initiation factor 3 subunit H OS=Homo sapiens OX=9606 GN=EIF3H PE=1 SV=1;sp|O15372|EIF3H_HUMAN Eukaryotic translation initiation factor 3 subunit H OS=Homo sapiens OX=9606 GN=EIF3H PE=1 SV=1;tr|A0A087WZK9|A0A08	7	14	14	14	5	5	7	6	7	5	6	4	5	6	6	7	7	13	12	14	13	13	5	5	7	6	7	5	6	4	5	6	6	7	7	13	12	14	13	13	5	5
Q92890;C9JNP9;C9IZG3;C9J6N9	Q92890	11;5;4;3	11;5;4;3	11;5;4;3	Ubiquitin fusion degradation protein 1 homolog	UFD1L	sp|Q92890|UFD1_HUMAN Ubiquitin recognition factor in ER-associated degradation protein 1 OS=Homo sapiens OX=9606 GN=UFD1 PE=1 SV=3	4	11	11	11	7	8	7	6	9	6	10	6	5	8	9	8	11	10	11	10	9	10	7	8	7	6	9	6	10	6	5	8	9	8	11	10	11	10	9	10	7	8
Q13151	Q13151	10	10	10	Heterogeneous nuclear ribonucleoprotein A0	HNRNPA0	sp|Q13151|ROA0_HUMAN Heterogeneous nuclear ribonucleoprotein A0 OS=Homo sapiens OX=9606 GN=HNRNPA0 PE=1 SV=1	1	10	10	10	3	3	4	2	2	4	5	4	3	6	3	4	8	8	7	7	6	9	3	3	4	2	2	4	5	4	3	6	3	4	8	8	7	7	6	9	3	3
Q05209;H0YC15;H3BM04;C9JJC1;C9J1X8;F8WB51	Q05209	18;4;3;1;1;1	18;4;3;1;1;1	18;4;3;1;1;1	Tyrosine-protein phosphatase non-receptor type 12	PTPN12	sp|Q05209|PTN12_HUMAN Tyrosine-protein phosphatase non-receptor type 12 OS=Homo sapiens OX=9606 GN=PTPN12 PE=1 SV=3	6	18	18	18	10	9	14	8	11	9	11	11	10	13	15	13	12	12	12	17	11	13	10	9	14	8	11	9	11	11	10	13	15	13	12	12	12	17	11	13	10	9
P35754	P35754	2	2	2	Glutaredoxin-1	GLRX	sp|P35754|GLRX1_HUMAN Glutaredoxin-1 OS=Homo sapiens OX=9606 GN=GLRX PE=1 SV=2	1	2	2	2	1	2	2	2	2	2	2	2	2	2	2	2	2	2	2	1	2	2	1	2	2	2	2	2	2	2	2	2	2	2	2	2	2	1	2	2	1	2
H7C0I1	H7C0I1	5	5	1		AVL9	tr|H7C0I1|H7C0I1_HUMAN Late secretory pathway protein AVL9 homolog (Fragment) OS=Homo sapiens OX=9606 GN=AVL9 PE=1 SV=1	1	5	5	1	1	1	1	1	2	1	2	1	1	1	1	1	4	4	4	5	5	4	1	1	1	1	2	1	2	1	1	1	1	1	4	4	4	5	5	4	1	1
O95793;Q5JW30;A0A087X1A5;Q5JW28;F6UDC6	O95793;Q5JW30;A0A087X1A5	15;14;13;4;1	15;14;13;4;1	14;13;12;4;1	Double-stranded RNA-binding protein Staufen homolog 1	STAU1	sp|O95793|STAU1_HUMAN Double-stranded RNA-binding protein Staufen homolog 1 OS=Homo sapiens OX=9606 GN=STAU1 PE=1 SV=2;tr|Q5JW30|Q5JW30_HUMAN Double-stranded RNA-binding protein Staufen homolog 1 OS=Homo sapiens OX=9606 GN=STAU1 PE=1 SV=1;tr|A0A087X1A5|A0A	5	15	15	14	11	6	11	9	10	11	12	12	9	11	12	12	13	14	13	12	13	13	11	6	11	9	10	11	12	12	9	11	12	12	13	14	13	12	13	13	10	5
O43854	O43854	1	1	1	EGF-like repeat and discoidin I-like domain-containing protein 3	EDIL3	sp|O43854|EDIL3_HUMAN EGF-like repeat and discoidin I-like domain-containing protein 3 OS=Homo sapiens OX=9606 GN=EDIL3 PE=1 SV=1	1	1	1	1	1	1	1	1	1	1	1	1	1	1	1	1	1	1	1	1	1	1	1	1	1	1	1	1	1	1	1	1	1	1	1	1	1	1	1	1	1	1
F8VV32;A0A0B4J259;P61626	F8VV32;A0A0B4J259;P61626	2;2;2	2;2;2	2;2;2	Lysozyme;Lysozyme C	LYZ	tr|F8VV32|F8VV32_HUMAN 1,4-beta-N-acetylmuramidase C OS=Homo sapiens OX=9606 GN=LYZ PE=1 SV=1;tr|A0A0B4J259|A0A0B4J259_HUMAN 1,4-beta-N-acetylmuramidase C OS=Homo sapiens OX=9606 GN=LYZ PE=1 SV=1;sp|P61626|LYSC_HUMAN Lysozyme C OS=Homo sapiens OX=9606 GN=L	3	2	2	2	2	1	2	0	1	2	2	1	0	2	1	2	2	1	1	2	2	1	2	1	2	0	1	2	2	1	0	2	1	2	2	1	1	2	2	1	2	1
P68402;J3KNE3	P68402	4;1	4;1	4;1	Platelet-activating factor acetylhydrolase IB subunit beta	PAFAH1B2	sp|P68402|PA1B2_HUMAN Platelet-activating factor acetylhydrolase IB subunit beta OS=Homo sapiens OX=9606 GN=PAFAH1B2 PE=1 SV=1	2	4	4	4	3	3	3	2	2	3	3	2	1	3	4	4	4	4	4	4	4	4	3	3	3	2	2	3	3	2	1	3	4	4	4	4	4	4	4	4	3	3
Q9UBQ5;K7ERF1;K7ES31;K7EK53;A0A087WVB9;B4DQ48;K7EQM4	Q9UBQ5;K7ERF1;K7ES31	5;4;3;2;2;1;1	5;4;3;2;2;1;1	5;4;3;2;2;1;1	Eukaryotic translation initiation factor 3 subunit K	EIF3K	sp|Q9UBQ5|EIF3K_HUMAN Eukaryotic translation initiation factor 3 subunit K OS=Homo sapiens OX=9606 GN=EIF3K PE=1 SV=1;tr|K7ERF1|K7ERF1_HUMAN Eukaryotic translation initiation factor 3 subunit K OS=Homo sapiens OX=9606 GN=EIF3K PE=1 SV=1;tr|K7ES31|K7ES31_HU	7	5	5	5	2	3	2	2	4	3	4	3	2	3	3	3	4	4	5	5	5	5	2	3	2	2	4	3	4	3	2	3	3	3	4	4	5	5	5	5	2	3
O15235	O15235	2	2	2	28S ribosomal protein S12, mitochondrial	MRPS12	sp|O15235|RT12_HUMAN 28S ribosomal protein S12, mitochondrial OS=Homo sapiens OX=9606 GN=MRPS12 PE=1 SV=1	1	2	2	2	0	1	1	1	1	2	1	2	1	2	1	1	2	2	2	2	2	2	0	1	1	1	1	2	1	2	1	2	1	1	2	2	2	2	2	2	0	1
M0QXX2;Q9Y337	M0QXX2;Q9Y337	2;2	2;2	2;2	Kallikrein-5	KLK5	tr|M0QXX2|M0QXX2_HUMAN Kallikrein-5 (Fragment) OS=Homo sapiens OX=9606 GN=KLK5 PE=1 SV=2;sp|Q9Y337|KLK5_HUMAN Kallikrein-5 OS=Homo sapiens OX=9606 GN=KLK5 PE=1 SV=3	2	2	2	2	1	2	2	1	1	2	2	2	1	2	1	2	2	1	1	0	2	0	1	2	2	1	1	2	2	2	1	2	1	2	2	1	1	0	2	0	1	2
P36952;C9JLM5	P36952	14;6	14;6	14;6	Serpin B5	SERPINB5	sp|P36952|SPB5_HUMAN Serpin B5 OS=Homo sapiens OX=9606 GN=SERPINB5 PE=1 SV=2	2	14	14	14	8	9	12	8	7	8	12	9	11	10	8	9	8	5	1	1	2	0	8	9	12	8	7	8	12	9	11	10	8	9	8	5	1	1	2	0	8	9
O15371;B0QYA5;B0QYA4;B0QYA6;B0QYA8;A0A0D9SGB5	O15371	15;7;5;3;2;1	15;7;5;3;2;1	15;7;5;3;2;1	Eukaryotic translation initiation factor 3 subunit D	EIF3D	sp|O15371|EIF3D_HUMAN Eukaryotic translation initiation factor 3 subunit D OS=Homo sapiens OX=9606 GN=EIF3D PE=1 SV=1	6	15	15	15	5	4	4	5	9	7	10	4	3	10	6	9	11	14	13	13	11	13	5	4	4	5	9	7	10	4	3	10	6	9	11	14	13	13	11	13	5	4
O95864;E5RGZ5;E5RGD8	O95864	13;3;2	13;3;2	12;3;2	Fatty acid desaturase 2	FADS2	sp|O95864|FADS2_HUMAN Acyl-CoA 6-desaturase OS=Homo sapiens OX=9606 GN=FADS2 PE=1 SV=1	3	13	13	12	10	8	9	10	12	9	9	7	7	9	9	8	12	11	12	13	12	13	10	8	9	10	12	9	9	7	7	9	9	8	12	11	12	13	12	13	9	7
P31431	P31431	9	9	9	Syndecan-4	SDC4	sp|P31431|SDC4_HUMAN Syndecan-4 OS=Homo sapiens OX=9606 GN=SDC4 PE=1 SV=2	1	9	9	9	7	4	5	4	6	5	7	7	5	7	5	4	8	6	9	8	8	8	7	4	5	4	6	5	7	7	5	7	5	4	8	6	9	8	8	8	7	4
P53396;K7EIE7;K7ESG8	P53396	54;6;5	54;6;5	54;6;5	ATP-citrate synthase	ACLY	sp|P53396|ACLY_HUMAN ATP-citrate synthase OS=Homo sapiens OX=9606 GN=ACLY PE=1 SV=3	3	54	54	54	33	21	23	22	33	27	35	19	19	31	30	30	43	45	47	47	45	51	33	21	23	22	33	27	35	19	19	31	30	30	43	45	47	47	45	51	33	21
Q99460;A0A087WW66;C9J9M4;H7C378;H7BZR6;F8WCE3	Q99460;A0A087WW66	33;31;7;6;5;3	33;31;7;6;5;3	33;31;7;6;5;3	26S proteasome non-ATPase regulatory subunit 1	PSMD1	sp|Q99460|PSMD1_HUMAN 26S proteasome non-ATPase regulatory subunit 1 OS=Homo sapiens OX=9606 GN=PSMD1 PE=1 SV=2;tr|A0A087WW66|A0A087WW66_HUMAN 26S proteasome non-ATPase regulatory subunit 1 OS=Homo sapiens OX=9606 GN=PSMD1 PE=1 SV=1	6	33	33	33	14	11	16	19	22	19	22	15	12	21	19	19	25	26	28	28	25	28	14	11	16	19	22	19	22	15	12	21	19	19	25	26	28	28	25	28	14	11
P53999;D6RC37;D6R970	P53999	14;2;2	14;2;2	14;2;2	Activated RNA polymerase II transcriptional coactivator p15	SUB1	sp|P53999|TCP4_HUMAN Activated RNA polymerase II transcriptional coactivator p15 OS=Homo sapiens OX=9606 GN=SUB1 PE=1 SV=3	3	14	14	14	4	4	6	4	6	4	6	4	4	4	4	3	11	13	11	12	12	14	4	4	6	4	6	4	6	4	4	4	4	3	11	13	11	12	12	14	4	4
A0A140TA86;Q5XKP0;K7EIR2;A0A140TA84	A0A140TA86;Q5XKP0	3;3;1;1	3;3;1;1	3;3;1;1	Protein QIL1	QIL1	tr|A0A140TA86|A0A140TA86_HUMAN MICOS complex subunit MIC13 OS=Homo sapiens OX=9606 GN=MICOS13 PE=1 SV=1;sp|Q5XKP0|MIC13_HUMAN MICOS complex subunit MIC13 OS=Homo sapiens OX=9606 GN=MICOS13 PE=1 SV=1	4	3	3	3	1	1	3	0	3	3	1	1	1	1	1	3	2	3	2	2	2	2	1	1	3	0	3	3	1	1	1	1	1	3	2	3	2	2	2	2	1	1
Q99613;B5ME19;H3BPE4;H3BPE3;H3BTY8	Q99613;B5ME19	25;24;3;2;1	25;24;3;2;1	25;24;3;2;1	Eukaryotic translation initiation factor 3 subunit C;Eukaryotic translation initiation factor 3 subunit C-like protein	EIF3C;EIF3CL	sp|Q99613|EIF3C_HUMAN Eukaryotic translation initiation factor 3 subunit C OS=Homo sapiens OX=9606 GN=EIF3C PE=1 SV=1;sp|B5ME19|EIFCL_HUMAN Eukaryotic translation initiation factor 3 subunit C-like protein OS=Homo sapiens OX=9606 GN=EIF3CL PE=1 SV=1	5	25	25	25	9	10	9	9	15	11	16	9	10	14	14	11	18	22	17	22	19	23	9	10	9	9	15	11	16	9	10	14	14	11	18	22	17	22	19	23	9	10
P61081;M0QX69;M0QYI6	P61081	9;4;2	9;4;2	9;4;2	NEDD8-conjugating enzyme Ubc12	UBE2M	sp|P61081|UBC12_HUMAN NEDD8-conjugating enzyme Ubc12 OS=Homo sapiens OX=9606 GN=UBE2M PE=1 SV=1	3	9	9	9	6	3	4	4	5	2	6	3	3	6	5	4	8	9	8	7	6	8	6	3	4	4	5	2	6	3	3	6	5	4	8	9	8	7	6	8	6	3
P23258;Q9NRH3;K7EIS0;K7EKE5	P23258;Q9NRH3	15;11;6;5	15;11;6;5	15;11;6;5	Tubulin gamma-1 chain;Tubulin gamma-2 chain	TUBG1;TUBG2	sp|P23258|TBG1_HUMAN Tubulin gamma-1 chain OS=Homo sapiens OX=9606 GN=TUBG1 PE=1 SV=2;sp|Q9NRH3|TBG2_HUMAN Tubulin gamma-2 chain OS=Homo sapiens OX=9606 GN=TUBG2 PE=2 SV=1	4	15	15	15	5	4	7	4	7	3	5	5	4	8	6	6	12	13	11	14	14	14	5	4	7	4	7	3	5	5	4	8	6	6	12	13	11	14	14	14	5	4
Q9HB66	Q9HB66	1	1	1		MKKS	tr|Q9HB66|Q9HB66_HUMAN Alternative protein MKKS OS=Homo sapiens OX=9606 GN=MKKS PE=1 SV=1	1	1	1	1	1	1	1	1	1	1	1	1	1	1	1	1	1	1	1	0	1	1	1	1	1	1	1	1	1	1	1	1	1	1	1	1	1	0	1	1	1	1
Q9P2X0	Q9P2X0	1	1	1	Dolichol-phosphate mannosyltransferase subunit 3	DPM3	sp|Q9P2X0|DPM3_HUMAN Dolichol-phosphate mannosyltransferase subunit 3 OS=Homo sapiens OX=9606 GN=DPM3 PE=1 SV=2	1	1	1	1	1	1	0	1	0	1	1	0	1	0	0	1	1	0	1	0	0	0	1	1	0	1	0	1	1	0	1	0	0	1	1	0	1	0	0	0	1	1
Q9UBQ0;F8VXU5;Q05DG7	Q9UBQ0;F8VXU5	9;8;2	9;8;2	9;8;2	Vacuolar protein sorting-associated protein 29	VPS29	sp|Q9UBQ0|VPS29_HUMAN Vacuolar protein sorting-associated protein 29 OS=Homo sapiens OX=9606 GN=VPS29 PE=1 SV=1;tr|F8VXU5|F8VXU5_HUMAN Vacuolar protein sorting-associated protein 29 OS=Homo sapiens OX=9606 GN=VPS29 PE=1 SV=1	3	9	9	9	4	4	4	4	4	4	6	4	2	4	5	5	7	8	8	8	8	8	4	4	4	4	4	4	6	4	2	4	5	5	7	8	8	8	8	8	4	4
E5RFZ8;E5RGA7;E5RJ40;E5RJG5;E5RIP4;Q15043	E5RFZ8;E5RGA7;E5RJ40;E5RJG5;E5RIP4;Q15043	2;2;2;2;2;2	2;2;2;2;2;2	2;2;2;2;2;2	Zinc transporter ZIP14	SLC39A14	tr|E5RFZ8|E5RFZ8_HUMAN Metal cation symporter ZIP14 (Fragment) OS=Homo sapiens OX=9606 GN=SLC39A14 PE=1 SV=1;tr|E5RGA7|E5RGA7_HUMAN Metal cation symporter ZIP14 (Fragment) OS=Homo sapiens OX=9606 GN=SLC39A14 PE=1 SV=1;tr|E5RJ40|E5RJ40_HUMAN Metal cation sy	6	2	2	2	2	2	2	2	2	2	2	1	1	2	2	1	1	2	2	2	1	1	2	2	2	2	2	2	2	1	1	2	2	1	1	2	2	2	1	1	2	2
[truncated: 4,246 more rows]
[truncated: 173 more columns]

## Sheet: plots
	s1_HT1080_WT_Control2	s2_HT1080_WT_Control3	s3_HT1080_WT_Wnt3a_MtC2	s4_HT1080_WT_Wnt3a_MtC3	s5_HT1080_WT_Wnt4_MtC2	s6_HT1080_WT_Wnt4_MtC3	s7_HT1080_A11_Control2	s8_HT1080_A11_Control3	s9_HT1080_A11_Wnt3a_MtC2	s10_HT1080_A11_Wnt3a_MtC3	s11_HT1080_A11_Wnt4_MtC2	s12_HT1080_A11_Wnt4_MtC3	s1_MM134_WT_Control1	s2_MM134_WT_Control3	s3_MM134_WT_Wnt3a_MtC2	s4_MM134_WT_Wnt3a_MtC3	s5_MM134_WT_Wnt4_MtC1	s6_MM134_WT_Wnt4_MtC2
[truncated: 2 more rows]
