# Supplementary material for: WNT4 Regulates Cellular Metabolism via Intracellular Activity at the Mitochondria in Breast and Gynecologic Cancers
Source: Cancer Res Commun. 2024 Jan 17;4(1):134–51. doi: 10.1158/2767-9764.CRC-23-0275 (PMC10793200; doi:10.1158/2767-9764.CRC-23-0275)
Supplement: Supplementary File 2 — BioID analyses [file crc-23-0275-s05.xlsx]

## Sheet: Suppl File 2 Readme
Supplemental File 2
Contents:
BioID analyses
Notes:
LFQ-analyst (https://bioinformatics.erc.monash.edu/apps/LFQ-Analyst/)
Used zero-value imputations indicated (Perseus, MinProb) - required overlap from both methods to limit contribution of noise from targets with most/all imputed values.
Note that the BioID constructs overlapped via the BirA domain and were excluded from downstream analyses
From HT1080, used a cutoff for Wnt vs control of adj.p <= 0.4 for either imputation method, then required overlap.
All model LFQ' tab uses ~arbitrary cutoffs for relative enrichment across all models to prioritize putative WNT4 direct targets/partners
subcell barcode = manual extraction of data from 'neighborhood' network analysis

## Sheet: log2 intensity data
Protein IDs	Majority protein IDs	Peptide counts (all)	Peptide counts (razor+unique)	Peptide counts (unique)	Protein names	Gene names	Fasta headers	id	log2 LFQ intensity s1_HT1080_WT_Control2	log2 LFQ intensity s2_HT1080_WT_Control3	log2 LFQ intensity s3_HT1080_WT_Wnt3a_MtC2	log2 LFQ intensity s4_HT1080_WT_Wnt3a_MtC3	log2 LFQ intensity s5_HT1080_WT_Wnt4_MtC2	log2 LFQ intensity s6_HT1080_WT_Wnt4_MtC3	log2 LFQ intensity s7_HT1080_A11_Control2	log2 LFQ intensity s8_HT1080_A11_Control3	log2 LFQ intensity s9_HT1080_A11_Wnt3a_MtC2	log2 LFQ intensity s10_HT1080_A11_Wnt3a_MtC3	log2 LFQ intensity s11_HT1080_A11_Wnt4_MtC2	log2 LFQ intensity s12_HT1080_A11_Wnt4_MtC3	log2 LFQ intensity s1_MM134_WT_Control1	log2 LFQ intensity s2_MM134_WT_Control3	log2 LFQ intensity s3_MM134_WT_Wnt3a_MtC2	log2 LFQ intensity s4_MM134_WT_Wnt3a_MtC3	log2 LFQ intensity s5_MM134_WT_Wnt4_MtC1	log2 LFQ intensity s6_MM134_WT_Wnt4_MtC2	mean log2 LFQ HT1080_WT_Control	mean log2 LFQ HT1080_WT_Wnt3a	mean log2 LFQ HT1080_WT_Wnt4	log2 FC LFQ HT1080_WT_Wnt3a/Control	log2 FC LFQ HT1080_WT_Wnt4/Control	log2 FC LFQ HT1080_WT_Wnt3a/Wnt4	mean log2 LFQ HT1080_A11_Control	mean log2 LFQ HT1080_A11_Wnt3a	mean log2 LFQ HT1080_A11_Wnt4	log2 FC LFQ HT1080_A11_Wnt3a/Control	log2 FC LFQ HT1080_A11_Wnt4/Control	log2 FC LFQ HT1080_A11_Wnt3a/Wnt4	mean log2 LFQ MM134_WT_Control	mean log2 LFQ MM134_WT_Wnt3a	mean log2 LFQ MM134_WT_Wnt4	log2 FC LFQ MM134_WT_Wnt3a/Control	log2 FC LFQ MM134_WT_Wnt4/Control	log2 FC LFQ MM134_WT_Wnt3a/Wnt4
E9PNH7;A0A024R3B9;E9PJL7;E9PRA8;P02511	E9PNH7;A0A024R3B9;E9PJL7;E9PRA8;P02511	1;1;1;1;1	1;1;1;1;1	1;1;1;1;1	Alpha-crystallin B chain	CRYAB	tr|E9PNH7|E9PNH7_HUMAN Alpha-crystallin B chain OS=Homo sapiens OX=9606 GN=CRYAB PE=1 SV=1;tr|A0A024R3B9|A0A024R3B9_HUMAN Alpha-crystallin B chain OS=Homo sapiens OX=9606 GN=CRYAB PE=1 SV=1;tr|E9PJL7|E9PJL7_HUMAN Alpha-crystallin B chain (Fragment) OS=Homo	0									21.0424										#DIV/0!	#DIV/0!	#DIV/0!	#DIV/0!	#DIV/0!	#DIV/0!	#DIV/0!	21.0424	#DIV/0!	#DIV/0!	#DIV/0!	#DIV/0!	#DIV/0!	#DIV/0!	#DIV/0!	#DIV/0!	#DIV/0!	#DIV/0!
Q00341;A0A024R4E5;H0Y394;H7C0A4;C9JIZ1;C9J5E5;C9JHZ8;H7C2D1;C9JZI8;C9JHS7;C9JES8;H7BZC3;C9JK79;C9JT62;C9JHN6;C9JEJ8;C9JBS3;C9JQ82;C9JMQ6;C9J739;H7C3D0;C9JHS9	Q00341;A0A024R4E5;H0Y394	44;44;30;16;12;12;8;8;8;8;8;6;6;6;4;4;4;4;3;1;1;1	44;44;30;16;12;12;8;8;8;8;8;6;6;6;4;4;4;4;3;1;1;1	44;44;30;16;12;12;8;8;8;8;8;6;6;6;4;4;4;4;3;1;1;1	Vigilin	HDLBP	sp|Q00341|VIGLN_HUMAN Vigilin OS=Homo sapiens OX=9606 GN=HDLBP PE=1 SV=2;tr|A0A024R4E5|A0A024R4E5_HUMAN High density lipoprotein binding protein (Vigilin), isoform CRA_a OS=Homo sapiens OX=9606 GN=HDLBP PE=1 SV=1;tr|H0Y394|H0Y394_HUMAN Vigilin (Fragment) O	1	25.8613	25.639	25.2003	25.6804	25.9196	25.7044	26.5096	25.4923	25.9715	25.5363	25.9283	25.8641	25.8444	26.1213	25.7072	25.6465	25.7047	25.7732	25.7502	25.4404	25.812	-0.309801	0.0617877	-0.371589	26.001	25.7539	25.8962	-0.24709	-0.104794	-0.142296	25.9828	25.6769	25.739	-0.305955	-0.243864	-0.0620905
A0A024R571;Q9H4M9;C9JC03;C9J2Z4;C9JIJ3;C9IZH1;C9JDQ8	A0A024R571;Q9H4M9;C9JC03;C9J2Z4	12;12;10;7;4;4;3	12;12;10;7;4;4;3	7;7;5;4;2;2;1	EH domain-containing protein 1	EHD1	tr|A0A024R571|A0A024R571_HUMAN EH domain-containing protein 1 OS=Homo sapiens OX=9606 GN=EHD1 PE=1 SV=1;sp|Q9H4M9|EHD1_HUMAN EH domain-containing protein 1 OS=Homo sapiens OX=9606 GN=EHD1 PE=1 SV=2;tr|C9JC03|C9JC03_HUMAN EH domain-containing protein 1 (Fra	2	23.1919	22.9127		22.5367	23.2856	22.6569	24.4101	23.3635	23.5217	23.9551	23.269	23.5458	22.0163	22.3769	22.4133	22.1551	22.0088	22.1068	23.0523	22.5367	22.9712	-0.515639	-0.0810525	-0.434587	23.8868	23.7384	23.4074	-0.148382	-0.479372	0.33099	22.1966	22.2842	22.0578	0.0876637	-0.138734	0.226397
A0A0G2JRN3;A0A024R6I7;P01009	A0A0G2JRN3;A0A024R6I7;P01009	2;2;2	2;2;2	2;2;2	Alpha-1-antitrypsin;Short peptide from AAT	SERPINA1	tr|A0A0G2JRN3|A0A0G2JRN3_HUMAN Alpha-1-antitrypsin OS=Homo sapiens OX=9606 GN=SERPINA1 PE=1 SV=1;tr|A0A024R6I7|A0A024R6I7_HUMAN Alpha-1-antitrypsin OS=Homo sapiens OX=9606 GN=SERPINA1 PE=1 SV=1;sp|P01009|A1AT_HUMAN Alpha-1-antitrypsin OS=Homo sapiens OX=96	3						20.3778			23.0396										#DIV/0!	#DIV/0!	20.3778	#DIV/0!	#DIV/0!	#DIV/0!	#DIV/0!	23.0396	#DIV/0!	#DIV/0!	#DIV/0!	#DIV/0!	#DIV/0!	#DIV/0!	#DIV/0!	#DIV/0!	#DIV/0!	#DIV/0!
A0A024R7W5;A0A087X0Q1;A0A087WY31;Q7Z739	A0A024R7W5;A0A087X0Q1;A0A087WY31;Q7Z739	9;9;9;9	7;7;7;7	6;6;6;6	YTH domain-containing family protein 3	YTHDF3	tr|A0A024R7W5|A0A024R7W5_HUMAN YTH domain family, member 3, isoform CRA_a OS=Homo sapiens OX=9606 GN=YTHDF3 PE=1 SV=1;tr|A0A087X0Q1|A0A087X0Q1_HUMAN YTH domain-containing family protein 3 OS=Homo sapiens OX=9606 GN=YTHDF3 PE=1 SV=1;tr|A0A087WY31|A0A087WY31	4	23.5318	23.7438	22.7504	23.4399	23.1865	23.1884	23.5853	23.2088	23.5007	23.0221	23.4414	23.4121	23.3027	23.5438	23.2482	23.1011	23.0708	23.11	23.6378	23.0951	23.1875	-0.542664	-0.450314	-0.0923498	23.3971	23.2614	23.4267	-0.135673	0.0296712	-0.165344	23.4233	23.1746	23.0904	-0.24863	-0.332829	0.0841995
A0A024RA52;P25787;C9JCK5;H3BT36;H7C402	A0A024RA52;P25787	11;11;5;2;1	11;11;5;2;1	11;11;5;2;1	Proteasome subunit alpha type;Proteasome subunit alpha type-2	PSMA2	tr|A0A024RA52|A0A024RA52_HUMAN Proteasome subunit alpha type OS=Homo sapiens OX=9606 GN=PSMA2 PE=1 SV=1;sp|P25787|PSA2_HUMAN Proteasome subunit alpha type-2 OS=Homo sapiens OX=9606 GN=PSMA2 PE=1 SV=2	5	25.4612	25.9798	25.8262	25.654	25.6072	25.6235	26.2728	25.6172	25.4691	25.2753	25.8751	25.7531	26.4987	26.6968	27.014	26.9255	26.5343	27.1913	25.7205	25.7401	25.6154	0.0195761	-0.105157	0.124733	25.945	25.3722	25.8141	-0.572844	-0.130929	-0.441916	26.5978	26.9698	26.8628	0.371982	0.265052	0.10693
A0A024RAC6;Q14241	A0A024RAC6;Q14241	2;2	2;2	2;2	Transcription elongation factor B polypeptide 3	TCEB3	tr|A0A024RAC6|A0A024RAC6_HUMAN Elongin-A OS=Homo sapiens OX=9606 GN=ELOA PE=1 SV=1;sp|Q14241|ELOA1_HUMAN Elongin-A OS=Homo sapiens OX=9606 GN=ELOA PE=1 SV=2	6																		19.5352	#DIV/0!	#DIV/0!	#DIV/0!	#DIV/0!	#DIV/0!	#DIV/0!	#DIV/0!	#DIV/0!	#DIV/0!	#DIV/0!	#DIV/0!	#DIV/0!	#DIV/0!	#DIV/0!	19.5352	#DIV/0!	#DIV/0!	#DIV/0!
E9PRM7;A0A0J9YWM3;A0A024RCG2;Q96BI1	E9PRM7;A0A0J9YWM3;A0A024RCG2;Q96BI1	2;2;2;2	2;2;2;2	2;2;2;2	Solute carrier family 22 member 18	SLC22A18	tr|E9PRM7|E9PRM7_HUMAN Solute carrier family 22 member 18 OS=Homo sapiens OX=9606 GN=SLC22A18 PE=1 SV=1;tr|A0A0J9YWM3|A0A0J9YWM3_HUMAN Solute carrier family 22 member 18 OS=Homo sapiens OX=9606 GN=SLC22A18 PE=1 SV=1;tr|A0A024RCG2|A0A024RCG2_HUMAN Solute ca	7													21.495	21.0885	21.5603	21.3915	21.7248	21.4407	#DIV/0!	#DIV/0!	#DIV/0!	#DIV/0!	#DIV/0!	#DIV/0!	#DIV/0!	#DIV/0!	#DIV/0!	#DIV/0!	#DIV/0!	#DIV/0!	21.2917	21.4759	21.5827	0.18418	0.291005	-0.106825
P46379;A0A0G2JK23;A0A024RCR6;A0A0G2JL47;A0A0G2JJM1;X6REW1;F6S6P2;F6X9W3;F6U341;F6VEM6;F6WML8;A0A1B0GX79;A0A0G2JJR8;H0Y710;F6XTU0;F6U1F2;F6UR09;F6TC96;H0Y4L1	P46379;A0A0G2JK23;A0A024RCR6;A0A0G2JL47	21;21;21;19;10;10;10;5;5;5;5;5;5;5;5;5;5;4;4	21;21;21;19;10;10;10;5;5;5;5;5;5;5;5;5;5;4;4	21;21;21;19;10;10;10;5;5;5;5;5;5;5;5;5;5;4;4	Large proline-rich protein BAG6	BAG6;BAT3	sp|P46379|BAG6_HUMAN Large proline-rich protein BAG6 OS=Homo sapiens OX=9606 GN=BAG6 PE=1 SV=2;tr|A0A0G2JK23|A0A0G2JK23_HUMAN BCL2-associated athanogene 6 OS=Homo sapiens OX=9606 GN=BAG6 PE=1 SV=1;tr|A0A024RCR6|A0A024RCR6_HUMAN BCL2-associated athanogene 6	8	24.0625	23.8116	22.7224	22.592	23.5814	23.2777	24.6332	23.4967	22.3773	23.3389	23.3217	23.1971	24.7542	24.9466	25.1229	25.0532	24.812	24.7945	23.937	22.6572	23.4295	-1.27986	-0.50749	-0.772367	24.065	22.8581	23.2594	-1.20682	-0.805578	-0.401241	24.8504	25.0881	24.8033	0.23763	-0.047158	0.284787
A0A5H1ZRS9;A2NJV5;A0A0A0MRZ7;A0A075B6S2;A0A075B6S6;A0A0C4DH68;A0A075B6R9;P06310	A0A5H1ZRS9;A2NJV5;A0A0A0MRZ7;A0A075B6S2	3;3;3;3;1;1;1;1	3;3;3;3;1;1;1;1	2;2;2;2;0;1;1;0		IGKV A18;IGKV2D-26;IGKV2D-29	tr|A0A5H1ZRS9|A0A5H1ZRS9_HUMAN Immunoglobulin kappa variable 2D-29 OS=Homo sapiens OX=9606 GN=IGKV2D-29 PE=1 SV=1;sp|A2NJV5|KV229_HUMAN Immunoglobulin kappa variable 2-29 OS=Homo sapiens OX=9606 GN=IGKV2-29 PE=3 SV=2;sp|A0A0A0MRZ7|KVD26_HUMAN Immunoglobuli	9						27.1616													#DIV/0!	#DIV/0!	27.1616	#DIV/0!	#DIV/0!	#DIV/0!	#DIV/0!	#DIV/0!	#DIV/0!	#DIV/0!	#DIV/0!	#DIV/0!	#DIV/0!	#DIV/0!	#DIV/0!	#DIV/0!	#DIV/0!	#DIV/0!
A0A075B730;P58107	A0A075B730;P58107	29;28	23;22	23;22	Epiplakin	EPPK1	tr|A0A075B730|A0A075B730_HUMAN Epiplakin OS=Homo sapiens OX=9606 GN=EPPK1 PE=1 SV=2;sp|P58107|EPIPL_HUMAN Epiplakin OS=Homo sapiens OX=9606 GN=EPPK1 PE=1 SV=3	10	22.5904	23.1852	26.8683	23.7543	22.7985	24.9884	21.4051	23.4665	24.0379			25.5238	25.1874	24.7917	24.1905	24.8107	25.6025	24.1665	22.8878	25.3113	23.8934	2.42348	1.0056	1.41788	22.4358	24.0379	25.5238	1.60209	3.08793	-1.48584	24.9895	24.5006	24.8845	-0.488954	-0.105042	-0.383912
A0A075B7B5;B7ZM87;O75044;Q5VZB4;A0A286YEY3;G5EA48;P0DMP2;P0DJJ0;Q7Z6B7;A0A075B7C8;A0A075B743	A0A075B7B5;B7ZM87;O75044;Q5VZB4;A0A286YEY3;G5EA48;P0DMP2;P0DJJ0;Q7Z6B7	4;4;4;2;2;2;2;2;2;1;1	4;4;4;2;2;2;2;2;2;1;1	4;4;4;2;2;2;2;2;2;1;1	SLIT-ROBO Rho GTPase-activating protein 2;SLIT-ROBO Rho GTPase-activating protein 2B;SLIT-ROBO Rho GTPase-activating protein 2C;SLIT-ROBO Rho GTPase-activating protein 1	SRGAP2;SRGAP1;SRGAP2B;SRGAP2C	tr|A0A075B7B5|A0A075B7B5_HUMAN SLIT-ROBO Rho GTPase-activating protein 2 OS=Homo sapiens OX=9606 GN=SRGAP2 PE=1 SV=1;tr|B7ZM87|B7ZM87_HUMAN SLIT-ROBO Rho GTPase-activating protein 2 OS=Homo sapiens OX=9606 GN=SRGAP2 PE=1 SV=1;sp|O75044|SRGP2_HUMAN SLIT-ROB	11	21.3944			21.0372			21.7974			21.3034	21.3845		21.0929	20.9357	20.6382	21.1096	21.6873		21.3944	21.0372	#DIV/0!	-0.357107	#DIV/0!	#DIV/0!	21.7974	21.3034	21.3845	-0.494018	-0.412888	-0.0811298	21.0143	20.8739	21.6873	-0.140427	0.673003	-0.813431
A0A0C4DH42;P0DP03;P0DP02;A0A0J9YY99;A0A0B4J1X5;A0A075B7E8;A0A075B7B8;P01767;P01772;P01768;P01764	A0A0C4DH42;P0DP03;P0DP02;A0A0J9YY99;A0A0B4J1X5;A0A075B7E8;A0A075B7B8;P01767;P01772;P01768;P01764	1;1;1;1;1;1;1;1;1;1;1	1;1;1;1;1;1;1;1;1;1;1	1;1;1;1;1;1;1;1;1;1;1	Ig heavy chain V-III region BUT;Ig heavy chain V-III region KOL;Ig heavy chain V-III region CAM;Ig heavy chain V-III region 23	IGHV3-66;IGHV3-74;IGHV3OR16-13;IGHV3OR16-12;IGHV3-23	sp|A0A0C4DH42|HV366_HUMAN Immunoglobulin heavy variable 3-66 OS=Homo sapiens OX=9606 GN=IGHV3-66 PE=3 SV=1;sp|P0DP03|HVC05_HUMAN Immunoglobulin heavy variable 3-30-5 OS=Homo sapiens OX=9606 GN=IGHV3-30-5 PE=3 SV=1;sp|P0DP02|HVC33_HUMAN Immunoglobulin heavy	12																			#DIV/0!	#DIV/0!	#DIV/0!	#DIV/0!	#DIV/0!	#DIV/0!	#DIV/0!	#DIV/0!	#DIV/0!	#DIV/0!	#DIV/0!	#DIV/0!	#DIV/0!	#DIV/0!	#DIV/0!	#DIV/0!	#DIV/0!	#DIV/0!
K7EIV0;A0A075B7C0;A0A0C4DGQ5;P04632;U3KQE2;K7ELJ7;K7EM73;U3KPR7;K7EKD8	K7EIV0;A0A075B7C0;A0A0C4DGQ5;P04632;U3KQE2;K7ELJ7;K7EM73	7;7;7;7;6;6;5;3;3	7;7;7;7;6;6;5;3;3	5;5;5;5;4;4;5;1;1	Calpain small subunit 1	CAPNS1	tr|K7EIV0|K7EIV0_HUMAN Calcium-activated neutral proteinase small subunit (Fragment) OS=Homo sapiens OX=9606 GN=CAPNS1 PE=1 SV=2;tr|A0A075B7C0|A0A075B7C0_HUMAN Calcium-activated neutral proteinase small subunit (Fragment) OS=Homo sapiens OX=9606 GN=CAPNS1	13	25.1634	24.9967	24.2831	24.9224	24.0482	24.8712	25.2135	24.6923	23.985	24.8266	24.1332	24.0197	23.9151	23.5286	23.4616	23.7611	23.7048	23.4174	25.08	24.6027	24.4597	-0.477326	-0.620347	0.143021	24.9529	24.4058	24.0765	-0.547069	-0.876441	0.329372	23.7218	23.6114	23.5611	-0.110467	-0.160739	0.0502724
A0A075B7D9;Q92804	A0A075B7D9;Q92804	4;4	2;2	2;2	TATA-binding protein-associated factor 2N	TAF15	tr|A0A075B7D9|A0A075B7D9_HUMAN TATA-binding protein-associated factor 2N OS=Homo sapiens OX=9606 GN=TAF15 PE=1 SV=1;sp|Q92804|RBP56_HUMAN TATA-binding protein-associated factor 2N OS=Homo sapiens OX=9606 GN=TAF15 PE=1 SV=1	14			22.3475	22.3165	21.6401	21.9919	22.6032	22.551		22.3719	21.8187	21.8622	22.2943	22.512	21.7372	21.5239	21.2357	22.0535	#DIV/0!	22.332	21.816	#DIV/0!	#DIV/0!	0.516005	22.5771	22.3719	21.8404	-0.205216	-0.736697	0.531481	22.4031	21.6305	21.6446	-0.772578	-0.758472	-0.0141066
A0A087WSW9;A0A087WSY9;Q16881;E9PIR7;F8W809;A0A182DWI3;E2QRB9;E9PKD3;A0A0B4J225;E9PIZ5;E9PRI8;E9PQI3;E9PLT3;E9PKI4	A0A087WSW9;A0A087WSY9;Q16881;E9PIR7;F8W809;A0A182DWI3;E2QRB9	18;18;18;17;17;17;16;7;2;2;1;1;1;1	18;18;18;17;17;17;16;7;2;2;1;1;1;1	18;18;18;17;17;17;16;7;2;2;1;1;1;1	Thioredoxin reductase 1, cytoplasmic	TXNRD1	tr|A0A087WSW9|A0A087WSW9_HUMAN Thioredoxin-disulfide reductase OS=Homo sapiens OX=9606 GN=TXNRD1 PE=1 SV=1;tr|A0A087WSY9|A0A087WSY9_HUMAN Thioredoxin reductase 1, cytoplasmic OS=Homo sapiens OX=9606 GN=TXNRD1 PE=1 SV=2;sp|Q16881|TRXR1_HUMAN Thioredoxin red	15	24.8689	24.3955	23.7323	24.0868	24.7173	23.692	25.2665	24.0812	23.5449	24.4381	23.8084	23.3918	24.2359	24.843	24.7311	24.9773	24.9015	25.1187	24.6322	23.9095	24.2047	-0.722627	-0.427494	-0.295133	24.6739	23.9915	23.6001	-0.682403	-1.07377	0.391371	24.5395	24.8542	25.0101	0.314741	0.470653	-0.155912
A0A087X2I2;A0A087WT12;P36969;K7ERP4;K7EKX7;R4GNE4;K7ENB4;K7EJ20;A0A087X247;A0A0A0MTT1	A0A087X2I2;A0A087WT12;P36969;K7ERP4;K7EKX7;R4GNE4;K7ENB4;K7EJ20	8;8;8;7;6;6;6;6;3;2	8;8;8;7;6;6;6;6;3;2	8;8;8;7;6;6;6;6;3;2	Glutathione peroxidase;Phospholipid hydroperoxide glutathione peroxidase, mitochondrial	GPX4	tr|A0A087X2I2|A0A087X2I2_HUMAN Glutathione peroxidase OS=Homo sapiens OX=9606 GN=GPX4 PE=1 SV=1;tr|A0A087WT12|A0A087WT12_HUMAN Glutathione peroxidase OS=Homo sapiens OX=9606 GN=GPX4 PE=1 SV=1;sp|P36969|GPX4_HUMAN Phospholipid hydroperoxide glutathione pero	16										22.6634			23.9792	24.6481	24.7757	24.5097	24.8908	24.1992	#DIV/0!	#DIV/0!	#DIV/0!	#DIV/0!	#DIV/0!	#DIV/0!	#DIV/0!	22.6634	#DIV/0!	#DIV/0!	#DIV/0!	#DIV/0!	24.3137	24.6427	24.545	0.329025	0.231347	0.0976785
A0A087WT38;Q96I51	A0A087WT38;Q96I51	3;3	3;3	3;3	Williams-Beuren syndrome chromosomal region 16 protein	WBSCR16	tr|A0A087WT38|A0A087WT38_HUMAN RCC1-like G exchanging factor-like protein (Fragment) OS=Homo sapiens OX=9606 GN=RCC1L PE=1 SV=1;sp|Q96I51|RCC1L_HUMAN RCC1-like G exchanging factor-like protein OS=Homo sapiens OX=9606 GN=RCC1L PE=1 SV=2	17														20.1789			20.4341		#DIV/0!	#DIV/0!	#DIV/0!	#DIV/0!	#DIV/0!	#DIV/0!	#DIV/0!	#DIV/0!	#DIV/0!	#DIV/0!	#DIV/0!	#DIV/0!	20.1789	#DIV/0!	20.4341	#DIV/0!	0.255214	#DIV/0!
A0A087WV45;A0A087WT59;P02766	A0A087WV45;A0A087WT59;P02766	1;1;1	1;1;1	1;1;1	Transthyretin	TTR	tr|A0A087WV45|A0A087WV45_HUMAN Transthyretin OS=Homo sapiens OX=9606 GN=TTR PE=1 SV=1;tr|A0A087WT59|A0A087WT59_HUMAN Transthyretin OS=Homo sapiens OX=9606 GN=TTR PE=1 SV=1;sp|P02766|TTHY_HUMAN Transthyretin OS=Homo sapiens OX=9606 GN=TTR PE=1 SV=1	18																	17.8052		#DIV/0!	#DIV/0!	#DIV/0!	#DIV/0!	#DIV/0!	#DIV/0!	#DIV/0!	#DIV/0!	#DIV/0!	#DIV/0!	#DIV/0!	#DIV/0!	#DIV/0!	#DIV/0!	17.8052	#DIV/0!	#DIV/0!	#DIV/0!
A0A087WT99;Q9H0W9;E9PJU8;E9PPB5;E9PQS1;E9PR95;E9PSC3;E9PLC5;E9PLB3;E9PIP1	A0A087WT99;Q9H0W9;E9PJU8;E9PPB5;E9PQS1	4;4;3;2;2;1;1;1;1;1	4;4;3;2;2;1;1;1;1;1	2;2;2;0;0;0;0;0;0;0	Ester hydrolase C11orf54	C11orf54	tr|A0A087WT99|A0A087WT99_HUMAN Ester hydrolase C11orf54 OS=Homo sapiens OX=9606 GN=C11orf54 PE=1 SV=1;sp|Q9H0W9|CK054_HUMAN Ester hydrolase C11orf54 OS=Homo sapiens OX=9606 GN=C11orf54 PE=1 SV=1;tr|E9PJU8|E9PJU8_HUMAN Ester hydrolase C11orf54 (Fragment) OS	19	21.3268	21.6489		21.5283			21.6125	21.5579	20.3696	21.592	20.8304		22.8065	20.7566	22.5363	21.6639	21.9887	20.5468	21.4878	21.5283	#DIV/0!	0.0404817	#DIV/0!	#DIV/0!	21.5852	20.9808	20.8304	-0.604351	-0.754761	0.15041	21.7816	22.1001	21.2678	0.318528	-0.513783	0.832312
A0A087WTA5;E7ERK9;Q9UI10;H7C2L8;A0A087WW69;F8W8L6	A0A087WTA5;E7ERK9;Q9UI10;H7C2L8	6;6;6;3;2;1	6;6;6;3;2;1	6;6;6;3;2;1	Translation initiation factor eIF-2B subunit delta	EIF2B4	tr|A0A087WTA5|A0A087WTA5_HUMAN Translation initiation factor eIF-2B subunit delta OS=Homo sapiens OX=9606 GN=EIF2B4 PE=1 SV=1;tr|E7ERK9|E7ERK9_HUMAN Translation initiation factor eIF-2B subunit delta OS=Homo sapiens OX=9606 GN=EIF2B4 PE=1 SV=1;sp|Q9UI10|EI	20			21.0002		22.1154	22.0234	21.8067		21.4566	22.3488	21.4894	21.874	22.1832	22.5231	22.7135	22.2523	22.05	22.3101	#DIV/0!	21.0002	22.0694	#DIV/0!	#DIV/0!	-1.06925	21.8067	21.9027	21.6817	0.0960326	-0.125007	0.221039	22.3531	22.4829	22.18	0.129777	-0.173078	0.302855
Q12955;A0A087WTF3;A0A087WZ65;H0Y3A4;A0A087WVC2;H0Y951;A0A087WWI5;A0A087WTE8;H0YAH5;H0YA66;A0A087WY90;A0A5F9ZHG3;A0A5F9ZI30;A0A5F9ZGZ1;A0A5F9ZH70;A0A5F9ZI81;A0A5F9ZHC9;A0A5F9ZHQ5;A0A5F9ZGY1;A0A5F9ZHF7;A0A5F9ZH39;A0A5F9ZI56;A0A5F9ZH17;A0A5F9ZI18;A0A5F9ZGS5;A0A5F9ZHL3;A0A5F9ZGY4;A0A5F9ZGZ5;A0A5F9ZHT4;A0A5F9ZHA1;A0A5F9ZH30;A0A5F9ZHS1;A0A5F9ZGX3;A0A5F9ZHE4;D6RHE1;A0A5F9ZHR8;A0A5F9ZHD2;A0A5F9ZGY3;I6L89…	Q12955;A0A087WTF3;A0A087WZ65;H0Y3A4	11;11;10;6;3;3;3;3;3;3;3;1;1;1;1;1;1;1;1;1;1;1;1;1;1;1;1;1;1;1;1;1;1;1;1;1;1;1;1;1;1;1;1;1;1;1;1;1;1;1;1;1;1;1;1;1;1;1;1;1;1;1;1;1;1;1;1;1;1;1;1;1;1;1;1;1;1;1;1;1;1;1	11;11;10;6;3;3;3;3;3;3;3;1;1;1;1;1;1;1;1;1;1;1;1;1;1;1;1;1;1;1;1;1;1;1;1;1;1;1;1;1;1;1;1;1;1;1;1;1;1;1;1;1;1;1;1;1;1;1;1;1;1;1;1;1;1;1;1;1;1;1;1;1;1;1;1;1;1;1;1;1;1;1	10;10;9;6;3;3;3;3;3;3;3;0;0;0;0;0;0;0;0;0;0;0;0;0;0;0;0;0;0;0;0;0;0;0;0;0;0;0;0;0;0;0;0;0;0;0;0;0;0;0;0;1;0;0;0;0;0;0;0;0;0;0;0;0;0;0;0;0;0;0;0;0;0;0;0;0;0;0;0;0;0;0	Ankyrin-3	ANK3	sp|Q12955|ANK3_HUMAN Ankyrin-3 OS=Homo sapiens OX=9606 GN=ANK3 PE=1 SV=3;tr|A0A087WTF3|A0A087WTF3_HUMAN Ankyrin-3 (Fragment) OS=Homo sapiens OX=9606 GN=ANK3 PE=1 SV=1;tr|A0A087WZ65|A0A087WZ65_HUMAN Ankyrin-3 (Fragment) OS=Homo sapiens OX=9606 GN=ANK3 PE=1	21													22.5318	22.4429	22.7436	22.6906	22.5075	22.8288	#DIV/0!	#DIV/0!	#DIV/0!	#DIV/0!	#DIV/0!	#DIV/0!	#DIV/0!	#DIV/0!	#DIV/0!	#DIV/0!	#DIV/0!	#DIV/0!	22.4874	22.7171	22.6681	0.229711	0.180775	0.0489367
A0A087WTF6;A0A087WX77;A0A087WWD4;A0A087WV75;P13591;A0A0D9SF98;A0A087WWJ5;H7BYX6;A0A087WTE4;A0A0C4DGS4;A0A087X1V2;A0A087WVU1;A0A0D9SF30	A0A087WTF6;A0A087WX77;A0A087WWD4;A0A087WV75;P13591;A0A0D9SF98;A0A087WWJ5;H7BYX6;A0A087WTE4	3;3;3;3;3;2;2;2;2;1;1;1;1	3;3;3;3;3;2;2;2;2;1;1;1;1	3;3;3;3;3;2;2;2;2;1;1;1;1	Neural cell adhesion molecule 1	NCAM1	tr|A0A087WTF6|A0A087WTF6_HUMAN Neural cell adhesion molecule 1 OS=Homo sapiens OX=9606 GN=NCAM1 PE=1 SV=1;tr|A0A087WX77|A0A087WX77_HUMAN Neural cell adhesion molecule 1 OS=Homo sapiens OX=9606 GN=NCAM1 PE=1 SV=1;tr|A0A087WWD4|A0A087WWD4_HUMAN Neural cell a	22	22.7597	22.5071	21.8617	21.9939	22.4951		23.5289	22.0132	21.9383	22.0107	21.8851	21.3937							22.6334	21.9278	22.4951	-0.705631	-0.13836	-0.567271	22.7711	21.9745	21.6394	-0.796543	-1.13165	0.335109	#DIV/0!	#DIV/0!	#DIV/0!	#DIV/0!	#DIV/0!	#DIV/0!
F5H5N1;A0A087WXF6;A0A087WTI3;F5GXJ1;O75251	F5H5N1;A0A087WXF6;A0A087WTI3;F5GXJ1;O75251	2;2;2;2;2	2;2;2;2;2	2;2;2;2;2	NADH dehydrogenase [ubiquinone] iron-sulfur protein 7, mitochondrial	NDUFS7	tr|F5H5N1|F5H5N1_HUMAN Complex I-20kD OS=Homo sapiens OX=9606 GN=NDUFS7 PE=1 SV=1;tr|A0A087WXF6|A0A087WXF6_HUMAN NADH dehydrogenase [ubiquinone] iron-sulfur protein 7, mitochondrial OS=Homo sapiens OX=9606 GN=NDUFS7 PE=1 SV=1;tr|A0A087WTI3|A0A087WTI3_HUMAN	23										20.6727			21.0298	21.6508	20.8432	20.7484	20.631	20.8525	#DIV/0!	#DIV/0!	#DIV/0!	#DIV/0!	#DIV/0!	#DIV/0!	#DIV/0!	20.6727	#DIV/0!	#DIV/0!	#DIV/0!	#DIV/0!	21.3403	20.7958	20.7418	-0.544493	-0.598501	0.0540078
A0A087WTP3;Q92945;M0R0I5;M0QYH3;M0QXW7;M0R3J3;M0QYG1;M0R0C6	A0A087WTP3;Q92945	27;27;13;8;6;5;3;3	27;27;13;8;6;5;3;3	25;25;13;8;6;3;1;1	Far upstream element-binding protein 2	KHSRP	tr|A0A087WTP3|A0A087WTP3_HUMAN Far upstream element-binding protein 2 OS=Homo sapiens OX=9606 GN=KHSRP PE=1 SV=1;sp|Q92945|FUBP2_HUMAN Far upstream element-binding protein 2 OS=Homo sapiens OX=9606 GN=KHSRP PE=1 SV=4	24	26.574	26.7102	25.789	26.0001	25.903	25.5659	27.7581	26.6935	26.2708	27.0368	26.7385	26.4082	27.4714	27.315	27.8419	27.1469	27.0899	27.2276	26.6421	25.8946	25.7345	-0.7475	-0.907594	0.160094	27.2258	26.6538	26.5734	-0.571969	-0.652428	0.0804591	27.3932	27.4944	27.1587	0.101151	-0.234473	0.335624
Q5JWB9;A0A087WTT2;Q96A57	Q5JWB9;A0A087WTT2;Q96A57	2;2;2	2;2;2	2;2;2	Transmembrane protein 230	TMEM230	tr|Q5JWB9|Q5JWB9_HUMAN Transmembrane protein 230 (Fragment) OS=Homo sapiens OX=9606 GN=TMEM230 PE=1 SV=1;tr|A0A087WTT2|A0A087WTT2_HUMAN Transmembrane protein 230 OS=Homo sapiens OX=9606 GN=TMEM230 PE=1 SV=1;sp|Q96A57|TM230_HUMAN Transmembrane protein 230 O	25														22.0158	22.2522				#DIV/0!	#DIV/0!	#DIV/0!	#DIV/0!	#DIV/0!	#DIV/0!	#DIV/0!	#DIV/0!	#DIV/0!	#DIV/0!	#DIV/0!	#DIV/0!	22.0158	22.2522	#DIV/0!	0.236332	#DIV/0!	#DIV/0!
A0A087WTU1;A0A0B4J2G4;Q15345;A0A087X0S7;A0A0C4DH00	A0A087WTU1;A0A0B4J2G4;Q15345;A0A087X0S7;A0A0C4DH00	2;2;2;1;1	2;2;2;1;1	2;2;2;1;1	Leucine-rich repeat-containing protein 41	LRRC41	tr|A0A087WTU1|A0A087WTU1_HUMAN Leucine-rich repeat-containing protein 41 OS=Homo sapiens OX=9606 GN=LRRC41 PE=1 SV=1;tr|A0A0B4J2G4|A0A0B4J2G4_HUMAN Leucine-rich repeat-containing protein 41 OS=Homo sapiens OX=9606 GN=LRRC41 PE=1 SV=1;sp|Q15345|LRC41_HUMAN	26															20.5598	21.5335	20.8791	20.6973	#DIV/0!	#DIV/0!	#DIV/0!	#DIV/0!	#DIV/0!	#DIV/0!	#DIV/0!	#DIV/0!	#DIV/0!	#DIV/0!	#DIV/0!	#DIV/0!	#DIV/0!	21.0467	20.7882	#DIV/0!	#DIV/0!	0.258468
A0A087WTU9;Q8TCU4;A0A087WV20;A0A494C0F1;H7C1D9	A0A087WTU9;Q8TCU4;A0A087WV20	5;5;4;1;1	5;5;4;1;1	5;5;4;1;1	Alstrom syndrome protein 1	ALMS1	tr|A0A087WTU9|A0A087WTU9_HUMAN Alstrom syndrome protein 1 OS=Homo sapiens OX=9606 GN=ALMS1 PE=1 SV=1;sp|Q8TCU4|ALMS1_HUMAN Alstrom syndrome protein 1 OS=Homo sapiens OX=9606 GN=ALMS1 PE=1 SV=4;tr|A0A087WV20|A0A087WV20_HUMAN Alstrom syndrome protein 1 OS=Ho	27	28.9743	29.6634	28.6912	29.1559	28.8683	28.3672	28.0375	29.3611	28.8315	28.6869	29.3374	28.8906	27.6404	26.5074	26.9801	26.1093	26.9956	26.7893	29.3188	28.9236	28.6178	-0.395259	-0.701056	0.305796	28.6993	28.7592	29.114	0.0598269	0.414702	-0.354875	27.0739	26.5447	26.8925	-0.529195	-0.181438	-0.347757
A0A087WVR3;A0A087WTW0;Q96T88;A0A087WWG9	A0A087WVR3;A0A087WTW0;Q96T88;A0A087WWG9	13;13;13;8	13;13;13;8	13;13;13;8	E3 ubiquitin-protein ligase UHRF1	UHRF1	tr|A0A087WVR3|A0A087WVR3_HUMAN RING-type E3 ubiquitin transferase OS=Homo sapiens OX=9606 GN=UHRF1 PE=1 SV=1;tr|A0A087WTW0|A0A087WTW0_HUMAN RING-type E3 ubiquitin transferase OS=Homo sapiens OX=9606 GN=UHRF1 PE=1 SV=1;sp|Q96T88|UHRF1_HUMAN E3 ubiquitin-pro	28	22.7341				22.3213		23.5076	23.5453	23.1748	23.2439	22.7912	23.5703	23.0978	23.1918	22.6689	22.7137	22.8444	22.7294	22.7341	#DIV/0!	22.3213	#DIV/0!	-0.412813	#DIV/0!	23.5265	23.2094	23.1808	-0.317094	-0.345703	0.0286087	23.1448	22.6913	22.7869	-0.453475	-0.357879	-0.0955958
E5RIM1;A0A087WTZ8;E5RHW9;Q96MF7;E5RK09;E5RG00;E5RFJ1	E5RIM1;A0A087WTZ8;E5RHW9;Q96MF7;E5RK09;E5RG00;E5RFJ1	2;2;2;2;1;1;1	2;2;2;2;1;1;1	2;2;2;2;1;1;1	E3 SUMO-protein ligase NSE2	NSMCE2	tr|E5RIM1|E5RIM1_HUMAN E3 SUMO-protein ligase NSE2 (Fragment) OS=Homo sapiens OX=9606 GN=NSMCE2 PE=1 SV=1;tr|A0A087WTZ8|A0A087WTZ8_HUMAN E3 SUMO-protein ligase NSE2 OS=Homo sapiens OX=9606 GN=NSMCE2 PE=1 SV=1;tr|E5RHW9|E5RHW9_HUMAN E3 SUMO-protein ligase N	29														21.4349				24.1916	#DIV/0!	#DIV/0!	#DIV/0!	#DIV/0!	#DIV/0!	#DIV/0!	#DIV/0!	#DIV/0!	#DIV/0!	#DIV/0!	#DIV/0!	#DIV/0!	21.4349	#DIV/0!	24.1916	#DIV/0!	2.75668	#DIV/0!
A0A087WU02;Q96RQ1;H0YI50;F8VPA6;F8W0R1;H0YI58;F8VR88;F8VUZ2;H0YHJ8	A0A087WU02;Q96RQ1;H0YI50;F8VPA6;F8W0R1	8;8;5;5;4;3;3;3;1	8;8;5;5;4;3;3;3;1	8;8;5;5;4;3;3;3;1	Endoplasmic reticulum-Golgi intermediate compartment protein 2	ERGIC2	tr|A0A087WU02|A0A087WU02_HUMAN Endoplasmic reticulum-Golgi intermediate compartment protein 2 OS=Homo sapiens OX=9606 GN=ERGIC2 PE=1 SV=1;sp|Q96RQ1|ERGI2_HUMAN Endoplasmic reticulum-Golgi intermediate compartment protein 2 OS=Homo sapiens OX=9606 GN=ERGIC2	30	22.2562		21.6056	22.0896	21.512		21.9454		22.0872			21.9247	22.3516	22.5084	22.973	22.8361	22.4722	22.0165	22.2562	21.8476	21.512	-0.4086	-0.74428	0.335679	21.9454	22.0872	21.9247	0.141804	-0.0206529	0.162456	22.43	22.9045	22.2443	0.474478	-0.1857	0.660177
A0A087WU03	A0A087WU03	1	1	1		HNRNPDL	tr|A0A087WU03|A0A087WU03_HUMAN Heterogeneous nuclear ribonucleoprotein D-like OS=Homo sapiens OX=9606 GN=HNRNPDL PE=1 SV=1	31										20.5145			20.32	20.5355	19.9638	19.0749	19.5004	19.4617	#DIV/0!	#DIV/0!	#DIV/0!	#DIV/0!	#DIV/0!	#DIV/0!	#DIV/0!	20.5145	#DIV/0!	#DIV/0!	#DIV/0!	#DIV/0!	20.4278	19.5194	19.481	-0.908429	-0.94674	0.0383113
A0A087WU53;Q9H0U3	A0A087WU53;Q9H0U3	9;9	9;9	9;9	Magnesium transporter protein 1	MAGT1	tr|A0A087WU53|A0A087WU53_HUMAN Dolichyl-diphosphooligosaccharide--protein glycosyltransferase subunit MAGT1 OS=Homo sapiens OX=9606 GN=MAGT1 PE=1 SV=1;sp|Q9H0U3|MAGT1_HUMAN Magnesium transporter protein 1 OS=Homo sapiens OX=9606 GN=MAGT1 PE=1 SV=1	32	24.3369	24.4825	24.6918	24.7768	24.6511	24.5874	23.8124	24.32	24.8302	24.8723	24.6255	24.7429	23.895	24.0346	23.4016	23.3426	24.0897	23.8661	24.4097	24.7343	24.6192	0.32459	0.209521	0.115069	24.0662	24.8513	24.6842	0.785048	0.618012	0.167037	23.9648	23.3721	23.9779	-0.592758	0.0130699	-0.605828
Q8WYA6;A0A087WUB9;A2A2P1	Q8WYA6;A0A087WUB9	10;10;2	10;10;2	10;10;2	Beta-catenin-like protein 1	CTNNBL1	sp|Q8WYA6|CTBL1_HUMAN Beta-catenin-like protein 1 OS=Homo sapiens OX=9606 GN=CTNNBL1 PE=1 SV=1;tr|A0A087WUB9|A0A087WUB9_HUMAN Beta-catenin-like protein 1 OS=Homo sapiens OX=9606 GN=CTNNBL1 PE=1 SV=1	33							21.3999						21.8136	22.5204	22.1954	22.8006	22.5914	22.5128	#DIV/0!	#DIV/0!	#DIV/0!	#DIV/0!	#DIV/0!	#DIV/0!	21.3999	#DIV/0!	#DIV/0!	#DIV/0!	#DIV/0!	#DIV/0!	22.167	22.498	22.5521	0.330997	0.385113	-0.0541166
A0A087WUC6;Q15005;E9PL01;E9PI68;E9PRB9;H0YE04	A0A087WUC6;Q15005;E9PL01;E9PI68;E9PRB9	11;11;10;10;8;2	11;11;10;10;8;2	11;11;10;10;8;2	Signal peptidase complex subunit 2	SPCS2	tr|A0A087WUC6|A0A087WUC6_HUMAN Microsomal signal peptidase 25 kDa subunit OS=Homo sapiens OX=9606 GN=SPCS2 PE=1 SV=1;sp|Q15005|SPCS2_HUMAN Signal peptidase complex subunit 2 OS=Homo sapiens OX=9606 GN=SPCS2 PE=1 SV=3;tr|E9PL01|E9PL01_HUMAN Microsomal signa	34	24.5792	25.3527	24.9464	24.6069	24.3399	24.1124	24.179	24.9456	25.0614	24.2845	24.4461	23.8522	24.8976	25.1967	24.6415	23.7281	24.6714	23.9455	24.966	24.7767	24.2262	-0.189286	-0.739773	0.550487	24.5623	24.673	24.1492	0.110637	-0.41317	0.523807	25.0472	24.1848	24.3084	-0.862422	-0.738739	-0.123683
A0A087WUI6;Q8WXW3	A0A087WUI6;Q8WXW3	5;5	5;5	5;5	Progesterone-induced-blocking factor 1	PIBF1	tr|A0A087WUI6|A0A087WUI6_HUMAN Progesterone-induced-blocking factor 1 OS=Homo sapiens OX=9606 GN=PIBF1 PE=1 SV=1;sp|Q8WXW3|PIBF1_HUMAN Progesterone-induced-blocking factor 1 OS=Homo sapiens OX=9606 GN=PIBF1 PE=1 SV=2	35			22.2588	22.6102	22.3983	21.6921					21.75	21.772			21.2125				#DIV/0!	22.4345	22.0452	#DIV/0!	#DIV/0!	0.389303	#DIV/0!	#DIV/0!	21.761	#DIV/0!	#DIV/0!	#DIV/0!	#DIV/0!	21.2125	#DIV/0!	#DIV/0!	#DIV/0!	#DIV/0!
A0A087WUK2;O14979	A0A087WUK2;O14979	8;8	7;7	7;7	Heterogeneous nuclear ribonucleoprotein D-like	HNRNPDL	tr|A0A087WUK2|A0A087WUK2_HUMAN Heterogeneous nuclear ribonucleoprotein D-like OS=Homo sapiens OX=9606 GN=HNRNPDL PE=1 SV=1;sp|O14979|HNRDL_HUMAN Heterogeneous nuclear ribonucleoprotein D-like OS=Homo sapiens OX=9606 GN=HNRNPDL PE=1 SV=3	36	25.5022	24.4479		23.5487	23.4134	23.4253	24.9092	25.1402	23.9912	25.0243		23.8092	24.5287	24.6793	24.5592	24.2365	24.128	24.3175	24.9751	23.5487	23.4194	-1.42632	-1.55571	0.129385	25.0247	24.5078	23.8092	-0.516951	-1.21549	0.69854	24.604	24.3979	24.2228	-0.206132	-0.381257	0.175125
A0A087WXK2;A0A087WUL4;A0A087WX23;Q86TG7;A0A087WZG9;B4DSP0;A0A087WYS2	A0A087WXK2;A0A087WUL4;A0A087WX23;Q86TG7;A0A087WZG9;B4DSP0	9;9;9;9;7;7;1	9;9;9;9;7;7;1	9;9;9;9;7;7;1	Retrotransposon-derived protein PEG10	PEG10	tr|A0A087WXK2|A0A087WXK2_HUMAN Retrotransposon-derived protein PEG10 OS=Homo sapiens OX=9606 GN=PEG10 PE=1 SV=1;tr|A0A087WUL4|A0A087WUL4_HUMAN Retrotransposon-derived protein PEG10 OS=Homo sapiens OX=9606 GN=PEG10 PE=1 SV=1;tr|A0A087WX23|A0A087WX23_HUMAN R	37				22.2034	20.8286	21.0622							22.7181	22.1122	22.9606	22.9318	23.428	23.4311	#DIV/0!	22.2034	20.9454	#DIV/0!	#DIV/0!	1.25801	#DIV/0!	#DIV/0!	#DIV/0!	#DIV/0!	#DIV/0!	#DIV/0!	22.4151	22.9462	23.4296	0.531057	1.01442	-0.483363
A0A087WUN7;H0YJ40;G3V4X6;G3V2S9;Q9GZT3;H0YJW7;H0YJ07;H0YJU7;H0YJI1	A0A087WUN7;H0YJ40;G3V4X6;G3V2S9;Q9GZT3;H0YJW7;H0YJ07;H0YJU7	6;6;6;6;6;5;3;3;1	6;6;6;6;6;5;3;3;1	6;6;6;6;6;5;3;3;1	SRA stem-loop-interacting RNA-binding protein, mitochondrial	SLIRP	tr|A0A087WUN7|A0A087WUN7_HUMAN SRA stem-loop-interacting RNA-binding protein, mitochondrial OS=Homo sapiens OX=9606 GN=SLIRP PE=1 SV=1;tr|H0YJ40|H0YJ40_HUMAN SRA stem-loop-interacting RNA-binding protein, mitochondrial (Fragment) OS=Homo sapiens OX=9606 GN	38	22.7195		22.5829	22.7778	22.9492	22.9849	24.3617	23.6353	23.3141	24.4659	23.1737	22.1464	25.3033	25.3031	25.3228	25.3505	24.8897	25.3358	22.7195	22.6803	22.9671	-0.039223	0.247521	-0.286744	23.9985	23.89	22.66	-0.108505	-1.33846	1.22996	25.3032	25.3366	25.1127	0.0334467	-0.190467	0.223914
P07203;A0A087WUQ6;A0A2R8Y6B6	P07203;A0A087WUQ6;A0A2R8Y6B6	9;9;8	9;9;8	9;9;8	Glutathione peroxidase 1;Glutathione peroxidase	GPX1	sp|P07203|GPX1_HUMAN Glutathione peroxidase 1 OS=Homo sapiens OX=9606 GN=GPX1 PE=1 SV=4;tr|A0A087WUQ6|A0A087WUQ6_HUMAN Glutathione peroxidase OS=Homo sapiens OX=9606 GN=GPX1 PE=1 SV=1;tr|A0A2R8Y6B6|A0A2R8Y6B6_HUMAN Glutathione peroxidase 1 OS=Homo sapiens	39	23.3527	23.6936	22.7457	22.5165	22.2365	22.1812	24.2696	24.0195	22.9597	23.3144	22.8817	22.8218	23.7695	23.8271	24.3567	23.5623	23.663	23.5538	23.5232	22.6311	22.2089	-0.892064	-1.3143	0.422241	24.1446	23.1371	22.8517	-1.00749	-1.29282	0.285329	23.7983	23.9595	23.6084	0.161219	-0.189906	0.351125
A0A087WUT6;O60841	A0A087WUT6;O60841	25;25	25;25	25;25	Eukaryotic translation initiation factor 5B	EIF5B	tr|A0A087WUT6|A0A087WUT6_HUMAN Eukaryotic translation initiation factor 5B OS=Homo sapiens OX=9606 GN=EIF5B PE=1 SV=1;sp|O60841|IF2P_HUMAN Eukaryotic translation initiation factor 5B OS=Homo sapiens OX=9606 GN=EIF5B PE=1 SV=4	40	24.3108	24.2163	24.7008	24.3884	24.57	24.6361	24.533	24.7704	24.3946	24.9917	24.2333	24.407	24.6241	24.7204	24.5962	24.8112	24.5417	24.6284	24.2635	24.5446	24.6031	0.281087	0.339511	-0.0584247	24.6517	24.6931	24.3201	0.0414074	-0.331583	0.372991	24.6723	24.7037	24.585	0.0314646	-0.0872216	0.118686
A0A087X0G7;A0A087WUW6;A0A087X1B1;Q9Y6K9;A0A087WV30;C9JN51;C9J2V2;C9JH59	A0A087X0G7;A0A087WUW6;A0A087X1B1;Q9Y6K9;A0A087WV30;C9JN51;C9J2V2	6;6;6;6;4;4;3;2	6;6;6;6;4;4;3;2	6;6;6;6;4;4;3;2	NF-kappa-B essential modulator	IKBKG	tr|A0A087X0G7|A0A087X0G7_HUMAN NF-kappa-B essential modulator OS=Homo sapiens OX=9606 GN=IKBKG PE=1 SV=1;tr|A0A087WUW6|A0A087WUW6_HUMAN NF-kappa-B essential modulator OS=Homo sapiens OX=9606 GN=IKBKG PE=1 SV=1;tr|A0A087X1B1|A0A087X1B1_HUMAN NF-kappa-B esse	41													21.7496	21.1308	22.6408	21.9802	21.646	21.2881	#DIV/0!	#DIV/0!	#DIV/0!	#DIV/0!	#DIV/0!	#DIV/0!	#DIV/0!	#DIV/0!	#DIV/0!	#DIV/0!	#DIV/0!	#DIV/0!	21.4402	22.3105	21.4671	0.87032	0.0268709	0.843449
A0A087WUX8;A0A087WYF7;Q6UXV4	A0A087WUX8;A0A087WYF7;Q6UXV4	2;2;2	2;2;2	2;2;2	MICOS complex subunit MIC27	APOOL	tr|A0A087WUX8|A0A087WUX8_HUMAN MICOS complex subunit OS=Homo sapiens OX=9606 GN=APOOL PE=1 SV=1;tr|A0A087WYF7|A0A087WYF7_HUMAN MICOS complex subunit OS=Homo sapiens OX=9606 GN=APOOL PE=1 SV=1;sp|Q6UXV4|MIC27_HUMAN MICOS complex subunit MIC27 OS=Homo sapien	42																	20.9254		#DIV/0!	#DIV/0!	#DIV/0!	#DIV/0!	#DIV/0!	#DIV/0!	#DIV/0!	#DIV/0!	#DIV/0!	#DIV/0!	#DIV/0!	#DIV/0!	#DIV/0!	#DIV/0!	20.9254	#DIV/0!	#DIV/0!	#DIV/0!
A0A087WUY7;O75928;K7ER97;K7EMP6;K7EQX5;K7EJT4;A0A0A0MS92;B4DGW0	A0A087WUY7;O75928	3;3;1;1;1;1;1;1	3;3;1;1;1;1;1;1	2;2;1;1;1;1;1;0	E3 SUMO-protein ligase PIAS2	PIAS2	tr|A0A087WUY7|A0A087WUY7_HUMAN E3 SUMO-protein ligase PIAS2 (Fragment) OS=Homo sapiens OX=9606 GN=PIAS2 PE=1 SV=1;sp|O75928|PIAS2_HUMAN E3 SUMO-protein ligase PIAS2 OS=Homo sapiens OX=9606 GN=PIAS2 PE=1 SV=3	43																21.2906	21.1433	21.6085	#DIV/0!	#DIV/0!	#DIV/0!	#DIV/0!	#DIV/0!	#DIV/0!	#DIV/0!	#DIV/0!	#DIV/0!	#DIV/0!	#DIV/0!	#DIV/0!	#DIV/0!	21.2906	21.3759	#DIV/0!	#DIV/0!	-0.0852271
Q99417;A0A087WV05;A0A0D9SEI7	Q99417;A0A087WV05	6;6;1	6;6;1	6;6;1	C-Myc-binding protein	MYCBP	sp|Q99417|MYCBP_HUMAN c-Myc-binding protein OS=Homo sapiens OX=9606 GN=MYCBP PE=1 SV=3;tr|A0A087WV05|A0A087WV05_HUMAN Uncharacterized protein OS=Homo sapiens OX=9606 PE=3 SV=1	44	22.9493	22.6661	22.7672	22.6795	22.4543	23.3259	22.7601	22.5927		23.6568	22.3727		23.8213	23.3818	24.471	23.9476	23.4428	23.0995	22.8077	22.7233	22.8901	-0.0843658	0.0824294	-0.166795	22.6764	23.6568	22.3727	0.980355	-0.303756	1.28411	23.6016	24.2093	23.2711	0.607735	-0.330426	0.938161
A0A087WV57;A0A087WYS3;H7C4X9;A0A087WVZ6;Q9ULU4	A0A087WV57;A0A087WYS3;H7C4X9;A0A087WVZ6;Q9ULU4	2;2;2;2;2	2;2;2;2;2	2;2;2;2;2	Protein kinase C-binding protein 1	ZMYND8	tr|A0A087WV57|A0A087WV57_HUMAN Protein kinase C-binding protein 1 OS=Homo sapiens OX=9606 GN=ZMYND8 PE=1 SV=1;tr|A0A087WYS3|A0A087WYS3_HUMAN Protein kinase C-binding protein 1 OS=Homo sapiens OX=9606 GN=ZMYND8 PE=1 SV=1;tr|H7C4X9|H7C4X9_HUMAN Protein kinas	45					20.3578														#DIV/0!	#DIV/0!	20.3578	#DIV/0!	#DIV/0!	#DIV/0!	#DIV/0!	#DIV/0!	#DIV/0!	#DIV/0!	#DIV/0!	#DIV/0!	#DIV/0!	#DIV/0!	#DIV/0!	#DIV/0!	#DIV/0!	#DIV/0!
Q8WU79;A0A087WV97;X6RCC3	Q8WU79;A0A087WV97;X6RCC3	8;8;7	8;8;7	7;7;6	Stromal membrane-associated protein 2	SMAP2	sp|Q8WU79|SMAP2_HUMAN Stromal membrane-associated protein 2 OS=Homo sapiens OX=9606 GN=SMAP2 PE=1 SV=1;tr|A0A087WV97|A0A087WV97_HUMAN Stromal membrane-associated protein 2 OS=Homo sapiens OX=9606 GN=SMAP2 PE=1 SV=1;tr|X6RCC3|X6RCC3_HUMAN Stromal membrane-a	46	22.0893	22.0659	21.4646	21.9158			21.4926		21.2896	21.0931	21.6518		22.5215	22.7265	22.968	22.6906	22.4311	22.8933	22.0776	21.6902	#DIV/0!	-0.387342	#DIV/0!	#DIV/0!	21.4926	21.1914	21.6518	-0.301225	0.159226	-0.460451	22.624	22.8293	22.6622	0.205241	0.038207	0.167034
Q6IAK0;A0A087WVA1;P62341	Q6IAK0;A0A087WVA1;P62341	1;1;1	1;1;1	1;1;1	Selenoprotein T	SELT	tr|Q6IAK0|Q6IAK0_HUMAN Selenoprotein T OS=Homo sapiens OX=9606 GN=SELENOT PE=1 SV=1;tr|A0A087WVA1|A0A087WVA1_HUMAN Selenoprotein T OS=Homo sapiens OX=9606 GN=SELENOT PE=1 SV=1;sp|P62341|SELT_HUMAN Thioredoxin reductase-like selenoprotein T OS=Homo sapiens	47									20.7643										#DIV/0!	#DIV/0!	#DIV/0!	#DIV/0!	#DIV/0!	#DIV/0!	#DIV/0!	20.7643	#DIV/0!	#DIV/0!	#DIV/0!	#DIV/0!	#DIV/0!	#DIV/0!	#DIV/0!	#DIV/0!	#DIV/0!	#DIV/0!
A0A087WVC4;A0A0A0MS54;P22694;B1APF7;B1APG1;B1APG0;B1APG2;B1APF8;B1APF9;B1APG3	A0A087WVC4;A0A0A0MS54;P22694	13;13;13;6;6;6;6;6;6;6	1;1;1;1;1;1;1;1;1;1	1;1;1;1;1;1;1;1;1;1	cAMP-dependent protein kinase catalytic subunit beta	PRKACB	tr|A0A087WVC4|A0A087WVC4_HUMAN cAMP-dependent protein kinase catalytic subunit beta OS=Homo sapiens OX=9606 GN=PRKACB PE=1 SV=1;tr|A0A0A0MS54|A0A0A0MS54_HUMAN cAMP-dependent protein kinase catalytic subunit beta OS=Homo sapiens OX=9606 GN=PRKACB PE=1 SV=1;	48							18.1788												#DIV/0!	#DIV/0!	#DIV/0!	#DIV/0!	#DIV/0!	#DIV/0!	18.1788	#DIV/0!	#DIV/0!	#DIV/0!	#DIV/0!	#DIV/0!	#DIV/0!	#DIV/0!	#DIV/0!	#DIV/0!	#DIV/0!	#DIV/0!
A0A087WVD7;Q9Y3D8;A0A087WY94;D6RDH4	A0A087WVD7;Q9Y3D8;A0A087WY94	3;3;2;1	3;3;2;1	3;3;2;1	Adenylate kinase isoenzyme 6	TAF9;AK6	tr|A0A087WVD7|A0A087WVD7_HUMAN Adenylate kinase isoenzyme 6 OS=Homo sapiens OX=9606 GN=AK6 PE=1 SV=1;sp|Q9Y3D8|KAD6_HUMAN Adenylate kinase isoenzyme 6 OS=Homo sapiens OX=9606 GN=AK6 PE=1 SV=1;tr|A0A087WY94|A0A087WY94_HUMAN Adenylate kinase isoenzyme 6 OS=H	49	22.1153	22.4551	22.0653	21.8296	22.4554	21.9819	22.0276			21.7393	22.2096	21.8976	21.9392	22.1656	22.2545	21.9994	22.1574	21.9266	22.2852	21.9474	22.2186	-0.3378	-0.0665795	-0.27122	22.0276	21.7393	22.0536	-0.288292	0.0259749	-0.314267	22.0524	22.1269	22.042	0.0744928	-0.0104449	0.0849377
B3KPU0;A0A087WVI1;Q96JY6;A0A087WUQ1;E5RGS7;H0YBP7;C9JS55;H7C1D1	B3KPU0;A0A087WVI1;Q96JY6;A0A087WUQ1;E5RGS7;H0YBP7;C9JS55;H7C1D1	2;2;2;1;1;1;1;1	2;2;2;1;1;1;1;1	2;2;2;1;1;1;1;1	PDZ and LIM domain protein 2	PDLIM2	tr|B3KPU0|B3KPU0_HUMAN PDZ and LIM domain protein 2 OS=Homo sapiens OX=9606 GN=PDLIM2 PE=1 SV=1;tr|A0A087WVI1|A0A087WVI1_HUMAN PDZ and LIM domain protein 2 OS=Homo sapiens OX=9606 GN=PDLIM2 PE=1 SV=1;sp|Q96JY6|PDLI2_HUMAN PDZ and LIM domain protein 2 OS=Ho	50							21.6474			20.5349					20.2061			19.8892	#DIV/0!	#DIV/0!	#DIV/0!	#DIV/0!	#DIV/0!	#DIV/0!	21.6474	20.5349	#DIV/0!	-1.11249	#DIV/0!	#DIV/0!	#DIV/0!	20.2061	19.8892	#DIV/0!	#DIV/0!	0.316927
A0A087WVM4;B7ZM99;Q6UB35;H0Y327;Q4VXM1;Q4VXM0;Q5JYA8;Q5JYA3	A0A087WVM4;B7ZM99;Q6UB35	12;12;12;4;1;1;1;1	11;11;11;4;1;1;1;1	11;11;11;4;1;1;1;1	Monofunctional C1-tetrahydrofolate synthase, mitochondrial	MTHFD1L	tr|A0A087WVM4|A0A087WVM4_HUMAN Formyltetrahydrofolate synthetase OS=Homo sapiens OX=9606 GN=MTHFD1L PE=1 SV=1;tr|B7ZM99|B7ZM99_HUMAN Formyltetrahydrofolate synthetase OS=Homo sapiens OX=9606 GN=MTHFD1L PE=1 SV=1;sp|Q6UB35|C1TM_HUMAN Monofunctional C1-tetra	51	23.0626	22.3807		21.9465	22.4474	22.1331	22.8771	22.451	22.1842	22.7735	22.0759	21.8758	21.7791	21.8489	22.1238	22.3516	22.2717	22.3294	22.7217	21.9465	22.2903	-0.775193	-0.431367	-0.343827	22.6641	22.4789	21.9759	-0.185201	-0.688199	0.502998	21.814	22.2377	22.3005	0.42364	0.486513	-0.0628733
A0A087WVQ6;Q00610;J3KS13;P53675;A0A087WX41;K7EJJ5;J3KSQ2;J3KRF5;J3QL20;A0A087WV74;A0A087WXH4;F5H5N6	A0A087WVQ6;Q00610	86;86;29;17;15;11;6;6;4;2;2;1	86;86;29;17;15;11;6;6;4;2;2;1	86;86;29;17;15;11;6;6;4;2;2;1	Clathrin heavy chain;Clathrin heavy chain 1	CLTC	tr|A0A087WVQ6|A0A087WVQ6_HUMAN Clathrin heavy chain OS=Homo sapiens OX=9606 GN=CLTC PE=1 SV=1;sp|Q00610|CLH1_HUMAN Clathrin heavy chain 1 OS=Homo sapiens OX=9606 GN=CLTC PE=1 SV=5	52	28.6863	28.834	28.061	28.4315	28.3494	28.1598	29.0775	28.1925	28.1617	28.1298	28.4151	28.3217	29.6749	29.661	29.5708	29.7717	29.7514	29.9136	28.7601	28.2462	28.2546	-0.513922	-0.505552	-0.00837009	28.635	28.1458	28.3684	-0.489244	-0.266616	-0.222628	29.6679	29.6712	29.8325	0.00328043	0.164551	-0.161271
B5MCL8;B5MBZ3;A0A087WVS7;B4DF95;Q15735	B5MCL8;B5MBZ3;A0A087WVS7;B4DF95;Q15735	2;2;2;2;2	2;2;2;2;2	2;2;2;2;2	Phosphatidylinositol 4,5-bisphosphate 5-phosphatase A	INPP5J	tr|B5MCL8|B5MCL8_HUMAN Phosphatidylinositol 4,5-bisphosphate 5-phosphatase A OS=Homo sapiens OX=9606 GN=INPP5J PE=1 SV=1;tr|B5MBZ3|B5MBZ3_HUMAN Phosphatidylinositol 4,5-bisphosphate 5-phosphatase A OS=Homo sapiens OX=9606 GN=INPP5J PE=1 SV=1;tr|A0A087WVS7|	53															19.9617				#DIV/0!	#DIV/0!	#DIV/0!	#DIV/0!	#DIV/0!	#DIV/0!	#DIV/0!	#DIV/0!	#DIV/0!	#DIV/0!	#DIV/0!	#DIV/0!	#DIV/0!	19.9617	#DIV/0!	#DIV/0!	#DIV/0!	#DIV/0!
A0A087WVS8;Q70IA6	A0A087WVS8;Q70IA6	3;3	3;3	3;3	MOB kinase activator 2	MOB2	tr|A0A087WVS8|A0A087WVS8_HUMAN MOB kinase activator 2 OS=Homo sapiens OX=9606 GN=MOB2 PE=1 SV=2;sp|Q70IA6|MOB2_HUMAN MOB kinase activator 2 OS=Homo sapiens OX=9606 GN=MOB2 PE=1 SV=1	54											21.7442			21.2538		21.6807			#DIV/0!	#DIV/0!	#DIV/0!	#DIV/0!	#DIV/0!	#DIV/0!	#DIV/0!	#DIV/0!	21.7442	#DIV/0!	#DIV/0!	#DIV/0!	21.2538	21.6807	#DIV/0!	0.426931	#DIV/0!	#DIV/0!
A0A087WVW4;O43548;A0A087WZC4;A0A087WVS3	A0A087WVW4;O43548;A0A087WZC4;A0A087WVS3	11;11;10;10	11;11;10;10	11;11;10;10	Protein-glutamine gamma-glutamyltransferase 5	TGM5	tr|A0A087WVW4|A0A087WVW4_HUMAN Protein-glutamine gamma-glutamyltransferase 5 OS=Homo sapiens OX=9606 GN=TGM5 PE=1 SV=1;sp|O43548|TGM5_HUMAN Protein-glutamine gamma-glutamyltransferase 5 OS=Homo sapiens OX=9606 GN=TGM5 PE=1 SV=4;tr|A0A087WZC4|A0A087WZC4_HUM	55		22.5769	25.7648	22.7068		23.0894	20.9434	22.681	21.4138			24.2076	22.8667				22.6882		22.5769	24.2358	23.0894	1.65892	0.512566	1.14635	21.8122	21.4138	24.2076	-0.398386	2.39543	-2.79382	22.8667	#DIV/0!	22.6882	#DIV/0!	-0.178516	#DIV/0!
A0A087WVW6;Q9UHV5	A0A087WVW6;Q9UHV5	1;1	1;1	1;1	Rap guanine nucleotide exchange factor-like 1	RAPGEFL1	tr|A0A087WVW6|A0A087WVW6_HUMAN Rap guanine nucleotide exchange factor-like 1 OS=Homo sapiens OX=9606 GN=RAPGEFL1 PE=1 SV=1;sp|Q9UHV5|RPGFL_HUMAN Rap guanine nucleotide exchange factor-like 1 OS=Homo sapiens OX=9606 GN=RAPGEFL1 PE=1 SV=2	56																		17.336	#DIV/0!	#DIV/0!	#DIV/0!	#DIV/0!	#DIV/0!	#DIV/0!	#DIV/0!	#DIV/0!	#DIV/0!	#DIV/0!	#DIV/0!	#DIV/0!	#DIV/0!	#DIV/0!	17.336	#DIV/0!	#DIV/0!	#DIV/0!
A0A0G2JQH3;A0A087WVZ5	A0A0G2JQH3;A0A087WVZ5	5;5	2;2	2;2		CYFIP1	tr|A0A0G2JQH3|A0A0G2JQH3_HUMAN Cytoplasmic FMR1-interacting protein 1 (Fragment) OS=Homo sapiens OX=9606 GN=CYFIP1 PE=1 SV=1;tr|A0A087WVZ5|A0A087WVZ5_HUMAN Cytoplasmic FMR1-interacting protein 1 (Fragment) OS=Homo sapiens OX=9606 GN=CYFIP1 PE=1 SV=1	57														20.827	20.9765	21.3193	20.8398	21.2373	#DIV/0!	#DIV/0!	#DIV/0!	#DIV/0!	#DIV/0!	#DIV/0!	#DIV/0!	#DIV/0!	#DIV/0!	#DIV/0!	#DIV/0!	#DIV/0!	20.827	21.1479	21.0385	0.320893	0.21151	0.109383
A0A087WW40;Q9Y371	A0A087WW40;Q9Y371	9;9	8;8	8;8	Endophilin-B1	SH3GLB1	tr|A0A087WW40|A0A087WW40_HUMAN Endophilin-B1 OS=Homo sapiens OX=9606 GN=SH3GLB1 PE=1 SV=1;sp|Q9Y371|SHLB1_HUMAN Endophilin-B1 OS=Homo sapiens OX=9606 GN=SH3GLB1 PE=1 SV=1	58	22.0247		21.657	21.8716	21.2603	20.8965	21.2334	21.5961		21.4122	21.5786	21.123	22.7716	22.8552	22.8069	22.912	22.9098	22.5463	22.0247	21.7643	21.0784	-0.260342	-0.946221	0.685879	21.4148	21.4122	21.3508	-0.00260001	-0.0640129	0.0614128	22.8134	22.8595	22.7281	0.0460747	-0.0853425	0.131417
Q9C0D9;A0A087WW58;C9JAG1	Q9C0D9;A0A087WW58;C9JAG1	4;4;3	4;4;3	4;4;3	Ethanolaminephosphotransferase 1	EPT1	sp|Q9C0D9|EPT1_HUMAN Ethanolaminephosphotransferase 1 OS=Homo sapiens OX=9606 GN=SELENOI PE=1 SV=3;tr|A0A087WW58|A0A087WW58_HUMAN Ethanolaminephosphotransferase 1 OS=Homo sapiens OX=9606 GN=SELENOI PE=1 SV=1;tr|C9JAG1|C9JAG1_HUMAN Ethanolaminephosphotransf	59	21.8109	22.3503	22.631	22.4701	22.1282	22.2516	20.7814			21.0832	21.3173		22.4158	22.0448	21.3804	21.6568	21.8572	21.979	22.0806	22.5505	22.1899	0.469911	0.109306	0.360605	20.7814	21.0832	21.3173	0.30176	0.535868	-0.234108	22.2303	21.5186	21.9181	-0.711696	-0.312221	-0.399475
A0A087WWA3;Q4R9M9;O60333;A0A3F2YNW9;A0A3B3IUA1;A0A3B3IU40;A0A3B3IT28;A0A3B3ITE5;A0A3B3ITF7;A0A3B3ITW6;Q12756;H7C3Y8;A0A3B3ITK3	A0A087WWA3;Q4R9M9;O60333;A0A3F2YNW9;A0A3B3IUA1;A0A3B3IU40;A0A3B3IT28;A0A3B3ITE5;A0A3B3ITF7;A0A3B3ITW6;Q12756	3;3;3;2;2;2;2;2;2;2;2;1;1	3;3;3;2;2;2;2;2;2;2;2;1;1	2;2;2;1;1;1;1;1;1;1;1;1;1	Kinesin-like protein;Kinesin-like protein KIF1B;Kinesin-like protein KIF1A	KIF1B;KIF1Bbeta;KIF1A	tr|A0A087WWA3|A0A087WWA3_HUMAN Kinesin-like protein KIF1B OS=Homo sapiens OX=9606 GN=KIF1B PE=1 SV=1;tr|Q4R9M9|Q4R9M9_HUMAN Kinesin family member 1Bbeta isoform II OS=Homo sapiens OX=9606 GN=KIF1B PE=1 SV=1;sp|O60333|KIF1B_HUMAN Kinesin-like protein KIF1B	60														20.2087		21.1592		20.3107	#DIV/0!	#DIV/0!	#DIV/0!	#DIV/0!	#DIV/0!	#DIV/0!	#DIV/0!	#DIV/0!	#DIV/0!	#DIV/0!	#DIV/0!	#DIV/0!	20.2087	21.1592	20.3107	0.950528	0.102026	0.848502
A0A087WWA7;P54792;O14640	A0A087WWA7;P54792;O14640	2;2;2	2;2;2	2;2;2	Putative segment polarity protein dishevelled homolog DVL1P1;Segment polarity protein dishevelled homolog DVL-1	DVL1;DVL1P1	tr|A0A087WWA7|A0A087WWA7_HUMAN Segment polarity protein dishevelled homolog DVL-1 OS=Homo sapiens OX=9606 GN=DVL1 PE=1 SV=1;sp|P54792|DVLP1_HUMAN Putative segment polarity protein dishevelled homolog DVL1P1 OS=Homo sapiens OX=9606 GN=DVL1P1 PE=5 SV=1;sp|O1	61						21.6508			21.4587										#DIV/0!	#DIV/0!	21.6508	#DIV/0!	#DIV/0!	#DIV/0!	#DIV/0!	21.4587	#DIV/0!	#DIV/0!	#DIV/0!	#DIV/0!	#DIV/0!	#DIV/0!	#DIV/0!	#DIV/0!	#DIV/0!	#DIV/0!
F8W8R3;A0A087WWF6;P49005;C9JLE1;C9IZD2;C9J8Z7;C9JHC7;H7C1B3	F8W8R3;A0A087WWF6;P49005;C9JLE1;C9IZD2;C9J8Z7	11;11;11;7;6;6;5;2	11;11;11;7;6;6;5;2	11;11;11;7;6;6;5;2	DNA polymerase delta subunit 2	POLD2	tr|F8W8R3|F8W8R3_HUMAN DNA polymerase delta subunit 2 OS=Homo sapiens OX=9606 GN=POLD2 PE=1 SV=1;tr|A0A087WWF6|A0A087WWF6_HUMAN DNA polymerase delta subunit 2 OS=Homo sapiens OX=9606 GN=POLD2 PE=1 SV=1;sp|P49005|DPOD2_HUMAN DNA polymerase delta subunit 2 O	62	22.0992			22.105	20.9916	21.727	21.3822	21.458		21.4745	21.9148	21.8018	24.0572	24.2462	25.2942	25.0672	24.2951	24.5371	22.0992	22.105	21.3593	0.00576835	-0.739885	0.745654	21.4201	21.4745	21.8583	0.0544211	0.438183	-0.383762	24.1517	25.1807	24.4161	1.02898	0.26437	0.764606
A0A087WZ78;A0A087WWJ9;D6REL5;Q6UWZ7	A0A087WZ78;A0A087WWJ9;D6REL5;Q6UWZ7	1;1;1;1	1;1;1;1	1;1;1;1	BRCA1-A complex subunit Abraxas	FAM175A	tr|A0A087WZ78|A0A087WZ78_HUMAN BRCA1-A complex subunit Abraxas 1 (Fragment) OS=Homo sapiens OX=9606 GN=ABRAXAS1 PE=1 SV=1;tr|A0A087WWJ9|A0A087WWJ9_HUMAN BRCA1-A complex subunit Abraxas 1 (Fragment) OS=Homo sapiens OX=9606 GN=ABRAXAS1 PE=1 SV=1;tr|D6REL5|D6	63									19.1928										#DIV/0!	#DIV/0!	#DIV/0!	#DIV/0!	#DIV/0!	#DIV/0!	#DIV/0!	19.1928	#DIV/0!	#DIV/0!	#DIV/0!	#DIV/0!	#DIV/0!	#DIV/0!	#DIV/0!	#DIV/0!	#DIV/0!	#DIV/0!
Q9P2T1;F8WAN9;H0YNJ6;A0A087WWM4;H0YLV5;H0YMB3;H0YK71;H0YK13;H0YNH0;H0YLB8;H0YMV5;H0YMR9;H0YN22;H0YNS9;H0YN74;H0YMW6;H0YKK3;H0YMG3;A0A0B4J281;P36959;H0YL68	Q9P2T1;F8WAN9;H0YNJ6;A0A087WWM4;H0YLV5;H0YMB3;H0YK71;H0YK13	5;5;5;5;5;5;3;3;2;2;2;2;1;1;1;1;1;1;1;1;1	5;5;5;5;5;5;3;3;2;2;2;2;1;1;1;1;1;1;1;1;1	5;5;5;5;5;5;3;3;2;2;2;2;1;1;1;1;1;1;1;1;1	GMP reductase 2;GMP reductase	GMPR2	sp|Q9P2T1|GMPR2_HUMAN GMP reductase 2 OS=Homo sapiens OX=9606 GN=GMPR2 PE=1 SV=1;tr|F8WAN9|F8WAN9_HUMAN GMP reductase OS=Homo sapiens OX=9606 GN=GMPR2 PE=1 SV=1;tr|H0YNJ6|H0YNJ6_HUMAN GMP reductase OS=Homo sapiens OX=9606 GN=GMPR2 PE=1 SV=1;tr|A0A087WWM4|A	64					21.1066		21.3031						21.898		22.6425	22.5588		22.6872	#DIV/0!	#DIV/0!	21.1066	#DIV/0!	#DIV/0!	#DIV/0!	21.3031	#DIV/0!	#DIV/0!	#DIV/0!	#DIV/0!	#DIV/0!	21.898	22.6006	22.6872	0.702599	0.789211	-0.0866121
P36575;A0A087WWQ5;D6RCT3	P36575;A0A087WWQ5	3;3;1	2;2;1	2;2;1	Arrestin-C	ARR3	sp|P36575|ARRC_HUMAN Arrestin-C OS=Homo sapiens OX=9606 GN=ARR3 PE=1 SV=2;tr|A0A087WWQ5|A0A087WWQ5_HUMAN Arrestin-C OS=Homo sapiens OX=9606 GN=ARR3 PE=1 SV=1	65													20.8843	21.2441		22.889		22.0217	#DIV/0!	#DIV/0!	#DIV/0!	#DIV/0!	#DIV/0!	#DIV/0!	#DIV/0!	#DIV/0!	#DIV/0!	#DIV/0!	#DIV/0!	#DIV/0!	21.0642	22.889	22.0217	1.8248	0.957514	0.86729
I3L2Z5;A0A087WWR2;P56270;H3BQI4;J3QSH4;Q14119;Q9HBE1	I3L2Z5;A0A087WWR2;P56270;H3BQI4;J3QSH4;Q14119;Q9HBE1	2;2;2;1;1;1;1	2;2;2;1;1;1;1	2;2;2;1;1;1;1	Myc-associated zinc finger protein;Vascular endothelial zinc finger 1;POZ-, AT hook-, and zinc finger-containing protein 1	MAZ;VEZF1;PATZ1	tr|I3L2Z5|I3L2Z5_HUMAN Myc-associated zinc finger protein (Fragment) OS=Homo sapiens OX=9606 GN=MAZ PE=1 SV=1;tr|A0A087WWR2|A0A087WWR2_HUMAN Myc-associated zinc finger protein OS=Homo sapiens OX=9606 GN=MAZ PE=1 SV=1;sp|P56270|MAZ_HUMAN Myc-associated zinc	66													21.8624	21.1661	21.17	21.8309		21.1529	#DIV/0!	#DIV/0!	#DIV/0!	#DIV/0!	#DIV/0!	#DIV/0!	#DIV/0!	#DIV/0!	#DIV/0!	#DIV/0!	#DIV/0!	#DIV/0!	21.5142	21.5004	21.1529	-0.0138202	-0.361356	0.347536
A0A087WWU8;D6R904;A0A494C0G0;Q5VU61;H0YL80	A0A087WWU8	35;16;10;7;5	35;16;10;7;5	11;11;5;7;0		TPM3	tr|A0A087WWU8|A0A087WWU8_HUMAN Tropomyosin alpha-3 chain OS=Homo sapiens OX=9606 GN=TPM3 PE=1 SV=1	67	29.1177	29.4427	28.3529	28.1329	27.7188	27.6687	29.6582	29.1386	28.4892	29.1789	28.2726	28.108	29.6856	29.6431	29.6816	29.2364	29.0642	29.3703	29.2802	28.2429	27.6938	-1.03732	-1.58644	0.549126	29.3984	28.8341	28.1903	-0.564322	-1.20805	0.643733	29.6643	29.459	29.2172	-0.205332	-0.447093	0.241761
A0A087WX48;Q6ICH2;Q9NRW3;Q8IUX4;Q96AK3	A0A087WX48;Q6ICH2;Q9NRW3;Q8IUX4;Q96AK3	1;1;1;1;1	1;1;1;1;1	1;1;1;1;1	DNA dC->dU-editing enzyme APOBEC-3C;DNA dC->dU-editing enzyme APOBEC-3F;DNA dC->dU-editing enzyme APOBEC-3D	APOBEC3D;bK150C2.9;APOBEC3C;APOBEC3F	tr|A0A087WX48|A0A087WX48_HUMAN DNA dC->dU-editing enzyme APOBEC-3D OS=Homo sapiens OX=9606 GN=APOBEC3D PE=1 SV=1;tr|Q6ICH2|Q6ICH2_HUMAN BK150C2.9 protein OS=Homo sapiens OX=9606 GN=APOBEC3D PE=1 SV=1;sp|Q9NRW3|ABC3C_HUMAN DNA dC->dU-editing enzyme APOBEC-3	68									24.6243										#DIV/0!	#DIV/0!	#DIV/0!	#DIV/0!	#DIV/0!	#DIV/0!	#DIV/0!	24.6243	#DIV/0!	#DIV/0!	#DIV/0!	#DIV/0!	#DIV/0!	#DIV/0!	#DIV/0!	#DIV/0!	#DIV/0!	#DIV/0!
A0A087WXC5;E7ESZ7;O95299;H7C2W5;H7C1Y7;H7C2X4;Q8N1B9;C9J6X0	A0A087WXC5;E7ESZ7;O95299	8;8;8;3;3;3;3;3	8;8;8;3;3;3;3;3	8;8;8;3;3;3;3;3	NADH dehydrogenase [ubiquinone] 1 alpha subcomplex subunit 10, mitochondrial	NDUFA10	tr|A0A087WXC5|A0A087WXC5_HUMAN NADH dehydrogenase [ubiquinone] 1 alpha subcomplex subunit 10, mitochondrial OS=Homo sapiens OX=9606 GN=NDUFA10 PE=1 SV=1;tr|E7ESZ7|E7ESZ7_HUMAN NADH dehydrogenase [ubiquinone] 1 alpha subcomplex subunit 10, mitochondrial OS=	69	23.8979	23.6598	23.7381	23.8211	23.7838	24.2324	22.9732	24.2492	24.0736	23.7575	24.1462	24.1719	23.2276	24.0143	23.2511	23.3067	23.6117	22.5826	23.7789	23.7796	24.0081	0.000757969	0.229198	-0.22844	23.6112	23.9155	24.1591	0.304273	0.547818	-0.243545	23.621	23.2789	23.0971	-0.34202	-0.523801	0.181781
B7Z879;A0A087WXL6;Q9H270;A0A0G2JS92;A0A087X2J4	B7Z879;A0A087WXL6;Q9H270;A0A0G2JS92	4;4;4;3;1	4;4;4;3;1	4;4;4;3;1	Vacuolar protein sorting-associated protein 11 homolog	VPS11	tr|B7Z879|B7Z879_HUMAN Vacuolar protein sorting-associated protein 11 homolog OS=Homo sapiens OX=9606 GN=VPS11 PE=1 SV=1;tr|A0A087WXL6|A0A087WXL6_HUMAN Vacuolar protein sorting-associated protein 11 homolog OS=Homo sapiens OX=9606 GN=VPS11 PE=1 SV=1;sp|Q9H	70										21.0884			21.0149	21.4142	21.1825	21.2959		21.4907	#DIV/0!	#DIV/0!	#DIV/0!	#DIV/0!	#DIV/0!	#DIV/0!	#DIV/0!	21.0884	#DIV/0!	#DIV/0!	#DIV/0!	#DIV/0!	21.2145	21.2392	21.4907	0.0246438	0.276147	-0.251504
A0A087WXM6;J3QQT2;J3KRX5;A0A0A6YYL6;P18621;J3KRB3;A0A087WWH0;J3QS96;J3QLC8;A0A0A0MRF8;A0A087WY81;J3KSJ0	A0A087WXM6;J3QQT2;J3KRX5;A0A0A6YYL6;P18621;J3KRB3;A0A087WWH0;J3QS96;J3QLC8;A0A0A0MRF8;A0A087WY81	12;12;12;12;12;10;10;10;10;10;6;3	12;12;12;12;12;10;10;10;10;10;6;3	12;12;12;12;12;10;10;10;10;10;6;3	60S ribosomal protein L17	RPL17;RPL17-C18orf32	tr|A0A087WXM6|A0A087WXM6_HUMAN 60S ribosomal protein L17 (Fragment) OS=Homo sapiens OX=9606 GN=RPL17 PE=1 SV=1;tr|J3QQT2|J3QQT2_HUMAN 60S ribosomal protein L17 (Fragment) OS=Homo sapiens OX=9606 GN=RPL17 PE=1 SV=1;tr|J3KRX5|J3KRX5_HUMAN 60S ribosomal prote	71	24.7652	23.9743	25.3141	24.6592	24.1124	25.9403	26.0064	25.4726	25.1635	26.6075	24.8226	25.2585	25.2994	25.6683	25.875	25.3574	25.4245	25.1893	24.3697	24.9866	25.0263	0.616906	0.656587	-0.0396809	25.7395	25.8855	25.0406	0.146019	-0.698945	0.844964	25.4838	25.6162	25.3069	0.132366	-0.176969	0.309335
A0A087WXP3;E9PEE8;P18564	A0A087WXP3;E9PEE8;P18564	1;1;1	1;1;1	1;1;1	Integrin beta;Integrin beta-6	ITGB6	tr|A0A087WXP3|A0A087WXP3_HUMAN Integrin beta OS=Homo sapiens OX=9606 GN=ITGB6 PE=1 SV=1;tr|E9PEE8|E9PEE8_HUMAN Integrin beta OS=Homo sapiens OX=9606 GN=ITGB6 PE=1 SV=1;sp|P18564|ITB6_HUMAN Integrin beta-6 OS=Homo sapiens OX=9606 GN=ITGB6 PE=1 SV=2	72								23.769											#DIV/0!	#DIV/0!	#DIV/0!	#DIV/0!	#DIV/0!	#DIV/0!	23.769	#DIV/0!	#DIV/0!	#DIV/0!	#DIV/0!	#DIV/0!	#DIV/0!	#DIV/0!	#DIV/0!	#DIV/0!	#DIV/0!	#DIV/0!
A0A087WXU0;A0A2R8Y4J4;Q9NWS8;A0A2R8Y4P5	A0A087WXU0;A0A2R8Y4J4;Q9NWS8;A0A2R8Y4P5	2;2;2;1	2;2;2;1	2;2;2;1	Required for meiotic nuclear division protein 1 homolog	RMND1	tr|A0A087WXU0|A0A087WXU0_HUMAN Required for meiotic nuclear division protein 1 homolog OS=Homo sapiens OX=9606 GN=RMND1 PE=1 SV=1;tr|A0A2R8Y4J4|A0A2R8Y4J4_HUMAN Required for meiotic nuclear division protein 1 homolog OS=Homo sapiens OX=9606 GN=RMND1 PE=1 S	73					20.2993								19.864	19.7525	19.3524				#DIV/0!	#DIV/0!	20.2993	#DIV/0!	#DIV/0!	#DIV/0!	#DIV/0!	#DIV/0!	#DIV/0!	#DIV/0!	#DIV/0!	#DIV/0!	19.8083	19.3524	#DIV/0!	-0.455895	#DIV/0!	#DIV/0!
A0A087WY00;G3V394;F8WE88;F8W6H6;Q9Y4I1;Q9UES5;O95317;E7ERV5	A0A087WY00;G3V394;F8WE88;F8W6H6;Q9Y4I1	6;6;6;6;6;2;2;2	5;5;5;5;5;2;2;2	5;5;5;5;5;2;2;2	Unconventional myosin-Va	MYO5A	tr|A0A087WY00|A0A087WY00_HUMAN Unconventional myosin-Va OS=Homo sapiens OX=9606 GN=MYO5A PE=1 SV=1;tr|G3V394|G3V394_HUMAN Unconventional myosin-Va OS=Homo sapiens OX=9606 GN=MYO5A PE=1 SV=1;tr|F8WE88|F8WE88_HUMAN Unconventional myosin-Va OS=Homo sapiens OX	74					20.9658	20.995	20.7413				20.4305	21.4652	21.4675	21.6035	21.3143	21.3505	21.3249	21.5768	#DIV/0!	#DIV/0!	20.9804	#DIV/0!	#DIV/0!	#DIV/0!	20.7413	#DIV/0!	20.9479	#DIV/0!	0.206571	#DIV/0!	21.5355	21.3324	21.4508	-0.203131	-0.0846647	-0.118466
Q9NP79;A0A087WY55;Q5TGM0	Q9NP79;A0A087WY55;Q5TGM0	6;6;3	6;6;3	6;6;3	Vacuolar protein sorting-associated protein VTA1 homolog	VTA1	sp|Q9NP79|VTA1_HUMAN Vacuolar protein sorting-associated protein VTA1 homolog OS=Homo sapiens OX=9606 GN=VTA1 PE=1 SV=1;tr|A0A087WY55|A0A087WY55_HUMAN Chromosome 6 open reading frame 55, isoform CRA_b OS=Homo sapiens OX=9606 GN=VTA1 PE=1 SV=1;tr|Q5TGM0|Q5T	75	23.4855	23.8025	23.6723	23.4428	23.7862	23.5075	24.0459	22.8844	22.535	23.05	23.2168	23.2253	24.1833	24.1302	24.2354	23.9981	24.0008	24.2179	23.644	23.5575	23.6468	-0.0865023	0.00279012	-0.0892924	23.4651	22.7925	23.2211	-0.672598	-0.24404	-0.428558	24.1568	24.1168	24.1093	-0.0399984	-0.0474041	0.00740565
A0A087WY61;F5H4J1;F5H6Y5;K4DIE0;F5H2F3;F5H763;F5H0Z7;F5H3L6;F5GZW1;F5H1L0;F5H4Y4;F8W6T3;F5H068;F5H073;F5GWK2;F5GWA2;F5H7R5	A0A087WY61	89;36;31;18;5;5;5;5;4;3;2;2;2;2;2;2;2	2;0;0;2;0;0;0;0;0;0;0;0;0;0;0;0;0	0;0;0;0;0;0;0;0;0;0;0;0;0;0;0;0;0		NUMA1	tr|A0A087WY61|A0A087WY61_HUMAN Nuclear mitotic apparatus protein 1 OS=Homo sapiens OX=9606 GN=NUMA1 PE=1 SV=1	76													21.739	22.0993	21.5099				#DIV/0!	#DIV/0!	#DIV/0!	#DIV/0!	#DIV/0!	#DIV/0!	#DIV/0!	#DIV/0!	#DIV/0!	#DIV/0!	#DIV/0!	#DIV/0!	21.9191	21.5099	#DIV/0!	-0.409211	#DIV/0!	#DIV/0!
Q6ICJ4;A0A087WY67;P0CG30;P0CG29	Q6ICJ4;A0A087WY67;P0CG30;P0CG29	8;8;8;8	8;8;8;8	8;8;8;8	Glutathione S-transferase theta-2B;Glutathione S-transferase theta-2	Em:AP000351.3;GSTT2;GSTT2B	tr|Q6ICJ4|Q6ICJ4_HUMAN Glutathione transferase OS=Homo sapiens OX=9606 GN=GSTT2B PE=1 SV=1;tr|A0A087WY67|A0A087WY67_HUMAN Glutathione transferase OS=Homo sapiens OX=9606 GN=GSTT2 PE=1 SV=1;sp|P0CG30|GSTT2_HUMAN Glutathione S-transferase theta-2B OS=Homo sa	77							21.2623						25.0847	25.6988	25.9111	25.6223	25.653	25.6202	#DIV/0!	#DIV/0!	#DIV/0!	#DIV/0!	#DIV/0!	#DIV/0!	21.2623	#DIV/0!	#DIV/0!	#DIV/0!	#DIV/0!	#DIV/0!	25.3918	25.7667	25.6366	0.374948	0.244841	0.130107
A0A087WY71;E9PFW3;Q96CW1;C9JJ47;C9JTK4;C9JGT8;C9JJD3;C9JPV8	A0A087WY71;E9PFW3;Q96CW1;C9JJ47	8;8;8;5;3;3;2;2	8;8;8;5;3;3;2;2	8;8;8;5;3;3;2;2	AP-2 complex subunit mu	AP2M1	tr|A0A087WY71|A0A087WY71_HUMAN AP-2 complex subunit mu OS=Homo sapiens OX=9606 GN=AP2M1 PE=1 SV=1;tr|E9PFW3|E9PFW3_HUMAN AP-2 complex subunit mu OS=Homo sapiens OX=9606 GN=AP2M1 PE=1 SV=1;sp|Q96CW1|AP2M1_HUMAN AP-2 complex subunit mu OS=Homo sapiens OX=960	78										22.059			21.8397	22.2202	21.836	22.396	21.9139	21.7748	#DIV/0!	#DIV/0!	#DIV/0!	#DIV/0!	#DIV/0!	#DIV/0!	#DIV/0!	22.059	#DIV/0!	#DIV/0!	#DIV/0!	#DIV/0!	22.0299	22.116	21.8443	0.0860699	-0.185598	0.271668
A0A087WY73;A0A0J9YXF8;Q16378	A0A087WY73;A0A0J9YXF8;Q16378	1;1;1	1;1;1	1;1;1	Proline-rich protein 4	PRR4	tr|A0A087WY73|A0A087WY73_HUMAN Uncharacterized protein (Fragment) OS=Homo sapiens OX=9606 PE=4 SV=2;tr|A0A0J9YXF8|A0A0J9YXF8_HUMAN Proline-rich protein 4 OS=Homo sapiens OX=9606 GN=PRR4 PE=1 SV=1;sp|Q16378|PROL4_HUMAN Proline-rich protein 4 OS=Homo sapiens	79									20.2514										#DIV/0!	#DIV/0!	#DIV/0!	#DIV/0!	#DIV/0!	#DIV/0!	#DIV/0!	20.2514	#DIV/0!	#DIV/0!	#DIV/0!	#DIV/0!	#DIV/0!	#DIV/0!	#DIV/0!	#DIV/0!	#DIV/0!	#DIV/0!
A0A087WY85;P61077;D6R9F6;D6R933;D6RGD0;D6R980;D6RAW0;D6RIZ3;D6RA11;D6RFM0;D6RAH7;H9KV45	A0A087WY85;P61077;D6R9F6;D6R933;D6RGD0;D6R980;D6RAW0;D6RIZ3;D6RA11;D6RFM0;D6RAH7;H9KV45	2;2;1;1;1;1;1;1;1;1;1;1	2;2;1;1;1;1;1;1;1;1;1;1	1;1;1;1;1;1;0;1;1;0;0;0	Ubiquitin-conjugating enzyme E2 D3	UBE2D3;UBE2D2	tr|A0A087WY85|A0A087WY85_HUMAN Ubiquitin-conjugating enzyme E2 D3 OS=Homo sapiens OX=9606 GN=UBE2D3 PE=1 SV=1;sp|P61077|UB2D3_HUMAN Ubiquitin-conjugating enzyme E2 D3 OS=Homo sapiens OX=9606 GN=UBE2D3 PE=1 SV=1;tr|D6R9F6|D6R9F6_HUMAN Ubiquitin-conjugating	80			23.8986	23.727	23.444	23.6668					23.122				24.4807	23.8473		23.6244	#DIV/0!	23.8128	23.5554	#DIV/0!	#DIV/0!	0.257427	#DIV/0!	#DIV/0!	23.122	#DIV/0!	#DIV/0!	#DIV/0!	#DIV/0!	24.164	23.6244	#DIV/0!	#DIV/0!	0.539571
A0A0G2JLV0;A0A087WYD6;X5CMH5;Q03519;A0A140T9S0;E7ENX8;Q9NUT2;Q9NRK6	A0A0G2JLV0;A0A087WYD6;X5CMH5;Q03519;A0A140T9S0;E7ENX8	5;5;5;5;3;3;1;1	5;5;5;5;3;3;1;1	5;5;5;5;3;3;1;1	Antigen peptide transporter 2	TAP2	tr|A0A0G2JLV0|A0A0G2JLV0_HUMAN Antigen peptide transporter 2 OS=Homo sapiens OX=9606 GN=TAP2 PE=1 SV=1;tr|A0A087WYD6|A0A087WYD6_HUMAN Antigen peptide transporter 2 OS=Homo sapiens OX=9606 GN=TAP2 PE=1 SV=1;tr|X5CMH5|X5CMH5_HUMAN Antigen peptide transporter	81	22.9916	23.1609	22.545	22.8721	22.9825	22.9366	22.4153	22.8842	23.1975	22.5673	23.4081	22.8041			20.9427				23.0762	22.7086	22.9595	-0.367653	-0.116699	-0.250954	22.6497	22.8824	23.1061	0.232622	0.456347	-0.223725	#DIV/0!	20.9427	#DIV/0!	#DIV/0!	#DIV/0!	#DIV/0!
A0A087WYL5;Q6UXD5;H3BN26	A0A087WYL5;Q6UXD5	3;2;1	3;2;1	3;2;1	Seizure 6-like protein 2	SEZ6L2	tr|A0A087WYL5|A0A087WYL5_HUMAN Seizure 6-like protein 2 OS=Homo sapiens OX=9606 GN=SEZ6L2 PE=1 SV=1;sp|Q6UXD5|SE6L2_HUMAN Seizure 6-like protein 2 OS=Homo sapiens OX=9606 GN=SEZ6L2 PE=1 SV=2	82																		22.5399	#DIV/0!	#DIV/0!	#DIV/0!	#DIV/0!	#DIV/0!	#DIV/0!	#DIV/0!	#DIV/0!	#DIV/0!	#DIV/0!	#DIV/0!	#DIV/0!	#DIV/0!	#DIV/0!	22.5399	#DIV/0!	#DIV/0!	#DIV/0!
F8WCF4;C9JZQ0;B5MCS1;A0A0A0MRF5;E7EWX6;A0A087WYM3;Q8IXJ6;C9JR33;C9J3U7;F8WF57;F8WDM4	F8WCF4;C9JZQ0;B5MCS1;A0A0A0MRF5;E7EWX6;A0A087WYM3;Q8IXJ6;C9JR33;C9J3U7;F8WF57;F8WDM4	4;4;4;4;4;4;4;3;3;2;2	4;4;4;4;4;4;4;3;3;2;2	4;4;4;4;4;4;4;3;3;2;2	NAD-dependent protein deacetylase sirtuin-2	SIRT2	tr|F8WCF4|F8WCF4_HUMAN NAD-dependent protein deacetylase sirtuin-2 OS=Homo sapiens OX=9606 GN=SIRT2 PE=1 SV=1;tr|C9JZQ0|C9JZQ0_HUMAN NAD-dependent protein deacetylase sirtuin-2 (Fragment) OS=Homo sapiens OX=9606 GN=SIRT2 PE=1 SV=1;tr|B5MCS1|B5MCS1_HUMAN NA	83													20.8395	21.0493	20.8778	21.1064	20.6596	20.8756	#DIV/0!	#DIV/0!	#DIV/0!	#DIV/0!	#DIV/0!	#DIV/0!	#DIV/0!	#DIV/0!	#DIV/0!	#DIV/0!	#DIV/0!	#DIV/0!	20.9444	20.9921	20.7676	0.0477375	-0.17675	0.224488
K7EPM6;A0A087WYN8;J3QQY4;P54368	K7EPM6;A0A087WYN8;J3QQY4;P54368	1;1;1;1	1;1;1;1	1;1;1;1	Ornithine decarboxylase antizyme 1	OAZ1	tr|K7EPM6|K7EPM6_HUMAN Ornithine decarboxylase antizyme 1 OS=Homo sapiens OX=9606 GN=OAZ1 PE=3 SV=1;tr|A0A087WYN8|A0A087WYN8_HUMAN Uncharacterized protein OS=Homo sapiens OX=9606 PE=3 SV=1;tr|J3QQY4|J3QQY4_HUMAN Ornithine decarboxylase antizyme 1 OS=Homo s	84							19.5421												#DIV/0!	#DIV/0!	#DIV/0!	#DIV/0!	#DIV/0!	#DIV/0!	19.5421	#DIV/0!	#DIV/0!	#DIV/0!	#DIV/0!	#DIV/0!	#DIV/0!	#DIV/0!	#DIV/0!	#DIV/0!	#DIV/0!	#DIV/0!
A0A087WYN9;Q7Z478	A0A087WYN9;Q7Z478	10;10	10;10	10;10	ATP-dependent RNA helicase DHX29	DHX29	tr|A0A087WYN9|A0A087WYN9_HUMAN ATP-dependent RNA helicase DHX29 OS=Homo sapiens OX=9606 GN=DHX29 PE=1 SV=1;sp|Q7Z478|DHX29_HUMAN ATP-dependent RNA helicase DHX29 OS=Homo sapiens OX=9606 GN=DHX29 PE=1 SV=2	85	21.7458	21.7051	21.4756	21.7144	21.5161							21.3077	22.6535	22.3692	21.5588	21.8538	22.5708	22.4632	21.7254	21.595	21.5161	-0.130488	-0.209347	0.0788587	#DIV/0!	#DIV/0!	21.3077	#DIV/0!	#DIV/0!	#DIV/0!	22.5114	21.7063	22.517	-0.805052	0.00565115	-0.810703
A0A087WYS1;E7EUC7;Q16851;C9JQU9	A0A087WYS1;E7EUC7;Q16851	22;22;22;9	22;22;22;9	12;12;12;0	UTP--glucose-1-phosphate uridylyltransferase	UGP2	tr|A0A087WYS1|A0A087WYS1_HUMAN UTP--glucose-1-phosphate uridylyltransferase OS=Homo sapiens OX=9606 GN=UGP2 PE=1 SV=1;tr|E7EUC7|E7EUC7_HUMAN UTP--glucose-1-phosphate uridylyltransferase OS=Homo sapiens OX=9606 GN=UGP2 PE=1 SV=1;sp|Q16851|UGPA_HUMAN UTP--gl	86	25.2238	24.7253	24.5557	24.7214	24.4992	24.3211	25.3826	23.598	23.9399	24.5172	24.2746	24.0257	26.0439	25.979	26.39	26.5017	26.371	26.3824	24.9746	24.6386	24.4102	-0.335988	-0.564402	0.228414	24.4903	24.2286	24.1502	-0.261739	-0.340129	0.0783905	26.0115	26.4459	26.3767	0.43441	0.365207	0.0692024
A0A087WYW7;Q53FT3;E9PPG8	A0A087WYW7;Q53FT3;E9PPG8	2;2;1	2;2;1	2;2;1	Protein Hikeshi	C11orf73	tr|A0A087WYW7|A0A087WYW7_HUMAN Protein Hikeshi OS=Homo sapiens OX=9606 GN=HIKESHI PE=1 SV=1;sp|Q53FT3|HIKES_HUMAN Protein Hikeshi OS=Homo sapiens OX=9606 GN=HIKESHI PE=1 SV=2;tr|E9PPG8|E9PPG8_HUMAN Protein Hikeshi OS=Homo sapiens OX=9606 GN=HIKESHI PE=1 SV	87					20.7736	20.751							20.8625	21.5259	21.0524	21.0873	21.0111	20.9903	#DIV/0!	#DIV/0!	20.7623	#DIV/0!	#DIV/0!	#DIV/0!	#DIV/0!	#DIV/0!	#DIV/0!	#DIV/0!	#DIV/0!	#DIV/0!	21.1942	21.0698	21.0007	-0.124368	-0.193469	0.0691015
A0A087WYY3;A0A2R8Y635;A0A2R8YDN7;Q9H7F0;H7C1U7	A0A087WYY3;A0A2R8Y635;A0A2R8YDN7;Q9H7F0;H7C1U7	2;2;2;2;1	2;2;2;2;1	2;2;2;2;1	Probable cation-transporting ATPase 13A3	ATP13A3	tr|A0A087WYY3|A0A087WYY3_HUMAN Cation-transporting ATPase OS=Homo sapiens OX=9606 GN=ATP13A3 PE=1 SV=1;tr|A0A2R8Y635|A0A2R8Y635_HUMAN Cation-transporting ATPase (Fragment) OS=Homo sapiens OX=9606 GN=ATP13A3 PE=1 SV=1;tr|A0A2R8YDN7|A0A2R8YDN7_HUMAN Cation-t	88							18.7346												#DIV/0!	#DIV/0!	#DIV/0!	#DIV/0!	#DIV/0!	#DIV/0!	18.7346	#DIV/0!	#DIV/0!	#DIV/0!	#DIV/0!	#DIV/0!	#DIV/0!	#DIV/0!	#DIV/0!	#DIV/0!	#DIV/0!	#DIV/0!
A0A087WZ13;E9PAU2;Q8IY67;K7EKR9;K7EQG2	A0A087WZ13;E9PAU2;Q8IY67	18;18;12;3;1	18;18;12;3;1	18;18;12;3;1	Ribonucleoprotein PTB-binding 1	RAVER1	tr|A0A087WZ13|A0A087WZ13_HUMAN Ribonucleoprotein PTB-binding 1 OS=Homo sapiens OX=9606 GN=RAVER1 PE=1 SV=1;tr|E9PAU2|E9PAU2_HUMAN Ribonucleoprotein PTB-binding 1 OS=Homo sapiens OX=9606 GN=RAVER1 PE=1 SV=1;sp|Q8IY67|RAVR1_HUMAN Ribonucleoprotein PTB-bindin	89	22.9373	22.5468	22.2763	22.3111	22.4123	22.9869	23.5167	24.1585	23.0827	24.0142	23.3141	23.8876	23.8998	23.9964	24.1465	24.0153	23.8358	24.3623	22.742	22.2937	22.6996	-0.448352	-0.0424373	-0.405914	23.8376	23.5485	23.6009	-0.28913	-0.236734	-0.0523956	23.9481	24.0809	24.099	0.132823	0.150951	-0.0181279
A0A087WZ32;A0A087X038;A8K727;Q9HB19	A0A087WZ32;A0A087X038;A8K727;Q9HB19	1;1;1;1	1;1;1;1	1;1;1;1	Pleckstrin homology domain-containing family A member 2	PLEKHA2	tr|A0A087WZ32|A0A087WZ32_HUMAN Pleckstrin homology domain-containing family A member 2 OS=Homo sapiens OX=9606 GN=PLEKHA2 PE=1 SV=1;tr|A0A087X038|A0A087X038_HUMAN Pleckstrin homology domain-containing family A member 2 OS=Homo sapiens OX=9606 GN=PLEKHA2 PE	90							17.1652												#DIV/0!	#DIV/0!	#DIV/0!	#DIV/0!	#DIV/0!	#DIV/0!	17.1652	#DIV/0!	#DIV/0!	#DIV/0!	#DIV/0!	#DIV/0!	#DIV/0!	#DIV/0!	#DIV/0!	#DIV/0!	#DIV/0!	#DIV/0!
Q9HBI1;A0A087WZB5;B0QYP8	Q9HBI1;A0A087WZB5;B0QYP8	2;2;1	1;1;1	1;1;1	Beta-parvin	PARVB	sp|Q9HBI1|PARVB_HUMAN Beta-parvin OS=Homo sapiens OX=9606 GN=PARVB PE=1 SV=1;tr|A0A087WZB5|A0A087WZB5_HUMAN Beta-parvin OS=Homo sapiens OX=9606 GN=PARVB PE=1 SV=1;tr|B0QYP8|B0QYP8_HUMAN Beta-parvin (Fragment) OS=Homo sapiens OX=9606 GN=PARVB PE=1 SV=1	91							21.1808												#DIV/0!	#DIV/0!	#DIV/0!	#DIV/0!	#DIV/0!	#DIV/0!	21.1808	#DIV/0!	#DIV/0!	#DIV/0!	#DIV/0!	#DIV/0!	#DIV/0!	#DIV/0!	#DIV/0!	#DIV/0!	#DIV/0!	#DIV/0!
A0A087WZE9;Q15651	A0A087WZE9;Q15651	2;1	2;1	1;0	High mobility group nucleosome-binding domain-containing protein 3	HMGN3	tr|A0A087WZE9|A0A087WZE9_HUMAN High mobility group nucleosome-binding domain-containing protein 3 OS=Homo sapiens OX=9606 GN=HMGN3 PE=1 SV=1;sp|Q15651|HMGN3_HUMAN High mobility group nucleosome-binding domain-containing protein 3 OS=Homo sapiens OX=9606 GN	92								24.5265		23.6759			23.4007	20.8092	22.7631	23.1958	22.4843	21.9183	#DIV/0!	#DIV/0!	#DIV/0!	#DIV/0!	#DIV/0!	#DIV/0!	24.5265	23.6759	#DIV/0!	-0.85053	#DIV/0!	#DIV/0!	22.1049	22.9794	22.2013	0.874528	0.0963782	0.77815
A0A590UK10;A0A3B3IPE9;A0A087WZG4;Q6ZSZ5;M0QZS0	A0A590UK10;A0A3B3IPE9;A0A087WZG4;Q6ZSZ5;M0QZS0	2;2;2;2;1	2;2;2;2;1	2;2;2;2;1	Rho guanine nucleotide exchange factor 18	ARHGEF18	tr|A0A590UK10|A0A590UK10_HUMAN Rho guanine nucleotide exchange factor 18 (Fragment) OS=Homo sapiens OX=9606 GN=ARHGEF18 PE=4 SV=1;tr|A0A3B3IPE9|A0A3B3IPE9_HUMAN Rho guanine nucleotide exchange factor 18 OS=Homo sapiens OX=9606 GN=ARHGEF18 PE=1 SV=2;tr|A0A0	93																		20.6258	#DIV/0!	#DIV/0!	#DIV/0!	#DIV/0!	#DIV/0!	#DIV/0!	#DIV/0!	#DIV/0!	#DIV/0!	#DIV/0!	#DIV/0!	#DIV/0!	#DIV/0!	#DIV/0!	20.6258	#DIV/0!	#DIV/0!	#DIV/0!
D6REQ6;D6RHI9;A0A087WZM2;O00584;H0YAE9	D6REQ6;D6RHI9;A0A087WZM2;O00584	4;4;4;4;1	4;4;4;4;1	4;4;4;4;1	Ribonuclease T2	RNASET2	tr|D6REQ6|D6REQ6_HUMAN Ribonuclease T2 OS=Homo sapiens OX=9606 GN=RNASET2 PE=1 SV=1;tr|D6RHI9|D6RHI9_HUMAN Ribonuclease T2 (Fragment) OS=Homo sapiens OX=9606 GN=RNASET2 PE=1 SV=8;tr|A0A087WZM2|A0A087WZM2_HUMAN Ribonuclease T2 OS=Homo sapiens OX=9606 GN=RNA	94		21.3599					20.2851			21.4613			21.4114	21.9643	22.5039	22.2005	21.9688	22.3701	21.3599	#DIV/0!	#DIV/0!	#DIV/0!	#DIV/0!	#DIV/0!	20.2851	21.4613	#DIV/0!	1.17622	#DIV/0!	#DIV/0!	21.6879	22.3522	22.1695	0.664336	0.481576	0.18276
A0A087WZN1;O43837;A0A087X2E5;A0A0D9SG66	A0A087WZN1;O43837;A0A087X2E5	19;19;17;6	19;19;17;6	19;19;17;6	Isocitrate dehydrogenase [NAD] subunit, mitochondrial;Isocitrate dehydrogenase [NAD] subunit beta, mitochondrial	IDH3B	tr|A0A087WZN1|A0A087WZN1_HUMAN Isocitrate dehydrogenase [NAD] subunit, mitochondrial OS=Homo sapiens OX=9606 GN=IDH3B PE=1 SV=1;sp|O43837|IDH3B_HUMAN Isocitrate dehydrogenase [NAD] subunit beta, mitochondrial OS=Homo sapiens OX=9606 GN=IDH3B PE=1 SV=2;tr|A	95	25.1967	25.1385	23.8705	24.4656	24.8972	24.4507	24.6572	24.8892	25.1947	25.1625	25.4755	24.8292	25.1658	25.648	25.7363	25.8859	25.6835	26.0153	25.1676	24.168	24.674	-0.999555	-0.493645	-0.50591	24.7732	25.1786	25.1524	0.405406	0.379153	0.0262535	25.4069	25.8111	25.8494	0.404213	0.442505	-0.0382929
A0A087WZQ7;Q9H115	A0A087WZQ7;Q9H115	13;13	10;10	10;10	Beta-soluble NSF attachment protein	NAPB	tr|A0A087WZQ7|A0A087WZQ7_HUMAN Beta-soluble NSF attachment protein OS=Homo sapiens OX=9606 GN=NAPB PE=1 SV=1;sp|Q9H115|SNAB_HUMAN Beta-soluble NSF attachment protein OS=Homo sapiens OX=9606 GN=NAPB PE=1 SV=2	96													23.3166	23.7363	24.1094	24.0221	24.0287	24.1595	#DIV/0!	#DIV/0!	#DIV/0!	#DIV/0!	#DIV/0!	#DIV/0!	#DIV/0!	#DIV/0!	#DIV/0!	#DIV/0!	#DIV/0!	#DIV/0!	23.5265	24.0657	24.0941	0.53928	0.567603	-0.0283237
A0A087WZT0;M0QZ22;Q5PRF9	A0A087WZT0;M0QZ22;Q5PRF9	1;1;1	1;1;1	1;1;1	Protein Smaug homolog 2	SAMD4B	tr|A0A087WZT0|A0A087WZT0_HUMAN Protein Smaug homolog 2 OS=Homo sapiens OX=9606 GN=SAMD4B PE=1 SV=1;tr|M0QZ22|M0QZ22_HUMAN Protein Smaug homolog 2 OS=Homo sapiens OX=9606 GN=SAMD4B PE=1 SV=1;sp|Q5PRF9|SMAG2_HUMAN Protein Smaug homolog 2 OS=Homo sapiens OX=9	97																		18.1069	#DIV/0!	#DIV/0!	#DIV/0!	#DIV/0!	#DIV/0!	#DIV/0!	#DIV/0!	#DIV/0!	#DIV/0!	#DIV/0!	#DIV/0!	#DIV/0!	#DIV/0!	#DIV/0!	18.1069	#DIV/0!	#DIV/0!	#DIV/0!
A0A087WZV0;O43314;H0Y9S9;D6RBU4;H0Y9M0;K7ENU7;A0A087WWN8	A0A087WZV0;O43314	10;10;4;3;1;1;1	10;10;4;3;1;1;1	7;7;4;2;1;1;1	Inositol hexakisphosphate and diphosphoinositol-pentakisphosphate kinase 2	PPIP5K2	tr|A0A087WZV0|A0A087WZV0_HUMAN Inositol hexakisphosphate and diphosphoinositol-pentakisphosphate kinase OS=Homo sapiens OX=9606 GN=PPIP5K2 PE=1 SV=1;sp|O43314|VIP2_HUMAN Inositol hexakisphosphate and diphosphoinositol-pentakisphosphate kinase 2 OS=Homo sap	98			21.2838		21.6337					22.478	21.4635		21.6972	22.1834	21.5926	22.0265	22.1301	22.3171	#DIV/0!	21.2838	21.6337	#DIV/0!	#DIV/0!	-0.349932	#DIV/0!	22.478	21.4635	#DIV/0!	#DIV/0!	1.01442	21.9403	21.8096	22.2236	-0.13073	0.283288	-0.414018
A0A087WZX0;Q86UU0	A0A087WZX0;Q86UU0	2;2	2;2	2;2	B-cell CLL/lymphoma 9-like protein	BCL9L	tr|A0A087WZX0|A0A087WZX0_HUMAN B-cell CLL/lymphoma 9-like protein OS=Homo sapiens OX=9606 GN=BCL9L PE=1 SV=1;sp|Q86UU0|BCL9L_HUMAN B-cell CLL/lymphoma 9-like protein OS=Homo sapiens OX=9606 GN=BCL9L PE=1 SV=1	99	21.513			21.5036		21.4324	22.0724	22.3102	21.905	22.5034	22.3607								21.513	21.5036	21.4324	-0.00938263	-0.0806456	0.071263	22.1913	22.2042	22.3607	0.0128657	0.16936	-0.156494	#DIV/0!	#DIV/0!	#DIV/0!	#DIV/0!	#DIV/0!	#DIV/0!
J3KPF9;A0A087X011;E9PES4;Q9Y496;C9J9X2;H7C2F6;A0A0A0MRS8;Q9P2E2	J3KPF9;A0A087X011;E9PES4;Q9Y496	10;10;10;10;3;2;1;1	9;9;9;9;3;2;1;1	9;9;9;9;3;2;1;1	Kinesin-like protein;Kinesin-like protein KIF3A	KIF3A	tr|J3KPF9|J3KPF9_HUMAN Kinesin-like protein OS=Homo sapiens OX=9606 GN=KIF3A PE=1 SV=1;tr|A0A087X011|A0A087X011_HUMAN Kinesin-like protein OS=Homo sapiens OX=9606 GN=KIF3A PE=1 SV=1;tr|E9PES4|E9PES4_HUMAN Kinesin-like protein OS=Homo sapiens OX=9606 GN=KIF	100													21.971	22.0512	22.0852	22.2829	22.2351	22.3463	#DIV/0!	#DIV/0!	#DIV/0!	#DIV/0!	#DIV/0!	#DIV/0!	#DIV/0!	#DIV/0!	#DIV/0!	#DIV/0!	#DIV/0!	#DIV/0!	22.0111	22.184	22.2907	0.172929	0.279605	-0.106675
A0A087X043;O43424	A0A087X043;O43424	2;2	2;2	2;2	Glutamate receptor ionotropic, delta-2	GRID2	tr|A0A087X043|A0A087X043_HUMAN Glutamate receptor ionotropic, delta-2 OS=Homo sapiens OX=9606 GN=GRID2 PE=1 SV=1;sp|O43424|GRID2_HUMAN Glutamate receptor ionotropic, delta-2 OS=Homo sapiens OX=9606 GN=GRID2 PE=1 SV=2	101									21.5297										#DIV/0!	#DIV/0!	#DIV/0!	#DIV/0!	#DIV/0!	#DIV/0!	#DIV/0!	21.5297	#DIV/0!	#DIV/0!	#DIV/0!	#DIV/0!	#DIV/0!	#DIV/0!	#DIV/0!	#DIV/0!	#DIV/0!	#DIV/0!
A0A087X0K9;G5E9E7;G3V1L9;Q07157	A0A087X0K9;G5E9E7;G3V1L9;Q07157	1;1;1;1	1;1;1;1	1;1;1;1	Tight junction protein ZO-1	TJP1	tr|A0A087X0K9|A0A087X0K9_HUMAN Tight junction protein ZO-1 OS=Homo sapiens OX=9606 GN=TJP1 PE=1 SV=1;tr|G5E9E7|G5E9E7_HUMAN Tight junction protein 1 (Zona occludens 1), isoform CRA_e OS=Homo sapiens OX=9606 GN=TJP1 PE=1 SV=1;tr|G3V1L9|G3V1L9_HUMAN Tight ju	102						19.9634													#DIV/0!	#DIV/0!	19.9634	#DIV/0!	#DIV/0!	#DIV/0!	#DIV/0!	#DIV/0!	#DIV/0!	#DIV/0!	#DIV/0!	#DIV/0!	#DIV/0!	#DIV/0!	#DIV/0!	#DIV/0!	#DIV/0!	#DIV/0!
A0A087X0L7;J3KNA0;Q15070;C9JC63;E7EVY0	A0A087X0L7;J3KNA0;Q15070;C9JC63;E7EVY0	3;3;3;2;2	3;3;3;2;2	3;3;3;2;2	Mitochondrial inner membrane protein OXA1L	OXA1L	tr|A0A087X0L7|A0A087X0L7_HUMAN Mitochondrial inner membrane protein OXA1L OS=Homo sapiens OX=9606 GN=OXA1L PE=1 SV=1;tr|J3KNA0|J3KNA0_HUMAN Mitochondrial inner membrane protein OXA1L OS=Homo sapiens OX=9606 GN=OXA1L PE=1 SV=1;sp|Q15070|OXA1L_HUMAN Mitochon	103																	20.0262		#DIV/0!	#DIV/0!	#DIV/0!	#DIV/0!	#DIV/0!	#DIV/0!	#DIV/0!	#DIV/0!	#DIV/0!	#DIV/0!	#DIV/0!	#DIV/0!	#DIV/0!	#DIV/0!	20.0262	#DIV/0!	#DIV/0!	#DIV/0!
A0A087X0M4;Q9BWU0;A0A087WWF4;H7C256	A0A087X0M4;Q9BWU0	11;10;5;3	11;10;5;3	11;10;5;3	Kanadaptin	SLC4A1AP	tr|A0A087X0M4|A0A087X0M4_HUMAN Kanadaptin OS=Homo sapiens OX=9606 GN=SLC4A1AP PE=1 SV=1;sp|Q9BWU0|NADAP_HUMAN Kanadaptin OS=Homo sapiens OX=9606 GN=SLC4A1AP PE=1 SV=1	104	21.9587				22.1948		22.0911			22.0204	22.1877		22.3754	22.6515	22.5033	22.6585	22.33	22.5066	21.9587	#DIV/0!	22.1948	#DIV/0!	0.236066	#DIV/0!	22.0911	22.0204	22.1877	-0.0707123	0.0965726	-0.167285	22.5134	22.5809	22.4183	0.0674582	-0.0951502	0.162608
H0YLD4;H0YLT4;H0YKH1;A0A087X0P4;H0YLB0;H0YLF5;A0A0A0MTI0;P40424;H0YLM3;F8WA05;U3KQA2;H0Y5D0;P40425	H0YLD4;H0YLT4;H0YKH1;A0A087X0P4;H0YLB0;H0YLF5;A0A0A0MTI0;P40424;H0YLM3;F8WA05	3;3;3;3;3;3;3;3;2;2;1;1;1	3;3;3;3;3;3;3;3;2;2;1;1;1	2;2;2;2;2;2;2;2;2;2;0;0;1	Pre-B-cell leukemia transcription factor 1	PBX1	tr|H0YLD4|H0YLD4_HUMAN Pre-B-cell leukemia transcription factor 1 (Fragment) OS=Homo sapiens OX=9606 GN=PBX1 PE=1 SV=8;tr|H0YLT4|H0YLT4_HUMAN Pre-B-cell leukemia transcription factor 1 (Fragment) OS=Homo sapiens OX=9606 GN=PBX1 PE=1 SV=8;tr|H0YKH1|H0YKH1_H	105															20.5676	20.5932		20.7374	#DIV/0!	#DIV/0!	#DIV/0!	#DIV/0!	#DIV/0!	#DIV/0!	#DIV/0!	#DIV/0!	#DIV/0!	#DIV/0!	#DIV/0!	#DIV/0!	#DIV/0!	20.5804	20.7374	#DIV/0!	#DIV/0!	-0.157048
A0A087X0Q9;Q9BVL4	A0A087X0Q9;Q9BVL4	6;6	6;6	6;6	Selenoprotein O	SELO	tr|A0A087X0Q9|A0A087X0Q9_HUMAN Selenoprotein O OS=Homo sapiens OX=9606 GN=SELENOO PE=1 SV=1;sp|Q9BVL4|SELO_HUMAN Protein adenylyltransferase SelO, mitochondrial OS=Homo sapiens OX=9606 GN=SELENOO PE=1 SV=3	106					20.2781		21.3434						21.2932	21.3046	21.7721	21.7043	21.6297	21.8514	#DIV/0!	#DIV/0!	20.2781	#DIV/0!	#DIV/0!	#DIV/0!	21.3434	#DIV/0!	#DIV/0!	#DIV/0!	#DIV/0!	#DIV/0!	21.2989	21.7382	21.7405	0.439267	0.441582	-0.00231445
A0A087X0R6;Q9UMY4	A0A087X0R6;Q9UMY4	11;11	11;11	9;9	Sorting nexin-12	SNX12	tr|A0A087X0R6|A0A087X0R6_HUMAN Sorting nexin-12 OS=Homo sapiens OX=9606 GN=SNX12 PE=1 SV=1;sp|Q9UMY4|SNX12_HUMAN Sorting nexin-12 OS=Homo sapiens OX=9606 GN=SNX12 PE=1 SV=4	107	23.7506	23.6395	22.455	23.0711	22.8024	22.3461	23.9976	23.3217	23.113	23.3926	23.1384	22.415	23.8468	24.1084	24.0986	23.7818	23.8004	23.9821	23.6951	22.7631	22.5743	-0.932009	-1.1208	0.188793	23.6596	23.2528	22.7767	-0.406832	-0.882901	0.476069	23.9776	23.9402	23.8912	-0.0374396	-0.086414	0.0489744
D3DPQ2;A0A087X0V4;A8K0B5;Q8IWT0;A0A087WW18;H7C3R6	D3DPQ2;A0A087X0V4;A8K0B5;Q8IWT0;A0A087WW18;H7C3R6	2;2;2;2;1;1	2;2;2;2;1;1	2;2;2;2;1;1	Protein archease	ZBTB8OS	tr|D3DPQ2|D3DPQ2_HUMAN Protein archease OS=Homo sapiens OX=9606 GN=ZBTB8OS PE=1 SV=1;tr|A0A087X0V4|A0A087X0V4_HUMAN Protein archease (Fragment) OS=Homo sapiens OX=9606 GN=ZBTB8OS PE=1 SV=1;tr|A8K0B5|A8K0B5_HUMAN Protein archease OS=Homo sapiens OX=9606 GN=	108	27.8164	27.6845		28.176			27.2233				28.2186					21.4568	21.4826		27.7504	28.176	#DIV/0!	0.425597	#DIV/0!	#DIV/0!	27.2233	#DIV/0!	28.2186	#DIV/0!	0.995297	#DIV/0!	#DIV/0!	21.4568	21.4826	#DIV/0!	#DIV/0!	-0.0258314
A0A087X0V5;P29728	A0A087X0V5;P29728	6;6	6;6	6;6	2-5-oligoadenylate synthase 2	OAS2	tr|A0A087X0V5|A0A087X0V5_HUMAN 2-5 oligoadenylate synthase OS=Homo sapiens OX=9606 GN=OAS2 PE=1 SV=1;sp|P29728|OAS2_HUMAN 2-5-oligoadenylate synthase 2 OS=Homo sapiens OX=9606 GN=OAS2 PE=1 SV=3	109	22.2459	22.2348	22.6387	22.7116	23.1421	22.9473	21.7451	22.6422	23.0469	22.5069	23.2987	22.7453							22.2403	22.6751	23.0447	0.434777	0.804347	-0.36957	22.1937	22.7769	23.022	0.583231	0.82833	-0.245099	#DIV/0!	#DIV/0!	#DIV/0!	#DIV/0!	#DIV/0!	#DIV/0!
A0A087X0W4;A0A087WVR6	A0A087X0W4	10;3	1;1	1;1		ACACA	tr|A0A087X0W4|A0A087X0W4_HUMAN Acetyl-CoA carboxylase 1 (Fragment) OS=Homo sapiens OX=9606 GN=ACACA PE=1 SV=1	110									22.5679										#DIV/0!	#DIV/0!	#DIV/0!	#DIV/0!	#DIV/0!	#DIV/0!	#DIV/0!	22.5679	#DIV/0!	#DIV/0!	#DIV/0!	#DIV/0!	#DIV/0!	#DIV/0!	#DIV/0!	#DIV/0!	#DIV/0!	#DIV/0!
A0A087X0W7;A0A087WT95;P49753;G3V4F2;A0A2R8Y7H3	A0A087X0W7;A0A087WT95;P49753;G3V4F2	19;18;18;17;2	1;1;1;0;0	1;1;1;0;0	Acyl-coenzyme A thioesterase 2, mitochondrial	ACOT2;ACOT1	tr|A0A087X0W7|A0A087X0W7_HUMAN Acyl-coenzyme A thioesterase 2, mitochondrial OS=Homo sapiens OX=9606 GN=ACOT2 PE=1 SV=1;tr|A0A087WT95|A0A087WT95_HUMAN Acyl-coenzyme A thioesterase 2, mitochondrial OS=Homo sapiens OX=9606 GN=ACOT2 PE=1 SV=1;sp|P49753|ACOT2_	111																18.9225	18.4983	19.3117	#DIV/0!	#DIV/0!	#DIV/0!	#DIV/0!	#DIV/0!	#DIV/0!	#DIV/0!	#DIV/0!	#DIV/0!	#DIV/0!	#DIV/0!	#DIV/0!	#DIV/0!	18.9225	18.905	#DIV/0!	#DIV/0!	0.0174503
A0A087X0X3;P52272;M0R019;M0R2T0;M0R2I7;M0QYQ7;M0R0N3;M0R0Y6;M0QY96;M0QYL3	A0A087X0X3;P52272	35;35;16;15;12;12;12;7;5;3	35;35;16;15;12;12;12;7;5;3	16;16;12;11;3;9;9;7;3;0	Heterogeneous nuclear ribonucleoprotein M	HNRNPM	tr|A0A087X0X3|A0A087X0X3_HUMAN Heterogeneous nuclear ribonucleoprotein M OS=Homo sapiens OX=9606 GN=HNRNPM PE=1 SV=1;sp|P52272|HNRPM_HUMAN Heterogeneous nuclear ribonucleoprotein M OS=Homo sapiens OX=9606 GN=HNRNPM PE=1 SV=3	112	28.131	27.216	26.3444	26.8019	27.2421	27.4618	28.0756	29.241	28.4948	28.8013	27.2343	28.3934	27.0604	27.0693	26.7693	26.7681	26.6404	26.7416	27.6735	26.5732	27.3519	-1.10038	-0.32161	-0.778768	28.6583	28.6481	27.8138	-0.0102333	-0.844479	0.834246	27.0649	26.7687	26.691	-0.296166	-0.373822	0.077656
A0A087X106;CON__O43790;CON__Q14533;O43790;Q14533	A0A087X106;CON__O43790;CON__Q14533;O43790;Q14533	13;13;13;13;13	11;11;11;11;11	1;1;1;1;1	Keratin, type II cuticular Hb6;Keratin, type II cuticular Hb1	KRT81;KRT86	tr|A0A087X106|A0A087X106_HUMAN Keratin, type II cuticular Hb1 OS=Homo sapiens OX=9606 GN=KRT81 PE=1 SV=1;;;sp|O43790|KRT86_HUMAN Keratin, type II cuticular Hb6 OS=Homo sapiens OX=9606 GN=KRT86 PE=1 SV=1;sp|Q14533|KRT81_HUMAN Keratin, type II cuticular Hb1	113	25.8426	26.0888	26.2134	25.8444	26.2479	27.0984	27.4263	25.9283	26.0459	26.1877	27.2239	26.4361	21.9591	19.8111	20.6263			20.1549	25.9657	26.0289	26.6731	0.0632082	0.707426	-0.644218	26.6773	26.1168	26.83	-0.560547	0.152684	-0.713231	20.8851	20.6263	20.1549	-0.258766	-0.730214	0.471448
P54252;F5H211;A0A2R8Y3X7;G3V3R7;A0A087X1A8;A0A0A0MS38;D3VVH9;G3V4U9;E9PJN5;C9JQV6;A0A087WXY4;G3V328;G3V2G1;G3V3A6;D3VVP3;G3V526;G3V5H3;G3V4F4;G3V2G2;G3V4F5;G3V3T6;G3V3S5;G3V390;G3V4B1;D6R9I5;S4R399	P54252;F5H211;A0A2R8Y3X7;G3V3R7;A0A087X1A8;A0A0A0MS38;D3VVH9;G3V4U9;E9PJN5;C9JQV6;A0A087WXY4;G3V328;G3V2G1;G3V3A6;D3VVP3;G3V526;G3V5H3;G3V4F4;G3V2G2;G3V4F5;G3V3T6;G3V3S5;G3V390;G3V4B1;D6R9I5;S4R399	2;2;2;2;2;2;2;2;1;1;1;1;1;1;1;1;1;1;1;1;1;1;1;1;1;1	2;2;2;2;2;2;2;2;1;1;1;1;1;1;1;1;1;1;1;1;1;1;1;1;1;1	2;2;2;2;2;2;2;2;1;1;1;1;1;1;1;1;1;1;1;1;1;1;1;1;1;1	Ataxin-3	ATXN3	sp|P54252|ATX3_HUMAN Ataxin-3 OS=Homo sapiens OX=9606 GN=ATXN3 PE=1 SV=5;tr|F5H211|F5H211_HUMAN Ubiquitinyl hydrolase 1 OS=Homo sapiens OX=9606 GN=ATXN3 PE=1 SV=2;tr|A0A2R8Y3X7|A0A2R8Y3X7_HUMAN Ubiquitinyl hydrolase 1 OS=Homo sapiens OX=9606 GN=ATXN3 PE=1	114														20.4324	20.9375	21.0915			#DIV/0!	#DIV/0!	#DIV/0!	#DIV/0!	#DIV/0!	#DIV/0!	#DIV/0!	#DIV/0!	#DIV/0!	#DIV/0!	#DIV/0!	#DIV/0!	20.4324	21.0145	#DIV/0!	0.582093	#DIV/0!	#DIV/0!
A0A087X1B2;B9A018;Q53GS9;A0A087WW31	A0A087X1B2;B9A018;Q53GS9	5;5;5;1	5;5;5;1	5;5;5;1	U4/U6.U5 tri-snRNP-associated protein 2	USP39	tr|A0A087X1B2|A0A087X1B2_HUMAN U4/U6.U5 tri-snRNP-associated protein 2 OS=Homo sapiens OX=9606 GN=USP39 PE=1 SV=1;tr|B9A018|B9A018_HUMAN U4/U6.U5 tri-snRNP-associated protein 2 OS=Homo sapiens OX=9606 GN=USP39 PE=1 SV=1;sp|Q53GS9|SNUT2_HUMAN U4/U6.U5 tri-s	115							18.9462					19.4652	19.0436	19.7577	20.5375	19.7508	19.4859	19.5863	#DIV/0!	#DIV/0!	#DIV/0!	#DIV/0!	#DIV/0!	#DIV/0!	18.9462	#DIV/0!	19.4652	#DIV/0!	0.518982	#DIV/0!	19.4006	20.1442	19.5361	0.743549	0.135478	0.60807
H3BU88;A0A087X1C1;P0CG35;P0CG34	H3BU88;A0A087X1C1;P0CG35;P0CG34	1;1;1;1	1;1;1;1	1;1;1;1	Thymosin beta-15B;Thymosin beta-15A	TMSB15B;TMSB15A	tr|H3BU88|H3BU88_HUMAN Thymosin beta-15B OS=Homo sapiens OX=9606 GN=TMSB15B PE=3 SV=1;tr|A0A087X1C1|A0A087X1C1_HUMAN Thymosin beta-15B OS=Homo sapiens OX=9606 GN=TMSB15B PE=3 SV=1;sp|P0CG35|TB15B_HUMAN Thymosin beta-15B OS=Homo sapiens OX=9606 GN=TMSB15B P	116																		20.9965	#DIV/0!	#DIV/0!	#DIV/0!	#DIV/0!	#DIV/0!	#DIV/0!	#DIV/0!	#DIV/0!	#DIV/0!	#DIV/0!	#DIV/0!	#DIV/0!	#DIV/0!	#DIV/0!	20.9965	#DIV/0!	#DIV/0!	#DIV/0!
P53365;A0A087X1E4;E9PRV8	P53365;A0A087X1E4	9;9;1	9;9;1	9;9;1	Arfaptin-2	ARFIP2	sp|P53365|ARFP2_HUMAN Arfaptin-2 OS=Homo sapiens OX=9606 GN=ARFIP2 PE=1 SV=1;tr|A0A087X1E4|A0A087X1E4_HUMAN Arfaptin-2 OS=Homo sapiens OX=9606 GN=ARFIP2 PE=1 SV=1	117	22.3244	21.9564	21.3117	22.3659	21.618	21.9726	22.0346			22.2358	22.7008		23.656	23.3721	23.622	23.1676	23.198	23.7177	22.1404	21.8388	21.7953	-0.301579	-0.345081	0.043502	22.0346	22.2358	22.7008	0.201216	0.66616	-0.464944	23.5141	23.3948	23.4579	-0.119245	-0.0561829	-0.0630618
A0A087X1G1;H7BYD0;Q16718;F8WAS3;A0A087WXR5;C9IZN5	A0A087X1G1;H7BYD0;Q16718;F8WAS3;A0A087WXR5;C9IZN5	4;4;4;2;2;2	4;4;4;2;2;2	4;4;4;2;2;2	NADH dehydrogenase [ubiquinone] 1 alpha subcomplex subunit 5	NDUFA5	tr|A0A087X1G1|A0A087X1G1_HUMAN Complex I subunit B13 OS=Homo sapiens OX=9606 GN=NDUFA5 PE=1 SV=1;tr|H7BYD0|H7BYD0_HUMAN Complex I subunit B13 (Fragment) OS=Homo sapiens OX=9606 GN=NDUFA5 PE=1 SV=1;sp|Q16718|NDUA5_HUMAN NADH dehydrogenase [ubiquinone] 1 alp	118					22.0026		20.684	22.4818		22.5636	22.4187	21.4275	22.2944	21.9204	21.4072	21.9485	21.5347	21.7264	#DIV/0!	#DIV/0!	22.0026	#DIV/0!	#DIV/0!	#DIV/0!	21.5829	22.5636	21.9231	0.980691	0.340243	0.640448	22.1074	21.6778	21.6305	-0.429609	-0.476889	0.0472797
A0A087X1G7;O60613;A0A0J9YX89;A0A3B3IT39	A0A087X1G7;O60613	3;3;1;1	3;3;1;1	3;3;1;1	15 kDa selenoprotein	2022-09-15	tr|A0A087X1G7|A0A087X1G7_HUMAN Selenoprotein F OS=Homo sapiens OX=9606 GN=SELENOF PE=1 SV=1;sp|O60613|SEP15_HUMAN Selenoprotein F OS=Homo sapiens OX=9606 GN=SELENOF PE=1 SV=4	119			23.6782	23.5753	20.9451				24.0483	23.2727		21.3452	21.4472	21.4679	21.2752	21.2405	21.6539	21.1899	#DIV/0!	23.6268	20.9451	#DIV/0!	#DIV/0!	2.68169	#DIV/0!	23.6605	21.3452	#DIV/0!	#DIV/0!	2.31536	21.4576	21.2578	21.4219	-0.199722	-0.0356454	-0.164076
A0A087X1H5;Q15057;A0A0U1RQT1;H7C3K3;H7C3Q8;A0A5F9ZHJ9;C9J8L1;Q15027	A0A087X1H5;Q15057;A0A0U1RQT1	10;10;8;3;3;2;1;1	10;10;8;3;3;2;1;1	10;10;8;3;3;2;1;1	Arf-GAP with coiled-coil, ANK repeat and PH domain-containing protein 2	ACAP2	tr|A0A087X1H5|A0A087X1H5_HUMAN Arf-GAP with coiled-coil, ANK repeat and PH domain-containing protein 2 OS=Homo sapiens OX=9606 GN=ACAP2 PE=1 SV=1;sp|Q15057|ACAP2_HUMAN Arf-GAP with coiled-coil, ANK repeat and PH domain-containing protein 2 OS=Homo sapiens	120			21.4586	21.7508	22.1001		22.7343	21.6248		21.9887	22.474	22.2952	21.802	21.8321	22.2827	22.1606	22.0616	21.9656	#DIV/0!	21.6047	22.1001	#DIV/0!	#DIV/0!	-0.495337	22.1795	21.9887	22.3846	-0.190867	0.205071	-0.395938	21.817	22.2216	22.0136	0.404606	0.1966	0.208006
A0A087X1W8;A0A0A0MTJ8;X5DQS5;Q9BY67;F5H125;H0YG94;A0A087X0T8	A0A087X1W8;A0A0A0MTJ8;X5DQS5;Q9BY67;F5H125;H0YG94;A0A087X0T8	2;2;2;2;1;1;1	2;2;2;2;1;1;1	2;2;2;2;1;1;1	Cell adhesion molecule 1	CADM1	tr|A0A087X1W8|A0A087X1W8_HUMAN Cell adhesion molecule 1 OS=Homo sapiens OX=9606 GN=CADM1 PE=1 SV=1;tr|A0A0A0MTJ8|A0A0A0MTJ8_HUMAN Cell adhesion molecule 1 (Fragment) OS=Homo sapiens OX=9606 GN=CADM1 PE=1 SV=1;tr|X5DQS5|X5DQS5_HUMAN Cell adhesion molecule 1	121													20.7195			21.022	21.3361	20.7039	#DIV/0!	#DIV/0!	#DIV/0!	#DIV/0!	#DIV/0!	#DIV/0!	#DIV/0!	#DIV/0!	#DIV/0!	#DIV/0!	#DIV/0!	#DIV/0!	20.7195	21.022	21.02	0.302513	0.300508	0.0020049
A0A0G2JQX1;A0A0G2JPW5;A0A0G2JSA7;A0A087X1Z1;Q96RT8;A0A0G2JR45;A0A0G2JRG1	A0A0G2JQX1;A0A0G2JPW5;A0A0G2JSA7;A0A087X1Z1;Q96RT8	3;3;3;3;3;1;1	3;3;3;3;3;1;1	3;3;3;3;3;1;1	Gamma-tubulin complex component 5	TUBGCP5	tr|A0A0G2JQX1|A0A0G2JQX1_HUMAN Gamma-tubulin complex component OS=Homo sapiens OX=9606 GN=TUBGCP5 PE=1 SV=1;tr|A0A0G2JPW5|A0A0G2JPW5_HUMAN Gamma-tubulin complex component OS=Homo sapiens OX=9606 GN=TUBGCP5 PE=1 SV=1;tr|A0A0G2JSA7|A0A0G2JSA7_HUMAN Gamma-tub	122						20.9878													#DIV/0!	#DIV/0!	20.9878	#DIV/0!	#DIV/0!	#DIV/0!	#DIV/0!	#DIV/0!	#DIV/0!	#DIV/0!	#DIV/0!	#DIV/0!	#DIV/0!	#DIV/0!	#DIV/0!	#DIV/0!	#DIV/0!	#DIV/0!
A0A087X1Z3;Q9UL46;H0YM70;H0YKU2;H0YLG1;H0YLD2	A0A087X1Z3;Q9UL46;H0YM70	15;15;13;3;1;1	15;15;13;3;1;1	15;15;13;3;1;1	Proteasome activator complex subunit 2	PSME2	tr|A0A087X1Z3|A0A087X1Z3_HUMAN Proteasome activator complex subunit 2 OS=Homo sapiens OX=9606 GN=PSME2 PE=1 SV=1;sp|Q9UL46|PSME2_HUMAN Proteasome activator complex subunit 2 OS=Homo sapiens OX=9606 GN=PSME2 PE=1 SV=4;tr|H0YM70|H0YM70_HUMAN Proteasome activ	123	25.9151	26.0579	24.718	24.8623	24.643	24.2048	26.3283	25.1815	24.774	25.456	25.3089	24.6618	27.3008	27.4425	27.5599	27.5298	27.2488	27.4781	25.9865	24.7902	24.4239	-1.1963	-1.56256	0.36626	25.7549	25.115	24.9853	-0.639914	-0.769563	0.129649	27.3717	27.5448	27.3634	0.173185	-0.00821314	0.181399
A0A087X208;A0A494C0G5;A0A494C1I6;O00468	A0A087X208;A0A494C0G5;A0A494C1I6;O00468	2;2;2;2	2;2;2;2	2;2;2;2	Agrin;Agrin N-terminal 110 kDa subunit;Agrin C-terminal 110 kDa subunit;Agrin C-terminal 90 kDa fragment;Agrin C-terminal 22 kDa fragment	AGRN	tr|A0A087X208|A0A087X208_HUMAN Agrin OS=Homo sapiens OX=9606 GN=AGRN PE=1 SV=1;tr|A0A494C0G5|A0A494C0G5_HUMAN Agrin OS=Homo sapiens OX=9606 GN=AGRN PE=1 SV=1;tr|A0A494C1I6|A0A494C1I6_HUMAN Agrin OS=Homo sapiens OX=9606 GN=AGRN PE=1 SV=1;sp|O00468|AGRIN_HUM	124						19.2999	19.1569			19.2562			19.4109		20.0447				#DIV/0!	#DIV/0!	19.2999	#DIV/0!	#DIV/0!	#DIV/0!	19.1569	19.2562	#DIV/0!	0.0993481	#DIV/0!	#DIV/0!	19.4109	20.0447	#DIV/0!	0.633792	#DIV/0!	#DIV/0!
A0A087X211;Q8TCG1;F8WAX6;F8WF26	A0A087X211;Q8TCG1	23;23;3;2	23;23;3;2	23;23;3;2	Protein CIP2A	KIAA1524	tr|A0A087X211|A0A087X211_HUMAN Protein CIP2A OS=Homo sapiens OX=9606 GN=CIP2A PE=1 SV=1;sp|Q8TCG1|CIP2A_HUMAN Protein CIP2A OS=Homo sapiens OX=9606 GN=CIP2A PE=1 SV=2	125	25.846	25.6607	25.5656	26.0375	26.1233	25.8119	24.8283	24.6776	24.8343	24.6878	25.9603	25.2043	24.1143	23.9111	23.402	23.3298	23.5769	23.469	25.7534	25.8015	25.9676	0.0481569	0.214211	-0.166054	24.7529	24.761	25.5823	0.00808582	0.829352	-0.821266	24.0127	23.3659	23.523	-0.64682	-0.489742	-0.157078
A0A087X253;P63010;A0A087WYD1;A0A087WU93;A0A087WZQ6;K7ERB2;K7EN71;K7EJX1;K7EJ01;A0A087WXS3;K7EKZ5	A0A087X253;P63010;A0A087WYD1;A0A087WU93;A0A087WZQ6	37;37;23;23;23;5;4;3;3;2;2	37;37;23;23;23;5;4;3;3;2;2	23;23;12;12;12;2;2;1;1;1;1	AP-2 complex subunit beta	AP2B1	tr|A0A087X253|A0A087X253_HUMAN AP complex subunit beta OS=Homo sapiens OX=9606 GN=AP2B1 PE=1 SV=1;sp|P63010|AP2B1_HUMAN AP-2 complex subunit beta OS=Homo sapiens OX=9606 GN=AP2B1 PE=1 SV=1;tr|A0A087WYD1|A0A087WYD1_HUMAN AP-2 complex subunit beta (Fragment)	126	26.0827	26.2609	25.0582	25.5085	25.3924	24.827	26.3031	25.4245	25.3859	25.3402	25.6031	25.3375	26.3602	26.6893	26.4684	26.4032	26.4084	26.4545	26.1718	25.2833	25.1097	-0.88844	-1.06205	0.173612	25.8638	25.3631	25.4703	-0.500733	-0.39352	-0.107213	26.5248	26.4358	26.4315	-0.0889634	-0.0932988	0.00433538
A0A087X256;Q2M389;F8VYH7;F8W1W1	A0A087X256;Q2M389	10;10;3;2	10;10;3;2	10;10;3;2	WASH complex subunit 7	KIAA1033	tr|A0A087X256|A0A087X256_HUMAN WASH complex subunit 4 OS=Homo sapiens OX=9606 GN=WASHC4 PE=1 SV=1;sp|Q2M389|WASC4_HUMAN WASH complex subunit 4 OS=Homo sapiens OX=9606 GN=WASHC4 PE=1 SV=2	127	21.165	20.9303	22.0861	21.2804	22.674	22.2891	21.3967		21.3842	21.4416	22.773	22.4979	21.7182	21.9864	22.2472	22.3945	22.1257	22.2274	21.0477	21.6832	22.4816	0.635555	1.43388	-0.798324	21.3967	21.4129	22.6355	0.016159	1.23878	-1.22263	21.8523	22.3209	22.1765	0.468577	0.32426	0.144317
A0A087X271;H3BVI6;B4DDF4;B4DUT8;Q99439;K7ES69;A0A087X1X5;A0A087WV51;H3BQH0	A0A087X271;H3BVI6;B4DDF4;B4DUT8;Q99439;K7ES69;A0A087X1X5	8;8;8;8;8;6;4;2;2	7;7;7;7;7;5;4;2;2	7;7;7;7;7;5;4;2;2	Calponin;Calponin-2	CNN2	tr|A0A087X271|A0A087X271_HUMAN Calponin (Fragment) OS=Homo sapiens OX=9606 GN=CNN2 PE=1 SV=1;tr|H3BVI6|H3BVI6_HUMAN Calponin OS=Homo sapiens OX=9606 GN=CNN2 PE=1 SV=2;tr|B4DDF4|B4DDF4_HUMAN Calponin OS=Homo sapiens OX=9606 GN=CNN2 PE=1 SV=1;tr|B4DUT8|B4DUT	128	24.3685	25.1539	23.6855	23.6315	24.1391	23.5223		23.3994			24.3047	22.7018	21.3611	22.4551	22.2084	22.3855	21.3849	20.6598	24.7612	23.6585	23.8307	-1.10275	-0.9305	-0.172246	23.3994	#DIV/0!	23.5032	#DIV/0!	0.103877	#DIV/0!	21.9081	22.2969	21.0223	0.388819	-0.885757	1.27458
E9PDU5;A0A087X295;Q9NNW5;Q6PKC6;E9PBK6	E9PDU5;A0A087X295;Q9NNW5	3;3;3;1;1	3;3;3;1;1	3;3;3;1;1	WD repeat-containing protein 6	WDR6	tr|E9PDU5|E9PDU5_HUMAN WD repeat-containing protein 6 OS=Homo sapiens OX=9606 GN=WDR6 PE=1 SV=1;tr|A0A087X295|A0A087X295_HUMAN WD repeat-containing protein 6 OS=Homo sapiens OX=9606 GN=WDR6 PE=1 SV=1;sp|Q9NNW5|WDR6_HUMAN WD repeat-containing protein 6 OS=H	129				21.3363	21.4808		21.1857			21.0003	21.2042			20.3392	20.6274			20.6167	#DIV/0!	21.3363	21.4808	#DIV/0!	#DIV/0!	-0.144535	21.1857	21.0003	21.2042	-0.185431	0.0184497	-0.203881	20.3392	20.6274	20.6167	0.288191	0.277463	0.0107277
A0A087X2A5;Q03924	A0A087X2A5;Q03924	2;2	2;2	2;2	Zinc finger protein 117	ZNF117	tr|A0A087X2A5|A0A087X2A5_HUMAN Zinc finger protein 117 OS=Homo sapiens OX=9606 GN=ZNF117 PE=1 SV=1;sp|Q03924|ZN117_HUMAN Zinc finger protein 117 OS=Homo sapiens OX=9606 GN=ZNF117 PE=2 SV=5	130															20.9363				#DIV/0!	#DIV/0!	#DIV/0!	#DIV/0!	#DIV/0!	#DIV/0!	#DIV/0!	#DIV/0!	#DIV/0!	#DIV/0!	#DIV/0!	#DIV/0!	#DIV/0!	20.9363	#DIV/0!	#DIV/0!	#DIV/0!	#DIV/0!
J3QRH2;A0A087X2B4;J3QR43;J3QRC6;Q8IY31	J3QRH2;A0A087X2B4;J3QR43;J3QRC6;Q8IY31	1;1;1;1;1	1;1;1;1;1	1;1;1;1;1	Intraflagellar transport protein 20 homolog	IFT20	tr|J3QRH2|J3QRH2_HUMAN Intraflagellar transport protein 20 homolog (Fragment) OS=Homo sapiens OX=9606 GN=IFT20 PE=1 SV=1;tr|A0A087X2B4|A0A087X2B4_HUMAN Intraflagellar transport 20 homolog (Chlamydomonas), isoform CRA_b OS=Homo sapiens OX=9606 GN=IFT20 PE=1	131																		16.7547	#DIV/0!	#DIV/0!	#DIV/0!	#DIV/0!	#DIV/0!	#DIV/0!	#DIV/0!	#DIV/0!	#DIV/0!	#DIV/0!	#DIV/0!	#DIV/0!	#DIV/0!	#DIV/0!	16.7547	#DIV/0!	#DIV/0!	#DIV/0!
A0A087X2D5;Q9BRJ2;A0A0G2JMS5;A0A087WU62	A0A087X2D5;Q9BRJ2;A0A0G2JMS5;A0A087WU62	9;9;7;7	9;9;7;7	9;9;7;7	39S ribosomal protein L45, mitochondrial	MRPL45	tr|A0A087X2D5|A0A087X2D5_HUMAN 39S ribosomal protein L45, mitochondrial OS=Homo sapiens OX=9606 GN=MRPL45 PE=1 SV=1;sp|Q9BRJ2|RM45_HUMAN 39S ribosomal protein L45, mitochondrial OS=Homo sapiens OX=9606 GN=MRPL45 PE=1 SV=2;tr|A0A0G2JMS5|A0A0G2JMS5_HUMAN 39S	132													22.9857	22.9088	22.9162	22.4264	22.9213	22.5965	#DIV/0!	#DIV/0!	#DIV/0!	#DIV/0!	#DIV/0!	#DIV/0!	#DIV/0!	#DIV/0!	#DIV/0!	#DIV/0!	#DIV/0!	#DIV/0!	22.9473	22.6713	22.7589	-0.275959	-0.188354	-0.0876049
A0A087X2D8;E9PFH7;A0A087WYG2;A0A669KB35;Q9UPT6;D6RHI8;H0YBE9;H0YBS5	A0A087X2D8	32;4;4;4;4;3;3;1	1;0;0;0;0;0;0;0	1;0;0;0;0;0;0;0		SPAG9	tr|A0A087X2D8|A0A087X2D8_HUMAN C-Jun-amino-terminal kinase-interacting protein 4 OS=Homo sapiens OX=9606 GN=SPAG9 PE=1 SV=1	133																		20.0139	#DIV/0!	#DIV/0!	#DIV/0!	#DIV/0!	#DIV/0!	#DIV/0!	#DIV/0!	#DIV/0!	#DIV/0!	#DIV/0!	#DIV/0!	#DIV/0!	#DIV/0!	#DIV/0!	20.0139	#DIV/0!	#DIV/0!	#DIV/0!
A0A087X2I1;P62333;H0YJC0;H0YJS8;H0YJE9;H0YJT1;H0YJD2;H0YJY8;H0YJX2	A0A087X2I1;P62333;H0YJC0;H0YJS8	21;21;14;11;4;4;2;2;2	21;21;14;11;4;4;2;2;2	21;21;14;11;4;4;2;2;2	26S protease regulatory subunit 10B	PSMC6	tr|A0A087X2I1|A0A087X2I1_HUMAN 26S proteasome regulatory subunit 10B OS=Homo sapiens OX=9606 GN=PSMC6 PE=1 SV=1;sp|P62333|PRS10_HUMAN 26S proteasome regulatory subunit 10B OS=Homo sapiens OX=9606 GN=PSMC6 PE=1 SV=1;tr|H0YJC0|H0YJC0_HUMAN 26S proteasome reg	134	25.5135	25.3154	25.4046	25.7534	26.0636	25.6517	26.5895	25.5134	25.1401	26.1966	26.2335	25.5211	26.3961	26.663	26.6294	26.4982	26.3303	26.7083	25.4145	25.579	25.8577	0.164554	0.443217	-0.278663	26.0515	25.6683	25.8773	-0.383114	-0.174132	-0.208982	26.5296	26.5638	26.5193	0.0341969	-0.0102597	0.0444566
A0A0A0MT38;Q6ZSL5;A0A088AWN3;A0A0A0MSY4;Q9BZ29;A0A0D9SFH5	A0A0A0MT38;Q6ZSL5;A0A088AWN3;A0A0A0MSY4;Q9BZ29;A0A0D9SFH5	2;2;2;2;2;1	2;2;2;2;2;1	2;2;2;2;2;1	Dedicator of cytokinesis protein 9	DOCK9	tr|A0A0A0MT38|A0A0A0MT38_HUMAN Dedicator of cytokinesis 9, isoform CRA_b OS=Homo sapiens OX=9606 GN=DOCK9 PE=1 SV=2;tr|Q6ZSL5|Q6ZSL5_HUMAN Dedicator of cytokinesis protein 9 OS=Homo sapiens OX=9606 GN=DOCK9 PE=1 SV=1;tr|A0A088AWN3|A0A088AWN3_HUMAN Dedicato	135	19.0118		19.2606		19.5923		20.3709				20.8169					18.0095			19.0118	19.2606	19.5923	0.248768	0.58047	-0.331703	20.3709	#DIV/0!	20.8169	#DIV/0!	0.445983	#DIV/0!	#DIV/0!	18.0095	#DIV/0!	#DIV/0!	#DIV/0!	#DIV/0!
A0A096LNU0;D6REY2;P23508	A0A096LNU0;D6REY2;P23508	2;2;2	2;2;2	2;2;2	Colorectal mutant cancer protein	MCC	tr|A0A096LNU0|A0A096LNU0_HUMAN Colorectal mutant cancer protein OS=Homo sapiens OX=9606 GN=MCC PE=1 SV=1;tr|D6REY2|D6REY2_HUMAN Colorectal mutant cancer protein OS=Homo sapiens OX=9606 GN=MCC PE=1 SV=1;sp|P23508|CRCM_HUMAN Colorectal mutant cancer protein	136															19.0294				#DIV/0!	#DIV/0!	#DIV/0!	#DIV/0!	#DIV/0!	#DIV/0!	#DIV/0!	#DIV/0!	#DIV/0!	#DIV/0!	#DIV/0!	#DIV/0!	#DIV/0!	19.0294	#DIV/0!	#DIV/0!	#DIV/0!	#DIV/0!
A0A096LP10;A0A087WT15;A0A096LNJ4;A0A087WX43;A0A096LNL2;D6RE84;A0A087WTT9;A0A1B0GVW6;Q9NP73	A0A096LP10;A0A087WT15;A0A096LNJ4;A0A087WX43;A0A096LNL2;D6RE84;A0A087WTT9;A0A1B0GVW6;Q9NP73	2;1;1;1;1;1;1;1;1	2;1;1;1;1;1;1;1;1	2;1;1;1;1;1;1;1;1	Putative bifunctional UDP-N-acetylglucosamine transferase and deubiquitinase ALG13	ALG13	tr|A0A096LP10|A0A096LP10_HUMAN N-acetylglucosaminyldiphosphodolichol N-acetylglucosaminyltransferase (Fragment) OS=Homo sapiens OX=9606 GN=ALG13 PE=1 SV=1;tr|A0A087WT15|A0A087WT15_HUMAN N-acetylglucosaminyldiphosphodolichol N-acetylglucosaminyltransferase	137	30.4977		30.2307	29.9555	27.1004	27.6102	30.1994		29.7279		29.5436		29.6289	29.2274	28.9545	28.8819		28.0839	30.4977	30.0931	27.3553	-0.404656	-3.14242	2.73776	30.1994	29.7279	29.5436	-0.471508	-0.655764	0.184256	29.4282	28.9182	28.0839	-0.509954	-1.34426	0.834302
A0A096LP25;A0A096LP60;A0A096LNZ0;Q6ZSR9	A0A096LP25;A0A096LP60;A0A096LNZ0	3;2;2;1	3;2;2;1	1;0;0;1		AAK1	tr|A0A096LP25|A0A096LP25_HUMAN AP2-associated protein kinase 1 (Fragment) OS=Homo sapiens OX=9606 GN=AAK1 PE=1 SV=1;tr|A0A096LP60|A0A096LP60_HUMAN AP2-associated protein kinase 1 (Fragment) OS=Homo sapiens OX=9606 GN=AAK1 PE=1 SV=1;tr|A0A096LNZ0|A0A096LNZ0	138			21.5177	22.0087	22.2788	21.5069	20.7099		21.2009	20.6989	23.3291	21.5399	20.5814	20.4159		20.1783	20.1002	20.2675	#DIV/0!	21.7632	21.8929	#DIV/0!	#DIV/0!	-0.129641	20.7099	20.9499	22.4345	0.240031	1.72464	-1.48461	20.4986	20.1783	20.1839	-0.320357	-0.314778	-0.00557918
J3KP36;A0A0A0MR88;A0A096LPC5;Q9Y4E1;A0A0A0MT65;Q5SRD0;B1AP61	J3KP36;A0A0A0MR88;A0A096LPC5;Q9Y4E1	15;15;15;15;3;3;2	1;1;1;1;0;0;0	1;1;1;1;0;0;0	WASH complex subunit FAM21C	FAM21C	tr|J3KP36|J3KP36_HUMAN WASH complex subunit 2C OS=Homo sapiens OX=9606 GN=WASHC2C PE=1 SV=3;tr|A0A0A0MR88|A0A0A0MR88_HUMAN WASH complex subunit 2C OS=Homo sapiens OX=9606 GN=WASHC2C PE=1 SV=1;tr|A0A096LPC5|A0A096LPC5_HUMAN WASH complex subunit 2C OS=Homo s	139																		16.9025	#DIV/0!	#DIV/0!	#DIV/0!	#DIV/0!	#DIV/0!	#DIV/0!	#DIV/0!	#DIV/0!	#DIV/0!	#DIV/0!	#DIV/0!	#DIV/0!	#DIV/0!	#DIV/0!	16.9025	#DIV/0!	#DIV/0!	#DIV/0!
A0A096LPI6;P0DPI2;A0A0B4J2D5;A0A096LNH5;H7C1F6;H7C2G3;A0A096LP73;A0A2R8YDR7;F2Z2Q0;A0A096LP12;A0A096LNJ1;A0A2R8Y6K9	A0A096LPI6;P0DPI2;A0A0B4J2D5;A0A096LNH5;H7C1F6;H7C2G3	8;7;7;6;5;5;3;3;3;3;2;2	8;7;7;6;5;5;3;3;3;3;2;2	7;7;7;6;5;5;3;3;3;3;2;2		C21orf33	tr|A0A096LPI6|A0A096LPI6_HUMAN Utp12 domain-containing protein (Fragment) OS=Homo sapiens OX=9606 PE=4 SV=2;sp|P0DPI2|GAL3A_HUMAN Glutamine amidotransferase-like class 1 domain-containing protein 3A, mitochondrial OS=Homo sapiens OX=9606 GN=GATD3A PE=1 SV=	140	21.38	22.4604	22.3921	21.9869	22.0809	22.4937	22.2023	21.3683		22.3621	20.6391	21.4808	23.4437	24.2626	24.7475	24.8315	22.6889	24.5193	21.9202	22.1895	22.2873	0.269297	0.367107	-0.0978101	21.7853	22.3621	21.0599	0.576836	-0.725368	1.3022	23.8531	24.7895	23.6041	0.936311	-0.249035	1.18535
A0A0U1RQX0;A0A096LPK7;A0A182DWF2;D3YTF8;A0A182DWF3;Q9NNW7;A0A096LPH4;A0A096LPB7;A0A096LP96	A0A0U1RQX0;A0A096LPK7;A0A182DWF2;D3YTF8;A0A182DWF3;Q9NNW7;A0A096LPH4;A0A096LPB7;A0A096LP96	2;2;2;2;2;2;1;1;1	2;2;2;2;2;2;1;1;1	2;2;2;2;2;2;1;1;1	Thioredoxin reductase 2, mitochondrial	TXNRD2	tr|A0A0U1RQX0|A0A0U1RQX0_HUMAN Thioredoxin reductase 2, mitochondrial (Fragment) OS=Homo sapiens OX=9606 GN=TXNRD2 PE=1 SV=1;tr|A0A096LPK7|A0A096LPK7_HUMAN Thioredoxin-disulfide reductase OS=Homo sapiens OX=9606 GN=TXNRD2 PE=1 SV=1;tr|A0A182DWF2|A0A182DWF2	141																	20.7031	20.7068	#DIV/0!	#DIV/0!	#DIV/0!	#DIV/0!	#DIV/0!	#DIV/0!	#DIV/0!	#DIV/0!	#DIV/0!	#DIV/0!	#DIV/0!	#DIV/0!	#DIV/0!	#DIV/0!	20.705	#DIV/0!	#DIV/0!	#DIV/0!
A0A0A0MQR2;Q9BY42;A2A2L5;A2A2L6	A0A0A0MQR2;Q9BY42;A2A2L5	3;3;2;1	3;3;2;1	3;3;2;1	Protein RTF2 homolog	RTFDC1	tr|A0A0A0MQR2|A0A0A0MQR2_HUMAN Replication termination factor 2 OS=Homo sapiens OX=9606 GN=RTF2 PE=1 SV=1;sp|Q9BY42|RTF2_HUMAN Replication termination factor 2 OS=Homo sapiens OX=9606 GN=RTF2 PE=1 SV=3;tr|A2A2L5|A2A2L5_HUMAN Replication termination factor	142														21.5233	21.3434	21.1316	20.7795	21.2491	#DIV/0!	#DIV/0!	#DIV/0!	#DIV/0!	#DIV/0!	#DIV/0!	#DIV/0!	#DIV/0!	#DIV/0!	#DIV/0!	#DIV/0!	#DIV/0!	21.5233	21.2375	21.0143	-0.285844	-0.509049	0.223205
A0A0A0MQR7;P19388;A0A087WWX0;A0A087WVZ9;A0A087WVN5	A0A0A0MQR7;P19388;A0A087WWX0;A0A087WVZ9	5;5;4;4;2	5;5;4;4;2	5;5;4;4;2	DNA-directed RNA polymerases I, II, and III subunit RPABC1	POLR2E	tr|A0A0A0MQR7|A0A0A0MQR7_HUMAN DNA-directed RNA polymerase II subunit E OS=Homo sapiens OX=9606 GN=POLR2E PE=1 SV=1;sp|P19388|RPAB1_HUMAN DNA-directed RNA polymerases I, II, and III subunit RPABC1 OS=Homo sapiens OX=9606 GN=POLR2E PE=1 SV=4;tr|A0A087WWX0|A	143	22.3319				22.1302	22.0316	22.5146	22.8083		22.2764	22.5124	22.1059	22.3911	22.3991	22.6089	22.0127		22.0769	22.3319	#DIV/0!	22.0809	#DIV/0!	-0.250981	#DIV/0!	22.6614	22.2764	22.3092	-0.385008	-0.352231	-0.0327773	22.3951	22.3108	22.0769	-0.0843258	-0.3182	0.233874
A0A0A0MQS1;Q53H96;B5MD87;F8WEI0	A0A0A0MQS1;Q53H96;B5MD87	4;4;2;1	4;4;2;1	4;4;2;1	Pyrroline-5-carboxylate reductase;Pyrroline-5-carboxylate reductase 3	PYCRL	tr|A0A0A0MQS1|A0A0A0MQS1_HUMAN Pyrroline-5-carboxylate reductase OS=Homo sapiens OX=9606 GN=PYCR3 PE=1 SV=1;sp|Q53H96|P5CR3_HUMAN Pyrroline-5-carboxylate reductase 3 OS=Homo sapiens OX=9606 GN=PYCR3 PE=1 SV=3;tr|B5MD87|B5MD87_HUMAN Pyrroline-5-carboxylate	144	22.4358	22.175	21.8998	21.9735	22.3057	22.0736	21.3917			22.2829			22.7022	22.9595	23.3479	22.9431	22.4827	23.2028	22.3054	21.9366	22.1897	-0.368762	-0.115736	-0.253027	21.3917	22.2829	#DIV/0!	0.891176	#DIV/0!	#DIV/0!	22.8308	23.1455	22.8428	0.31463	0.011947	0.302683
A0A0A0MQT0	A0A0A0MQT0	13	1	1		RBP1	tr|A0A0A0MQT0|A0A0A0MQT0_HUMAN Retinol binding protein 1, cellular OS=Homo sapiens OX=9606 GN=RBP1 PE=1 SV=1	145																		21.4381	#DIV/0!	#DIV/0!	#DIV/0!	#DIV/0!	#DIV/0!	#DIV/0!	#DIV/0!	#DIV/0!	#DIV/0!	#DIV/0!	#DIV/0!	#DIV/0!	#DIV/0!	#DIV/0!	21.4381	#DIV/0!	#DIV/0!	#DIV/0!
A0A0A0MQT4;Q5QP82	A0A0A0MQT4;Q5QP82	2;2	2;2	2;2	DDB1- and CUL4-associated factor 10	DCAF10	tr|A0A0A0MQT4|A0A0A0MQT4_HUMAN DDB1- and CUL4-associated factor 10 OS=Homo sapiens OX=9606 GN=DCAF10 PE=1 SV=1;sp|Q5QP82|DCA10_HUMAN DDB1- and CUL4-associated factor 10 OS=Homo sapiens OX=9606 GN=DCAF10 PE=1 SV=1	146													20.0628	20.6096	20.6788	21.0338	21.2956	20.9004	#DIV/0!	#DIV/0!	#DIV/0!	#DIV/0!	#DIV/0!	#DIV/0!	#DIV/0!	#DIV/0!	#DIV/0!	#DIV/0!	#DIV/0!	#DIV/0!	20.3362	20.8563	21.098	0.520169	0.761842	-0.241673
U3KQC1;K7EIR0;A0A0A0MQU0;Q9BV38;K7EML4	U3KQC1;K7EIR0;A0A0A0MQU0;Q9BV38	4;4;4;4;1	4;4;4;4;1	4;4;4;4;1	WD repeat-containing protein 18	WDR18	tr|U3KQC1|U3KQC1_HUMAN WD repeat-containing protein 18 (Fragment) OS=Homo sapiens OX=9606 GN=WDR18 PE=1 SV=1;tr|K7EIR0|K7EIR0_HUMAN WD repeat-containing protein 18 OS=Homo sapiens OX=9606 GN=WDR18 PE=1 SV=1;tr|A0A0A0MQU0|A0A0A0MQU0_HUMAN WD repeat-containi	147	21.297						20.99	21.4594		23.1812		20.6862		20.2914	20.2351	20.1904	19.7806		21.297	#DIV/0!	#DIV/0!	#DIV/0!	#DIV/0!	#DIV/0!	21.2247	23.1812	20.6862	1.95647	-0.538507	2.49498	20.2914	20.2128	19.7806	-0.0786602	-0.510852	0.432192
H7C3V9;H7C277;A0A0A0MQU4;Q96I15;H7C1N7;C9JNL5;H7C4A1	H7C3V9;H7C277;A0A0A0MQU4;Q96I15;H7C1N7	4;4;4;4;3;1;1	4;4;4;4;3;1;1	4;4;4;4;3;1;1	Selenocysteine lyase	SCLY	tr|H7C3V9|H7C3V9_HUMAN Selenocysteine lyase (Fragment) OS=Homo sapiens OX=9606 GN=SCLY PE=1 SV=1;tr|H7C277|H7C277_HUMAN Selenocysteine lyase (Fragment) OS=Homo sapiens OX=9606 GN=SCLY PE=1 SV=1;tr|A0A0A0MQU4|A0A0A0MQU4_HUMAN Selenocysteine lyase OS=Homo sa	148													20.8927	21.0499	21.4622	21.411	21.1616	21.295	#DIV/0!	#DIV/0!	#DIV/0!	#DIV/0!	#DIV/0!	#DIV/0!	#DIV/0!	#DIV/0!	#DIV/0!	#DIV/0!	#DIV/0!	#DIV/0!	20.9713	21.4366	21.2283	0.46526	0.256938	0.208322
P28845;A0A0A0MQV1;A0A087WU76	P28845;A0A0A0MQV1	4;4;1	4;4;1	4;4;1	Corticosteroid 11-beta-dehydrogenase isozyme 1	HSD11B1	sp|P28845|DHI1_HUMAN Corticosteroid 11-beta-dehydrogenase isozyme 1 OS=Homo sapiens OX=9606 GN=HSD11B1 PE=1 SV=3;tr|A0A0A0MQV1|A0A0A0MQV1_HUMAN Corticosteroid 11-beta-dehydrogenase isozyme 1 (Fragment) OS=Homo sapiens OX=9606 GN=HSD11B1 PE=1 SV=6	149	21.8525	22.4139	21.7898	22.6574	21.8159	21.4841	21.9005	20.8402	21.1866	22.3283	22.2746	22.0521							22.1332	22.2236	21.65	0.0903884	-0.483187	0.573575	21.3703	21.7575	22.1633	0.38716	0.793001	-0.405841	#DIV/0!	#DIV/0!	#DIV/0!	#DIV/0!	#DIV/0!	#DIV/0!
A0A0A0MQW0;A0A0A0MR39;Q9P2K5;A0A087WWC8;A0A087WUT0	A0A0A0MQW0;A0A0A0MR39;Q9P2K5;A0A087WWC8;A0A087WUT0	2;2;2;1;1	2;2;2;1;1	2;2;2;1;1	Myelin expression factor 2	MYEF2	tr|A0A0A0MQW0|A0A0A0MQW0_HUMAN Myelin expression factor 2 OS=Homo sapiens OX=9606 GN=MYEF2 PE=1 SV=1;tr|A0A0A0MR39|A0A0A0MR39_HUMAN Myelin expression factor 2 OS=Homo sapiens OX=9606 GN=MYEF2 PE=1 SV=1;sp|Q9P2K5|MYEF2_HUMAN Myelin expression factor 2 OS=Ho	150																	20.365		#DIV/0!	#DIV/0!	#DIV/0!	#DIV/0!	#DIV/0!	#DIV/0!	#DIV/0!	#DIV/0!	#DIV/0!	#DIV/0!	#DIV/0!	#DIV/0!	#DIV/0!	#DIV/0!	20.365	#DIV/0!	#DIV/0!	#DIV/0!
A0A0A0MQW3;Q9UIV8;F8WE70;C9JL93;H7BZS9	A0A0A0MQW3;Q9UIV8;F8WE70	5;5;3;2;1	5;5;3;2;1	5;5;3;2;1	Serpin B13	SERPINB13	tr|A0A0A0MQW3|A0A0A0MQW3_HUMAN Serpin B13 OS=Homo sapiens OX=9606 GN=SERPINB13 PE=1 SV=1;sp|Q9UIV8|SPB13_HUMAN Serpin B13 OS=Homo sapiens OX=9606 GN=SERPINB13 PE=1 SV=2;tr|F8WE70|F8WE70_HUMAN Serpin B13 OS=Homo sapiens OX=9606 GN=SERPINB13 PE=1 SV=1	151		22.025	23.6743	21.6065		22.4237			22.3808										22.025	22.6404	22.4237	0.615434	0.398685	0.21675	#DIV/0!	22.3808	#DIV/0!	#DIV/0!	#DIV/0!	#DIV/0!	#DIV/0!	#DIV/0!	#DIV/0!	#DIV/0!	#DIV/0!	#DIV/0!
C9JP00;A0A0A0MQX8;Q9NR56;Q86VM6;H7C4T5;C9J4T8;B1AKI6;Q9NUK0;C9JCX1;H7C4Y1	C9JP00;A0A0A0MQX8;Q9NR56;Q86VM6;H7C4T5;C9J4T8;B1AKI6;Q9NUK0	6;6;6;5;4;3;3;3;1;1	6;6;6;5;4;3;3;3;1;1	3;3;3;2;1;1;1;1;0;0	Muscleblind-like protein 1;Muscleblind-like protein 3	MBNL1;MBNL3	tr|C9JP00|C9JP00_HUMAN Muscleblind-like protein 1 OS=Homo sapiens OX=9606 GN=MBNL1 PE=1 SV=1;tr|A0A0A0MQX8|A0A0A0MQX8_HUMAN Muscleblind-like protein 1 OS=Homo sapiens OX=9606 GN=MBNL1 PE=1 SV=1;sp|Q9NR56|MBNL1_HUMAN Muscleblind-like protein 1 OS=Homo sapie	152	26.0383	25.9708	26.4486	26.2356	25.8113	25.6473	25.8454	27.3295	27.7605	26.3041	26.0988	26.1421		21.0697	21.3551	21.2104	21.5795	20.7777	26.0045	26.3421	25.7293	0.337534	-0.275208	0.612743	26.5875	27.0323	26.1204	0.444799	-0.467061	0.91186	21.0697	21.2827	21.1786	0.213077	0.108939	0.104138
A0A0A0MR02;P45880;Q5JSD2;Q5JSD1;A2A3S1	A0A0A0MR02;P45880;Q5JSD2;Q5JSD1	10;10;6;6;3	10;10;6;6;3	10;10;6;6;3	Voltage-dependent anion-selective channel protein 2	VDAC2	tr|A0A0A0MR02|A0A0A0MR02_HUMAN Outer mitochondrial membrane protein porin 2 (Fragment) OS=Homo sapiens OX=9606 GN=VDAC2 PE=1 SV=1;sp|P45880|VDAC2_HUMAN Voltage-dependent anion-selective channel protein 2 OS=Homo sapiens OX=9606 GN=VDAC2 PE=1 SV=2;tr|Q5JSD2	153	27.7752	27.8333	26.8735	27.3173	26.8643	26.7125	27.4035	26.8002	26.8726	26.4747	26.9349	26.6827	25.8143	26.0448	24.9681	24.7507	25.3096	24.5084	27.8043	27.0954	26.7884	-0.708869	-1.01586	0.306996	27.1018	26.6736	26.8088	-0.428198	-0.293018	-0.13518	25.9295	24.8594	24.909	-1.07015	-1.02055	-0.0495949
H3BR38;H3BM50;H3BPU5;H3BR25;H3BPT1;H3BN58;H3BSZ4;A0A0A0MR05;Q9BVC4	H3BR38;H3BM50;H3BPU5;H3BR25;H3BPT1;H3BN58;H3BSZ4;A0A0A0MR05;Q9BVC4	1;1;1;1;1;1;1;1;1	1;1;1;1;1;1;1;1;1	1;1;1;1;1;1;1;1;1	Target of rapamycin complex subunit LST8	MLST8	tr|H3BR38|H3BR38_HUMAN Target of rapamycin complex subunit LST8 OS=Homo sapiens OX=9606 GN=MLST8 PE=1 SV=1;tr|H3BM50|H3BM50_HUMAN G protein beta subunit-like OS=Homo sapiens OX=9606 GN=MLST8 PE=1 SV=1;tr|H3BPU5|H3BPU5_HUMAN G protein beta subunit-like OS=H	154							20.463												#DIV/0!	#DIV/0!	#DIV/0!	#DIV/0!	#DIV/0!	#DIV/0!	20.463	#DIV/0!	#DIV/0!	#DIV/0!	#DIV/0!	#DIV/0!	#DIV/0!	#DIV/0!	#DIV/0!	#DIV/0!	#DIV/0!	#DIV/0!
P43378;A0A0A0MR09;H3BQT6	P43378;A0A0A0MR09	5;5;2	5;5;2	5;5;2	Tyrosine-protein phosphatase non-receptor type 9;Protein-tyrosine-phosphatase	PTPN9	sp|P43378|PTN9_HUMAN Tyrosine-protein phosphatase non-receptor type 9 OS=Homo sapiens OX=9606 GN=PTPN9 PE=1 SV=1;tr|A0A0A0MR09|A0A0A0MR09_HUMAN Tyrosine-protein phosphatase non-receptor type 9 OS=Homo sapiens OX=9606 GN=PTPN9 PE=1 SV=1	155	20.8383		20.0609		20.558	20.4391	19.4625				20.0729		20.1236	20.0334	20.163	19.9033	20.3176	20.6684	20.8383	20.0609	20.4985	-0.777388	-0.339783	-0.437605	19.4625	#DIV/0!	20.0729	#DIV/0!	0.610392	#DIV/0!	20.0785	20.0331	20.493	-0.045349	0.414504	-0.459853
A0A0A0MR27;J3QT39;Q49A88;C9JSI8	A0A0A0MR27;J3QT39;Q49A88	3;3;3;1	3;3;3;1	1;1;1;1	Coiled-coil domain-containing protein 14	CCDC14	tr|A0A0A0MR27|A0A0A0MR27_HUMAN Coiled-coil domain-containing protein 14 OS=Homo sapiens OX=9606 GN=CCDC14 PE=1 SV=1;tr|J3QT39|J3QT39_HUMAN Coiled-coil domain containing 14, isoform CRA_c OS=Homo sapiens OX=9606 GN=CCDC14 PE=1 SV=2;sp|Q49A88|CCD14_HUMAN Coi	156						19.473													#DIV/0!	#DIV/0!	19.473	#DIV/0!	#DIV/0!	#DIV/0!	#DIV/0!	#DIV/0!	#DIV/0!	#DIV/0!	#DIV/0!	#DIV/0!	#DIV/0!	#DIV/0!	#DIV/0!	#DIV/0!	#DIV/0!	#DIV/0!
A0A0A0MR33;G3V267;G3V5T0;A0A0C4DFM0;G3V4T6;G3V3B9;O43708	A0A0A0MR33;G3V267;G3V5T0;A0A0C4DFM0;G3V4T6;G3V3B9;O43708	2;2;2;2;2;1;1	2;2;2;2;2;1;1	2;2;2;2;2;1;1	Maleylacetoacetate isomerase	GSTZ1	tr|A0A0A0MR33|A0A0A0MR33_HUMAN Maleylacetoacetate isomerase OS=Homo sapiens OX=9606 GN=GSTZ1 PE=1 SV=1;tr|G3V267|G3V267_HUMAN Maleylacetoacetate isomerase OS=Homo sapiens OX=9606 GN=GSTZ1 PE=1 SV=1;tr|G3V5T0|G3V5T0_HUMAN Maleylacetoacetate isomerase OS=Hom	157													20.4433	20.0737	20.6933	20.6248	18.8801	20.2399	#DIV/0!	#DIV/0!	#DIV/0!	#DIV/0!	#DIV/0!	#DIV/0!	#DIV/0!	#DIV/0!	#DIV/0!	#DIV/0!	#DIV/0!	#DIV/0!	20.2585	20.659	19.56	0.400541	-0.698463	1.099
A0A0C4DG68;A0A0A0MR59;Q8TB72;C9JW01	A0A0C4DG68;A0A0A0MR59;Q8TB72	11;11;11;1	7;7;7;1	7;7;7;1	Pumilio homolog 2	PUM2	tr|A0A0C4DG68|A0A0C4DG68_HUMAN Pumilio homolog 2 (Fragment) OS=Homo sapiens OX=9606 GN=PUM2 PE=1 SV=1;tr|A0A0A0MR59|A0A0A0MR59_HUMAN Pumilio homolog 2 OS=Homo sapiens OX=9606 GN=PUM2 PE=1 SV=1;sp|Q8TB72|PUM2_HUMAN Pumilio homolog 2 OS=Homo sapiens OX=9606	158	22.3596		22.0354	22.1438	21.6925	21.754	21.6411	22.0916		22.6204	21.9753	22.2943	22.2421	22.0479	21.8764	21.7226	21.5772	21.9845	22.3596	22.0896	21.7232	-0.269953	-0.636329	0.366376	21.8664	22.6204	22.1348	0.754021	0.26844	0.485581	22.145	21.7995	21.7809	-0.345531	-0.364163	0.0186328
A0A0A0MR85;Q03013;A6NNT0	A0A0A0MR85;Q03013	10;9;2	1;1;1	1;1;1	Glutathione S-transferase Mu 4	GSTM4	tr|A0A0A0MR85|A0A0A0MR85_HUMAN Glutathione transferase OS=Homo sapiens OX=9606 GN=GSTM4 PE=1 SV=1;sp|Q03013|GSTM4_HUMAN Glutathione S-transferase Mu 4 OS=Homo sapiens OX=9606 GN=GSTM4 PE=1 SV=3	159																		15.3764	#DIV/0!	#DIV/0!	#DIV/0!	#DIV/0!	#DIV/0!	#DIV/0!	#DIV/0!	#DIV/0!	#DIV/0!	#DIV/0!	#DIV/0!	#DIV/0!	#DIV/0!	#DIV/0!	15.3764	#DIV/0!	#DIV/0!	#DIV/0!
A0A0A0MRA8;A0A0A0MSA4;A0A1B0GTF8;A0A0J9YW26;J3KT37;J3QS55;J3QS83;J3QRQ6;J3KS70;J3QLU5;J3QKY2;J3KRD1;J3QKK4;J3QR33	A0A0A0MRA8;A0A0A0MSA4;A0A1B0GTF8	31;27;19;8;7;4;3;2;2;2;2;2;2;2	2;2;0;0;0;2;0;2;2;2;2;2;2;2	0;0;0;0;0;0;0;0;0;0;0;0;0;0		EPB41L3	tr|A0A0A0MRA8|A0A0A0MRA8_HUMAN Band 4.1-like protein 3 OS=Homo sapiens OX=9606 GN=EPB41L3 PE=1 SV=1;tr|A0A0A0MSA4|A0A0A0MSA4_HUMAN Band 4.1-like protein 3 OS=Homo sapiens OX=9606 GN=EPB41L3 PE=1 SV=1;tr|A0A1B0GTF8|A0A1B0GTF8_HUMAN Band 4.1-like protein 3 O	160			23.6384				22.9133			23.4466									#DIV/0!	23.6384	#DIV/0!	#DIV/0!	#DIV/0!	#DIV/0!	22.9133	23.4466	#DIV/0!	0.533263	#DIV/0!	#DIV/0!	#DIV/0!	#DIV/0!	#DIV/0!	#DIV/0!	#DIV/0!	#DIV/0!
Q8WXG6;A0A0A0MRB5;F8W8U2	Q8WXG6;A0A0A0MRB5;F8W8U2	2;2;1	2;2;1	2;2;1	MAP kinase-activating death domain protein	MADD	sp|Q8WXG6|MADD_HUMAN MAP kinase-activating death domain protein OS=Homo sapiens OX=9606 GN=MADD PE=1 SV=2;tr|A0A0A0MRB5|A0A0A0MRB5_HUMAN MAP kinase-activating death domain protein OS=Homo sapiens OX=9606 GN=MADD PE=1 SV=1;tr|F8W8U2|F8W8U2_HUMAN MAP kinase-	161			19.4598	19.4813	19.6527		19.8735			19.5865		19.3684				19.6102	19.5507	19.4412	#DIV/0!	19.4705	19.6527	#DIV/0!	#DIV/0!	-0.182197	19.8735	19.5865	19.3684	-0.287069	-0.50514	0.218071	#DIV/0!	19.6102	19.4959	#DIV/0!	#DIV/0!	0.114268
A0A0A0MSK4;A0A0A0MRC4;Q86YR5;A0A087WVF5	A0A0A0MSK4;A0A0A0MRC4;Q86YR5;A0A087WVF5	10;10;10;6	10;10;10;6	10;10;10;6	G-protein-signaling modulator 1	GPSM1	tr|A0A0A0MSK4|A0A0A0MSK4_HUMAN G-protein-signaling modulator 1 OS=Homo sapiens OX=9606 GN=GPSM1 PE=1 SV=1;tr|A0A0A0MRC4|A0A0A0MRC4_HUMAN G-protein-signaling modulator 1 OS=Homo sapiens OX=9606 GN=GPSM1 PE=1 SV=2;sp|Q86YR5|GPSM1_HUMAN G-protein-signaling mo	162							21.4201						22.327	22.389	22.9485	22.573	22.5494	22.4181	#DIV/0!	#DIV/0!	#DIV/0!	#DIV/0!	#DIV/0!	#DIV/0!	21.4201	#DIV/0!	#DIV/0!	#DIV/0!	#DIV/0!	#DIV/0!	22.358	22.7608	22.4838	0.4028	0.125758	0.277042
H0YBF7;A0A0A0MRE5;Q9ULH1;H0YBM4	H0YBF7;A0A0A0MRE5;Q9ULH1;H0YBM4	5;5;5;3	3;3;3;3	3;3;3;3	Arf-GAP with SH3 domain, ANK repeat and PH domain-containing protein 1	ASAP1	tr|H0YBF7|H0YBF7_HUMAN Arf-GAP with SH3 domain, ANK repeat and PH domain-containing protein 1 (Fragment) OS=Homo sapiens OX=9606 GN=ASAP1 PE=1 SV=1;tr|A0A0A0MRE5|A0A0A0MRE5_HUMAN Arf-GAP with SH3 domain, ANK repeat and PH domain-containing protein 1 OS=Hom	163									20.6969										#DIV/0!	#DIV/0!	#DIV/0!	#DIV/0!	#DIV/0!	#DIV/0!	#DIV/0!	20.6969	#DIV/0!	#DIV/0!	#DIV/0!	#DIV/0!	#DIV/0!	#DIV/0!	#DIV/0!	#DIV/0!	#DIV/0!	#DIV/0!
A0A0A0MRF6;Q99996;A0A0A0MRE9;A0A087WX84;A0A6I8PUA5;H7BYL6;A0A6I8PUD8;H7BZV6;A0A2R8Y590;Q6PJH3	A0A0A0MRF6;Q99996;A0A0A0MRE9	20;20;16;8;8;7;5;2;2;2	20;20;16;8;8;7;5;2;2;2	20;20;16;8;8;7;5;2;2;2	A-kinase anchor protein 9	AKAP9	tr|A0A0A0MRF6|A0A0A0MRF6_HUMAN A-kinase anchor protein 9 OS=Homo sapiens OX=9606 GN=AKAP9 PE=1 SV=1;sp|Q99996|AKAP9_HUMAN A-kinase anchor protein 9 OS=Homo sapiens OX=9606 GN=AKAP9 PE=1 SV=4;tr|A0A0A0MRE9|A0A0A0MRE9_HUMAN A-kinase anchor protein 9 OS=Homo	164							22.4977				22.1108		23.4701	23.0076	23.1056	23.3807	23.1664	23.0493	#DIV/0!	#DIV/0!	#DIV/0!	#DIV/0!	#DIV/0!	#DIV/0!	22.4977	#DIV/0!	22.1108	#DIV/0!	-0.386941	#DIV/0!	23.2389	23.2432	23.1079	0.00429339	-0.130977	0.13527
A0A0A0MRG8;Q16611	A0A0A0MRG8;Q16611	2;2	2;2	2;2	Bcl-2 homologous antagonist/killer	BAK1	tr|A0A0A0MRG8|A0A0A0MRG8_HUMAN Bcl-2 homologous antagonist/killer OS=Homo sapiens OX=9606 GN=BAK1 PE=1 SV=1;sp|Q16611|BAK_HUMAN Bcl-2 homologous antagonist/killer OS=Homo sapiens OX=9606 GN=BAK1 PE=1 SV=1	165														20.1923	20.3216	19.9559	19.5167		#DIV/0!	#DIV/0!	#DIV/0!	#DIV/0!	#DIV/0!	#DIV/0!	#DIV/0!	#DIV/0!	#DIV/0!	#DIV/0!	#DIV/0!	#DIV/0!	20.1923	20.1387	19.5167	-0.0535849	-0.675613	0.622028
A0A0A0MRH3;Q9Y2W7	A0A0A0MRH3;Q9Y2W7	1;1	1;1	1;1	Calsenilin	KCNIP3	tr|A0A0A0MRH3|A0A0A0MRH3_HUMAN Calsenilin OS=Homo sapiens OX=9606 GN=KCNIP3 PE=1 SV=1;sp|Q9Y2W7|CSEN_HUMAN Calsenilin OS=Homo sapiens OX=9606 GN=KCNIP3 PE=1 SV=1	166									19.2928										#DIV/0!	#DIV/0!	#DIV/0!	#DIV/0!	#DIV/0!	#DIV/0!	#DIV/0!	19.2928	#DIV/0!	#DIV/0!	#DIV/0!	#DIV/0!	#DIV/0!	#DIV/0!	#DIV/0!	#DIV/0!	#DIV/0!	#DIV/0!
A0A0A0MRI1;Q8IXQ4	A0A0A0MRI1;Q8IXQ4	2;2	2;2	2;2	GPALPP motifs-containing protein 1	GPALPP1	tr|A0A0A0MRI1|A0A0A0MRI1_HUMAN GPALPP motifs-containing protein 1 OS=Homo sapiens OX=9606 GN=GPALPP1 PE=1 SV=1;sp|Q8IXQ4|GPAM1_HUMAN GPALPP motifs-containing protein 1 OS=Homo sapiens OX=9606 GN=GPALPP1 PE=1 SV=1	167													20.4966			20.1968			#DIV/0!	#DIV/0!	#DIV/0!	#DIV/0!	#DIV/0!	#DIV/0!	#DIV/0!	#DIV/0!	#DIV/0!	#DIV/0!	#DIV/0!	#DIV/0!	20.4966	20.1968	#DIV/0!	-0.299815	#DIV/0!	#DIV/0!
A0A0A0MRI2;Q9UNH7;G3V5X9;H0YJF8;G3V4Z5;G3V5U2;Q86XE0;G3V2U1	A0A0A0MRI2;Q9UNH7;G3V5X9	10;10;6;3;3;2;2;1	9;9;5;2;2;2;2;0	9;9;5;2;2;2;2;0	Sorting nexin-6;Sorting nexin-6, N-terminally processed	SNX6	tr|A0A0A0MRI2|A0A0A0MRI2_HUMAN Sorting nexin OS=Homo sapiens OX=9606 GN=SNX6 PE=1 SV=1;sp|Q9UNH7|SNX6_HUMAN Sorting nexin-6 OS=Homo sapiens OX=9606 GN=SNX6 PE=1 SV=1;tr|G3V5X9|G3V5X9_HUMAN Sorting nexin-6 (Fragment) OS=Homo sapiens OX=9606 GN=SNX6 PE=1 SV=	168	22.6865	22.6607	22.459	22.5851	23.1017	22.5076	23.5216	22.5513	23.1677	22.4969	23.6254	23.4381	22.6521	23.1019	22.7985	22.8155	23.0259	23.4772	22.6736	22.522	22.8047	-0.151564	0.131067	-0.282631	23.0364	22.8323	23.5318	-0.204113	0.495329	-0.699442	22.877	22.807	23.2515	-0.0699543	0.374553	-0.444507
A0A0A0MRJ3;Q8NEY1;H0Y6F6;H7BZD9	A0A0A0MRJ3;Q8NEY1;H0Y6F6	6;6;4;1	6;6;4;1	6;6;4;1	Neuron navigator 1	NAV1	tr|A0A0A0MRJ3|A0A0A0MRJ3_HUMAN Neuron navigator 1 OS=Homo sapiens OX=9606 GN=NAV1 PE=1 SV=1;sp|Q8NEY1|NAV1_HUMAN Neuron navigator 1 OS=Homo sapiens OX=9606 GN=NAV1 PE=1 SV=2;tr|H0Y6F6|H0Y6F6_HUMAN Neuron navigator 1 (Fragment) OS=Homo sapiens OX=9606 GN=NA	169			21.3293		22.1922	21.7487		21.8867		22.0519	22.0185	21.8058	21.3349	21.6793	21.787	21.8271	21.9006	21.4444	#DIV/0!	21.3293	21.9704	#DIV/0!	#DIV/0!	-0.641151	21.8867	22.0519	21.9121	0.165155	0.0254019	0.139753	21.5071	21.8071	21.6725	0.299908	0.165366	0.134542
F6S8N6;A0A0A0MRJ6;P22061;A0A3F2YNX8;C9J0F2;F8WDT3;F8WAV5;F8WAX2;H7C4X2	F6S8N6;A0A0A0MRJ6;P22061;A0A3F2YNX8	16;16;16;14;5;3;3;3;1	16;16;16;14;5;3;3;3;1	16;16;16;14;5;3;3;3;1	Protein-L-isoaspartate O-methyltransferase;Protein-L-isoaspartate(D-aspartate) O-methyltransferase	PCMT1	tr|F6S8N6|F6S8N6_HUMAN Protein-L-isoaspartate(D-aspartate) O-methyltransferase OS=Homo sapiens OX=9606 GN=PCMT1 PE=1 SV=1;tr|A0A0A0MRJ6|A0A0A0MRJ6_HUMAN Protein-L-isoaspartate O-methyltransferase OS=Homo sapiens OX=9606 GN=PCMT1 PE=1 SV=1;sp|P22061|PIMT_HU	170	24.8969	25.0729	25.2047	24.6925	24.4572	23.0991	25.4283	24.867	24.1507	25.076	24.995	25.1059	26.74	27.4187	27.4155	27.3727	27.2178	27.265	24.9849	24.9486	23.7781	-0.0362698	-1.20675	1.17048	25.1476	24.6134	25.0504	-0.534238	-0.0971777	-0.43706	27.0793	27.3941	27.2414	0.314757	0.162078	0.152678
F8W895;A0A0A0MRK1;E9PAV9;Q5T3I0	F8W895;A0A0A0MRK1;E9PAV9;Q5T3I0	1;1;1;1	1;1;1;1	1;1;1;1	G patch domain-containing protein 4	GPATCH4	tr|F8W895|F8W895_HUMAN G patch domain-containing protein 4 (Fragment) OS=Homo sapiens OX=9606 GN=GPATCH4 PE=1 SV=1;tr|A0A0A0MRK1|A0A0A0MRK1_HUMAN G patch domain-containing protein 4 OS=Homo sapiens OX=9606 GN=GPATCH4 PE=1 SV=1;tr|E9PAV9|E9PAV9_HUMAN G patc	171									20.7449										#DIV/0!	#DIV/0!	#DIV/0!	#DIV/0!	#DIV/0!	#DIV/0!	#DIV/0!	20.7449	#DIV/0!	#DIV/0!	#DIV/0!	#DIV/0!	#DIV/0!	#DIV/0!	#DIV/0!	#DIV/0!	#DIV/0!	#DIV/0!
A0A0A0MRM2;Q86VF7	A0A0A0MRM2;Q86VF7	1;1	1;1	1;1	Nebulin-related-anchoring protein	NRAP	tr|A0A0A0MRM2|A0A0A0MRM2_HUMAN Nebulin-related-anchoring protein OS=Homo sapiens OX=9606 GN=NRAP PE=1 SV=1;sp|Q86VF7|NRAP_HUMAN Nebulin-related-anchoring protein OS=Homo sapiens OX=9606 GN=NRAP PE=1 SV=2	172																		18.2795	#DIV/0!	#DIV/0!	#DIV/0!	#DIV/0!	#DIV/0!	#DIV/0!	#DIV/0!	#DIV/0!	#DIV/0!	#DIV/0!	#DIV/0!	#DIV/0!	#DIV/0!	#DIV/0!	18.2795	#DIV/0!	#DIV/0!	#DIV/0!
A0A0A0MRM8;A0A1Y0BRN3;E7EW20;Q9UM54;A0A590UJ40;A0A590UKB0;A0A590UJ75;A0A590UK22;A0A590UK86;A0A590UK71;A0A5F9ZI03;Q5JVM0;A0A590UJW9	A0A0A0MRM8;A0A1Y0BRN3;E7EW20;Q9UM54;A0A590UJ40;A0A590UKB0;A0A590UJ75;A0A590UK22;A0A590UK86;A0A590UK71;A0A5F9ZI03	38;37;37;37;36;28;28;26;20;19;19;4;3	38;37;37;37;36;28;28;26;20;19;19;4;3	10;9;9;9;8;0;0;0;0;0;0;4;0	Unconventional myosin-VI	MYO6	tr|A0A0A0MRM8|A0A0A0MRM8_HUMAN Unconventional myosin-6 OS=Homo sapiens OX=9606 GN=MYO6 PE=1 SV=1;tr|A0A1Y0BRN3|A0A1Y0BRN3_HUMAN Unconventional myosin-6 OS=Homo sapiens OX=9606 GN=MYO6 PE=1 SV=1;tr|E7EW20|E7EW20_HUMAN Unconventional myosin-6 OS=Homo sapiens	173	21.9275	19.408	21.6797		21.6796	20.4974	22.8493	20.6624	21.5811	22.0191	20.8779	21.8461	25.0216	25.855	25.5627	26.002	25.4577	26.0275	20.6678	21.6797	21.0885	1.01198	0.420707	0.59127	21.7559	21.8001	21.362	0.0442616	-0.393883	0.438145	25.4383	25.7823	25.7426	0.34407	0.304319	0.0397511
A0A0A0MRM9;Q14978;S4R349;S4R402;S4R3C2	A0A0A0MRM9;Q14978	8;8;3;2;1	8;8;3;2;1	6;6;1;0;1	Nucleolar and coiled-body phosphoprotein 1	NOLC1	tr|A0A0A0MRM9|A0A0A0MRM9_HUMAN Nucleolar and coiled-body phosphoprotein 1 (Fragment) OS=Homo sapiens OX=9606 GN=NOLC1 PE=1 SV=1;sp|Q14978|NOLC1_HUMAN Nucleolar and coiled-body phosphoprotein 1 OS=Homo sapiens OX=9606 GN=NOLC1 PE=1 SV=2	174	24.4004	24.2394	22.6616	23.2463	23.4467	22.7982	24.4623	25.5606	24.6349	25.0473	23.4387	23.6119	24.173	23.8479	24.219	23.8483	23.5042	23.5177	24.3199	22.9539	23.1225	-1.36598	-1.19743	-0.168557	25.0115	24.8411	23.5253	-0.17038	-1.48617	1.31579	24.0105	24.0336	23.511	0.0231608	-0.499514	0.522675
A0A0A0MRP0;Q8IWC1	A0A0A0MRP0;Q8IWC1	5;5	5;5	5;5	MAP7 domain-containing protein 3	MAP7D3	tr|A0A0A0MRP0|A0A0A0MRP0_HUMAN MAP7 domain-containing protein 3 (Fragment) OS=Homo sapiens OX=9606 GN=MAP7D3 PE=1 SV=1;sp|Q8IWC1|MA7D3_HUMAN MAP7 domain-containing protein 3 OS=Homo sapiens OX=9606 GN=MAP7D3 PE=1 SV=2	175					22.4855		22.0841	22.6093		23.0101	22.4462	22.0122							#DIV/0!	#DIV/0!	22.4855	#DIV/0!	#DIV/0!	#DIV/0!	22.3467	23.0101	22.2292	0.663377	-0.117497	0.780874	#DIV/0!	#DIV/0!	#DIV/0!	#DIV/0!	#DIV/0!	#DIV/0!
A0A0A0MRR7;P09234	A0A0A0MRR7;P09234	1;1	1;1	1;1	U1 small nuclear ribonucleoprotein C	SNRPC	tr|A0A0A0MRR7|A0A0A0MRR7_HUMAN U1 small nuclear ribonucleoprotein C OS=Homo sapiens OX=9606 GN=SNRPC PE=1 SV=1;sp|P09234|RU1C_HUMAN U1 small nuclear ribonucleoprotein C OS=Homo sapiens OX=9606 GN=SNRPC PE=1 SV=1	176							22.5982												#DIV/0!	#DIV/0!	#DIV/0!	#DIV/0!	#DIV/0!	#DIV/0!	22.5982	#DIV/0!	#DIV/0!	#DIV/0!	#DIV/0!	#DIV/0!	#DIV/0!	#DIV/0!	#DIV/0!	#DIV/0!	#DIV/0!	#DIV/0!
A0A0C4DG97;A0A0A0MRS5;F8W946;Q9BXM9;Q8N450;C9JD05	A0A0C4DG97;A0A0A0MRS5;F8W946;Q9BXM9;Q8N450;C9JD05	10;10;10;10;8;8	10;10;10;10;8;8	10;10;10;10;8;8	FSD1-like protein	FSD1L	tr|A0A0C4DG97|A0A0C4DG97_HUMAN FSD1-like protein OS=Homo sapiens OX=9606 GN=FSD1L PE=1 SV=1;tr|A0A0A0MRS5|A0A0A0MRS5_HUMAN FSD1-like protein OS=Homo sapiens OX=9606 GN=FSD1L PE=1 SV=1;tr|F8W946|F8W946_HUMAN FSD1-like protein OS=Homo sapiens OX=9606 GN=FSD1	177													22.5818	22.8514	23.2071	23.1145	22.9226	23.085	#DIV/0!	#DIV/0!	#DIV/0!	#DIV/0!	#DIV/0!	#DIV/0!	#DIV/0!	#DIV/0!	#DIV/0!	#DIV/0!	#DIV/0!	#DIV/0!	22.7166	23.1608	23.0038	0.444189	0.287163	0.157026
B6VEX4;A0A0A0MRT6;Q8IZP0	B6VEX4;A0A0A0MRT6;Q8IZP0	8;8;8	8;8;8	5;5;5	Abl interactor 1	ABI1	tr|B6VEX4|B6VEX4_HUMAN Abl interactor 1 OS=Homo sapiens OX=9606 GN=ABI1 PE=1 SV=1;tr|A0A0A0MRT6|A0A0A0MRT6_HUMAN Abl interactor 1 OS=Homo sapiens OX=9606 GN=ABI1 PE=1 SV=1;sp|Q8IZP0|ABI1_HUMAN Abl interactor 1 OS=Homo sapiens OX=9606 GN=ABI1 PE=1 SV=4	178			21.5956	21.331	22.0495		22.7765			21.6904	22.0442	22.4979	22.4701	22.7698	22.4671	22.2488	22.028	22.4506	#DIV/0!	21.4633	22.0495	#DIV/0!	#DIV/0!	-0.586229	22.7765	21.6904	22.271	-1.08611	-0.505459	-0.580654	22.6199	22.3579	22.2393	-0.261996	-0.380605	0.11861
B4DZ84;D3DX48;A0A0A0MRU0;A0A0D9SFF8;D3DX49;A0A0C4DH75;Q14168;E5RI47;A0A087WVY2;A0A087X0C7;E5RK50;E5RJK0;E5RK44;E5RI32;E5RIU3	B4DZ84;D3DX48;A0A0A0MRU0;A0A0D9SFF8;D3DX49;A0A0C4DH75;Q14168	9;9;9;9;9;9;9;4;3;1;1;1;1;1;1	9;9;9;9;9;9;9;4;3;1;1;1;1;1;1	8;8;8;8;8;8;8;4;3;1;1;1;1;1;1	MAGUK p55 subfamily member 2	MPP2	tr|B4DZ84|B4DZ84_HUMAN MAGUK p55 subfamily member 2 OS=Homo sapiens OX=9606 GN=MPP2 PE=1 SV=1;tr|D3DX48|D3DX48_HUMAN MAGUK p55 subfamily member 2 OS=Homo sapiens OX=9606 GN=MPP2 PE=1 SV=1;tr|A0A0A0MRU0|A0A0A0MRU0_HUMAN MAGUK p55 subfamily member 2 OS=Homo	179							22.4259						23.2828	22.6844	23.2525	22.8779	22.7229	22.8989	#DIV/0!	#DIV/0!	#DIV/0!	#DIV/0!	#DIV/0!	#DIV/0!	22.4259	#DIV/0!	#DIV/0!	#DIV/0!	#DIV/0!	#DIV/0!	22.9836	23.0652	22.8109	0.0816423	-0.172682	0.254324
Q9P2S5;A0A0A0MRV3;Q5T0D5	Q9P2S5;A0A0A0MRV3;Q5T0D5	2;2;1	2;2;1	2;2;1	WD repeat-containing protein WRAP73	WRAP73	sp|Q9P2S5|WRP73_HUMAN WD repeat-containing protein WRAP73 OS=Homo sapiens OX=9606 GN=WRAP73 PE=1 SV=1;tr|A0A0A0MRV3|A0A0A0MRV3_HUMAN WD repeat domain 8, isoform CRA_c OS=Homo sapiens OX=9606 GN=WRAP73 PE=1 SV=1;tr|Q5T0D5|Q5T0D5_HUMAN WD repeat-containing p	180				20.7194	20.8845	20.9432					19.617								#DIV/0!	20.7194	20.9139	#DIV/0!	#DIV/0!	-0.194434	#DIV/0!	#DIV/0!	19.617	#DIV/0!	#DIV/0!	#DIV/0!	#DIV/0!	#DIV/0!	#DIV/0!	#DIV/0!	#DIV/0!	#DIV/0!
B1AM48;A0A0A0MRX1;Q12926;C9JB16;A0A494C173;A0A494C015;A0A494C1D9;A0A494C0F8;B1APY9;A0A494C147;A0A0R4J2E6;P26378	B1AM48;A0A0A0MRX1;Q12926;C9JB16;A0A494C173;A0A494C015;A0A494C1D9;A0A494C0F8;B1APY9;A0A494C147;A0A0R4J2E6;P26378	3;3;3;2;2;2;2;2;2;2;2;2	2;2;2;2;1;1;1;1;1;1;1;1	2;2;2;2;1;1;1;1;1;1;1;1	ELAV-like protein;ELAV-like protein 2;ELAV-like protein 4	ELAVL2;ELAVL4	tr|B1AM48|B1AM48_HUMAN ELAV-like protein (Fragment) OS=Homo sapiens OX=9606 GN=ELAVL2 PE=1 SV=1;tr|A0A0A0MRX1|A0A0A0MRX1_HUMAN ELAV-like protein OS=Homo sapiens OX=9606 GN=ELAVL2 PE=1 SV=1;sp|Q12926|ELAV2_HUMAN ELAV-like protein 2 OS=Homo sapiens OX=9606 G	181													20.3673	20.4374	20.5112				#DIV/0!	#DIV/0!	#DIV/0!	#DIV/0!	#DIV/0!	#DIV/0!	#DIV/0!	#DIV/0!	#DIV/0!	#DIV/0!	#DIV/0!	#DIV/0!	20.4023	20.5112	#DIV/0!	0.108901	#DIV/0!	#DIV/0!
E7EMV7;A0A0A0MRZ4;Q15025;H0YC17;E7EW15	E7EMV7;A0A0A0MRZ4;Q15025;H0YC17	3;3;3;2;1	3;3;3;2;1	3;3;3;2;1	TNFAIP3-interacting protein 1	TNIP1	tr|E7EMV7|E7EMV7_HUMAN TNFAIP3-interacting protein 1 OS=Homo sapiens OX=9606 GN=TNIP1 PE=1 SV=1;tr|A0A0A0MRZ4|A0A0A0MRZ4_HUMAN TNFAIP3-interacting protein 1 OS=Homo sapiens OX=9606 GN=TNIP1 PE=1 SV=1;sp|Q15025|TNIP1_HUMAN TNFAIP3-interacting protein 1 OS=H	182	23.071	22.7362	21.5204	21.9575	21.7695		20.858	21.2869	21.5992	21.1479	21.8743		20.5102	20.5251	20.6741	20.6452		20.8769	22.9036	21.739	21.7695	-1.16463	-1.13409	-0.0305419	21.0724	21.3736	21.8743	0.301114	0.801807	-0.500693	20.5176	20.6596	20.8769	0.142017	0.359259	-0.217242
P01857;A0A0A0MS08;A0A0A0MS07	P01857;A0A0A0MS08;A0A0A0MS07	10;10;7	10;10;7	4;4;3	Ig gamma-1 chain C region	IGHG1	sp|P01857|IGHG1_HUMAN Immunoglobulin heavy constant gamma 1 OS=Homo sapiens OX=9606 GN=IGHG1 PE=1 SV=1;tr|A0A0A0MS08|A0A0A0MS08_HUMAN Immunoglobulin heavy constant gamma 1 (Fragment) OS=Homo sapiens OX=9606 GN=IGHG1 PE=1 SV=1;tr|A0A0A0MS07|A0A0A0MS07_HUMAN	183	21.0247	21.8792	24.9751	21.8631	21.5603	28.389	23.0008	22.6828	25.8156	23.6175	21.3898	24.7549	23.0035	18.9697	21.1697	19.2227	22.8843	19.3762	21.4519	23.4191	24.9747	1.96716	3.52275	-1.55559	22.8418	24.7165	23.0723	1.87476	0.230552	1.64421	20.9866	20.1962	21.1303	-0.790414	0.143691	-0.934104
E7EQ01;E7EVN1;E7ETB7;E7EQ06;A0A0A0MS31;Q14790	E7EQ01;E7EVN1;E7ETB7;E7EQ06;A0A0A0MS31;Q14790	2;2;2;2;2;2	2;2;2;2;2;2	2;2;2;2;2;2	Caspase-8;Caspase-8 subunit p18;Caspase-8 subunit p10	CASP8	tr|E7EQ01|E7EQ01_HUMAN Caspase-8 (Fragment) OS=Homo sapiens OX=9606 GN=CASP8 PE=1 SV=1;tr|E7EVN1|E7EVN1_HUMAN Caspase-8 (Fragment) OS=Homo sapiens OX=9606 GN=CASP8 PE=1 SV=1;tr|E7ETB7|E7ETB7_HUMAN Caspase-8 (Fragment) OS=Homo sapiens OX=9606 GN=CASP8 PE=1	184																		19.0822	#DIV/0!	#DIV/0!	#DIV/0!	#DIV/0!	#DIV/0!	#DIV/0!	#DIV/0!	#DIV/0!	#DIV/0!	#DIV/0!	#DIV/0!	#DIV/0!	#DIV/0!	#DIV/0!	19.0822	#DIV/0!	#DIV/0!	#DIV/0!
A0A6I8PIQ6;A0A0A0MS45;J3KNI1;Q9H9E3;J3KRB5;H3BMV9;J3QLW1;E9PRT5;H3BSD2	A0A6I8PIQ6;A0A0A0MS45;J3KNI1;Q9H9E3	8;8;8;8;2;2;1;1;1	8;8;8;8;2;2;1;1;1	8;8;8;8;2;2;1;1;1	Conserved oligomeric Golgi complex subunit 4	COG4	tr|A0A6I8PIQ6|A0A6I8PIQ6_HUMAN Component of oligomeric Golgi complex 4 OS=Homo sapiens OX=9606 GN=COG4 PE=1 SV=1;tr|A0A0A0MS45|A0A0A0MS45_HUMAN Component of oligomeric Golgi complex 4 OS=Homo sapiens OX=9606 GN=COG4 PE=1 SV=1;tr|J3KNI1|J3KNI1_HUMAN Compone	185	22.0317	22.5092	22.0977	22.7281	22.7461	22.4377	21.7293	22.0997	22.5227	21.956	22.2209	22.2258	21.9776	21.4554	21.8876	21.4355	21.7938	21.7316	22.2704	22.4129	22.5919	0.142455	0.321503	-0.179048	21.9145	22.2394	22.2233	0.324896	0.308825	0.0160703	21.7165	21.6615	21.7627	-0.0549367	0.0462294	-0.101166
A0A0A0MS51;A0A0A0MT01;P06396;A0A0U1RQL8	A0A0A0MS51;A0A0A0MT01;P06396	28;28;28;4	28;28;28;4	10;10;10;0	Gelsolin	GSN	tr|A0A0A0MS51|A0A0A0MS51_HUMAN Actin-depolymerizing factor OS=Homo sapiens OX=9606 GN=GSN PE=1 SV=1;tr|A0A0A0MT01|A0A0A0MT01_HUMAN Actin-depolymerizing factor OS=Homo sapiens OX=9606 GN=GSN PE=1 SV=1;sp|P06396|GELS_HUMAN Gelsolin OS=Homo sapiens OX=9606 GN	186	25.7282	26.246	26.2081	25.3344	25.1363	26.3774	25.6776	25.5328	25.9326	25.171	24.1379	25.3747	27.6142	27.6433	27.3102	27.383	27.6478	27.6244	25.9871	25.7712	25.7569	-0.215875	-0.230259	0.0143844	25.6052	25.5518	24.7563	-0.0534435	-0.848941	0.795497	27.6287	27.3466	27.6361	-0.282144	0.00734068	-0.289485
A0A0A0MS89;A6NF31;O75665	A0A0A0MS89;A6NF31;O75665	2;2;2	2;2;2	2;2;2	Oral-facial-digital syndrome 1 protein	OFD1	tr|A0A0A0MS89|A0A0A0MS89_HUMAN Oral-facial-digital syndrome 1 protein OS=Homo sapiens OX=9606 GN=OFD1 PE=1 SV=1;tr|A6NF31|A6NF31_HUMAN Oral-facial-digital syndrome 1 protein OS=Homo sapiens OX=9606 GN=OFD1 PE=1 SV=1;sp|O75665|OFD1_HUMAN Oral-facial-digital	187						19.9455													#DIV/0!	#DIV/0!	19.9455	#DIV/0!	#DIV/0!	#DIV/0!	#DIV/0!	#DIV/0!	#DIV/0!	#DIV/0!	#DIV/0!	#DIV/0!	#DIV/0!	#DIV/0!	#DIV/0!	#DIV/0!	#DIV/0!	#DIV/0!
A0A0U1RQK7;A0A0A0MSA7;O43432	A0A0U1RQK7;A0A0A0MSA7;O43432	6;6;6	3;3;3	3;3;3	Eukaryotic translation initiation factor 4 gamma 3	EIF4G3	tr|A0A0U1RQK7|A0A0U1RQK7_HUMAN Eukaryotic translation initiation factor 4 gamma 3 OS=Homo sapiens OX=9606 GN=EIF4G3 PE=1 SV=1;tr|A0A0A0MSA7|A0A0A0MSA7_HUMAN Eukaryotic translation initiation factor 4 gamma 3 OS=Homo sapiens OX=9606 GN=EIF4G3 PE=1 SV=1;sp|O	188														20.9036					#DIV/0!	#DIV/0!	#DIV/0!	#DIV/0!	#DIV/0!	#DIV/0!	#DIV/0!	#DIV/0!	#DIV/0!	#DIV/0!	#DIV/0!	#DIV/0!	20.9036	#DIV/0!	#DIV/0!	#DIV/0!	#DIV/0!	#DIV/0!
A0A0A0MSA9;A0A0C4DG49;P15151	A0A0A0MSA9;A0A0C4DG49;P15151	5;5;5	5;5;5	5;5;5	Poliovirus receptor	PVR	tr|A0A0A0MSA9|A0A0A0MSA9_HUMAN Poliovirus receptor OS=Homo sapiens OX=9606 GN=PVR PE=1 SV=1;tr|A0A0C4DG49|A0A0C4DG49_HUMAN Poliovirus receptor OS=Homo sapiens OX=9606 GN=PVR PE=1 SV=1;sp|P15151|PVR_HUMAN Poliovirus receptor OS=Homo sapiens OX=9606 GN=PVR P	189	24.3766	24.2034	22.6929	22.4107	23.1888		24.0325	23.0988		23.0894	22.9499	22.7823	22.6017	21.9775	22.6822	21.4902	21.9226	21.7619	24.29	22.5518	23.1888	-1.73816	-1.10118	-0.636981	23.5657	23.0894	22.8661	-0.476243	-0.699605	0.223362	22.2896	22.0862	21.8423	-0.203416	-0.447335	0.243919
A0A0A0MSB8;Q9UPT5;A0A0A0MRE1;B4DJ07;C9JME6;C9JKC2;K7ERQ5;B5MCY9	A0A0A0MSB8;Q9UPT5;A0A0A0MRE1;B4DJ07	17;17;16;16;4;4;3;2	17;17;16;16;4;4;3;2	17;17;16;16;4;4;3;2	Exocyst complex component 7	EXOC7	tr|A0A0A0MSB8|A0A0A0MSB8_HUMAN Exocyst complex component 7 OS=Homo sapiens OX=9606 GN=EXOC7 PE=1 SV=1;sp|Q9UPT5|EXOC7_HUMAN Exocyst complex component 7 OS=Homo sapiens OX=9606 GN=EXOC7 PE=1 SV=3;tr|A0A0A0MRE1|A0A0A0MRE1_HUMAN Exocyst complex component 7 (F	190	22.5703	23.4909		23.3956	22.8005	22.5085	22.9043	23.2502	23.0653	23.0042	23.1574	22.8651	22.9018	23.2999	23.4166	23.4197	23.4731	23.4539	23.0306	23.3956	22.6545	0.364946	-0.376145	0.741091	23.0772	23.0348	23.0113	-0.0424722	-0.0659634	0.0234912	23.1008	23.4182	23.4635	0.317305	0.362631	-0.045326
A0A0A0MSE2;E9PF18;Q16836;A0A0D9SFP2;A0A1W2PNM1;A0A1W2PQV5;A0A1W2PQC2;A0A1W2PRT2;A0A1W2PQ78;A0A1W2PP40;A0A1W2PQ55	A0A0A0MSE2;E9PF18;Q16836;A0A0D9SFP2;A0A1W2PNM1;A0A1W2PQV5;A0A1W2PQC2;A0A1W2PRT2	15;15;15;14;12;11;8;8;7;5;4	15;15;15;14;12;11;8;8;7;5;4	15;15;15;14;12;11;8;8;7;5;4	Hydroxyacyl-coenzyme A dehydrogenase, mitochondrial	HADH	tr|A0A0A0MSE2|A0A0A0MSE2_HUMAN Hydroxyacyl-coenzyme A dehydrogenase, mitochondrial OS=Homo sapiens OX=9606 GN=HADH PE=1 SV=2;tr|E9PF18|E9PF18_HUMAN Hydroxyacyl-coenzyme A dehydrogenase, mitochondrial OS=Homo sapiens OX=9606 GN=HADH PE=1 SV=2;sp|Q16836|HCDH	191					20.6614		20.99	22.3823		21.9574		19.6914	23.4201	24.2445	24.6241	25.8835	24.0843	25.2702	#DIV/0!	#DIV/0!	20.6614	#DIV/0!	#DIV/0!	#DIV/0!	21.6861	21.9574	19.6914	0.271303	-1.9947	2.26601	23.8323	25.2538	24.6772	1.42155	0.844978	0.576573
A0A0A0MSI6;B7Z1P2;Q9H4M3	A0A0A0MSI6;B7Z1P2;Q9H4M3	2;2;2	2;2;2	2;2;2	F-box only protein 44	FBXO44	tr|A0A0A0MSI6|A0A0A0MSI6_HUMAN F-box only protein 44 (Fragment) OS=Homo sapiens OX=9606 GN=FBXO44 PE=1 SV=1;tr|B7Z1P2|B7Z1P2_HUMAN F-box only protein 44 OS=Homo sapiens OX=9606 GN=FBXO44 PE=1 SV=1;sp|Q9H4M3|FBX44_HUMAN F-box only protein 44 OS=Homo sapiens	192																		17.4837	#DIV/0!	#DIV/0!	#DIV/0!	#DIV/0!	#DIV/0!	#DIV/0!	#DIV/0!	#DIV/0!	#DIV/0!	#DIV/0!	#DIV/0!	#DIV/0!	#DIV/0!	#DIV/0!	17.4837	#DIV/0!	#DIV/0!	#DIV/0!
A0A0A0MSK5;Q5JTV8;H0Y4R4;H0YD16;H0YDU3	A0A0A0MSK5;Q5JTV8;H0Y4R4	14;14;7;6;5	14;14;7;6;5	2;2;0;2;1	Torsin-1A-interacting protein 1	TOR1AIP1	tr|A0A0A0MSK5|A0A0A0MSK5_HUMAN Torsin-1A-interacting protein 1 OS=Homo sapiens OX=9606 GN=TOR1AIP1 PE=1 SV=1;sp|Q5JTV8|TOIP1_HUMAN Torsin-1A-interacting protein 1 OS=Homo sapiens OX=9606 GN=TOR1AIP1 PE=1 SV=2;tr|H0Y4R4|H0Y4R4_HUMAN Torsin-1A-interacting pr	193	24.711	24.7925	25.1443	25.5101	24.2601	23.7111	24.3671	23.2055	24.5493	25.1575	24.2382	23.9432	24.7695	24.887	25.0195	24.6079	24.3483	24.4868	24.7518	25.3272	23.9856	0.575415	-0.766128	1.34154	23.7863	24.8534	24.0907	1.06708	0.304395	0.76268	24.8283	24.8137	24.4175	-0.0145429	-0.410744	0.396201
E7EUA2;A6NHU9;A0A0A0MSQ6;A0A590UJ45;Q9UPX8;H7C1X5;A0A590UJF3;H7BZV1;E7EX50;H0Y7S5	E7EUA2;A6NHU9;A0A0A0MSQ6;A0A590UJ45;Q9UPX8;H7C1X5;A0A590UJF3	4;4;4;4;4;3;2;1;1;1	4;4;4;4;4;3;2;1;1;1	4;4;4;4;4;3;2;1;1;1	SH3 and multiple ankyrin repeat domains protein 2	SHANK2	tr|E7EUA2|E7EUA2_HUMAN SH3 and multiple ankyrin repeat domains protein 2 OS=Homo sapiens OX=9606 GN=SHANK2 PE=1 SV=1;tr|A6NHU9|A6NHU9_HUMAN SH3 and multiple ankyrin repeat domains protein 2 OS=Homo sapiens OX=9606 GN=SHANK2 PE=1 SV=5;tr|A0A0A0MSQ6|A0A0A0MS	194													20.4835	20.6627	20.231	20.4933	20.5047	21.1441	#DIV/0!	#DIV/0!	#DIV/0!	#DIV/0!	#DIV/0!	#DIV/0!	#DIV/0!	#DIV/0!	#DIV/0!	#DIV/0!	#DIV/0!	#DIV/0!	20.5731	20.3622	20.8244	-0.210905	0.251353	-0.462258
A0A0A0MST8;E9PFN4;C9JRP1;Q9Y6M7	A0A0A0MST8;E9PFN4;C9JRP1;Q9Y6M7	2;2;1;1	2;2;1;1	2;2;1;1	Anion exchange protein;Sodium bicarbonate cotransporter 3	SLC4A7	tr|A0A0A0MST8|A0A0A0MST8_HUMAN Anion exchange protein OS=Homo sapiens OX=9606 GN=SLC4A7 PE=1 SV=1;tr|E9PFN4|E9PFN4_HUMAN Anion exchange protein OS=Homo sapiens OX=9606 GN=SLC4A7 PE=1 SV=1;tr|C9JRP1|C9JRP1_HUMAN Anion exchange protein (Fragment) OS=Homo sap	195							20.5813												#DIV/0!	#DIV/0!	#DIV/0!	#DIV/0!	#DIV/0!	#DIV/0!	20.5813	#DIV/0!	#DIV/0!	#DIV/0!	#DIV/0!	#DIV/0!	#DIV/0!	#DIV/0!	#DIV/0!	#DIV/0!	#DIV/0!	#DIV/0!
A0A0C4DFN8;A0A0A0MSZ4;P22570;A0A0A0MTN9;A0A0A0MTR6;A0A0C4DGN7;A0A0A0MT64;J3QQX3;J3QKZ8;J3QQW7	A0A0C4DFN8;A0A0A0MSZ4;P22570;A0A0A0MTN9;A0A0A0MTR6;A0A0C4DGN7;A0A0A0MT64;J3QQX3	8;8;8;7;7;7;7;6;3;1	8;8;8;7;7;7;7;6;3;1	8;8;8;7;7;7;7;6;3;1	NADPH:adrenodoxin oxidoreductase, mitochondrial	FDXR	tr|A0A0C4DFN8|A0A0C4DFN8_HUMAN NADPH:adrenodoxin oxidoreductase, mitochondrial OS=Homo sapiens OX=9606 GN=FDXR PE=1 SV=1;tr|A0A0A0MSZ4|A0A0A0MSZ4_HUMAN NADPH:adrenodoxin oxidoreductase, mitochondrial OS=Homo sapiens OX=9606 GN=FDXR PE=1 SV=1;sp|P22570|ADRO	196	22.4506				22.2946	21.8617	23.7793	23.3795	23.0362	23.597	22.5768	22.1977	22.3394	21.1255	21.8218	22.0291	21.5277	22.1373	22.4506	#DIV/0!	22.0782	#DIV/0!	-0.372468	#DIV/0!	23.5794	23.3166	22.3872	-0.262837	-1.19216	0.929323	21.7324	21.9254	21.8325	0.193038	0.100096	0.0929423
Q5T6K7;E9PI99;A0A0A0MT00;Q5T6K5;Q13952;E9PL11	Q5T6K7;E9PI99;A0A0A0MT00;Q5T6K5;Q13952;E9PL11	2;2;2;2;2;1	2;2;2;2;2;1	2;2;2;2;2;1	Nuclear transcription factor Y subunit gamma	NFYC	tr|Q5T6K7|Q5T6K7_HUMAN Nuclear transcription factor Y subunit gamma (Fragment) OS=Homo sapiens OX=9606 GN=NFYC PE=1 SV=1;tr|E9PI99|E9PI99_HUMAN Nuclear transcription factor Y subunit gamma (Fragment) OS=Homo sapiens OX=9606 GN=NFYC PE=1 SV=1;tr|A0A0A0MT00|	197							19.6341						19.3572	19.6439	19.5634		19.6932	20.2266	#DIV/0!	#DIV/0!	#DIV/0!	#DIV/0!	#DIV/0!	#DIV/0!	19.6341	#DIV/0!	#DIV/0!	#DIV/0!	#DIV/0!	#DIV/0!	19.5005	19.5634	19.9599	0.0629178	0.459345	-0.396427
A0A0A0MT32;P38571	A0A0A0MT32;P38571	1;1	1;1	1;1	Lysosomal acid lipase/cholesteryl ester hydrolase	LIPA	tr|A0A0A0MT32|A0A0A0MT32_HUMAN Lysosomal acid lipase/cholesteryl ester hydrolase OS=Homo sapiens OX=9606 GN=LIPA PE=1 SV=1;sp|P38571|LICH_HUMAN Lysosomal acid lipase/cholesteryl ester hydrolase OS=Homo sapiens OX=9606 GN=LIPA PE=1 SV=2	198							19.6908												#DIV/0!	#DIV/0!	#DIV/0!	#DIV/0!	#DIV/0!	#DIV/0!	19.6908	#DIV/0!	#DIV/0!	#DIV/0!	#DIV/0!	#DIV/0!	#DIV/0!	#DIV/0!	#DIV/0!	#DIV/0!	#DIV/0!	#DIV/0!
A0A0A0MT33;Q9UPN6	A0A0A0MT33;Q9UPN6	7;7	5;5	5;5	Protein SCAF8	SCAF8	tr|A0A0A0MT33|A0A0A0MT33_HUMAN SR-related and CTD-associated factor 8 OS=Homo sapiens OX=9606 GN=SCAF8 PE=1 SV=1;sp|Q9UPN6|SCAF8_HUMAN SR-related and CTD-associated factor 8 OS=Homo sapiens OX=9606 GN=SCAF8 PE=1 SV=1	199							21.0911						20.667	20.8304	21.652	20.9558	21.0148	21.0249	#DIV/0!	#DIV/0!	#DIV/0!	#DIV/0!	#DIV/0!	#DIV/0!	21.0911	#DIV/0!	#DIV/0!	#DIV/0!	#DIV/0!	#DIV/0!	20.7487	21.3039	21.0199	0.555178	0.271152	0.284027
A0A0A0MT35;A0A2P0CTB1;Q8TBF2	A0A0A0MT35;A0A2P0CTB1;Q8TBF2	4;4;4	4;4;4	1;1;1	Prostamide/prostaglandin F synthase	FAM213B	tr|A0A0A0MT35|A0A0A0MT35_HUMAN Prostamide/prostaglandin F synthase OS=Homo sapiens OX=9606 GN=PRXL2B PE=1 SV=1;tr|A0A2P0CTB1|A0A2P0CTB1_HUMAN Prostamide/prostaglandin F synthase OS=Homo sapiens OX=9606 GN=PRXL2B PE=1 SV=1;sp|Q8TBF2|PXL2B_HUMAN Prostamide/p	200													21.364	21.4712	21.8413	21.9249	21.7883	21.7551	#DIV/0!	#DIV/0!	#DIV/0!	#DIV/0!	#DIV/0!	#DIV/0!	#DIV/0!	#DIV/0!	#DIV/0!	#DIV/0!	#DIV/0!	#DIV/0!	21.4176	21.8831	21.7717	0.465495	0.354098	0.111397
H3BUD4;A0A0A0MT40;Q15111	H3BUD4;A0A0A0MT40;Q15111	2;2;2	2;2;2	1;1;1	Phosphoinositide phospholipase C;Inactive phospholipase C-like protein 1	PLCL1	tr|H3BUD4|H3BUD4_HUMAN Phosphoinositide phospholipase C (Fragment) OS=Homo sapiens OX=9606 GN=PLCL1 PE=1 SV=1;tr|A0A0A0MT40|A0A0A0MT40_HUMAN Phosphoinositide phospholipase C OS=Homo sapiens OX=9606 GN=PLCL1 PE=1 SV=1;sp|Q15111|PLCL1_HUMAN Inactive phosphol	201												23.1002							#DIV/0!	#DIV/0!	#DIV/0!	#DIV/0!	#DIV/0!	#DIV/0!	#DIV/0!	#DIV/0!	23.1002	#DIV/0!	#DIV/0!	#DIV/0!	#DIV/0!	#DIV/0!	#DIV/0!	#DIV/0!	#DIV/0!	#DIV/0!
A0A0A0MT83;P26440;A0A0S2Z4K7;H0YN10;H7C4G6;H0YKV0;H0YLC3;A0A087WVD3	A0A0A0MT83;P26440;A0A0S2Z4K7;H0YN10;H7C4G6	13;13;11;7;7;5;5;3	13;13;11;7;7;5;5;3	13;13;11;7;7;5;5;3	Isovaleryl-CoA dehydrogenase, mitochondrial	IVD	tr|A0A0A0MT83|A0A0A0MT83_HUMAN Butyryl-CoA dehydrogenase OS=Homo sapiens OX=9606 GN=IVD PE=1 SV=2;sp|P26440|IVD_HUMAN Isovaleryl-CoA dehydrogenase, mitochondrial OS=Homo sapiens OX=9606 GN=IVD PE=1 SV=2;tr|A0A0S2Z4K7|A0A0S2Z4K7_HUMAN Butyryl-CoA dehydrogen	202													24.0394	24.4663	24.5242	24.5849	24.2474	24.5823	#DIV/0!	#DIV/0!	#DIV/0!	#DIV/0!	#DIV/0!	#DIV/0!	#DIV/0!	#DIV/0!	#DIV/0!	#DIV/0!	#DIV/0!	#DIV/0!	24.2528	24.5546	24.4148	0.301722	0.161976	0.139746
A0A0A0MTB8;Q8NI36	A0A0A0MTB8;Q8NI36	10;10	10;10	10;10	WD repeat-containing protein 36	WDR36	tr|A0A0A0MTB8|A0A0A0MTB8_HUMAN WD repeat-containing protein 36 OS=Homo sapiens OX=9606 GN=WDR36 PE=1 SV=1;sp|Q8NI36|WDR36_HUMAN WD repeat-containing protein 36 OS=Homo sapiens OX=9606 GN=WDR36 PE=1 SV=1	203	24.3496	22.7729	22.4955	21.9493	22.4361	22.7658	23.2014	23.0812	22.8698	23.7471	22.3661	24.1951		21.5326					23.5613	22.2224	22.6009	-1.33883	-0.960305	-0.37853	23.1413	23.3085	23.2806	0.167191	0.139276	0.0279151	21.5326	#DIV/0!	#DIV/0!	#DIV/0!	#DIV/0!	#DIV/0!
A0A0A0MTC1;A0A0A0MTR7;Q63HN8	A0A0A0MTC1;A0A0A0MTR7;Q63HN8	24;24;24	24;24;24	24;24;24	E3 ubiquitin-protein ligase RNF213	RNF213	tr|A0A0A0MTC1|A0A0A0MTC1_HUMAN E3 ubiquitin-protein ligase RNF213 OS=Homo sapiens OX=9606 GN=RNF213 PE=1 SV=1;tr|A0A0A0MTR7|A0A0A0MTR7_HUMAN E3 ubiquitin-protein ligase RNF213 OS=Homo sapiens OX=9606 GN=RNF213 PE=1 SV=1;sp|Q63HN8|RN213_HUMAN E3 ubiquitin-p	204	22.7774	22.8246	22.6459	22.7864	23.1598	22.5089	21.7976	22.4637		22.7236	23.4517	22.1816	22.9036	22.3845	22.8833	23.1346	22.798	22.3806	22.801	22.7161	22.8343	-0.0848107	0.0333891	-0.1182	22.1307	22.7236	22.8167	0.592974	0.686006	-0.0930322	22.6441	23.009	22.5893	0.364905	-0.0547612	0.419666
A0A0A0MTG6;Q12770	A0A0A0MTG6;Q12770	1;1	1;1	1;1	Sterol regulatory element-binding protein cleavage-activating protein	SCAP	tr|A0A0A0MTG6|A0A0A0MTG6_HUMAN Sterol regulatory element-binding protein cleavage-activating protein OS=Homo sapiens OX=9606 GN=SCAP PE=1 SV=1;sp|Q12770|SCAP_HUMAN Sterol regulatory element-binding protein cleavage-activating protein OS=Homo sapiens OX=960	205							15.4947												#DIV/0!	#DIV/0!	#DIV/0!	#DIV/0!	#DIV/0!	#DIV/0!	15.4947	#DIV/0!	#DIV/0!	#DIV/0!	#DIV/0!	#DIV/0!	#DIV/0!	#DIV/0!	#DIV/0!	#DIV/0!	#DIV/0!	#DIV/0!
Q13418;A0A0A0MTH3;A0A087WWY6	Q13418;A0A0A0MTH3	9;9;1	9;9;1	9;9;1	Integrin-linked protein kinase	ILK	sp|Q13418|ILK_HUMAN Integrin-linked protein kinase OS=Homo sapiens OX=9606 GN=ILK PE=1 SV=2;tr|A0A0A0MTH3|A0A0A0MTH3_HUMAN Integrin-linked protein kinase OS=Homo sapiens OX=9606 GN=ILK PE=1 SV=1	206	22.9039	22.6808	22.1357	22.5457	23.2428	22.3903	22.8063		22.6854	23.1485	22.9097	22.9477	22.282	22.6148	22.609	22.3987	22.4029	22.4579	22.7923	22.3407	22.8165	-0.451635	0.024203	-0.475838	22.8063	22.917	22.9287	0.110635	0.122383	-0.011748	22.4484	22.5039	22.4304	0.0554762	-0.0179752	0.0734514
A0A0A0MTH9;O14981	A0A0A0MTH9;O14981	14;14	14;14	14;14	TATA-binding protein-associated factor 172	BTAF1	tr|A0A0A0MTH9|A0A0A0MTH9_HUMAN TATA-binding protein-associated factor 172 OS=Homo sapiens OX=9606 GN=BTAF1 PE=1 SV=1;sp|O14981|BTAF1_HUMAN TATA-binding protein-associated factor 172 OS=Homo sapiens OX=9606 GN=BTAF1 PE=1 SV=2	207	22.6904		21.8933	22.8106	23.0892	22.8785	22.2499	22.7926	22.6754	22.7504	22.8511	22.3627	22.4689	22.2824	22.5422	22.1935	22.1222	22.1625	22.6904	22.3519	22.9839	-0.338499	0.293429	-0.631928	22.5212	22.7129	22.6069	0.191644	0.0856432	0.106001	22.3757	22.3679	22.1423	-0.00779891	-0.233343	0.225544
A0A0A0MTI1;Q15392;A0A3B3IT58;A0A3B3IRV7;A0A3B3ISR5;A0A3B3ITT9	A0A0A0MTI1;Q15392	11;11;1;1;1;1	11;11;1;1;1;1	11;11;1;1;1;1	Delta(24)-sterol reductase	DHCR24	tr|A0A0A0MTI1|A0A0A0MTI1_HUMAN Delta(24)-sterol reductase OS=Homo sapiens OX=9606 GN=DHCR24 PE=1 SV=1;sp|Q15392|DHC24_HUMAN Delta(24)-sterol reductase OS=Homo sapiens OX=9606 GN=DHCR24 PE=1 SV=2	208	23.4752			22.7561	23.8334	23.5844	23.039		23.7349		23.2011	23.4223	24.3996	24.7596	24.5806	24.9266	24.7629	24.9845	23.4752	22.7561	23.7089	-0.719076	0.233736	-0.952812	23.039	23.7349	23.3117	0.695944	0.272749	0.423195	24.5796	24.7536	24.8737	0.17405	0.294166	-0.120117
A0A0A0MTJ9;Q6PIU2;H7C046;F8WE33	A0A0A0MTJ9;Q6PIU2;H7C046	7;7;4;1	7;7;4;1	7;7;4;1	Neutral cholesterol ester hydrolase 1	NCEH1	tr|A0A0A0MTJ9|A0A0A0MTJ9_HUMAN Neutral cholesterol ester hydrolase 1 OS=Homo sapiens OX=9606 GN=NCEH1 PE=1 SV=1;sp|Q6PIU2|NCEH1_HUMAN Neutral cholesterol ester hydrolase 1 OS=Homo sapiens OX=9606 GN=NCEH1 PE=1 SV=3;tr|H7C046|H7C046_HUMAN Neutral cholestero	209	24.2934	23.9764	23.5915	24.2069	23.7273	23.294	24.8115	23.7131	24.0382	24.1846	23.5329	23.5876	21.8926	22.0702	22.0828	22.097	21.7306	22.0228	24.1349	23.8992	23.5107	-0.23572	-0.624216	0.388496	24.2623	24.1114	23.5603	-0.150933	-0.702046	0.551113	21.9814	22.0899	21.8767	0.108512	-0.10471	0.213221
A0A0A0MTN0;Q13617;Q5T2B5;Q5T2B7	A0A0A0MTN0;Q13617;Q5T2B5	26;26;23;4	26;26;23;4	26;26;23;4	Cullin-2	CUL2	tr|A0A0A0MTN0|A0A0A0MTN0_HUMAN Cullin-2 OS=Homo sapiens OX=9606 GN=CUL2 PE=1 SV=1;sp|Q13617|CUL2_HUMAN Cullin-2 OS=Homo sapiens OX=9606 GN=CUL2 PE=1 SV=2;tr|Q5T2B5|Q5T2B5_HUMAN Cullin-2 OS=Homo sapiens OX=9606 GN=CUL2 PE=1 SV=1	210	23.864	22.7978	21.7893	21.9314	23.7136	22.2457	24.4304	23.2687	22.3133	23.3202	23.4788	23.2823	24.64	25.1445	25.1742	25.6619	25.1016	25.6556	23.3309	21.8603	22.9796	-1.4706	-0.351294	-1.11931	23.8496	22.8167	23.3806	-1.03283	-0.468991	-0.563841	24.8923	25.4181	25.3786	0.525819	0.486309	0.0395096
A0A0A0MTP6;O15357;F5GY16;H0Y5Q9;Q92835	A0A0A0MTP6;O15357	5;5;1;1;1	5;5;1;1;1	5;5;1;1;1	Phosphatidylinositol 3,4,5-trisphosphate 5-phosphatase 2	INPPL1	tr|A0A0A0MTP6|A0A0A0MTP6_HUMAN Phosphatidylinositol 3,4,5-trisphosphate 5-phosphatase 2 OS=Homo sapiens OX=9606 GN=INPPL1 PE=1 SV=1;sp|O15357|SHIP2_HUMAN Phosphatidylinositol 3,4,5-trisphosphate 5-phosphatase 2 OS=Homo sapiens OX=9606 GN=INPPL1 PE=1 SV=2	211					21.6525		21.7303	21.5043		20.9409	21.6567		21.5556	21.5433	21.5598	21.3555	21.9847	21.9195	#DIV/0!	#DIV/0!	21.6525	#DIV/0!	#DIV/0!	#DIV/0!	21.6173	20.9409	21.6567	-0.676403	0.0393368	-0.71574	21.5494	21.4576	21.9521	-0.0918157	0.402705	-0.494521
A0A0A0MTQ0	A0A0A0MTQ0	2	1	1		KIAA0391	tr|A0A0A0MTQ0|A0A0A0MTQ0_HUMAN Mitochondrial ribonuclease P catalytic subunit (Fragment) OS=Homo sapiens OX=9606 GN=PRORP PE=1 SV=1	212								26.5878											#DIV/0!	#DIV/0!	#DIV/0!	#DIV/0!	#DIV/0!	#DIV/0!	26.5878	#DIV/0!	#DIV/0!	#DIV/0!	#DIV/0!	#DIV/0!	#DIV/0!	#DIV/0!	#DIV/0!	#DIV/0!	#DIV/0!	#DIV/0!
G3V556;A0A0A0MTQ5;P56378	G3V556;A0A0A0MTQ5;P56378	1;1;1	1;1;1	1;1;1	6.8 kDa mitochondrial proteolipid	C14orf2;MP68	tr|G3V556|G3V556_HUMAN ATP synthase subunit ATP5MPL, mitochondrial OS=Homo sapiens OX=9606 GN=ATP5MPL PE=1 SV=1;tr|A0A0A0MTQ5|A0A0A0MTQ5_HUMAN ATP synthase subunit ATP5MPL, mitochondrial OS=Homo sapiens OX=9606 GN=ATP5MPL PE=1 SV=1;sp|P56378|ATP68_HUMAN AT	213																		20.5231	#DIV/0!	#DIV/0!	#DIV/0!	#DIV/0!	#DIV/0!	#DIV/0!	#DIV/0!	#DIV/0!	#DIV/0!	#DIV/0!	#DIV/0!	#DIV/0!	#DIV/0!	#DIV/0!	20.5231	#DIV/0!	#DIV/0!	#DIV/0!
A0A0A0MTQ8;P0C221	A0A0A0MTQ8;P0C221	1;1	1;1	1;1	Coiled-coil domain-containing protein 175	CCDC175	tr|A0A0A0MTQ8|A0A0A0MTQ8_HUMAN Coiled-coil domain-containing protein 175 OS=Homo sapiens OX=9606 GN=CCDC175 PE=1 SV=1;sp|P0C221|CC175_HUMAN Coiled-coil domain-containing protein 175 OS=Homo sapiens OX=9606 GN=CCDC175 PE=4 SV=2	214							20.664												#DIV/0!	#DIV/0!	#DIV/0!	#DIV/0!	#DIV/0!	#DIV/0!	20.664	#DIV/0!	#DIV/0!	#DIV/0!	#DIV/0!	#DIV/0!	#DIV/0!	#DIV/0!	#DIV/0!	#DIV/0!	#DIV/0!	#DIV/0!
A0A0A0MTR2;Q8N543;H3BR79;H3BUA6	A0A0A0MTR2;Q8N543	3;3;1;1	3;3;1;1	3;3;1;1	Prolyl 3-hydroxylase OGFOD1	OGFOD1	tr|A0A0A0MTR2|A0A0A0MTR2_HUMAN Prolyl 3-hydroxylase OGFOD1 OS=Homo sapiens OX=9606 GN=OGFOD1 PE=1 SV=1;sp|Q8N543|OGFD1_HUMAN Prolyl 3-hydroxylase OGFOD1 OS=Homo sapiens OX=9606 GN=OGFOD1 PE=1 SV=1	215					19.9676			20.2618					19.9618	19.7639	19.1024	20.4222	20.4864	20.4789	#DIV/0!	#DIV/0!	19.9676	#DIV/0!	#DIV/0!	#DIV/0!	20.2618	#DIV/0!	#DIV/0!	#DIV/0!	#DIV/0!	#DIV/0!	19.8629	19.7623	20.4827	-0.100551	0.619795	-0.720345
H0YB18;H0YB70;F6UJY9;J9JIE9;A0A0A0MTR5;E7EWH8;F6UJY1;Q5T013	H0YB18;H0YB70;F6UJY9;J9JIE9;A0A0A0MTR5;E7EWH8;F6UJY1;Q5T013	2;2;2;2;2;2;2;2	2;2;2;2;2;2;2;2	2;2;2;2;2;2;2;2	Hydroxypyruvate isomerase;Putative hydroxypyruvate isomerase	HYI	tr|H0YB18|H0YB18_HUMAN Putative hydroxypyruvate isomerase (Fragment) OS=Homo sapiens OX=9606 GN=HYI PE=1 SV=1;tr|H0YB70|H0YB70_HUMAN Putative hydroxypyruvate isomerase (Fragment) OS=Homo sapiens OX=9606 GN=HYI PE=1 SV=1;tr|F6UJY9|F6UJY9_HUMAN Putative hydr	216																18.8106			#DIV/0!	#DIV/0!	#DIV/0!	#DIV/0!	#DIV/0!	#DIV/0!	#DIV/0!	#DIV/0!	#DIV/0!	#DIV/0!	#DIV/0!	#DIV/0!	#DIV/0!	18.8106	#DIV/0!	#DIV/0!	#DIV/0!	#DIV/0!
A0A0A6YYA0;Q9Y3B3	A0A0A6YYA0;Q9Y3B3	3;3	3;3	3;3	Transmembrane emp24 domain-containing protein 7	TMED7-TICAM2;TMED7	tr|A0A0A6YYA0|A0A0A6YYA0_HUMAN Protein TMED7-TICAM2 OS=Homo sapiens OX=9606 GN=TMED7-TICAM2 PE=3 SV=1;sp|Q9Y3B3|TMED7_HUMAN Transmembrane emp24 domain-containing protein 7 OS=Homo sapiens OX=9606 GN=TMED7 PE=1 SV=2	217	23.5133	23.0849	23.39	23.0494	21.8923	21.6854	23.5442	21.9383	22.1242	22.6791	22.2808	22.2787	23.8789	24.0407	24.0436	23.8259	23.8376	23.5006	23.2991	23.2197	21.7889	-0.0794271	-1.51024	1.43081	22.7412	22.4016	22.2798	-0.339609	-0.461469	0.12186	23.9598	23.9348	23.6691	-0.0250182	-0.290686	0.265668
A0A0A6YYC7;Q96JP5	A0A0A6YYC7;Q96JP5	2;2	2;2	2;2	E3 ubiquitin-protein ligase ZFP91	ZFP91-CNTF;ZFP91	tr|A0A0A6YYC7|A0A0A6YYC7_HUMAN HCG2042749, isoform CRA_d OS=Homo sapiens OX=9606 GN=ZFP91-CNTF PE=4 SV=1;sp|Q96JP5|ZFP91_HUMAN E3 ubiquitin-protein ligase ZFP91 OS=Homo sapiens OX=9606 GN=ZFP91 PE=1 SV=1	218																21.0327		20.8718	#DIV/0!	#DIV/0!	#DIV/0!	#DIV/0!	#DIV/0!	#DIV/0!	#DIV/0!	#DIV/0!	#DIV/0!	#DIV/0!	#DIV/0!	#DIV/0!	#DIV/0!	21.0327	20.8718	#DIV/0!	#DIV/0!	0.1609
A0A0A6YYG7;Q6IBW4;E5RJN3;H0YC55;E5RJL4;F8WAR3	A0A0A6YYG7;Q6IBW4	7;7;3;2;1;1	7;7;3;2;1;1	7;7;3;2;1;1	Condensin-2 complex subunit H2	NCAPH2	tr|A0A0A6YYG7|A0A0A6YYG7_HUMAN Condensin-2 complex subunit H2 OS=Homo sapiens OX=9606 GN=NCAPH2 PE=1 SV=1;sp|Q6IBW4|CNDH2_HUMAN Condensin-2 complex subunit H2 OS=Homo sapiens OX=9606 GN=NCAPH2 PE=1 SV=1	219					20.8157		20.6944				21.4342		21.4194	20.982	21.3202	21.0927	21.5399	21.8868	#DIV/0!	#DIV/0!	20.8157	#DIV/0!	#DIV/0!	#DIV/0!	20.6944	#DIV/0!	21.4342	#DIV/0!	0.73982	#DIV/0!	21.2007	21.2064	21.7133	0.00574113	0.512614	-0.506873
A0A0A6YYJ8;B8ZZ12	A0A0A6YYJ8	14;1	14;1	0;0		LUC7L2	tr|A0A0A6YYJ8|A0A0A6YYJ8_HUMAN Putative RNA-binding protein Luc7-like 2 OS=Homo sapiens OX=9606 GN=LUC7L2 PE=3 SV=1	220	25.6384	25.3225	24.9173	24.9986	25.3588	25.3389	25.6552	26.4732	25.6918	25.958	25.675	25.5195	25.5938	24.7851	24.8639	24.5499	25.338	25.3796	25.4804	24.9579	25.3489	-0.522477	-0.131546	-0.390931	26.0642	25.8249	25.5973	-0.239301	-0.466963	0.227662	25.1895	24.7069	25.3588	-0.482569	0.169331	-0.6519
A0A0A6YYL4;I3L1U7;I3L0X9;I3L3T0;Q9Y3D7;P57737;I3L442	A0A0A6YYL4;I3L1U7;I3L0X9;I3L3T0;Q9Y3D7;P57737	6;3;3;3;3;3;2	6;3;3;3;3;3;2	6;3;3;3;3;3;2	Coronin;Mitochondrial import inner membrane translocase subunit TIM16;Coronin-7	CORO7-PAM16;PAM16;CORO7	tr|A0A0A6YYL4|A0A0A6YYL4_HUMAN Coronin OS=Homo sapiens OX=9606 GN=CORO7-PAM16 PE=1 SV=1;tr|I3L1U7|I3L1U7_HUMAN Mitochondrial import inner membrane translocase subunit TIM16 OS=Homo sapiens OX=9606 GN=PAM16 PE=1 SV=1;tr|I3L0X9|I3L0X9_HUMAN Mitochondrial imp	221					22.4319		21.7182			21.3304		22.6168	21.7984	21.39	21.5316	21.8699	21.3407	21.6711	#DIV/0!	#DIV/0!	22.4319	#DIV/0!	#DIV/0!	#DIV/0!	21.7182	21.3304	22.6168	-0.387892	0.898565	-1.28646	21.5942	21.7008	21.5059	0.106595	-0.0883007	0.194896
A0A0B4J1R0;J3QT06;Q14406	A0A0B4J1R0;J3QT06;Q14406	1;1;1	1;1;1	1;1;1	Chorionic somatomammotropin hormone-like 1	CSHL1	tr|A0A0B4J1R0|A0A0B4J1R0_HUMAN Chorionic somatomammotropin hormone-like 1 OS=Homo sapiens OX=9606 GN=CSHL1 PE=1 SV=1;tr|J3QT06|J3QT06_HUMAN Chorionic somatomammotropin hormone-like 1 OS=Homo sapiens OX=9606 GN=CSHL1 PE=1 SV=2;sp|Q14406|CSHL_HUMAN Chorionic	222						20.7529													#DIV/0!	#DIV/0!	20.7529	#DIV/0!	#DIV/0!	#DIV/0!	#DIV/0!	#DIV/0!	#DIV/0!	#DIV/0!	#DIV/0!	#DIV/0!	#DIV/0!	#DIV/0!	#DIV/0!	#DIV/0!	#DIV/0!	#DIV/0!
F6XU50;A0A0B4J1V9;Q9NRZ9;A0A087WSW7;Q9NW36;B1ALG6	F6XU50;A0A0B4J1V9;Q9NRZ9;A0A087WSW7	9;9;9;8;4;1	9;9;9;8;4;1	9;9;9;8;4;1	Lymphoid-specific helicase	HELLS	tr|F6XU50|F6XU50_HUMAN Helicase, lymphoid-specific, isoform CRA_l OS=Homo sapiens OX=9606 GN=HELLS PE=1 SV=1;tr|A0A0B4J1V9|A0A0B4J1V9_HUMAN Helicase, lymphoid-specific, isoform CRA_b OS=Homo sapiens OX=9606 GN=HELLS PE=1 SV=1;sp|Q9NRZ9|HELLS_HUMAN Lymphoid	223	23.5152		22.4408		23.2389	23.238	23.6697	24.0127	24.1538	23.2815	23.958	23.6094	23.1971	22.9487	22.4367	22.6576	22.5563	22.5281	23.5152	22.4408	23.2385	-1.07445	-0.27675	-0.7977	23.8412	23.7177	23.7837	-0.123547	-0.057498	-0.0660487	23.0729	22.5471	22.5422	-0.525765	-0.530723	0.00495804
A0A0B4J1W3;Q9BXJ9	A0A0B4J1W3;Q9BXJ9	36;36	36;36	31;31	N-alpha-acetyltransferase 15, NatA auxiliary subunit	NAA15	tr|A0A0B4J1W3|A0A0B4J1W3_HUMAN N-alpha-acetyltransferase 15, NatA auxiliary subunit OS=Homo sapiens OX=9606 GN=NAA15 PE=1 SV=1;sp|Q9BXJ9|NAA15_HUMAN N-alpha-acetyltransferase 15, NatA auxiliary subunit OS=Homo sapiens OX=9606 GN=NAA15 PE=1 SV=1	224	25.6699	25.2346	23.9043	24.3343	25.0927	24.6379	25.7445	24.3826	23.9946	24.8435	24.965	24.7269	26.0299	26.5417	26.1465	26.2724	26.1098	26.4806	25.4522	24.1193	24.8653	-1.33296	-0.58693	-0.746028	25.0636	24.419	24.8459	-0.644586	-0.217659	-0.426927	26.2858	26.2094	26.2952	-0.0763322	0.00943196	-0.0857642
A0A0B4J1Z1;C9JAB2;Q16629	A0A0B4J1Z1;C9JAB2;Q16629	5;5;5	4;4;4	4;4;4	Serine/arginine-rich splicing factor 7	SRSF7	tr|A0A0B4J1Z1|A0A0B4J1Z1_HUMAN Serine/arginine-rich-splicing factor 7 OS=Homo sapiens OX=9606 GN=SRSF7 PE=1 SV=1;tr|C9JAB2|C9JAB2_HUMAN Serine/arginine-rich-splicing factor 7 OS=Homo sapiens OX=9606 GN=SRSF7 PE=1 SV=1;sp|Q16629|SRSF7_HUMAN Serine/arginine-	225	23.5306	22.8603			22.3016	22.2013	23.587	23.9322	23.4178	23.2805	22.4317	22.7417	23.374	23.5998	23.0723	22.6974	22.9046	22.9013	23.1955	#DIV/0!	22.2515	#DIV/0!	-0.943997	#DIV/0!	23.7596	23.3491	22.5867	-0.410479	-1.17292	0.762438	23.4869	22.8848	22.9029	-0.602055	-0.583982	-0.0180726
P0DOY3;P0DOY2;A0A5H1ZRQ7;A0A5H1ZRQ4;A0A0B4J231;P0CG04;P0CF74;A0M8Q6;B9A064	P0DOY3;P0DOY2;A0A5H1ZRQ7;A0A5H1ZRQ4;A0A0B4J231;P0CG04;P0CF74;A0M8Q6;B9A064	1;1;1;1;1;1;1;1;1	1;1;1;1;1;1;1;1;1	1;1;1;1;1;1;1;1;1	Ig lambda-1 chain C regions;Ig lambda-6 chain C region;Ig lambda-7 chain C region;Immunoglobulin lambda-like polypeptide 5	IGLL5;IGLC1;IGLC6;IGLC7	sp|P0DOY3|IGLC3_HUMAN Immunoglobulin lambda constant 3 OS=Homo sapiens OX=9606 GN=IGLC3 PE=1 SV=1;sp|P0DOY2|IGLC2_HUMAN Immunoglobulin lambda constant 2 OS=Homo sapiens OX=9606 GN=IGLC2 PE=1 SV=1;tr|A0A5H1ZRQ7|A0A5H1ZRQ7_HUMAN Immunoglobulin lambda constan	226									21.6942										#DIV/0!	#DIV/0!	#DIV/0!	#DIV/0!	#DIV/0!	#DIV/0!	#DIV/0!	21.6942	#DIV/0!	#DIV/0!	#DIV/0!	#DIV/0!	#DIV/0!	#DIV/0!	#DIV/0!	#DIV/0!	#DIV/0!	#DIV/0!
A0A0B4J254	A0A0B4J254	5	1	1		SNRPF	tr|A0A0B4J254|A0A0B4J254_HUMAN Small nuclear ribonucleoprotein F OS=Homo sapiens OX=9606 GN=SNRPF PE=1 SV=1	227									29.7391										#DIV/0!	#DIV/0!	#DIV/0!	#DIV/0!	#DIV/0!	#DIV/0!	#DIV/0!	29.7391	#DIV/0!	#DIV/0!	#DIV/0!	#DIV/0!	#DIV/0!	#DIV/0!	#DIV/0!	#DIV/0!	#DIV/0!	#DIV/0!
F8VV32;A0A0B4J259;P61626	F8VV32;A0A0B4J259;P61626	2;2;2	2;2;2	2;2;2	Lysozyme;Lysozyme C	LYZ	tr|F8VV32|F8VV32_HUMAN 1,4-beta-N-acetylmuramidase C OS=Homo sapiens OX=9606 GN=LYZ PE=1 SV=1;tr|A0A0B4J259|A0A0B4J259_HUMAN 1,4-beta-N-acetylmuramidase C OS=Homo sapiens OX=9606 GN=LYZ PE=1 SV=1;sp|P61626|LYSC_HUMAN Lysozyme C OS=Homo sapiens OX=9606 GN=L	228	22.9887		25.2482			25.1892	24.2051			23.0254		22.7663	22.4899			21.6181	22.7654		22.9887	25.2482	25.1892	2.2595	2.20053	0.0589646	24.2051	23.0254	22.7663	-1.17972	-1.4388	0.259086	22.4899	21.6181	22.7654	-0.871769	0.275569	-1.14734
A0A0B4J294;H3BP13;Q9UL33;H3BUK6;H3BPN3;A0A0B4J286;H3BQQ8	A0A0B4J294;H3BP13;Q9UL33;H3BUK6;H3BPN3;A0A0B4J286	4;4;4;3;2;2;1	4;4;4;3;2;2;1	4;4;4;3;2;2;1	Trafficking protein particle complex subunit 2-like protein	TRAPPC2L	tr|A0A0B4J294|A0A0B4J294_HUMAN Trafficking protein particle complex subunit 2-like protein OS=Homo sapiens OX=9606 GN=TRAPPC2L PE=1 SV=1;tr|H3BP13|H3BP13_HUMAN Trafficking protein particle complex subunit 2-like protein OS=Homo sapiens OX=9606 GN=TRAPPC2L	229													20.9618					21.5453	#DIV/0!	#DIV/0!	#DIV/0!	#DIV/0!	#DIV/0!	#DIV/0!	#DIV/0!	#DIV/0!	#DIV/0!	#DIV/0!	#DIV/0!	#DIV/0!	20.9618	#DIV/0!	21.5453	#DIV/0!	0.583525	#DIV/0!
A0A0B4J2A0;Q9UHJ6	A0A0B4J2A0;Q9UHJ6	7;7	7;7	7;7	Sedoheptulokinase	TRPV1;SHPK	tr|A0A0B4J2A0|A0A0B4J2A0_HUMAN FGGY_N domain-containing protein OS=Homo sapiens OX=9606 PE=1 SV=1;sp|Q9UHJ6|SHPK_HUMAN Sedoheptulokinase OS=Homo sapiens OX=9606 GN=SHPK PE=1 SV=3	230			20.8473				20.8351					20.3898	20.5855	20.9454	21.2619	21.1357	20.7838	21.4261	#DIV/0!	20.8473	#DIV/0!	#DIV/0!	#DIV/0!	#DIV/0!	20.8351	#DIV/0!	20.3898	#DIV/0!	-0.445224	#DIV/0!	20.7655	21.1988	21.105	0.433319	0.339488	0.0938309
S4R460;A0A0B4J2B5;A0A4W8ZXM2	S4R460;A0A0B4J2B5;A0A4W8ZXM2	1;1;1	1;1;1	1;1;1		IGHV3OR16-9	tr|S4R460|S4R460_HUMAN Immunoglobulin heavy variable 3/OR16-9 (non-functional) OS=Homo sapiens OX=9606 GN=IGHV3OR16-9 PE=1 SV=2;tr|A0A0B4J2B5|A0A0B4J2B5_HUMAN Immunoglobulin heavy variable 3/OR16-9 (non-functional) (Fragment) OS=Homo sapiens OX=9606 GN=IGH	231									21.4462										#DIV/0!	#DIV/0!	#DIV/0!	#DIV/0!	#DIV/0!	#DIV/0!	#DIV/0!	21.4462	#DIV/0!	#DIV/0!	#DIV/0!	#DIV/0!	#DIV/0!	#DIV/0!	#DIV/0!	#DIV/0!	#DIV/0!	#DIV/0!
A0A0B4J2C2;Q9Y2H0;F8WF49;A0A087X246	A0A0B4J2C2;Q9Y2H0;F8WF49	3;3;2;1	3;3;2;1	3;3;2;1	Disks large-associated protein 4	DLGAP4	tr|A0A0B4J2C2|A0A0B4J2C2_HUMAN Discs, large (Drosophila) homolog-associated protein 4, isoform CRA_b OS=Homo sapiens OX=9606 GN=DLGAP4 PE=1 SV=1;sp|Q9Y2H0|DLGP4_HUMAN Disks large-associated protein 4 OS=Homo sapiens OX=9606 GN=DLGAP4 PE=1 SV=3;tr|F8WF49|F8	232													20.432		21.201	20.3624		20.526	#DIV/0!	#DIV/0!	#DIV/0!	#DIV/0!	#DIV/0!	#DIV/0!	#DIV/0!	#DIV/0!	#DIV/0!	#DIV/0!	#DIV/0!	#DIV/0!	20.432	20.7817	20.526	0.349712	0.0940588	0.255653
Q5W0H4;A0A0B4J2C3;P13693;J3KPG2;E9PJF7;Q56UQ5;H0YCX0;Q9HAU6	Q5W0H4;A0A0B4J2C3;P13693;J3KPG2;E9PJF7	5;5;5;3;3;2;1;1	5;5;5;3;3;2;1;1	5;5;5;3;3;2;1;1	Translationally-controlled tumor protein	TPT1	tr|Q5W0H4|Q5W0H4_HUMAN Translationally-controlled tumor protein OS=Homo sapiens OX=9606 GN=TPT1 PE=1 SV=1;tr|A0A0B4J2C3|A0A0B4J2C3_HUMAN Translationally-controlled tumor protein OS=Homo sapiens OX=9606 GN=TPT1 PE=1 SV=1;sp|P13693|TCTP_HUMAN Translationally	233	26.8081	27.1935	26.3653	26.4234	26.3502	25.7837	27.3141	26.1991	25.8704	26.2549	26.2898	25.9644	25.7993	26.0334	25.8307	25.6315	25.8893	25.9725	27.0008	26.3944	26.0669	-0.606397	-0.933832	0.327435	26.7566	26.0627	26.1271	-0.693964	-0.629504	-0.0644598	25.9164	25.7311	25.9309	-0.185279	0.0145243	-0.199803
Q15269;A0A0B4J2E5;C9J544	Q15269;A0A0B4J2E5	5;5;1	4;4;1	4;4;1	Periodic tryptophan protein 2 homolog	PWP2	sp|Q15269|PWP2_HUMAN Periodic tryptophan protein 2 homolog OS=Homo sapiens OX=9606 GN=PWP2 PE=2 SV=2;tr|A0A0B4J2E5|A0A0B4J2E5_HUMAN Uncharacterized protein OS=Homo sapiens OX=9606 GN=LOC102724159 PE=1 SV=1	234	22.3511				21.4747	21.8163	21.4609	22.5868	21.7561	22.6586		21.9445							22.3511	#DIV/0!	21.6455	#DIV/0!	-0.705558	#DIV/0!	22.0238	22.2073	21.9445	0.18352	-0.0793659	0.262886	#DIV/0!	#DIV/0!	#DIV/0!	#DIV/0!	#DIV/0!	#DIV/0!
A0A0C4DFL7;Q16850;H7C0D0;A0A3B3ITR4;C9IYR8	A0A0C4DFL7;Q16850	17;17;3;2;1	17;17;3;2;1	17;17;3;2;1	Lanosterol 14-alpha demethylase	CYP51A1	tr|A0A0C4DFL7|A0A0C4DFL7_HUMAN Lanosterol 14-alpha demethylase OS=Homo sapiens OX=9606 GN=CYP51A1 PE=1 SV=1;sp|Q16850|CP51A_HUMAN Lanosterol 14-alpha demethylase OS=Homo sapiens OX=9606 GN=CYP51A1 PE=1 SV=3	235			19.6394		21.5459		21.9299			21.5979	20.8363	19.1644	25.0392	24.9289	24.934	24.8758	24.3726	24.2807	#DIV/0!	19.6394	21.5459	#DIV/0!	#DIV/0!	-1.90641	21.9299	21.5979	20.0003	-0.332038	-1.92957	1.59753	24.984	24.9049	24.3267	-0.0791534	-0.657385	0.578232
A0A0C4DFL8;F5GX28;O94953;K7ES23;K7EQ54	A0A0C4DFL8;F5GX28;O94953	10;10;10;2;2	10;10;10;2;2	10;10;10;2;2	Lysine-specific demethylase 4B	KDM4B	tr|A0A0C4DFL8|A0A0C4DFL8_HUMAN [Histone H3]-trimethyl-L-lysine(9) demethylase OS=Homo sapiens OX=9606 GN=KDM4B PE=1 SV=1;tr|F5GX28|F5GX28_HUMAN [Histone H3]-trimethyl-L-lysine(9) demethylase OS=Homo sapiens OX=9606 GN=KDM4B PE=1 SV=2;sp|O94953|KDM4B_HUMAN	236										21.4234	22.1277		22.2476	21.7329	22.3699	22.6925	22.4092	22.5412	#DIV/0!	#DIV/0!	#DIV/0!	#DIV/0!	#DIV/0!	#DIV/0!	#DIV/0!	21.4234	22.1277	#DIV/0!	#DIV/0!	-0.704365	21.9903	22.5312	22.4752	0.540932	0.484933	0.0559983
A0A0C4DFM1;Q92544	A0A0C4DFM1;Q92544	7;7	7;7	7;7	Transmembrane 9 superfamily member 4	TM9SF4	tr|A0A0C4DFM1|A0A0C4DFM1_HUMAN Transmembrane 9 superfamily member OS=Homo sapiens OX=9606 GN=TM9SF4 PE=1 SV=1;sp|Q92544|TM9S4_HUMAN Transmembrane 9 superfamily member 4 OS=Homo sapiens OX=9606 GN=TM9SF4 PE=1 SV=2	237	23.0761	23.0589	22.3158	22.6243	22.8368		22.2411						23.0697	22.7221	22.1241	22.2564	23.1934	22.3382	23.0675	22.47	22.8368	-0.59748	-0.230747	-0.366733	22.2411	#DIV/0!	#DIV/0!	#DIV/0!	#DIV/0!	#DIV/0!	22.8959	22.1902	22.7658	-0.705709	-0.13016	-0.57555
A0A0C4DFN3;Q99685;A0A3B3ITT3;E7EWX8;H7C599;H7C4E0;C9JAM4;H7C5K5;C9J8Q3	A0A0C4DFN3;Q99685;A0A3B3ITT3;E7EWX8;H7C599;H7C4E0	6;6;5;4;3;3;2;2;1	6;6;5;4;3;3;2;2;1	6;6;5;4;3;3;2;2;1	Monoglyceride lipase	MGLL	tr|A0A0C4DFN3|A0A0C4DFN3_HUMAN Monoglyceride lipase OS=Homo sapiens OX=9606 GN=MGLL PE=1 SV=1;sp|Q99685|MGLL_HUMAN Monoglyceride lipase OS=Homo sapiens OX=9606 GN=MGLL PE=1 SV=2;tr|A0A3B3ITT3|A0A3B3ITT3_HUMAN Monoglyceride lipase OS=Homo sapiens OX=9606 GN	238													22.7432	23.2572	23.3191	23.3547	23.1705	23.3355	#DIV/0!	#DIV/0!	#DIV/0!	#DIV/0!	#DIV/0!	#DIV/0!	#DIV/0!	#DIV/0!	#DIV/0!	#DIV/0!	#DIV/0!	#DIV/0!	23.0002	23.3369	23.253	0.336683	0.252767	0.083916
Q12959;A0A590UJ08;A0A590UJS9;A0A590UJD9;A0A0C4DFT3;A0A590UJ68;A0A590UJ18;A0A590UKA8;A0A590UJC5;A0A590UJR5;A0A590UJR4;A0A590UJ29;A0A590UK48;A0A590UJ81;A0A590UJX2;A0A590UK81;A0A590UJ64;C9JUA9;E7EQD7;A0A590UK02;A0A590UK70;A0A590UJ25;A0A590UJL2;B4E2H8;A0A590UJZ4;A0A3B3ISW2;E9PIW2;B7Z2T4;H7C166;E9PN83;A0A590UJ95;Q15700;A0A3B3ITF1;F8VYC1;A0A590UK52;F8W750;A0A590UJ86;B5MCC5;H7C325;C9IYP1;C9JN61;F2Z2L0;C…	Q12959;A0A590UJ08;A0A590UJS9;A0A590UJD9;A0A0C4DFT3;A0A590UJ68;A0A590UJ18;A0A590UKA8;A0A590UJC5;A0A590UJR5;A0A590UJR4;A0A590UJ29;A0A590UK48;A0A590UJ81;A0A590UJX2;A0A590UK81;A0A590UJ64;C9JUA9;E7EQD7;A0A590UK02;A0A590UK70;A0A590UJ25;A0A590UJL2	12;12;12;12;12;12;12;12;12;12;11;11;11;11;11;11;9;7;7;6;6;6;6;4;3;3;3;3;3;3;3;3;3;3;3;2;2;2;2;2;2;1;1;1;1;1;1;1;1;1;1;1;1;1;1;1;1;1;1;1;1;1	12;12;12;12;12;12;12;12;12;12;11;11;11;11;11;11;9;7;7;6;6;6;6;4;3;3;3;3;3;3;3;3;3;3;3;2;2;2;2;2;2;1;1;1;1;1;1;1;1;1;1;1;1;1;1;1;1;1;1;1;1;1	11;11;11;11;11;11;11;11;11;11;10;10;10;10;10;10;8;6;7;6;6;6;6;4;3;2;2;2;3;2;3;2;2;2;3;1;2;1;1;2;2;1;1;1;1;1;1;1;1;1;1;1;1;1;1;1;1;1;1;1;1;1	Disks large homolog 1	DLG1	sp|Q12959|DLG1_HUMAN Disks large homolog 1 OS=Homo sapiens OX=9606 GN=DLG1 PE=1 SV=2;tr|A0A590UJ08|A0A590UJ08_HUMAN Disks large homolog 1 OS=Homo sapiens OX=9606 GN=DLG1 PE=1 SV=1;tr|A0A590UJS9|A0A590UJS9_HUMAN Disks large homolog 1 OS=Homo sapiens OX=9606	239										21.5207	22.2019		22.4707	22.6377	22.9785	22.7789	22.4963	22.6559	#DIV/0!	#DIV/0!	#DIV/0!	#DIV/0!	#DIV/0!	#DIV/0!	#DIV/0!	21.5207	22.2019	#DIV/0!	#DIV/0!	-0.681239	22.5542	22.8787	22.5761	0.324558	0.021921	0.302637
A0A0C4DFX9;Q9H3P2;H0Y3X6;H7C2C7;C9JHL4;C9JEM7;F8W954;F8WF98;H7C0W2	A0A0C4DFX9;Q9H3P2;H0Y3X6;H7C2C7;C9JHL4	6;6;5;3;3;2;1;1;1	6;6;5;3;3;2;1;1;1	6;6;5;3;3;2;1;1;1	Negative elongation factor A	NELFA	tr|A0A0C4DFX9|A0A0C4DFX9_HUMAN Negative elongation factor A OS=Homo sapiens OX=9606 GN=NELFA PE=1 SV=1;sp|Q9H3P2|NELFA_HUMAN Negative elongation factor A OS=Homo sapiens OX=9606 GN=NELFA PE=1 SV=3;tr|H0Y3X6|H0Y3X6_HUMAN Negative elongation factor A (Fragme	240							21.6957			22.1523			21.937	22.3116	22.6539	22.9375	22.005	22.7719	#DIV/0!	#DIV/0!	#DIV/0!	#DIV/0!	#DIV/0!	#DIV/0!	21.6957	22.1523	#DIV/0!	0.456587	#DIV/0!	#DIV/0!	22.1243	22.7957	22.3884	0.671342	0.264097	0.407244
J9JIE0;A8MXZ4;A0A0C4DFY5;Q9NQ84	J9JIE0;A8MXZ4;A0A0C4DFY5;Q9NQ84	2;2;2;2	2;2;2;2	2;2;2;2	G-protein coupled receptor family C group 5 member C	GPRC5C	tr|J9JIE0|J9JIE0_HUMAN G-protein-coupled receptor family C group 5 member C OS=Homo sapiens OX=9606 GN=GPRC5C PE=1 SV=1;tr|A8MXZ4|A8MXZ4_HUMAN G-protein-coupled receptor family C group 5 member C OS=Homo sapiens OX=9606 GN=GPRC5C PE=1 SV=3;tr|A0A0C4DFY5|A0	241		20.9295												20.5787	20.8473	20.7796	20.5144		20.9295	#DIV/0!	#DIV/0!	#DIV/0!	#DIV/0!	#DIV/0!	#DIV/0!	#DIV/0!	#DIV/0!	#DIV/0!	#DIV/0!	#DIV/0!	20.5787	20.8135	20.5144	0.234718	-0.0643313	0.29905
A0A0C4DFZ2;P15289	A0A0C4DFZ2;P15289	3;3	3;3	3;3	Arylsulfatase A;Arylsulfatase A component B;Arylsulfatase A component C	ARSA	tr|A0A0C4DFZ2|A0A0C4DFZ2_HUMAN Arylsulfatase A OS=Homo sapiens OX=9606 GN=ARSA PE=1 SV=1;sp|P15289|ARSA_HUMAN Arylsulfatase A OS=Homo sapiens OX=9606 GN=ARSA PE=1 SV=3	242													18.8589	19.3002	19.2268		20.3283		#DIV/0!	#DIV/0!	#DIV/0!	#DIV/0!	#DIV/0!	#DIV/0!	#DIV/0!	#DIV/0!	#DIV/0!	#DIV/0!	#DIV/0!	#DIV/0!	19.0796	19.2268	20.3283	0.147247	1.2487	-1.10145
A0A0C4DFZ9;Q58A45	A0A0C4DFZ9;Q58A45	4;4	4;4	4;4	PAB-dependent poly(A)-specific ribonuclease subunit PAN3	PAN3	tr|A0A0C4DFZ9|A0A0C4DFZ9_HUMAN PAN2-PAN3 deadenylation complex subunit PAN3 OS=Homo sapiens OX=9606 GN=PAN3 PE=1 SV=1;sp|Q58A45|PAN3_HUMAN PAN2-PAN3 deadenylation complex subunit PAN3 OS=Homo sapiens OX=9606 GN=PAN3 PE=1 SV=3	243	22.5148			21.7723	21.5681	21.6135		22.0517	22.0064	21.5375	21.6271	23.0704			19.8953			20.6126	22.5148	21.7723	21.5908	-0.742497	-0.923938	0.181441	22.0517	21.772	22.3487	-0.279702	0.297056	-0.576758	#DIV/0!	19.8953	20.6126	#DIV/0!	#DIV/0!	-0.717289
C9J9K3;A0A0C4DG17;P08865;F8WD59	C9J9K3;A0A0C4DG17;P08865	19;19;19;9	19;19;19;9	19;19;19;9	40S ribosomal protein SA	RPSA	tr|C9J9K3|C9J9K3_HUMAN 40S ribosomal protein SA (Fragment) OS=Homo sapiens OX=9606 GN=RPSA PE=1 SV=8;tr|A0A0C4DG17|A0A0C4DG17_HUMAN 40S ribosomal protein SA OS=Homo sapiens OX=9606 GN=RPSA PE=1 SV=1;sp|P08865|RSSA_HUMAN 40S ribosomal protein SA OS=Homo sap	244	27.586	27.9553	27.4079	27.0929	27.4428	26.9909	28.0077	27.1486	27.1314	27.1021	27.1731	27.5214	27.5192	27.7981	27.2403	27.3706	27.2572	27.7938	27.7707	27.2504	27.2168	-0.520296	-0.553843	0.0335471	27.5781	27.1168	27.3473	-0.461381	-0.230883	-0.230499	27.6587	27.3054	27.5255	-0.353229	-0.133189	-0.22004
E9PEZ7;E7EW77;E7EP65;A0A0C4DG21;F8WAL6;Q9NYB9;B7Z836;H7C3Q7	E9PEZ7;E7EW77;E7EP65;A0A0C4DG21;F8WAL6;Q9NYB9;B7Z836	5;5;5;5;5;5;3;1	2;2;2;2;2;2;2;1	2;2;2;2;2;2;2;1	Abl interactor 2	ABI2	tr|E9PEZ7|E9PEZ7_HUMAN Abl interactor 2 OS=Homo sapiens OX=9606 GN=ABI2 PE=1 SV=1;tr|E7EW77|E7EW77_HUMAN Abl interactor 2 OS=Homo sapiens OX=9606 GN=ABI2 PE=1 SV=1;tr|E7EP65|E7EP65_HUMAN Abl interactor 2 (Fragment) OS=Homo sapiens OX=9606 GN=ABI2 PE=1 SV=1	245														21.1108	21.1279	21.1623	21.0954	21.282	#DIV/0!	#DIV/0!	#DIV/0!	#DIV/0!	#DIV/0!	#DIV/0!	#DIV/0!	#DIV/0!	#DIV/0!	#DIV/0!	#DIV/0!	#DIV/0!	21.1108	21.1451	21.1887	0.0342681	0.0778745	-0.0436064
A0A0C4DG44;O43464	A0A0C4DG44;O43464	4;4	4;4	4;4	Serine protease HTRA2, mitochondrial	HTRA2	tr|A0A0C4DG44|A0A0C4DG44_HUMAN Serine protease HTRA2, mitochondrial (Fragment) OS=Homo sapiens OX=9606 GN=HTRA2 PE=1 SV=1;sp|O43464|HTRA2_HUMAN Serine protease HTRA2, mitochondrial OS=Homo sapiens OX=9606 GN=HTRA2 PE=1 SV=2	246							21.339			21.1143			21.8793	22.0966	22.647	22.3959	22.036	21.9342	#DIV/0!	#DIV/0!	#DIV/0!	#DIV/0!	#DIV/0!	#DIV/0!	21.339	21.1143	#DIV/0!	-0.224769	#DIV/0!	#DIV/0!	21.988	22.5215	21.9851	0.533509	-0.0028577	0.536367
F5GYV5;H7BZV4;A0A0C4DG62;F8WCT1;Q66PJ3;F5H7X4;F8WEP2;A0A0C4DH18	F5GYV5;H7BZV4;A0A0C4DG62;F8WCT1;Q66PJ3;F5H7X4	3;3;3;3;3;2;1;1	3;3;3;3;3;2;1;1	3;3;3;3;3;2;1;1	ADP-ribosylation factor-like protein 6-interacting protein 4	ARL6IP4	tr|F5GYV5|F5GYV5_HUMAN ADP-ribosylation factor-like protein 6-interacting protein 4 (Fragment) OS=Homo sapiens OX=9606 GN=ARL6IP4 PE=1 SV=1;tr|H7BZV4|H7BZV4_HUMAN ADP-ribosylation factor-like protein 6-interacting protein 4 (Fragment) OS=Homo sapiens OX=96	247	22.6878			22.0904	22.0076	22.2552	21.7392		22.4007	21.9126	22.032	22.0105	22.342	22.0944	22.3994	22.1672	22.2256	21.9277	22.6878	22.0904	22.1314	-0.59739	-0.556374	-0.041016	21.7392	22.1567	22.0212	0.417446	0.282018	0.135428	22.2182	22.2833	22.0767	0.0651254	-0.141483	0.206609
A0A0C4DG88;P14859;H0YLC5;A0A0A0MT46;Q9UKI9;U3KQ96;U3KQN1;H0YNW1;H0YLL6;B5ME60;H0YKT2;P09086	A0A0C4DG88;P14859;H0YLC5;A0A0A0MT46;Q9UKI9	4;4;2;2;2;1;1;1;1;1;1;1	4;4;2;2;2;1;1;1;1;1;1;1	4;4;2;2;2;1;1;1;1;1;1;1	POU domain protein;POU domain, class 2, transcription factor 1;POU domain, class 2, transcription factor 3	POU2F1;POU2F3	tr|A0A0C4DG88|A0A0C4DG88_HUMAN POU domain protein (Fragment) OS=Homo sapiens OX=9606 GN=POU2F1 PE=1 SV=1;sp|P14859|PO2F1_HUMAN POU domain, class 2, transcription factor 1 OS=Homo sapiens OX=9606 GN=POU2F1 PE=1 SV=2;tr|H0YLC5|H0YLC5_HUMAN POU domain, class	248					21.6708		22.201	22.8109		22.4649		22.1286	22.2161	21.9301	22.1944	21.5844	22.0986	22.0428	#DIV/0!	#DIV/0!	21.6708	#DIV/0!	#DIV/0!	#DIV/0!	22.506	22.4649	22.1286	-0.0410687	-0.377398	0.336329	22.0731	21.8894	22.0707	-0.183694	-0.00242743	-0.181266
A0A0C4DG89;D6RJA6;H0Y9U3	A0A0C4DG89	33;12;1	33;12;1	1;0;0		DDX46	tr|A0A0C4DG89|A0A0C4DG89_HUMAN RNA helicase OS=Homo sapiens OX=9606 GN=DDX46 PE=1 SV=1	249	25.729	25.4558	25.4915	25.9937	26.2907	25.9731	25.5251	25.4554	26.3621	25.7477	26.959	26.1149	25.4229	25.3706	25.5761	25.7498	25.6396	26.0273	25.5924	25.7426	26.1319	0.150185	0.539465	-0.389279	25.4902	26.0549	26.537	0.564667	1.04675	-0.48208	25.3968	25.6629	25.8335	0.26617	0.43671	-0.170539
H7C4V0;E9PD56;H7BYG4;W5RWE6;A0A0C4DG95;Q7Z7A4	H7C4V0;E9PD56;H7BYG4;W5RWE6;A0A0C4DG95;Q7Z7A4	1;1;1;1;1;1	1;1;1;1;1;1	1;1;1;1;1;1	PX domain-containing protein kinase-like protein	PXK	tr|H7C4V0|H7C4V0_HUMAN PX domain-containing protein kinase-like protein (Fragment) OS=Homo sapiens OX=9606 GN=PXK PE=1 SV=1;tr|E9PD56|E9PD56_HUMAN PX domain-containing protein kinase-like protein OS=Homo sapiens OX=9606 GN=PXK PE=1 SV=1;tr|H7BYG4|H7BYG4_HU	250																	16.999		#DIV/0!	#DIV/0!	#DIV/0!	#DIV/0!	#DIV/0!	#DIV/0!	#DIV/0!	#DIV/0!	#DIV/0!	#DIV/0!	#DIV/0!	#DIV/0!	#DIV/0!	#DIV/0!	16.999	#DIV/0!	#DIV/0!	#DIV/0!
A0A0C4DGA2;O75521;F1LLU7;F8WAW4;C9JB63;F8W6J1	A0A0C4DGA2;O75521;F1LLU7;F8WAW4;C9JB63	8;8;6;5;5;3	8;8;6;5;5;3	8;8;6;5;5;3	Enoyl-CoA delta isomerase 2, mitochondrial	ECI2	tr|A0A0C4DGA2|A0A0C4DGA2_HUMAN Enoyl-CoA delta isomerase 2, mitochondrial OS=Homo sapiens OX=9606 GN=ECI2 PE=1 SV=1;sp|O75521|ECI2_HUMAN Enoyl-CoA delta isomerase 2 OS=Homo sapiens OX=9606 GN=ECI2 PE=1 SV=4;tr|F1LLU7|F1LLU7_HUMAN Enoyl-CoA delta isomerase	251	21.8622						22.5804			22.4748			23.7437	24.2249	24.1656	24.3059	24.4621	24.7814	21.8622	#DIV/0!	#DIV/0!	#DIV/0!	#DIV/0!	#DIV/0!	22.5804	22.4748	#DIV/0!	-0.105537	#DIV/0!	#DIV/0!	23.9843	24.2358	24.6218	0.251464	0.637456	-0.385992
Q14527;A0A0C4DGA6;H7C5K0	Q14527;A0A0C4DGA6	19;19;8	19;19;8	19;19;8	Helicase-like transcription factor	HLTF	sp|Q14527|HLTF_HUMAN Helicase-like transcription factor OS=Homo sapiens OX=9606 GN=HLTF PE=1 SV=2;tr|A0A0C4DGA6|A0A0C4DGA6_HUMAN Helicase-like transcription factor OS=Homo sapiens OX=9606 GN=HLTF PE=1 SV=1	252	21.477			21.0564	22.3664	22.2975	22.721	22.8383	22.5331	22.5974	23.3141	23.526	23.9442	23.4391	23.7737	24.3151	23.7097	24.3212	21.477	21.0564	22.3319	-0.420567	0.854934	-1.2755	22.7796	22.5653	23.42	-0.214323	0.640432	-0.854755	23.6917	24.0444	24.0154	0.352771	0.32377	0.0290007
A0A0C4DGB0;Q9UIL1	A0A0C4DGB0;Q9UIL1	2;2	2;2	2;2	Short coiled-coil protein	SCOC	tr|A0A0C4DGB0|A0A0C4DGB0_HUMAN Short coiled-coil protein OS=Homo sapiens OX=9606 GN=SCOC PE=1 SV=1;sp|Q9UIL1|SCOC_HUMAN Short coiled-coil protein OS=Homo sapiens OX=9606 GN=SCOC PE=1 SV=2	253														19.0838	19.4944	20.4455	19.1157	19.168	#DIV/0!	#DIV/0!	#DIV/0!	#DIV/0!	#DIV/0!	#DIV/0!	#DIV/0!	#DIV/0!	#DIV/0!	#DIV/0!	#DIV/0!	#DIV/0!	19.0838	19.9699	19.1418	0.886067	0.0579771	0.82809
P20810;A0A0C4DGB5;B7Z574;E9PCH5;E7ES10;H0Y7F0;E7EVY3;E9PDE4;H0Y9H6;E7EQ12;E7EQA0;A0A0A0MR45;H0YD33;F8W7E0;A0A0C4DGD1;D6RC54;H0YA91;E9PSG1;H0Y944;E7EQK6;D6RAA8	P20810;A0A0C4DGB5;B7Z574;E9PCH5;E7ES10;H0Y7F0;E7EVY3;E9PDE4;H0Y9H6;E7EQ12;E7EQA0;A0A0A0MR45;H0YD33	14;14;14;14;14;13;13;13;12;10;9;8;8;5;5;3;3;1;1;1;1	14;14;14;14;14;13;13;13;12;10;9;8;8;5;5;3;3;1;1;1;1	14;14;14;14;14;13;13;13;12;10;9;8;8;5;5;3;3;1;1;1;1	Calpastatin	CAST	sp|P20810|ICAL_HUMAN Calpastatin OS=Homo sapiens OX=9606 GN=CAST PE=1 SV=4;tr|A0A0C4DGB5|A0A0C4DGB5_HUMAN Calpain inhibitor OS=Homo sapiens OX=9606 GN=CAST PE=1 SV=1;tr|B7Z574|B7Z574_HUMAN Calpain inhibitor OS=Homo sapiens OX=9606 GN=CAST PE=1 SV=1;tr|E9PC	254	25.0381	25.2413	24.8906	25.0884	24.4341	24.6926	26.046	25.4963	25.0695	25.7375	25.1268	23.8836	24.5763	24.2706	24.7823	23.7122	24.2768	23.9061	25.1397	24.9895	24.5633	-0.150228	-0.576369	0.426141	25.7711	25.4035	24.5052	-0.367657	-1.26591	0.898258	24.4235	24.2473	24.0914	-0.1762	-0.332031	0.155831
A0A0C4DGB6;CON__P02768-1;P02768;H0YA55;B7WNR0;D6RHD5;C9JKR2;A0A087WWT3;H7C013	A0A0C4DGB6;CON__P02768-1;P02768;H0YA55;B7WNR0;D6RHD5;C9JKR2;A0A087WWT3	29;29;29;22;22;20;19;16;11	23;23;23;16;18;16;15;13;9	23;23;23;16;18;16;15;13;9	Serum albumin	ALB	tr|A0A0C4DGB6|A0A0C4DGB6_HUMAN Albumin OS=Homo sapiens OX=9606 GN=ALB PE=1 SV=1;;sp|P02768|ALBU_HUMAN Albumin OS=Homo sapiens OX=9606 GN=ALB PE=1 SV=2;tr|H0YA55|H0YA55_HUMAN Albumin (Fragment) OS=Homo sapiens OX=9606 GN=ALB PE=1 SV=1;tr|B7WNR0|B7WNR0_HUMAN	255	23.4842	24.5499	26.3674	24.4813	22.129	26.668	24.6264	23.6694	30.6473	24.5784	22.9331	28.2954	24.8154	20.6513	23.2689	21.2349	25.1234	20.2354	24.017	25.4243	24.3985	1.4073	0.381487	1.02582	24.1479	27.6128	25.6143	3.46497	1.46641	1.99856	22.7334	22.2519	22.6794	-0.481472	-0.0539799	-0.427492
A0A0C4DGE4;A0A286YF28;A0A0J9YW33;Q13277	A0A0C4DGE4;A0A286YF28;A0A0J9YW33;Q13277	6;6;6;6	6;6;6;6	6;6;6;6	Syntaxin-3	STX3	tr|A0A0C4DGE4|A0A0C4DGE4_HUMAN Syntaxin-3 (Fragment) OS=Homo sapiens OX=9606 GN=STX3 PE=1 SV=1;tr|A0A286YF28|A0A286YF28_HUMAN Syntaxin-3 OS=Homo sapiens OX=9606 GN=STX3 PE=1 SV=1;tr|A0A0J9YW33|A0A0J9YW33_HUMAN Syntaxin-3 OS=Homo sapiens OX=9606 GN=STX3 PE=	256	20.7944		21.1942		21.2537	20.812	21.0511	20.6606		20.5309	21.1414	20.7205	21.5827	22.3428	21.7876	21.8594	21.6036	22.1627	20.7944	21.1942	21.0329	0.399845	0.238457	0.161389	20.8558	20.5309	20.931	-0.324931	0.075133	-0.400064	21.9628	21.8235	21.8831	-0.139301	-0.0796357	-0.0596654
A0A2R8Y5J0;A0A0C4DGG9;A0A2R8Y521;A0A2R8Y212;F5GWX5;A0A2R8YFD8;A0A2U3TZM0;A0A2R8Y425;A0A2R8YFK9;Q14839;A0A2R8YDJ9;A0A2R8YD40;A0A2R8YDW2;A0A2R8Y4X2;A0A2R8Y8C1;A0A2R8YER1;A0A2R8Y445;A0A2R8Y5Z7;A0A2R8Y685;A0A2R8Y8B3;A0A2R8Y7I0;A0A2R8Y7M9;A0A2R8Y5M9;A0A2R8YE38;Q8TDI0;K7EMY3;A0A5F9ZHX5;F2Z2R5;F5H6N4;A0A2R8Y6G9;H7C0J3;H7C3H7;I3L229;A0A2R8Y7X1	A0A2R8Y5J0;A0A0C4DGG9;A0A2R8Y521;A0A2R8Y212;F5GWX5;A0A2R8YFD8;A0A2U3TZM0;A0A2R8Y425;A0A2R8YFK9;Q14839;A0A2R8YDJ9;A0A2R8YD40;A0A2R8YDW2;A0A2R8Y4X2;A0A2R8Y8C1;A0A2R8YER1;A0A2R8Y445;A0A2R8Y5Z7;A0A2R8Y685	53;53;53;53;53;53;53;53;53;53;49;49;44;44;42;42;42;32;31;26;21;19;18;14;12;8;6;4;4;2;2;2;2;2	53;53;53;53;53;53;53;53;53;53;49;49;44;44;42;42;42;32;31;26;21;19;18;14;12;8;6;4;4;2;2;2;2;2	44;44;44;44;44;44;44;44;44;44;40;40;35;35;35;35;35;26;25;22;18;16;15;13;5;3;0;2;4;2;0;0;0;2	Chromodomain-helicase-DNA-binding protein 4	CHD4	tr|A0A2R8Y5J0|A0A2R8Y5J0_HUMAN DNA helicase OS=Homo sapiens OX=9606 GN=CHD4 PE=1 SV=1;tr|A0A0C4DGG9|A0A0C4DGG9_HUMAN DNA helicase OS=Homo sapiens OX=9606 GN=CHD4 PE=1 SV=1;tr|A0A2R8Y521|A0A2R8Y521_HUMAN DNA helicase OS=Homo sapiens OX=9606 GN=CHD4 PE=1 SV=	257	24.7079	23.8452	24.4608	24.879	25.4869	25.1451	24.9791	24.6077	24.9854	25.8514	25.9667	25.2949	25.3073	25.0966	25.22	26.0009	25.2749	25.8188	24.2765	24.6699	25.316	0.393385	1.03951	-0.646123	24.7934	25.4184	25.6308	0.624981	0.83742	-0.212439	25.2019	25.6105	25.5468	0.408561	0.344909	0.063652
A0A0C4DGH0;Q5ZPR3;H0YK40;H0YK59;H0YL10	A0A0C4DGH0;Q5ZPR3	5;5;2;2;2	5;5;2;2;2	5;5;2;2;2	CD276 antigen	CD276	tr|A0A0C4DGH0|A0A0C4DGH0_HUMAN CD276 antigen OS=Homo sapiens OX=9606 GN=CD276 PE=1 SV=1;sp|Q5ZPR3|CD276_HUMAN CD276 antigen OS=Homo sapiens OX=9606 GN=CD276 PE=1 SV=1	258							22.543						23.4578	23.2664	23.7912	23.2104	22.6233	22.6528	#DIV/0!	#DIV/0!	#DIV/0!	#DIV/0!	#DIV/0!	#DIV/0!	22.543	#DIV/0!	#DIV/0!	#DIV/0!	#DIV/0!	#DIV/0!	23.3621	23.5008	22.638	0.138743	-0.724069	0.862811
H0YIM9;A0A0C4DGJ7;Q8WUH1;H0YJ25;H0YHB4;H0YID9;H0YIM3;H0YHA3	H0YIM9;A0A0C4DGJ7;Q8WUH1;H0YJ25;H0YHB4;H0YID9;H0YIM3;H0YHA3	2;2;2;1;1;1;1;1	2;2;2;1;1;1;1;1	1;1;1;0;0;0;0;0	Protein Churchill	CHURC1-FNTB;CHURC1	tr|H0YIM9|H0YIM9_HUMAN Protein Churchill (Fragment) OS=Homo sapiens OX=9606 GN=CHURC1-FNTB PE=3 SV=1;tr|A0A0C4DGJ7|A0A0C4DGJ7_HUMAN Protein Churchill OS=Homo sapiens OX=9606 GN=CHURC1 PE=3 SV=1;sp|Q8WUH1|CHUR_HUMAN Protein Churchill OS=Homo sapiens OX=9606	259																	20.5678		#DIV/0!	#DIV/0!	#DIV/0!	#DIV/0!	#DIV/0!	#DIV/0!	#DIV/0!	#DIV/0!	#DIV/0!	#DIV/0!	#DIV/0!	#DIV/0!	#DIV/0!	#DIV/0!	20.5678	#DIV/0!	#DIV/0!	#DIV/0!
A0A0C4DGN4;Q96DA0;I3L1H9;I3L3X0	A0A0C4DGN4;Q96DA0;I3L1H9;I3L3X0	2;2;1;1	2;2;1;1	2;2;1;1	Zymogen granule protein 16 homolog B	ZG16B	tr|A0A0C4DGN4|A0A0C4DGN4_HUMAN Zymogen granule protein 16 homolog B OS=Homo sapiens OX=9606 GN=ZG16B PE=1 SV=1;sp|Q96DA0|ZG16B_HUMAN Zymogen granule protein 16 homolog B OS=Homo sapiens OX=9606 GN=ZG16B PE=1 SV=3;tr|I3L1H9|I3L1H9_HUMAN Zymogen granule prot	260		20.9734	23.9566	20.9632		22.9546	20.6175			20.7342			20.3091						20.9734	22.4599	22.9546	1.48644	1.98115	-0.494707	20.6175	20.7342	#DIV/0!	0.116753	#DIV/0!	#DIV/0!	20.3091	#DIV/0!	#DIV/0!	#DIV/0!	#DIV/0!	#DIV/0!
A0A0C4DGN6;Q9Y2X7;J3QRU8;J3QLH1;J3QQI0;F8W822	A0A0C4DGN6;Q9Y2X7;J3QRU8	10;10;8;3;1;1	10;10;8;3;1;1	9;9;7;3;1;0	ARF GTPase-activating protein GIT1	GIT1	tr|A0A0C4DGN6|A0A0C4DGN6_HUMAN ARF GTPase-activating protein GIT1 OS=Homo sapiens OX=9606 GN=GIT1 PE=1 SV=1;sp|Q9Y2X7|GIT1_HUMAN ARF GTPase-activating protein GIT1 OS=Homo sapiens OX=9606 GN=GIT1 PE=1 SV=2;tr|J3QRU8|J3QRU8_HUMAN ARF GTPase-activating prote	261	21.8603		22.1822	22.7019	23.3185	22.8191	23.2439	22.9943	22.7743	22.9626	23.1748	21.9642	21.8014	21.7746	22.1461	22.2362	21.6669	22.5507	21.8603	22.4421	23.0688	0.581819	1.20854	-0.626726	23.1191	22.8685	22.5695	-0.250587	-0.5496	0.299013	21.788	22.1911	22.1088	0.403098	0.320763	0.0823345
A0A0C4DGP4	A0A0C4DGP4	8	1	1		PRKCSH	tr|A0A0C4DGP4|A0A0C4DGP4_HUMAN Glucosidase 2 subunit beta (Fragment) OS=Homo sapiens OX=9606 GN=PRKCSH PE=1 SV=1	262													21.3511		21.6781	21.0697			#DIV/0!	#DIV/0!	#DIV/0!	#DIV/0!	#DIV/0!	#DIV/0!	#DIV/0!	#DIV/0!	#DIV/0!	#DIV/0!	#DIV/0!	#DIV/0!	21.3511	21.3739	#DIV/0!	0.0227831	#DIV/0!	#DIV/0!
P39656;A0A0C4DGS1;U3KQ84	P39656;A0A0C4DGS1;U3KQ84	17;17;9	17;17;9	17;17;9	Dolichyl-diphosphooligosaccharide--protein glycosyltransferase 48 kDa subunit	DDOST	sp|P39656|OST48_HUMAN Dolichyl-diphosphooligosaccharide--protein glycosyltransferase 48 kDa subunit OS=Homo sapiens OX=9606 GN=DDOST PE=1 SV=4;tr|A0A0C4DGS1|A0A0C4DGS1_HUMAN Dolichyl-diphosphooligosaccharide--protein glycosyltransferase 48 kDa subunit OS=H	263	26.3398	26.2804	27.0421	27.0962	26.2519	25.9721	25.5849	25.58	26.4037	26.7823	26.3864	26.2728	26.1795	26.1762	25.7342	25.9704	26.0354	26.0163	26.3101	27.0691	26.112	0.759005	-0.198124	0.957129	25.5824	26.593	26.3296	1.01059	0.747124	0.263463	26.1779	25.8523	26.0259	-0.325561	-0.151994	-0.173568
A0A2R8Y695;A0A3B3IU98;A0A0C4DGT3;A0A2R8Y7T6;A0A3B3IRZ4;Q6DN90;A0A1W2PRJ5;A0A1W2PR28;Q5JU85	A0A2R8Y695;A0A3B3IU98;A0A0C4DGT3;A0A2R8Y7T6;A0A3B3IRZ4;Q6DN90;A0A1W2PRJ5;A0A1W2PR28;Q5JU85	2;2;2;2;2;2;1;1;1	2;2;2;2;2;2;1;1;1	2;2;2;2;2;2;1;1;1	IQ motif and SEC7 domain-containing protein 1;IQ motif and SEC7 domain-containing protein 2	IQSEC1;IQSEC2	tr|A0A2R8Y695|A0A2R8Y695_HUMAN IQ motif and SEC7 domain-containing protein 1 (Fragment) OS=Homo sapiens OX=9606 GN=IQSEC1 PE=1 SV=1;tr|A0A3B3IU98|A0A3B3IU98_HUMAN IQ motif and SEC7 domain-containing protein 1 (Fragment) OS=Homo sapiens OX=9606 GN=IQSEC1 PE	264														18.4005	18.4189		19.0907	19.0865	#DIV/0!	#DIV/0!	#DIV/0!	#DIV/0!	#DIV/0!	#DIV/0!	#DIV/0!	#DIV/0!	#DIV/0!	#DIV/0!	#DIV/0!	#DIV/0!	18.4005	18.4189	19.0886	0.0183944	0.688076	-0.669682
A0A0C4DGT4;Q643R3	A0A0C4DGT4;Q643R3	1;1	1;1	1;1	Lysophospholipid acyltransferase LPCAT4	LPCAT4	tr|A0A0C4DGT4|A0A0C4DGT4_HUMAN Lysophospholipid acyltransferase LPCAT4 OS=Homo sapiens OX=9606 GN=LPCAT4 PE=1 SV=1;sp|Q643R3|LPCT4_HUMAN Lysophospholipid acyltransferase LPCAT4 OS=Homo sapiens OX=9606 GN=LPCAT4 PE=1 SV=1	265																		16.5289	#DIV/0!	#DIV/0!	#DIV/0!	#DIV/0!	#DIV/0!	#DIV/0!	#DIV/0!	#DIV/0!	#DIV/0!	#DIV/0!	#DIV/0!	#DIV/0!	#DIV/0!	#DIV/0!	16.5289	#DIV/0!	#DIV/0!	#DIV/0!
A0A0C4DGX7;H7C2T5;Q9Y2G5	A0A0C4DGX7;H7C2T5;Q9Y2G5	1;1;1	1;1;1	1;1;1	GDP-fucose protein O-fucosyltransferase 2	POFUT2	tr|A0A0C4DGX7|A0A0C4DGX7_HUMAN Peptide-O-fucosyltransferase OS=Homo sapiens OX=9606 GN=POFUT2 PE=1 SV=1;tr|H7C2T5|H7C2T5_HUMAN Peptide-O-fucosyltransferase (Fragment) OS=Homo sapiens OX=9606 GN=POFUT2 PE=1 SV=1;sp|Q9Y2G5|OFUT2_HUMAN GDP-fucose protein O-fu	266									21.3027										#DIV/0!	#DIV/0!	#DIV/0!	#DIV/0!	#DIV/0!	#DIV/0!	#DIV/0!	21.3027	#DIV/0!	#DIV/0!	#DIV/0!	#DIV/0!	#DIV/0!	#DIV/0!	#DIV/0!	#DIV/0!	#DIV/0!	#DIV/0!
A0A0D9SEI0;Q9P0P8	A0A0D9SEI0;Q9P0P8	2;2	2;2	2;2	Uncharacterized protein C6orf203	C6orf203	tr|A0A0D9SEI0|A0A0D9SEI0_HUMAN Mitochondrial transcription rescue factor 1 OS=Homo sapiens OX=9606 GN=MTRES1 PE=1 SV=1;sp|Q9P0P8|MRES1_HUMAN Mitochondrial transcription rescue factor 1 OS=Homo sapiens OX=9606 GN=MTRES1 PE=1 SV=1	267														19.8881		19.7567			#DIV/0!	#DIV/0!	#DIV/0!	#DIV/0!	#DIV/0!	#DIV/0!	#DIV/0!	#DIV/0!	#DIV/0!	#DIV/0!	#DIV/0!	#DIV/0!	19.8881	19.7567	#DIV/0!	-0.131492	#DIV/0!	#DIV/0!
A0A0D9SEM4;Q08170;B4DJK0;B4DUA4	A0A0D9SEM4;Q08170;B4DJK0;B4DUA4	2;2;1;1	1;1;0;0	1;1;0;0	Serine/arginine-rich splicing factor 4	SRSF4;SRSF5	tr|A0A0D9SEM4|A0A0D9SEM4_HUMAN Serine/arginine-rich-splicing factor 4 (Fragment) OS=Homo sapiens OX=9606 GN=SRSF4 PE=1 SV=1;sp|Q08170|SRSF4_HUMAN Serine/arginine-rich splicing factor 4 OS=Homo sapiens OX=9606 GN=SRSF4 PE=1 SV=2;tr|B4DJK0|B4DJK0_HUMAN Serin	268							18.1565												#DIV/0!	#DIV/0!	#DIV/0!	#DIV/0!	#DIV/0!	#DIV/0!	18.1565	#DIV/0!	#DIV/0!	#DIV/0!	#DIV/0!	#DIV/0!	#DIV/0!	#DIV/0!	#DIV/0!	#DIV/0!	#DIV/0!	#DIV/0!
A0A0D9SEM9	A0A0D9SEM9	4	1	1		DDX39A	tr|A0A0D9SEM9|A0A0D9SEM9_HUMAN ATP-dependent RNA helicase DDX39A (Fragment) OS=Homo sapiens OX=9606 GN=DDX39A PE=1 SV=1	269										23.577									#DIV/0!	#DIV/0!	#DIV/0!	#DIV/0!	#DIV/0!	#DIV/0!	#DIV/0!	23.577	#DIV/0!	#DIV/0!	#DIV/0!	#DIV/0!	#DIV/0!	#DIV/0!	#DIV/0!	#DIV/0!	#DIV/0!	#DIV/0!
A0A0D9SG71;A0A0D9SEZ6;A0A0R4J2E5;P49459	A0A0D9SG71;A0A0D9SEZ6;A0A0R4J2E5;P49459	1;1;1;1	1;1;1;1	1;1;1;1	Ubiquitin-conjugating enzyme E2 A	UBE2A	tr|A0A0D9SG71|A0A0D9SG71_HUMAN Ubiquitin-conjugating enzyme E2 A OS=Homo sapiens OX=9606 GN=UBE2A PE=1 SV=1;tr|A0A0D9SEZ6|A0A0D9SEZ6_HUMAN Ubiquitin-conjugating enzyme E2 A OS=Homo sapiens OX=9606 GN=UBE2A PE=1 SV=1;tr|A0A0R4J2E5|A0A0R4J2E5_HUMAN Ubiquitin	270							18.8469												#DIV/0!	#DIV/0!	#DIV/0!	#DIV/0!	#DIV/0!	#DIV/0!	18.8469	#DIV/0!	#DIV/0!	#DIV/0!	#DIV/0!	#DIV/0!	#DIV/0!	#DIV/0!	#DIV/0!	#DIV/0!	#DIV/0!	#DIV/0!
Q5T321;A0A0D9SF28;F5GXV7;Q8NFP9	Q5T321;A0A0D9SF28;F5GXV7;Q8NFP9	10;10;10;10	4;4;4;4	4;4;4;4	Neurobeachin	NBEA	tr|Q5T321|Q5T321_HUMAN Neurobeachin OS=Homo sapiens OX=9606 GN=NBEA PE=1 SV=1;tr|A0A0D9SF28|A0A0D9SF28_HUMAN Neurobeachin OS=Homo sapiens OX=9606 GN=NBEA PE=1 SV=1;tr|F5GXV7|F5GXV7_HUMAN Neurobeachin OS=Homo sapiens OX=9606 GN=NBEA PE=1 SV=2;sp|Q8NFP9|NBEA	271																		21.2403	#DIV/0!	#DIV/0!	#DIV/0!	#DIV/0!	#DIV/0!	#DIV/0!	#DIV/0!	#DIV/0!	#DIV/0!	#DIV/0!	#DIV/0!	#DIV/0!	#DIV/0!	#DIV/0!	21.2403	#DIV/0!	#DIV/0!	#DIV/0!
A0A2R8Y4A4;A0A0D9SFB3;O00571;A0A0D9SF53;A0A2U3TZJ9;A0A2R8YFS5;A0A2R8YFR4;A0A0D9SG12;A0A2R8YCW1;A0A2R8YF78;A0A2R8Y645;A0A2R8Y5G6;F6S8Q4;A0A2R8YDT5;A0A2R8Y7T2;A0A2R8YDH3;A0A0J9YVQ7;A0A087WVZ1;A0A2R8Y650;A0A2R8YCU0;A0A2R8YF89;C9J081;A0A087WX09;A0A2R8Y4D2;D6RCM4;Q9NQI0	A0A2R8Y4A4;A0A0D9SFB3;O00571;A0A0D9SF53;A0A2U3TZJ9;A0A2R8YFS5;A0A2R8YFR4;A0A0D9SG12;A0A2R8YCW1;A0A2R8YF78;A0A2R8Y645;A0A2R8Y5G6;F6S8Q4;A0A2R8YDT5;A0A2R8Y7T2;A0A2R8YDH3	29;29;29;29;29;29;29;29;29;29;29;29;27;24;24;23;11;7;5;5;3;3;2;1;1;1	28;28;28;28;28;28;28;28;28;28;28;28;26;23;23;22;11;7;5;5;3;3;2;1;1;1	12;12;12;12;12;12;12;12;12;12;12;12;12;9;9;10;6;2;3;3;2;0;1;0;0;0	ATP-dependent RNA helicase DDX3X	DDX3X	tr|A0A2R8Y4A4|A0A2R8Y4A4_HUMAN RNA helicase OS=Homo sapiens OX=9606 GN=DDX3X PE=1 SV=1;tr|A0A0D9SFB3|A0A0D9SFB3_HUMAN RNA helicase OS=Homo sapiens OX=9606 GN=DDX3X PE=1 SV=1;sp|O00571|DDX3X_HUMAN ATP-dependent RNA helicase DDX3X OS=Homo sapiens OX=9606 GN=	272	25.4368	24.2389	25.4274	24.5472	25.425	24.975	25.9465	25.8585	25.7689	26.0409	25.012	25.7445	25.655	25.81	25.3452	25.5711	25.6486	25.7794	24.8378	24.9873	25.2	0.149434	0.362138	-0.212704	25.9025	25.9049	25.3782	0.00237451	-0.524288	0.526663	25.7325	25.4581	25.714	-0.274369	-0.0185329	-0.255836
E7EXA6;A0A0D9SF58;Q8WVB6;H0Y7D3;F8WCC1	E7EXA6;A0A0D9SF58;Q8WVB6	3;3;3;1;1	3;3;3;1;1	3;3;3;1;1	Chromosome transmission fidelity protein 18 homolog	CHTF18	tr|E7EXA6|E7EXA6_HUMAN Chromosome transmission fidelity protein 18 homolog OS=Homo sapiens OX=9606 GN=CHTF18 PE=1 SV=2;tr|A0A0D9SF58|A0A0D9SF58_HUMAN Chromosome transmission fidelity protein 18 homolog OS=Homo sapiens OX=9606 GN=CHTF18 PE=1 SV=1;sp|Q8WVB6|	273					20.4244														#DIV/0!	#DIV/0!	20.4244	#DIV/0!	#DIV/0!	#DIV/0!	#DIV/0!	#DIV/0!	#DIV/0!	#DIV/0!	#DIV/0!	#DIV/0!	#DIV/0!	#DIV/0!	#DIV/0!	#DIV/0!	#DIV/0!	#DIV/0!
A0A0D9SF63;Q9BZK7;A0A1B0GVH3;A0A1B0GUU2;C9IYU9;C9JCW4;C9JLJ1;C9JTW8;C9JCK0;C9JBN1;C9JEC9;C9J3H2;C9J903;A0A0D9SEW5;C9J7E1;A0A0D9SF25	A0A0D9SF63;Q9BZK7;A0A1B0GVH3	12;12;7;2;2;1;1;1;1;1;1;1;1;1;1;1	12;12;7;2;2;1;1;1;1;1;1;1;1;1;1;1	9;9;5;2;2;1;1;1;1;1;1;1;1;1;1;1	F-box-like/WD repeat-containing protein TBL1XR1	TBL1XR1	tr|A0A0D9SF63|A0A0D9SF63_HUMAN F-box-like/WD repeat-containing protein TBL1XR1 OS=Homo sapiens OX=9606 GN=TBL1XR1 PE=1 SV=1;sp|Q9BZK7|TBL1R_HUMAN F-box-like/WD repeat-containing protein TBL1XR1 OS=Homo sapiens OX=9606 GN=TBL1XR1 PE=1 SV=1;tr|A0A1B0GVH3|A0A	274	26.2088	26.6749	25.4601	25.9631	25.8027	25.8206	25.3857	25.6724	26.2146	25.1972	26.3853	25.6467	25.678	25.7191	25.6373	25.7078	25.4786	25.7589	26.4418	25.7116	25.8117	-0.730229	-0.630175	-0.100054	25.529	25.7059	26.016	0.176861	0.486952	-0.310091	25.6985	25.6726	25.6187	-0.0259558	-0.0797908	0.053835
A0A0D9SFG6;Q99418;O43739;M0R2J0;F8W8E2;G5E9B7;Q15438	A0A0D9SFG6;Q99418;O43739;M0R2J0;F8W8E2;G5E9B7;Q15438	2;2;2;1;1;1;1	2;2;2;1;1;1;1	2;2;2;1;1;1;1	Cytohesin-2;Cytohesin-3;Cytohesin-1	CYTH2;CYTH3;CYTH1	tr|A0A0D9SFG6|A0A0D9SFG6_HUMAN Cytohesin-2 OS=Homo sapiens OX=9606 GN=CYTH2 PE=1 SV=1;sp|Q99418|CYH2_HUMAN Cytohesin-2 OS=Homo sapiens OX=9606 GN=CYTH2 PE=1 SV=2;sp|O43739|CYH3_HUMAN Cytohesin-3 OS=Homo sapiens OX=9606 GN=CYTH3 PE=1 SV=2;tr|M0R2J0|M0R2J0_H	275														19.9718		20.3719			#DIV/0!	#DIV/0!	#DIV/0!	#DIV/0!	#DIV/0!	#DIV/0!	#DIV/0!	#DIV/0!	#DIV/0!	#DIV/0!	#DIV/0!	#DIV/0!	19.9718	20.3719	#DIV/0!	0.400053	#DIV/0!	#DIV/0!
A0A0D9SFK2;Q92614	A0A0D9SFK2;Q92614	4;4	4;4	4;4	Unconventional myosin-XVIIIa	MYO18A	tr|A0A0D9SFK2|A0A0D9SFK2_HUMAN Unconventional myosin-XVIIIa OS=Homo sapiens OX=9606 GN=MYO18A PE=1 SV=1;sp|Q92614|MY18A_HUMAN Unconventional myosin-XVIIIa OS=Homo sapiens OX=9606 GN=MYO18A PE=1 SV=3	276			23.076			23.2456		23.3331		23.2391		23.1626	23.3342	22.5583		22.391	22.5192	22.3069	#DIV/0!	23.076	23.2456	#DIV/0!	#DIV/0!	-0.169597	23.3331	23.2391	23.1626	-0.0940071	-0.170476	0.0764692	22.9462	22.391	22.413	-0.555236	-0.533166	-0.0220698
A0A0D9SFL2;M0QYH2;Q96T60;M0R3C8;M0QYI1;A0A0D9SEV0;M0R000;A0A0D9SFD6;A0A1B0GU66	A0A0D9SFL2;M0QYH2;Q96T60;M0R3C8;M0QYI1	10;10;10;7;5;2;2;2;1	10;10;10;7;5;2;2;2;1	10;10;10;7;5;2;2;2;1	Bifunctional polynucleotide phosphatase/kinase;Polynucleotide 3-phosphatase;Polynucleotide 5-hydroxyl-kinase	PNKP	tr|A0A0D9SFL2|A0A0D9SFL2_HUMAN Bifunctional polynucleotide phosphatase/kinase OS=Homo sapiens OX=9606 GN=PNKP PE=1 SV=1;tr|M0QYH2|M0QYH2_HUMAN Bifunctional polynucleotide phosphatase/kinase OS=Homo sapiens OX=9606 GN=PNKP PE=1 SV=1;sp|Q96T60|PNKP_HUMAN Bif	277							21.8756	22.8405		21.9752		21.7335	22.4265	22.1119	22.1758	22.345	22.3048	21.911	#DIV/0!	#DIV/0!	#DIV/0!	#DIV/0!	#DIV/0!	#DIV/0!	22.358	21.9752	21.7335	-0.382793	-0.624549	0.241756	22.2692	22.2604	22.1079	-0.00876551	-0.161289	0.152524
A0A0X1KG75;A0A590PXD8;A0A0D9SG04;Q53SF7	A0A0X1KG75;A0A590PXD8;A0A0D9SG04;Q53SF7	2;2;2;2	2;2;2;2	2;2;2;2	Cordon-bleu protein-like 1	COBLL1	tr|A0A0X1KG75|A0A0X1KG75_HUMAN Cordon-bleu protein-like 1 (Fragment) OS=Homo sapiens OX=9606 GN=COBLL1 PE=1 SV=1;tr|A0A590PXD8|A0A590PXD8_HUMAN Cordon-bleu protein-like 1 OS=Homo sapiens OX=9606 GN=COBLL1 PE=1 SV=1;tr|A0A0D9SG04|A0A0D9SG04_HUMAN Cordon-ble	278			19.7227		19.9725	19.3597									18.5903				#DIV/0!	19.7227	19.6661	#DIV/0!	#DIV/0!	0.0565591	#DIV/0!	#DIV/0!	#DIV/0!	#DIV/0!	#DIV/0!	#DIV/0!	#DIV/0!	18.5903	#DIV/0!	#DIV/0!	#DIV/0!	#DIV/0!
A0A0D9SG72;P61764;A0A1B0GWF2;A0A1B0GVQ5;A0A2R8Y5D4;A0A1B0GTP9;A0A1B0GW76;A0A096LP52	A0A0D9SG72;P61764;A0A1B0GWF2;A0A1B0GVQ5;A0A2R8Y5D4;A0A1B0GTP9;A0A1B0GW76	8;8;7;7;7;7;4;1	8;8;7;7;7;7;4;1	8;8;7;7;7;7;4;1	Syntaxin-binding protein 1	STXBP1	tr|A0A0D9SG72|A0A0D9SG72_HUMAN Syntaxin-binding protein 1 OS=Homo sapiens OX=9606 GN=STXBP1 PE=1 SV=2;sp|P61764|STXB1_HUMAN Syntaxin-binding protein 1 OS=Homo sapiens OX=9606 GN=STXBP1 PE=1 SV=1;tr|A0A1B0GWF2|A0A1B0GWF2_HUMAN Syntaxin-binding protein 1 OS=	279			22.2864							21.8048	22.1538		22.6918	22.4868	22.5792	22.539	22.193	22.6291	#DIV/0!	22.2864	#DIV/0!	#DIV/0!	#DIV/0!	#DIV/0!	#DIV/0!	21.8048	22.1538	#DIV/0!	#DIV/0!	-0.348964	22.5893	22.5591	22.4111	-0.0302002	-0.178229	0.148028
A0A0D9SG77;A0A1B0GVL3;Q05086;A0A0D9SF91;A0A0D9SG63;S4R306;A0A0D9SES7	A0A0D9SG77;A0A1B0GVL3;Q05086	14;14;14;3;2;2;1	14;14;14;3;2;2;1	14;14;14;3;2;2;1	Ubiquitin-protein ligase E3A	UBE3A	tr|A0A0D9SG77|A0A0D9SG77_HUMAN Ubiquitin-protein ligase E3A OS=Homo sapiens OX=9606 GN=UBE3A PE=1 SV=1;tr|A0A1B0GVL3|A0A1B0GVL3_HUMAN Ubiquitin-protein ligase E3A OS=Homo sapiens OX=9606 GN=UBE3A PE=1 SV=1;sp|Q05086|UBE3A_HUMAN Ubiquitin-protein ligase E3A	280	22.2415	22.4833		21.308	21.8998	20.8826	22.1268	21.4532		21.5081	21.9007	22.1501	23.0733	22.9664	23.785	23.991	23.636	22.8969	22.3624	21.308	21.3912	-1.05437	-0.971192	-0.0831759	21.79	21.5081	22.0254	-0.281883	0.235359	-0.517242	23.0199	23.888	23.2664	0.868115	0.246563	0.621553
A0A0D9SGF6;Q13813;A0A0D9SF54;A0A0D9SFF6;A0A1B0GTB7;A0A0D9SFH4;A0A1B0GUH3;A0A1B0GV13;A0A5F9ZHC3	A0A0D9SGF6;Q13813;A0A0D9SF54	100;99;98;4;2;2;1;1;1	100;99;98;4;2;2;1;1;1	100;99;98;4;2;2;1;1;1	Spectrin alpha chain, non-erythrocytic 1	SPTAN1	tr|A0A0D9SGF6|A0A0D9SGF6_HUMAN Spectrin alpha chain, non-erythrocytic 1 OS=Homo sapiens OX=9606 GN=SPTAN1 PE=1 SV=1;sp|Q13813|SPTN1_HUMAN Spectrin alpha chain, non-erythrocytic 1 OS=Homo sapiens OX=9606 GN=SPTAN1 PE=1 SV=3;tr|A0A0D9SF54|A0A0D9SF54_HUMAN Sp	281	26.5649	26.1216	25.347	25.7787	25.0269	24.8273	25.9036	25.0848	24.2288	25.0331	25.1683	24.6877	26.333	26.2195	26.6792	26.6576	26.7093	26.4665	26.3432	25.5628	24.9271	-0.780407	-1.41616	0.635751	25.4942	24.6309	24.928	-0.863254	-0.566166	-0.297088	26.2763	26.6684	26.5879	0.392139	0.311596	0.0805425
A0A0G2JH30;A0A0G2JPX0;P49918	A0A0G2JH30;A0A0G2JPX0;P49918	1;1;1	1;1;1	1;1;1	Cyclin-dependent kinase inhibitor 1C	CDKN1C	tr|A0A0G2JH30|A0A0G2JH30_HUMAN Cyclin-dependent kinase inhibitor 1C OS=Homo sapiens OX=9606 GN=CDKN1C PE=1 SV=1;tr|A0A0G2JPX0|A0A0G2JPX0_HUMAN Cyclin-dependent kinase inhibitor 1C OS=Homo sapiens OX=9606 GN=CDKN1C PE=1 SV=1;sp|P49918|CDN1C_HUMAN Cyclin-dep	282																		17.7175	#DIV/0!	#DIV/0!	#DIV/0!	#DIV/0!	#DIV/0!	#DIV/0!	#DIV/0!	#DIV/0!	#DIV/0!	#DIV/0!	#DIV/0!	#DIV/0!	#DIV/0!	#DIV/0!	17.7175	#DIV/0!	#DIV/0!	#DIV/0!
Q5RIP0;A0A0G2JIF0;A0A0G2JH50;A2BF26;A0A140TA19;A0A1W2PS56;A0A140T9S7;A0A140T9Q4;A0A0G2JKJ1	Q5RIP0;A0A0G2JIF0;A0A0G2JH50;A2BF26;A0A140TA19;A0A1W2PS56;A0A140T9S7;A0A140T9Q4	7;7;7;7;4;4;4;4;3	1;1;1;1;1;1;1;1;0	1;1;1;1;1;1;1;1;0		HLA-Cw;HLA-C	tr|Q5RIP0|Q5RIP0_HUMAN HLA class I histocompatibility antigen OS=Homo sapiens OX=9606 GN=HLA-C PE=1 SV=1;tr|A0A0G2JIF0|A0A0G2JIF0_HUMAN HLA class I histocompatibility antigen, C alpha chain OS=Homo sapiens OX=9606 GN=HLA-C PE=1 SV=1;tr|A0A0G2JH50|A0A0G2JH5	283																		18.6881	#DIV/0!	#DIV/0!	#DIV/0!	#DIV/0!	#DIV/0!	#DIV/0!	#DIV/0!	#DIV/0!	#DIV/0!	#DIV/0!	#DIV/0!	#DIV/0!	#DIV/0!	#DIV/0!	18.6881	#DIV/0!	#DIV/0!	#DIV/0!
A0A140T8Z0;A0A0G2JH68;O60610;H9KV28;A0A2R8Y5N1;B4E2I7;H7C2W8;A0A2R8YEF8	A0A140T8Z0;A0A0G2JH68;O60610;H9KV28;A0A2R8Y5N1	28;28;28;27;27;2;1;1	28;28;28;27;27;2;1;1	27;27;27;26;26;2;1;1	Protein diaphanous homolog 1	DIAPH1	tr|A0A140T8Z0|A0A140T8Z0_HUMAN Protein diaphanous homolog 1 OS=Homo sapiens OX=9606 GN=DIAPH1 PE=1 SV=1;tr|A0A0G2JH68|A0A0G2JH68_HUMAN Protein diaphanous homolog 1 OS=Homo sapiens OX=9606 GN=DIAPH1 PE=1 SV=1;sp|O60610|DIAP1_HUMAN Protein diaphanous homolog	284	24.7846	24.6014	23.9871	24.5536	24.791	24.2572	24.9586	24.2155	24.2967	24.438	24.4509	24.1476	24.7165	24.3493	24.4203	24.3967	24.3713	24.4731	24.693	24.2704	24.5241	-0.422637	-0.168897	-0.25374	24.587	24.3673	24.2992	-0.219706	-0.287832	0.068126	24.5329	24.4085	24.4222	-0.12443	-0.110744	-0.0136855
A0A0G2JHC2;Q6NYC8	A0A0G2JHC2;Q6NYC8	5;5	5;5	5;5	Phostensin	PPP1R18	tr|A0A0G2JHC2|A0A0G2JHC2_HUMAN PPP1R18 OS=Homo sapiens OX=9606 GN=PPP1R18 PE=1 SV=1;sp|Q6NYC8|PPR18_HUMAN Phostensin OS=Homo sapiens OX=9606 GN=PPP1R18 PE=1 SV=1	285							23.6072	22.35		22.7543	22.2327	22.1644	21.91	21.7465	21.4219		21.6545		#DIV/0!	#DIV/0!	#DIV/0!	#DIV/0!	#DIV/0!	#DIV/0!	22.9786	22.7543	22.1985	-0.224261	-0.780075	0.555814	21.8283	21.4219	21.6545	-0.406341	-0.173803	-0.232538
A0A0G2JIW1;P0DMV9;P0DMV8;V9GZ37	A0A0G2JIW1;P0DMV9;P0DMV8;V9GZ37	49;49;49;35	43;43;43;31	25;25;25;16	Heat shock 70 kDa protein 1B;Heat shock 70 kDa protein 1A	HSPA1B;HSPA1A	tr|A0A0G2JIW1|A0A0G2JIW1_HUMAN Heat shock 70 kDa protein 1B OS=Homo sapiens OX=9606 GN=HSPA1B PE=1 SV=1;sp|P0DMV9|HS71B_HUMAN Heat shock 70 kDa protein 1B OS=Homo sapiens OX=9606 GN=HSPA1B PE=1 SV=1;sp|P0DMV8|HS71A_HUMAN Heat shock 70 kDa protein 1A OS=Hom	286	28.0072	27.92	27.9861	27.8661	28.0523	27.66	28.6643	27.9234	28.152	28.0011	28.1041	27.9818	31.3405	31.4006	31.5564	31.5376	31.3333	31.5577	27.9636	27.9261	27.8561	-0.0375017	-0.107472	0.0699703	28.2939	28.0766	28.0429	-0.217289	-0.250913	0.0336241	31.3706	31.547	31.4455	0.176462	0.0749502	0.101512
A0A0G2JJD3;O95870;A0A0G2JI89;F2Z3H2	A0A0G2JJD3;O95870;A0A0G2JI89	11;11;7;1	11;11;7;1	11;11;7;1	Abhydrolase domain-containing protein 16A	ABHD16A	tr|A0A0G2JJD3|A0A0G2JJD3_HUMAN Alpha/beta hydrolase domain-containing protein 16A OS=Homo sapiens OX=9606 GN=ABHD16A PE=1 SV=1;sp|O95870|ABHGA_HUMAN Phosphatidylserine lipase ABHD16A OS=Homo sapiens OX=9606 GN=ABHD16A PE=1 SV=3;tr|A0A0G2JI89|A0A0G2JI89_HUM	287													22.4566	22.7552	22.9698	23.0269	22.9744	23.1045	#DIV/0!	#DIV/0!	#DIV/0!	#DIV/0!	#DIV/0!	#DIV/0!	#DIV/0!	#DIV/0!	#DIV/0!	#DIV/0!	#DIV/0!	#DIV/0!	22.6059	22.9983	23.0395	0.392378	0.433535	-0.0411567
H0Y6K2;A0A140T9E9;A0A0G2JK44;P25440;A0A0G2JHN8;A0A140T9I1;A0A140T9V2;U3KQA6;A0A0G2JHL0;A0A140T9F7;H0Y799;A0A140T9X8;E9PIQ3;E9PKQ9	H0Y6K2;A0A140T9E9;A0A0G2JK44;P25440;A0A0G2JHN8;A0A140T9I1;A0A140T9V2	10;10;10;10;7;7;5;4;4;4;3;3;3;1	7;7;7;7;4;4;5;4;4;4;3;3;3;1	7;7;7;7;4;4;5;4;4;4;3;3;3;1	Bromodomain-containing protein 2	BRD2	tr|H0Y6K2|H0Y6K2_HUMAN Bromodomain-containing protein 2 (Fragment) OS=Homo sapiens OX=9606 GN=BRD2 PE=1 SV=1;tr|A0A140T9E9|A0A140T9E9_HUMAN Bromodomain-containing protein 2 (Fragment) OS=Homo sapiens OX=9606 GN=BRD2 PE=1 SV=1;tr|A0A0G2JK44|A0A0G2JK44_HUMAN	288							21.8056		21.6102	21.5302			21.8886	22.2122	21.8319	21.8353	22.3497	21.6388	#DIV/0!	#DIV/0!	#DIV/0!	#DIV/0!	#DIV/0!	#DIV/0!	21.8056	21.5702	#DIV/0!	-0.235378	#DIV/0!	#DIV/0!	22.0504	21.8336	21.9943	-0.216815	-0.0561323	-0.160683
A0A0G2JNZ5;A0A0G2JLB3;P04062;A0A0G2JNZ0	A0A0G2JNZ5;A0A0G2JLB3;P04062;A0A0G2JNZ0	13;13;13;11	13;13;13;11	13;13;13;11	Glucosylceramidase	GBA	tr|A0A0G2JNZ5|A0A0G2JNZ5_HUMAN Glucosylceramidase OS=Homo sapiens OX=9606 GN=GBA PE=1 SV=1;tr|A0A0G2JLB3|A0A0G2JLB3_HUMAN Glucosylceramidase OS=Homo sapiens OX=9606 GN=GBA PE=1 SV=1;sp|P04062|GLCM_HUMAN Lysosomal acid glucosylceramidase OS=Homo sapiens OX=	289	24.2052	23.7996	24.6424	22.849	23.1864	23.7382	24.2419	23.3444		23.26		23.6737	24.7223	24.8794	25.322	25.2279	24.8751	25.3136	24.0024	23.7457	23.4623	-0.25665	-0.540043	0.283393	23.7931	23.26	23.6737	-0.533155	-0.119447	-0.413708	24.8009	25.2749	25.0943	0.474056	0.293442	0.180614
A0A0G2JPB6;A0A0G2JLQ8;A0A0G2JP37;A0A0G2JNC8;A0A0G2JMG8;A0A0G2JLX3;J3KN39;A0A0G2JPQ2;Q9NX02;A0A0G2JM25;A0A0G2JNK1;K7ERG0;A0A0G2JMB6;A0A0G2JPH3;A0A0G2JNK3;Q8WX94	A0A0G2JPB6;A0A0G2JLQ8;A0A0G2JP37;A0A0G2JNC8;A0A0G2JMG8;A0A0G2JLX3;J3KN39;A0A0G2JPQ2;Q9NX02;A0A0G2JM25;A0A0G2JNK1;K7ERG0;A0A0G2JMB6;A0A0G2JPH3;A0A0G2JNK3;Q8WX94	5;5;5;5;5;5;5;5;5;3;3;3;3;3;3;3	5;5;5;5;5;5;5;5;5;3;3;3;3;3;3;3	5;5;5;5;5;5;5;5;5;3;3;3;3;3;3;3	NACHT, LRR and PYD domains-containing protein 2;NACHT, LRR and PYD domains-containing protein 7	NLRP2;NLRP7	tr|A0A0G2JPB6|A0A0G2JPB6_HUMAN NACHT, LRR and PYD domains-containing protein 2 OS=Homo sapiens OX=9606 GN=NLRP2 PE=1 SV=1;tr|A0A0G2JLQ8|A0A0G2JLQ8_HUMAN NACHT, LRR and PYD domains-containing protein 2 (Fragment) OS=Homo sapiens OX=9606 GN=NLRP2 PE=1 SV=1;t	290													21.46	21.1294	21.1067	20.9673	21.1162	20.4755	#DIV/0!	#DIV/0!	#DIV/0!	#DIV/0!	#DIV/0!	#DIV/0!	#DIV/0!	#DIV/0!	#DIV/0!	#DIV/0!	#DIV/0!	#DIV/0!	21.2947	21.037	20.7958	-0.257706	-0.498899	0.241192
A0A0G2JQJ7;A0A0G2JPD5;A0A0G2JS76;A0A0G2JMX7;P10636;I3L2Z2	A0A0G2JQJ7;A0A0G2JPD5;A0A0G2JS76;A0A0G2JMX7;P10636	7;7;7;7;7;2	7;7;7;7;7;2	2;2;2;2;2;2	Microtubule-associated protein tau	MAPT	tr|A0A0G2JQJ7|A0A0G2JQJ7_HUMAN Microtubule-associated protein OS=Homo sapiens OX=9606 GN=MAPT PE=1 SV=1;tr|A0A0G2JPD5|A0A0G2JPD5_HUMAN Microtubule-associated protein OS=Homo sapiens OX=9606 GN=MAPT PE=1 SV=1;tr|A0A0G2JS76|A0A0G2JS76_HUMAN Microtubule-assoc	291													23.035	22.7223	23.7576	23.3456	22.0633	22.9698	#DIV/0!	#DIV/0!	#DIV/0!	#DIV/0!	#DIV/0!	#DIV/0!	#DIV/0!	#DIV/0!	#DIV/0!	#DIV/0!	#DIV/0!	#DIV/0!	22.8787	23.5516	22.5165	0.672906	-0.362124	1.03503
A0A0G2JMZ8;Q16625	A0A0G2JMZ8;Q16625	5;5	5;5	5;5	Occludin	OCLN	tr|A0A0G2JMZ8|A0A0G2JMZ8_HUMAN Occludin OS=Homo sapiens OX=9606 GN=OCLN PE=1 SV=1;sp|Q16625|OCLN_HUMAN Occludin OS=Homo sapiens OX=9606 GN=OCLN PE=1 SV=1	292													21.1463	21.8233	20.9762	20.7352	20.8302	20.8588	#DIV/0!	#DIV/0!	#DIV/0!	#DIV/0!	#DIV/0!	#DIV/0!	#DIV/0!	#DIV/0!	#DIV/0!	#DIV/0!	#DIV/0!	#DIV/0!	21.4848	20.8557	20.8445	-0.629066	-0.640264	0.0111982
A0A0G2JNH5;A0A0G2JP78;A0A0G2JPT5;O75943;H0Y9J8;H0Y9T7;A0A0G2JP31	A0A0G2JNH5;A0A0G2JP78;A0A0G2JPT5;O75943	6;6;6;6;2;1;1	6;6;6;6;2;1;1	6;6;6;6;2;1;1	Cell cycle checkpoint protein RAD17	RAD17	tr|A0A0G2JNH5|A0A0G2JNH5_HUMAN Cell cycle checkpoint protein RAD17 OS=Homo sapiens OX=9606 GN=RAD17 PE=1 SV=1;tr|A0A0G2JP78|A0A0G2JP78_HUMAN Cell cycle checkpoint protein RAD17 OS=Homo sapiens OX=9606 GN=RAD17 PE=1 SV=1;tr|A0A0G2JPT5|A0A0G2JPT5_HUMAN Cell	293													20.743	20.9182	21.17	21.0519		20.8266	#DIV/0!	#DIV/0!	#DIV/0!	#DIV/0!	#DIV/0!	#DIV/0!	#DIV/0!	#DIV/0!	#DIV/0!	#DIV/0!	#DIV/0!	#DIV/0!	20.8306	21.1109	20.8266	0.280326	-0.00403497	0.28436
A0A0G2JNW7;Q9Y666;A0A0U1RR18;A0A0G2JQE3;H0YB78	A0A0G2JNW7;Q9Y666;A0A0U1RR18;A0A0G2JQE3;H0YB78	6;6;4;3;3	6;6;4;3;3	6;6;4;3;3	Solute carrier family 12 member 7	SLC12A7	tr|A0A0G2JNW7|A0A0G2JNW7_HUMAN Solute carrier family 12 member 7 OS=Homo sapiens OX=9606 GN=SLC12A7 PE=1 SV=1;sp|Q9Y666|S12A7_HUMAN Solute carrier family 12 member 7 OS=Homo sapiens OX=9606 GN=SLC12A7 PE=1 SV=3;tr|A0A0U1RR18|A0A0U1RR18_HUMAN Solute carrier	294													20.7063	20.7563	21.0919	21.8778	20.9478	20.8025	#DIV/0!	#DIV/0!	#DIV/0!	#DIV/0!	#DIV/0!	#DIV/0!	#DIV/0!	#DIV/0!	#DIV/0!	#DIV/0!	#DIV/0!	#DIV/0!	20.7313	21.4849	20.8751	0.753551	0.143813	0.609738
A0A1W2PR61;A0A0G2JPD3;A0A140T8Y4;Q5SPM2;A0A140T8W8;A0A1W2PPF8;A0A1W2PQS8;B0UXQ0;A0A140T9Z6;A0A140T941;A0A140TA14;A0A140TA11;A0A140T997;A0A140T9Y5;A0A0G2JNV5;A0A140T9J8;P30511	A0A1W2PR61;A0A0G2JPD3;A0A140T8Y4;Q5SPM2;A0A140T8W8;A0A1W2PPF8;A0A1W2PQS8;B0UXQ0;A0A140T9Z6;A0A140T941	7;7;7;7;7;7;4;4;4;4;2;2;2;2;1;1;1	4;4;4;4;4;4;1;1;1;1;1;1;1;1;0;0;0	0;0;0;0;0;0;0;0;0;0;0;0;0;0;0;0;0		HLA-A	tr|A0A1W2PR61|A0A1W2PR61_HUMAN HLA class I histocompatibility antigen, A alpha chain OS=Homo sapiens OX=9606 GN=HLA-A PE=1 SV=1;tr|A0A0G2JPD3|A0A0G2JPD3_HUMAN HLA class I histocompatibility antigen, A alpha chain OS=Homo sapiens OX=9606 GN=HLA-A PE=1 SV=1;	295	22.0997	21.8102	21.5935		21.1866		23.0306	21.5228	21.4597	21.3861	21.3933								21.9549	21.5935	21.1866	-0.36142	-0.768274	0.406854	22.2767	21.4229	21.3933	-0.853747	-0.883419	0.0296721	#DIV/0!	#DIV/0!	#DIV/0!	#DIV/0!	#DIV/0!	#DIV/0!
Q8MH48;Q5RJ85;A0A0G2JPQ3;P17693	Q8MH48;Q5RJ85;A0A0G2JPQ3;P17693	2;2;2;2	1;1;1;1	1;1;1;1	HLA class I histocompatibility antigen, alpha chain G	HLA-G	tr|Q8MH48|Q8MH48_HUMAN HLA class I histocompatibility antigen, alpha chain G OS=Homo sapiens OX=9606 GN=HLA-G PE=1 SV=1;tr|Q5RJ85|Q5RJ85_HUMAN HLA class I histocompatibility antigen, alpha chain G OS=Homo sapiens OX=9606 GN=HLA-G PE=1 SV=1;tr|A0A0G2JPQ3|A0	296									21.3065										#DIV/0!	#DIV/0!	#DIV/0!	#DIV/0!	#DIV/0!	#DIV/0!	#DIV/0!	21.3065	#DIV/0!	#DIV/0!	#DIV/0!	#DIV/0!	#DIV/0!	#DIV/0!	#DIV/0!	#DIV/0!	#DIV/0!	#DIV/0!
A0A0G2JQ41;A0A1C7CYZ0;Q12979;B7Z683;I3L2P5;A0A0G2JRJ1;I3L3W0;I3L0R7;A0A0G2JSE0;A0A0D9SGD7;A0A0G2JQT5;I3L379;A0A0G2JQB5;I3L1U8;I3NI05;I3L4Y1	A0A0G2JQ41;A0A1C7CYZ0;Q12979;B7Z683;I3L2P5	8;8;8;5;4;2;2;2;1;1;1;1;1;1;1;1	8;8;8;5;4;2;2;2;1;1;1;1;1;1;1;1	7;7;7;4;3;2;2;2;1;1;1;1;1;0;1;1	Active breakpoint cluster region-related protein	ABR	tr|A0A0G2JQ41|A0A0G2JQ41_HUMAN Active breakpoint cluster region-related protein (Fragment) OS=Homo sapiens OX=9606 GN=ABR PE=1 SV=1;tr|A0A1C7CYZ0|A0A1C7CYZ0_HUMAN Active breakpoint cluster region-related protein OS=Homo sapiens OX=9606 GN=ABR PE=1 SV=1;sp|	297	22.7703	22.1596	21.81	22.2367	23.6513	22.6457	22.9709	21.7522	22.2959	22.6241	23.2748	22.1728	21.2951	21.021	21.4354	21.4394	21.2521	21.3825	22.4649	22.0234	23.1485	-0.441576	0.683586	-1.12516	22.3615	22.46	22.7238	0.0984288	0.362285	-0.263856	21.1581	21.4374	21.3173	0.279342	0.159254	0.120087
A0A0G2JR44;Q9P209	A0A0G2JR44;Q9P209	2;2	2;2	2;2	Centrosomal protein of 72 kDa	CEP72	tr|A0A0G2JR44|A0A0G2JR44_HUMAN Centrosomal protein of 72 kDa (Fragment) OS=Homo sapiens OX=9606 GN=CEP72 PE=1 SV=1;sp|Q9P209|CEP72_HUMAN Centrosomal protein of 72 kDa OS=Homo sapiens OX=9606 GN=CEP72 PE=1 SV=2	298																		17.8087	#DIV/0!	#DIV/0!	#DIV/0!	#DIV/0!	#DIV/0!	#DIV/0!	#DIV/0!	#DIV/0!	#DIV/0!	#DIV/0!	#DIV/0!	#DIV/0!	#DIV/0!	#DIV/0!	17.8087	#DIV/0!	#DIV/0!	#DIV/0!
O43251;A0A0G2JRA5;B0QYV1;Q9NWB1;F8VZG9;A0A286YEU2;B7Z1U7;J3KNW3;S4R469;F8VR27;F8VZY7;A0A087X2B1;B0QYY4;J3QRF4;F8VRS4;A0A3B3ITL7;A0A0G2JSB3;S4R3K7;A0A0G2JRD1;B0QYY7;I3L1D4;A6NFN3;J3QQZ2;B0QYY6	O43251;A0A0G2JRA5;B0QYV1;Q9NWB1;F8VZG9;A0A286YEU2;B7Z1U7;J3KNW3;S4R469;F8VR27;F8VZY7;A0A087X2B1;B0QYY4;J3QRF4;F8VRS4;A0A3B3ITL7;A0A0G2JSB3;S4R3K7;A0A0G2JRD1;B0QYY7;I3L1D4;A6NFN3	5;5;5;4;4;4;4;4;4;4;4;4;4;3;3;3;3;3;3;3;3;3;2;2	5;5;5;4;4;4;4;4;4;4;4;4;4;3;3;3;3;3;3;3;3;3;2;2	5;5;5;4;4;4;4;4;4;4;4;4;4;3;3;3;3;3;3;3;3;3;2;2	RNA binding protein fox-1 homolog 2;RNA binding protein fox-1 homolog;RNA binding protein fox-1 homolog 1;RNA binding protein fox-1 homolog 3	RBFOX2;RBFOX1;RBFOX3	sp|O43251|RFOX2_HUMAN RNA binding protein fox-1 homolog 2 OS=Homo sapiens OX=9606 GN=RBFOX2 PE=1 SV=3;tr|A0A0G2JRA5|A0A0G2JRA5_HUMAN RNA-binding protein fox-1 homolog 2 (Fragment) OS=Homo sapiens OX=9606 GN=RBFOX2 PE=1 SV=1;tr|B0QYV1|B0QYV1_HUMAN RNA bindi	299			21.0669	21.9681	21.3938	21.4201	21.1122	21.6816	22.1711	21.8638	22.6023	23.0373	20.2915	20.2024		20.2574		20.8131	#DIV/0!	21.5175	21.407	#DIV/0!	#DIV/0!	0.11055	21.3969	22.0175	22.8198	0.620597	1.4229	-0.8023	20.247	20.2574	20.8131	0.0104475	0.566109	-0.555661
B5MD04;A0A0G2JRX8;B5MCY4;A0A0G2JRX7;E7EMH2;H7C2P3;E7EW99;P78395	B5MD04;A0A0G2JRX8;B5MCY4;A0A0G2JRX7;E7EMH2;H7C2P3;E7EW99;P78395	1;1;1;1;1;1;1;1	1;1;1;1;1;1;1;1	1;1;1;1;1;1;1;1	Melanoma antigen preferentially expressed in tumors	PRAME	tr|B5MD04|B5MD04_HUMAN Melanoma antigen preferentially-expressed in tumors (Fragment) OS=Homo sapiens OX=9606 GN=PRAME PE=1 SV=1;tr|A0A0G2JRX8|A0A0G2JRX8_HUMAN Melanoma antigen preferentially-expressed in tumors (Fragment) OS=Homo sapiens OX=9606 GN=PRAME	300					17.8585														#DIV/0!	#DIV/0!	17.8585	#DIV/0!	#DIV/0!	#DIV/0!	#DIV/0!	#DIV/0!	#DIV/0!	#DIV/0!	#DIV/0!	#DIV/0!	#DIV/0!	#DIV/0!	#DIV/0!	#DIV/0!	#DIV/0!	#DIV/0!
A0A0G2JSF1;J3QKK8;A0A2P0CTH9;J3KRV9;A0A2P0CU24;A0A0A0MRV4;A0A0G2JRR6;J3KPF6;J3KPF5	A0A0G2JSF1;J3QKK8;A0A2P0CTH9;J3KRV9;A0A2P0CU24;A0A0A0MRV4;A0A0G2JRR6;J3KPF6;J3KPF5	4;3;3;3;3;3;3;3;3	1;0;0;0;0;0;0;0;0	1;0;0;0;0;0;0;0;0		FAM213B	tr|A0A0G2JSF1|A0A0G2JSF1_HUMAN Prostamide/prostaglandin F synthase (Fragment) OS=Homo sapiens OX=9606 GN=PRXL2B PE=1 SV=1;tr|J3QKK8|J3QKK8_HUMAN Prostamide/prostaglandin F synthase (Fragment) OS=Homo sapiens OX=9606 GN=PRXL2B PE=1 SV=2;tr|A0A2P0CTH9|A0A2P0	301				21.2904															#DIV/0!	21.2904	#DIV/0!	#DIV/0!	#DIV/0!	#DIV/0!	#DIV/0!	#DIV/0!	#DIV/0!	#DIV/0!	#DIV/0!	#DIV/0!	#DIV/0!	#DIV/0!	#DIV/0!	#DIV/0!	#DIV/0!	#DIV/0!
A0A0J9YYL3;A0A0J9YVP6;A0A0J9YXJ8;A0A0J9YXX5;Q9UHX1;A0A0J9YVR6;E9PQ56;A0A0J9YWM1;H0YEM1;E9PN18;E9PMU7;H0YCP8;E9PL19	A0A0J9YYL3;A0A0J9YVP6;A0A0J9YXJ8;A0A0J9YXX5;Q9UHX1;A0A0J9YVR6;E9PQ56;A0A0J9YWM1;H0YEM1	23;23;22;22;22;14;14;13;13;9;8;6;5	23;23;22;22;22;14;14;13;13;9;8;6;5	23;23;22;22;22;14;14;13;13;9;8;6;5	Poly(U)-binding-splicing factor PUF60	PUF60	tr|A0A0J9YYL3|A0A0J9YYL3_HUMAN 60 kDa poly(U)-binding-splicing factor (Fragment) OS=Homo sapiens OX=9606 GN=PUF60 PE=1 SV=1;tr|A0A0J9YVP6|A0A0J9YVP6_HUMAN 60 kDa poly(U)-binding-splicing factor (Fragment) OS=Homo sapiens OX=9606 GN=PUF60 PE=1 SV=1;tr|A0A0J	302	26.0238	26.2887	25.6878	25.9173	25.7625	25.8995	25.926	25.2261	25.5526	25.2575	26.0134	25.968	26.5652	26.3867	26.2358	26.3088	26.5891	26.2776	26.1562	25.8025	25.831	-0.353699	-0.325239	-0.02846	25.576	25.4051	25.9907	-0.170972	0.414646	-0.585618	26.4759	26.2723	26.4333	-0.203645	-0.0426194	-0.161025
F6RP06;A0A0J9YW18;Q12983;H0YBC7;O60238	F6RP06;A0A0J9YW18;Q12983;H0YBC7;O60238	2;2;2;1;1	2;2;2;1;1	2;2;2;1;1	BCL2/adenovirus E1B 19 kDa protein-interacting protein 3;BCL2/adenovirus E1B 19 kDa protein-interacting protein 3-like	BNIP3;BNIP3L	tr|F6RP06|F6RP06_HUMAN BCL2/adenovirus E1B 19 kDa protein-interacting protein 3 (Fragment) OS=Homo sapiens OX=9606 GN=BNIP3 PE=1 SV=1;tr|A0A0J9YW18|A0A0J9YW18_HUMAN BCL2/adenovirus E1B 19 kDa protein-interacting protein 3 (Fragment) OS=Homo sapiens OX=9606	303															21.2949	21.4184			#DIV/0!	#DIV/0!	#DIV/0!	#DIV/0!	#DIV/0!	#DIV/0!	#DIV/0!	#DIV/0!	#DIV/0!	#DIV/0!	#DIV/0!	#DIV/0!	#DIV/0!	21.3566	#DIV/0!	#DIV/0!	#DIV/0!	#DIV/0!
Q9NZ72;A0A0J9YW36;A0A0J9YXY4	Q9NZ72;A0A0J9YW36;A0A0J9YXY4	11;11;7	10;10;6	10;10;6	Stathmin-3	STMN3	sp|Q9NZ72|STMN3_HUMAN Stathmin-3 OS=Homo sapiens OX=9606 GN=STMN3 PE=1 SV=3;tr|A0A0J9YW36|A0A0J9YW36_HUMAN Stathmin-3 (Fragment) OS=Homo sapiens OX=9606 GN=STMN3 PE=1 SV=1;tr|A0A0J9YXY4|A0A0J9YXY4_HUMAN Stathmin (Fragment) OS=Homo sapiens OX=9606 GN=STMN3	304				22.8933	22.9529				23.1849	22.5688			23.7154	23.5365	23.9503	23.5419	23.5241	24.2341	#DIV/0!	22.8933	22.9529	#DIV/0!	#DIV/0!	-0.0595846	#DIV/0!	22.8769	#DIV/0!	#DIV/0!	#DIV/0!	#DIV/0!	23.626	23.7461	23.8791	0.120146	0.253139	-0.132993
Q9Y4K1;A0A0J9YWL0;Q96QW7	Q9Y4K1;A0A0J9YWL0	5;5;1	5;5;1	5;5;1	Absent in melanoma 1 protein	AIM1	sp|Q9Y4K1|CRBG1_HUMAN Beta/gamma crystallin domain-containing protein 1 OS=Homo sapiens OX=9606 GN=CRYBG1 PE=1 SV=3;tr|A0A0J9YWL0|A0A0J9YWL0_HUMAN Beta/gamma crystallin domain-containing protein 1 OS=Homo sapiens OX=9606 GN=CRYBG1 PE=1 SV=1	305			23.6921	22.5169	22.6241	22.6874			22.6881		22.7846	23.1796		21.0573					#DIV/0!	23.1045	22.6557	#DIV/0!	#DIV/0!	0.448748	#DIV/0!	22.6881	22.9821	#DIV/0!	#DIV/0!	-0.294074	21.0573	#DIV/0!	#DIV/0!	#DIV/0!	#DIV/0!	#DIV/0!
A0A0J9YX62;O75190;C9J2C4;C9JDX6;F8WCZ4;C9J2P2;E9PH18;C9JB42;C9JDR7;Q8NHS0;C9JN01;Q8WWF6	A0A0J9YX62;O75190;C9J2C4;C9JDX6;F8WCZ4;C9J2P2;E9PH18	9;9;8;5;5;5;5;4;4;3;2;2	9;9;8;5;5;5;5;4;4;3;2;2	8;8;7;5;5;5;5;4;4;2;2;2	DnaJ homolog subfamily B member 6	DNAJB6	tr|A0A0J9YX62|A0A0J9YX62_HUMAN DnaJ homolog subfamily B member 6 OS=Homo sapiens OX=9606 GN=DNAJB6 PE=1 SV=1;sp|O75190|DNJB6_HUMAN DnaJ homolog subfamily B member 6 OS=Homo sapiens OX=9606 GN=DNAJB6 PE=1 SV=2;tr|C9J2C4|C9J2C4_HUMAN DnaJ homolog subfamily B	306	25.5753	25.7821	25.2475	25.544	25.0823	25.2508	24.9836	26.2026	26.5036	25.7561	26.0087	26.0361	23.2514	22.365	23.0777	22.9416	22.8292	22.7624	25.6787	25.3957	25.1666	-0.282968	-0.512125	0.229157	25.5931	26.1299	26.0224	0.536737	0.429271	0.107467	22.8082	23.0096	22.7958	0.20142	-0.0124254	0.213846
A0A0J9YXF2;Q15165;G3XAK4;A0A0J9YXU7;A0A0J9YYJ1;A0A0J9YYF3;A0A0J9YYF0	A0A0J9YXF2;Q15165;G3XAK4	12;11;6;5;4;2;1	12;11;6;5;4;2;1	12;11;6;5;4;2;1	Serum paraoxonase/arylesterase 2	PON2	tr|A0A0J9YXF2|A0A0J9YXF2_HUMAN Paraoxonase 2, isoform CRA_a OS=Homo sapiens OX=9606 GN=PON2 PE=1 SV=1;sp|Q15165|PON2_HUMAN Serum paraoxonase/arylesterase 2 OS=Homo sapiens OX=9606 GN=PON2 PE=1 SV=4;tr|G3XAK4|G3XAK4_HUMAN Paraoxonase 2, isoform CRA_c OS=Hom	307	23.1135	23.3109	22.976	23.5262	22.2982		23.1104			22.5704	22.5772	22.4148	23.4973	23.4271	23.8698	24.0068	23.7582	23.7962	23.2122	23.2511	22.2982	0.0389183	-0.913997	0.952915	23.1104	22.5704	22.496	-0.540036	-0.61444	0.0744045	23.4622	23.9383	23.7772	0.476048	0.314972	0.161075
A0A0M3HER1;P48059;A0A0J9YXC7	A0A0M3HER1;P48059;A0A0J9YXC7	2;2;1	2;2;1	2;2;1	LIM and senescent cell antigen-like-containing domain protein 1	LIMS1	tr|A0A0M3HER1|A0A0M3HER1_HUMAN LIM and senescent cell antigen-like-containing domain protein 1 (Fragment) OS=Homo sapiens OX=9606 GN=LIMS1 PE=1 SV=1;sp|P48059|LIMS1_HUMAN LIM and senescent cell antigen-like-containing domain protein 1 OS=Homo sapiens OX=96	308			21.5645		22.6422		21.4817	21.7277	22.0325								21.0487	21.4428	#DIV/0!	21.5645	22.6422	#DIV/0!	#DIV/0!	-1.07776	21.6047	22.0325	#DIV/0!	0.427784	#DIV/0!	#DIV/0!	#DIV/0!	#DIV/0!	21.2457	#DIV/0!	#DIV/0!	#DIV/0!
P43243;A8MXP9;A0A0R4J2E8;D6REM6;D6R991;H0Y8T4;B3KM87;Q68E03;D6RE02;D6RIA2;D6RBI2;D6RB45;A0A1B0GX04;D6R8Z5;D6REK4;D6RCM3;D6RBS2;D6RAY2;D6RAM9;D6R9F3;D6RBK5	P43243;A8MXP9;A0A0R4J2E8;D6REM6;D6R991	22;22;22;21;17;9;8;4;3;3;3;2;2;2;2;2;2;2;2;2;2	22;22;22;21;17;9;8;4;3;3;3;2;2;2;2;2;2;2;2;2;2	22;22;22;21;17;9;8;4;3;3;3;2;2;2;2;2;2;2;2;2;2	Matrin-3	MATR3	sp|P43243|MATR3_HUMAN Matrin-3 OS=Homo sapiens OX=9606 GN=MATR3 PE=1 SV=2;tr|A8MXP9|A8MXP9_HUMAN Matrin-3 OS=Homo sapiens OX=9606 GN=MATR3 PE=1 SV=1;tr|A0A0R4J2E8|A0A0R4J2E8_HUMAN Matrin-3 OS=Homo sapiens OX=9606 GN=MATR3 PE=1 SV=1;tr|D6REM6|D6REM6_HUMAN M	309	26.335	24.8795	24.2703	23.5207	25.0588	25.6415	25.4627	26.8606	26.5447	27.029	24.0568	25.9967	24.9083	24.7339	24.4803	24.4352	24.2819	24.1692	25.6072	23.8955	25.3502	-1.71167	-0.257023	-1.45465	26.1617	26.7868	25.0267	0.625152	-1.13495	1.76011	24.8211	24.4577	24.2255	-0.363317	-0.595528	0.232211
A0A0S2Z4G6;P09493;H0YKP3;A0A494C0I0;A0A087WTJ7;H0YLS7	A0A0S2Z4G6;P09493;H0YKP3	20;20;12;3;3;1	2;2;1;1;1;1	0;0;0;0;0;0	Tropomyosin alpha-1 chain	TPM1	tr|A0A0S2Z4G6|A0A0S2Z4G6_HUMAN Tropomyosin 1 (Alpha), isoform CRA_o (Fragment) OS=Homo sapiens OX=9606 GN=TPM1 PE=1 SV=1;sp|P09493|TPM1_HUMAN Tropomyosin alpha-1 chain OS=Homo sapiens OX=9606 GN=TPM1 PE=1 SV=2;tr|H0YKP3|H0YKP3_HUMAN Tropomyosin alpha-1 cha	310	23.8233	24.5149	23.7112	23.4654	24.2007	23.5577	24.8393	24.8312	23.8277	23.8717	23.4358	23.0514							24.1691	23.5883	23.8792	-0.580778	-0.289926	-0.290852	24.8353	23.8497	23.2436	-0.985513	-1.59167	0.606157	#DIV/0!	#DIV/0!	#DIV/0!	#DIV/0!	#DIV/0!	#DIV/0!
A0A0S2Z5D0;H3BUV4;A0A1B0GTU6;Q9NWW5;A0A1B0GW73;H3BRN7;H3BNF1;A0A1B0GTV3;H3BTY4;A0A1B0GUD2;H3BUT1	A0A0S2Z5D0;H3BUV4;A0A1B0GTU6;Q9NWW5;A0A1B0GW73;H3BRN7;H3BNF1;A0A1B0GTV3;H3BTY4;A0A1B0GUD2;H3BUT1	2;2;2;2;1;1;1;1;1;1;1	2;2;2;2;1;1;1;1;1;1;1	2;2;2;2;1;1;1;1;1;1;1	Ceroid-lipofuscinosis neuronal protein 6	CLN6	tr|A0A0S2Z5D0|A0A0S2Z5D0_HUMAN Ceroid-lipofuscinosis neuronal 6 late infantile variant isoform 2 OS=Homo sapiens OX=9606 GN=CLN6 PE=1 SV=1;tr|H3BUV4|H3BUV4_HUMAN Ceroid-lipofuscinosis neuronal protein 6 OS=Homo sapiens OX=9606 GN=CLN6 PE=1 SV=1;tr|A0A1B0GT	311															21.3782				#DIV/0!	#DIV/0!	#DIV/0!	#DIV/0!	#DIV/0!	#DIV/0!	#DIV/0!	#DIV/0!	#DIV/0!	#DIV/0!	#DIV/0!	#DIV/0!	#DIV/0!	21.3782	#DIV/0!	#DIV/0!	#DIV/0!	#DIV/0!
A0A0U1RQC1;H0YMA4;A0A0U1RQM0;Q15004	A0A0U1RQC1;H0YMA4;A0A0U1RQM0;Q15004	1;1;1;1	1;1;1;1	1;1;1;1	PCNA-associated factor	KIAA0101	tr|A0A0U1RQC1|A0A0U1RQC1_HUMAN PCNA-associated factor OS=Homo sapiens OX=9606 PE=1 SV=1;tr|H0YMA4|H0YMA4_HUMAN PCNA-associated factor OS=Homo sapiens OX=9606 GN=PCLAF PE=1 SV=1;tr|A0A0U1RQM0|A0A0U1RQM0_HUMAN PCNA-associated factor OS=Homo sapiens OX=9606 P	312							20.9389												#DIV/0!	#DIV/0!	#DIV/0!	#DIV/0!	#DIV/0!	#DIV/0!	20.9389	#DIV/0!	#DIV/0!	#DIV/0!	#DIV/0!	#DIV/0!	#DIV/0!	#DIV/0!	#DIV/0!	#DIV/0!	#DIV/0!	#DIV/0!
A0A0U1RQL9;A0A0U1RQN3;A0A0U1RQS5;B3KNS4;A0A0U1RQV1	A0A0U1RQL9;A0A0U1RQN3;A0A0U1RQS5;B3KNS4;A0A0U1RQV1	1;1;1;1;1	1;1;1;1;1	1;1;1;1;1		hCG_2043597	tr|A0A0U1RQL9|A0A0U1RQL9_HUMAN Endogenous retrovirus group K3 member 1 (Fragment) OS=Homo sapiens OX=9606 GN=ERVK3-1 PE=1 SV=1;tr|A0A0U1RQN3|A0A0U1RQN3_HUMAN Endogenous retrovirus group K3 member 1 (Fragment) OS=Homo sapiens OX=9606 GN=ERVK3-1 PE=1 SV=2;tr	313							19.4758												#DIV/0!	#DIV/0!	#DIV/0!	#DIV/0!	#DIV/0!	#DIV/0!	19.4758	#DIV/0!	#DIV/0!	#DIV/0!	#DIV/0!	#DIV/0!	#DIV/0!	#DIV/0!	#DIV/0!	#DIV/0!	#DIV/0!	#DIV/0!
A0A0U1RQV4;Q13464;Q14DU5;E9PF63;O75116	A0A0U1RQV4;Q13464	3;3;1;1;1	3;3;1;1;1	3;3;1;1;1	Rho-associated protein kinase 1	ROCK1	tr|A0A0U1RQV4|A0A0U1RQV4_HUMAN Non-specific serine/threonine protein kinase OS=Homo sapiens OX=9606 GN=ROCK1 PE=1 SV=1;sp|Q13464|ROCK1_HUMAN Rho-associated protein kinase 1 OS=Homo sapiens OX=9606 GN=ROCK1 PE=1 SV=1	314														19.5081					#DIV/0!	#DIV/0!	#DIV/0!	#DIV/0!	#DIV/0!	#DIV/0!	#DIV/0!	#DIV/0!	#DIV/0!	#DIV/0!	#DIV/0!	#DIV/0!	19.5081	#DIV/0!	#DIV/0!	#DIV/0!	#DIV/0!	#DIV/0!
Q9Y2D4;A0A0U1RRB6;J3QT38	Q9Y2D4;A0A0U1RRB6;J3QT38	4;4;3	4;4;3	4;4;3	Exocyst complex component 6B	EXOC6B	sp|Q9Y2D4|EXC6B_HUMAN Exocyst complex component 6B OS=Homo sapiens OX=9606 GN=EXOC6B PE=1 SV=3;tr|A0A0U1RRB6|A0A0U1RRB6_HUMAN Exocyst complex component OS=Homo sapiens OX=9606 GN=EXOC6B PE=1 SV=1;tr|J3QT38|J3QT38_HUMAN Exocyst complex component OS=Homo sap	315																19.6989			#DIV/0!	#DIV/0!	#DIV/0!	#DIV/0!	#DIV/0!	#DIV/0!	#DIV/0!	#DIV/0!	#DIV/0!	#DIV/0!	#DIV/0!	#DIV/0!	#DIV/0!	19.6989	#DIV/0!	#DIV/0!	#DIV/0!	#DIV/0!
E9PQV6;F6XEV2;A0A0U1RRK1;A0A286YF11;Q9BPX6;S4R3W3	E9PQV6;F6XEV2;A0A0U1RRK1;A0A286YF11;Q9BPX6	3;3;3;3;3;1	3;3;3;3;3;1	3;3;3;3;3;1	Calcium uptake protein 1, mitochondrial	MICU1	tr|E9PQV6|E9PQV6_HUMAN Calcium uptake protein 1, mitochondrial (Fragment) OS=Homo sapiens OX=9606 GN=MICU1 PE=1 SV=3;tr|F6XEV2|F6XEV2_HUMAN Calcium uptake protein 1, mitochondrial OS=Homo sapiens OX=9606 GN=MICU1 PE=1 SV=2;tr|A0A0U1RRK1|A0A0U1RRK1_HUMAN Ca	316																17.902			#DIV/0!	#DIV/0!	#DIV/0!	#DIV/0!	#DIV/0!	#DIV/0!	#DIV/0!	#DIV/0!	#DIV/0!	#DIV/0!	#DIV/0!	#DIV/0!	#DIV/0!	17.902	#DIV/0!	#DIV/0!	#DIV/0!	#DIV/0!
A0A0U1RRL5;P32519	A0A0U1RRL5;P32519	3;3	3;3	3;3	ETS-related transcription factor Elf-1	ELF1	tr|A0A0U1RRL5|A0A0U1RRL5_HUMAN ETS-related transcription factor Elf-1 (Fragment) OS=Homo sapiens OX=9606 GN=ELF1 PE=1 SV=1;sp|P32519|ELF1_HUMAN ETS-related transcription factor Elf-1 OS=Homo sapiens OX=9606 GN=ELF1 PE=1 SV=2	317	21.8731	21.8683		21.3933			21.7549	23.7138	21.7581	21.7254					20.4329				21.8707	21.3933	#DIV/0!	-0.477374	#DIV/0!	#DIV/0!	22.7343	21.7418	#DIV/0!	-0.992543	#DIV/0!	#DIV/0!	#DIV/0!	20.4329	#DIV/0!	#DIV/0!	#DIV/0!	#DIV/0!
A0A0U1RRM1;Q8WXI9;A0A0U1RR34;A0A0U1RR30;A0A0U1RRK3;A0A1B0GW07	A0A0U1RRM1;Q8WXI9	10;10;3;3;2;1	9;9;3;2;2;1	9;9;3;2;2;1	Transcriptional repressor p66-beta	GATAD2B	tr|A0A0U1RRM1|A0A0U1RRM1_HUMAN Transcriptional repressor p66-beta OS=Homo sapiens OX=9606 GN=GATAD2B PE=1 SV=1;sp|Q8WXI9|P66B_HUMAN Transcriptional repressor p66-beta OS=Homo sapiens OX=9606 GN=GATAD2B PE=1 SV=1	318	23.5152	23.2966	23.7207	24.0433	24.0015	23.9936	24.1704	24.1617	24.3032	24.3006	25.1423	24.7235	23.9022	23.3196	23.6209	23.4731	23.4017	23.263	23.4059	23.882	23.9976	0.476085	0.591682	-0.115596	24.1661	24.3019	24.9329	0.135843	0.766854	-0.63101	23.6109	23.547	23.3324	-0.0639537	-0.278578	0.214625
A0A0U1RRM4;P26599;A6NLN1;A0A0D9SF20;K7EKJ7;K7EK45;K7ELW5;K7ES59;A0A087WU68	A0A0U1RRM4;P26599;A6NLN1;A0A0D9SF20	18;18;16;10;7;5;4;4;3	18;18;16;10;7;5;4;4;3	13;13;11;7;6;3;2;3;2	Polypyrimidine tract-binding protein 1	PTBP1	tr|A0A0U1RRM4|A0A0U1RRM4_HUMAN Polypyrimidine tract-binding protein 1 OS=Homo sapiens OX=9606 GN=PTBP1 PE=1 SV=1;sp|P26599|PTBP1_HUMAN Polypyrimidine tract-binding protein 1 OS=Homo sapiens OX=9606 GN=PTBP1 PE=1 SV=1;tr|A6NLN1|A6NLN1_HUMAN Polypyrimidine t	319	26.186	24.8276	24.5169	24.142	25.6473	25.5819	26.8171	26.8232	25.9258	27.4144	24.8702	26.3633	26.6036	27.0171	26.9416	27.3191	26.8107	27.0782	25.5068	24.3295	25.6146	-1.17733	0.107804	-1.28514	26.8202	26.6701	25.6168	-0.150085	-1.20343	1.05335	26.8103	27.1303	26.9444	0.319972	0.134067	0.185905
A0A0U1RRM6;Q8N8S7;A0A075B6E5;A0A0U1RQP7	A0A0U1RRM6;Q8N8S7;A0A075B6E5	14;14;8;6	14;14;8;6	14;14;8;6	Protein enabled homolog	ENAH	tr|A0A0U1RRM6|A0A0U1RRM6_HUMAN Protein enabled homolog OS=Homo sapiens OX=9606 GN=ENAH PE=1 SV=1;sp|Q8N8S7|ENAH_HUMAN Protein enabled homolog OS=Homo sapiens OX=9606 GN=ENAH PE=1 SV=2;tr|A0A075B6E5|A0A075B6E5_HUMAN Protein enabled homolog (Fragment) OS=Hom	320	21.4553		21.5201	21.6302	22.0612	21.1875	21.5893			23.7805	21.4648	20.5602	22.8721	23.896	24.551	24.1056	23.0484	24.5358	21.4553	21.5751	21.6244	0.119855	0.169072	-0.049217	21.5893	23.7805	21.0125	2.19117	-0.576782	2.76795	23.384	24.3283	23.7921	0.944249	0.408087	0.536162
A0A140T930;A0A140T912;O78179;A0A140T937;A0A1W2PRZ0;A0A140T9M5;A0A140T9Z4;A0A1W2PP77;A0A140T942;A0A140T9E1;A0A140T9L3;A0A140TA05;A0A140T8X0;A0A0G2JH66;A0A0G2JPA3;D0EV57;F8W9Z8;A0A140T9V0;A0A140T9W7;A0A140T9D9;A0A140T9C2;A0A140T939;A0A140T9W3;A0A140T9X6;A0A140T9Z7;A0A140T9B7	A0A140T930;A0A140T912;O78179;A0A140T937;A0A1W2PRZ0;A0A140T9M5;A0A140T9Z4	9;9;9;9;9;7;5;4;4;4;3;3;2;2;2;2;2;2;2;2;2;2;2;2;2;2	9;9;9;9;9;7;5;4;4;4;3;3;2;2;2;2;2;2;2;2;2;2;2;2;2;2	0;0;0;0;0;0;0;0;0;0;0;0;0;0;0;0;0;0;0;0;0;0;0;0;0;0		HLA-C	tr|A0A140T930|A0A140T930_HUMAN HLA class I histocompatibility antigen, C alpha chain OS=Homo sapiens OX=9606 GN=HLA-C PE=1 SV=1;tr|A0A140T912|A0A140T912_HUMAN HLA class I histocompatibility antigen, C alpha chain OS=Homo sapiens OX=9606 GN=HLA-C PE=1 SV=1;	321	24.6748	24.9274	24.3721	25.1151	24.1388	23.1974	24.7851	24.5423	24.7288	24.7907	23.9457	24.4439	23.4444	22.8932	22.9769	22.6317	23.5593	23.0232	24.8011	24.7436	23.6681	-0.057499	-1.133	1.0755	24.6637	24.7598	24.1948	0.0960707	-0.468863	0.564934	23.1688	22.8043	23.2912	-0.364525	0.122428	-0.486953
A0A140T9W2;Q53YP1;A0A140T9U0;A0A140T9M0;A0A140T9T1;A0A140TA03;A0A1W2PNZ7	A0A140T9W2;Q53YP1;A0A140T9U0;A0A140T9M0;A0A140T9T1;A0A140TA03	9;9;9;9;7;5;4	3;3;3;3;2;1;2	2;2;2;2;2;1;1		HLA-C	tr|A0A140T9W2|A0A140T9W2_HUMAN HLA class I histocompatibility antigen, C alpha chain OS=Homo sapiens OX=9606 GN=HLA-C PE=1 SV=1;tr|Q53YP1|Q53YP1_HUMAN HLA class I histocompatibility antigen OS=Homo sapiens OX=9606 GN=HLA-C PE=1 SV=1;tr|A0A140T9U0|A0A140T9U	322													21.5518	20.7273	20.808	21.0751	21.0217		#DIV/0!	#DIV/0!	#DIV/0!	#DIV/0!	#DIV/0!	#DIV/0!	#DIV/0!	#DIV/0!	#DIV/0!	#DIV/0!	#DIV/0!	#DIV/0!	21.1396	20.9415	21.0217	-0.198046	-0.117837	-0.0802095
A0A140TA69;CON__Q8IUT8;A0A140TA62;CON__O76011;O76011	A0A140TA69;CON__Q8IUT8;A0A140TA62;CON__O76011;O76011	6;5;5;4;4	1;1;1;1;1	0;0;0;0;0	Keratin, type I cuticular Ha4	KRT34	tr|A0A140TA69|A0A140TA69_HUMAN Keratin, type I cuticular Ha4 OS=Homo sapiens OX=9606 GN=KRT34 PE=3 SV=1;;tr|A0A140TA62|A0A140TA62_HUMAN IF rod domain-containing protein OS=Homo sapiens OX=9606 PE=3 SV=2;;sp|O76011|KRT34_HUMAN Keratin, type I cuticular Ha4	323			19.7551																#DIV/0!	19.7551	#DIV/0!	#DIV/0!	#DIV/0!	#DIV/0!	#DIV/0!	#DIV/0!	#DIV/0!	#DIV/0!	#DIV/0!	#DIV/0!	#DIV/0!	#DIV/0!	#DIV/0!	#DIV/0!	#DIV/0!	#DIV/0!
A0A140TA86;Q5XKP0;K7EIR2;A0A140TA84	A0A140TA86;Q5XKP0	3;3;1;1	3;3;1;1	3;3;1;1	Protein QIL1	QIL1	tr|A0A140TA86|A0A140TA86_HUMAN MICOS complex subunit MIC13 OS=Homo sapiens OX=9606 GN=MICOS13 PE=1 SV=1;sp|Q5XKP0|MIC13_HUMAN MICOS complex subunit MIC13 OS=Homo sapiens OX=9606 GN=MICOS13 PE=1 SV=1	324			21.9784		22.023	22.1393						22.8634	21.322	22.3634	22.8441	22.6924	23.1511	22.081	#DIV/0!	21.9784	22.0811	#DIV/0!	#DIV/0!	-0.10271	#DIV/0!	#DIV/0!	22.8634	#DIV/0!	#DIV/0!	#DIV/0!	21.8427	22.7683	22.6161	0.925569	0.773362	0.152208
A0A182DWI4;E9PN30;Q9BQE4	A0A182DWI4;E9PN30;Q9BQE4	2;2;2	2;2;2	2;2;2	Selenoprotein S	VIMP	tr|A0A182DWI4|A0A182DWI4_HUMAN Selenoprotein S OS=Homo sapiens OX=9606 GN=SELENOS PE=1 SV=1;tr|E9PN30|E9PN30_HUMAN Selenoprotein S (Fragment) OS=Homo sapiens OX=9606 GN=SELENOS PE=1 SV=1;sp|Q9BQE4|SELS_HUMAN Selenoprotein S OS=Homo sapiens OX=9606 GN=SELEN	325	20.8495						21.1942				20.5663			21.163	21.9459	21.1105	20.775	21.3105	20.8495	#DIV/0!	#DIV/0!	#DIV/0!	#DIV/0!	#DIV/0!	21.1942	#DIV/0!	20.5663	#DIV/0!	-0.627987	#DIV/0!	21.163	21.5282	21.0428	0.365196	-0.120244	0.48544
O75787;A0A1C7CYW4;A0A1B0GVW0;A0A1B0GVB9;A0A1B0GTB0;A0A1B0GWJ8;H7C3E1;A0A1B0GU12;A0A1B0GUT7;A0A1B0GTU8;B7Z413;B7Z1I9;A0A1B0GVC7;A0A1B0GV60;A0A1B0GVI9;A0A1B0GWD6;A0A1B0GW13;H7C240;A0A1B0GV24;A0A1B0GVZ1	O75787;A0A1C7CYW4;A0A1B0GVW0;A0A1B0GVB9;A0A1B0GTB0;A0A1B0GWJ8;H7C3E1;A0A1B0GU12;A0A1B0GUT7;A0A1B0GTU8;B7Z413;B7Z1I9;A0A1B0GVC7;A0A1B0GV60;A0A1B0GVI9;A0A1B0GWD6;A0A1B0GW13	4;4;4;4;4;4;4;3;3;3;3;3;3;2;2;2;2;1;1;1	4;4;4;4;4;4;4;3;3;3;3;3;3;2;2;2;2;1;1;1	4;4;4;4;4;4;4;3;3;3;3;3;3;2;2;2;2;1;1;1	Renin receptor	ATP6AP2	sp|O75787|RENR_HUMAN Renin receptor OS=Homo sapiens OX=9606 GN=ATP6AP2 PE=1 SV=2;tr|A0A1C7CYW4|A0A1C7CYW4_HUMAN ATPase H(+)-transporting lysosomal accessory protein 2 OS=Homo sapiens OX=9606 GN=ATP6AP2 PE=1 SV=1;tr|A0A1B0GVW0|A0A1B0GVW0_HUMAN ATPase H(+)-t	326													20.8396	21.6026	21.3377	21.7565	20.7445	21.8307	#DIV/0!	#DIV/0!	#DIV/0!	#DIV/0!	#DIV/0!	#DIV/0!	#DIV/0!	#DIV/0!	#DIV/0!	#DIV/0!	#DIV/0!	#DIV/0!	21.2211	21.5471	21.2876	0.326031	0.0665299	0.259501
A0A1B0GTC3;A0A1B0GVH5;Q9C0B1;A0A1B0GUC3;A0A1B0GV98;A0A1B0GTC5;A0A1B0GU26;A0A1B0GTY1;A0A1B0GUY7;A0A1B0GTI3;A0A1B0GTZ8;F8WCB8;X6R3I0	A0A1B0GTC3;A0A1B0GVH5;Q9C0B1;A0A1B0GUC3;A0A1B0GV98;A0A1B0GTC5;A0A1B0GU26;A0A1B0GTY1	12;12;12;11;11;11;11;10;2;2;1;1;1	12;12;12;11;11;11;11;10;2;2;1;1;1	12;12;12;11;11;11;11;10;2;2;1;1;1	Alpha-ketoglutarate-dependent dioxygenase FTO	FTO	tr|A0A1B0GTC3|A0A1B0GTC3_HUMAN Alpha-ketoglutarate-dependent dioxygenase FTO OS=Homo sapiens OX=9606 GN=FTO PE=1 SV=1;tr|A0A1B0GVH5|A0A1B0GVH5_HUMAN Alpha-ketoglutarate-dependent dioxygenase FTO OS=Homo sapiens OX=9606 GN=FTO PE=1 SV=1;sp|Q9C0B1|FTO_HUMAN	327			21.9632		22.4404		23.425						21.6928	22.0553	22.5981	22.7077	23.1385	22.2561	#DIV/0!	21.9632	22.4404	#DIV/0!	#DIV/0!	-0.477202	23.425	#DIV/0!	#DIV/0!	#DIV/0!	#DIV/0!	#DIV/0!	21.8741	22.6529	22.6973	0.778827	0.823214	-0.0443863
P49419;A0A1B0GW77;A0A1B0GTG2;A0A1B0GW82;A0A1B0GUA1;A0A1B0GTY9;A0A1B0GTJ4;A0A1B0GV49;A0A0J9YWF7;A0A1B0GUY0;H0YHM6;F8WDY6;F8VVF2;A0A1B0GVU0;A0A0J9YWM6;F8WD33;A0A1B0GW65;A0A0J9YWK1	P49419;A0A1B0GW77;A0A1B0GTG2;A0A1B0GW82;A0A1B0GUA1;A0A1B0GTY9;A0A1B0GTJ4;A0A1B0GV49;A0A0J9YWF7	26;26;26;23;23;23;22;20;13;12;7;7;6;3;2;2;2;1	26;26;26;23;23;23;22;20;13;12;7;7;6;3;2;2;2;1	26;26;26;23;23;23;22;20;13;12;7;7;6;3;2;2;2;1	Alpha-aminoadipic semialdehyde dehydrogenase	ALDH7A1	sp|P49419|AL7A1_HUMAN Alpha-aminoadipic semialdehyde dehydrogenase OS=Homo sapiens OX=9606 GN=ALDH7A1 PE=1 SV=5;tr|A0A1B0GW77|A0A1B0GW77_HUMAN Alpha-aminoadipic semialdehyde dehydrogenase OS=Homo sapiens OX=9606 GN=ALDH7A1 PE=1 SV=1;tr|A0A1B0GTG2|A0A1B0GTG	328	24.4873	24.2177	24.1257	23.4951	23.6157	24.206	24.2245	22.265	21.9672	22.2827	21.3367	21.5619	26.3476	27.0447	26.6333	26.7397	26.7997	27.1227	24.3525	23.8104	23.9108	-0.542073	-0.44164	-0.100433	23.2448	22.1249	21.4493	-1.11985	-1.79544	0.675587	26.6962	26.6865	26.9612	-0.00967385	0.265045	-0.274718
A0A1B0GWJ0;A0A1B0GTJ7;P30566;A0A0A6YY92;A0A096LNY6;A0A1B0GWF8;A0A1B0GTG9;A0A096LPA2;A0A096LNY5;A0A096LP92;A0A096LNY4;B4DEP1;A0A096LP72;V9GY96;A0A096LP76;A0A1W2PRX2	A0A1B0GWJ0;A0A1B0GTJ7;P30566;A0A0A6YY92;A0A096LNY6;A0A1B0GWF8;A0A1B0GTG9	14;14;14;13;11;11;10;6;6;3;3;2;2;1;1;1	14;14;14;13;11;11;10;6;6;3;3;2;2;1;1;1	14;14;14;13;11;11;10;6;6;3;3;2;2;1;1;1	Adenylosuccinate lyase	ADSL	tr|A0A1B0GWJ0|A0A1B0GWJ0_HUMAN Adenylosuccinate lyase OS=Homo sapiens OX=9606 GN=ADSL PE=1 SV=1;tr|A0A1B0GTJ7|A0A1B0GTJ7_HUMAN Adenylosuccinate lyase OS=Homo sapiens OX=9606 GN=ADSL PE=1 SV=1;sp|P30566|PUR8_HUMAN Adenylosuccinate lyase OS=Homo sapiens OX=9	329	23.9878	24.0257	23.1342	23.7782	24.0387	23.3102	24.0777		22.7192	23.5973	23.5154	23.3906	24.2451	24.6158	24.3336	24.5564	24.1588	24.2614	24.0068	23.4562	23.6744	-0.550563	-0.332318	-0.218245	24.0777	23.1583	23.453	-0.919387	-0.624626	-0.294761	24.4304	24.445	24.2101	0.0145818	-0.220347	0.234929
A0A1B0GTL5;Q9BXF6	A0A1B0GTL5;Q9BXF6	2;2	2;2	2;2	Rab11 family-interacting protein 5	RAB11FIP5	tr|A0A1B0GTL5|A0A1B0GTL5_HUMAN Rab11 family-interacting protein 5 OS=Homo sapiens OX=9606 GN=RAB11FIP5 PE=1 SV=1;sp|Q9BXF6|RFIP5_HUMAN Rab11 family-interacting protein 5 OS=Homo sapiens OX=9606 GN=RAB11FIP5 PE=1 SV=1	330												22.1449							#DIV/0!	#DIV/0!	#DIV/0!	#DIV/0!	#DIV/0!	#DIV/0!	#DIV/0!	#DIV/0!	22.1449	#DIV/0!	#DIV/0!	#DIV/0!	#DIV/0!	#DIV/0!	#DIV/0!	#DIV/0!	#DIV/0!	#DIV/0!
E7ETX0;A0A1B0GTM1;A0A1B0GUM5;Q8NHX9;A0A1B0GVQ7	E7ETX0;A0A1B0GTM1;A0A1B0GUM5;Q8NHX9;A0A1B0GVQ7	3;3;3;3;2	3;3;3;3;2	3;3;3;3;2	Two pore calcium channel protein 2	TPCN2	tr|E7ETX0|E7ETX0_HUMAN Two pore calcium channel protein 2 OS=Homo sapiens OX=9606 GN=TPCN2 PE=1 SV=1;tr|A0A1B0GTM1|A0A1B0GTM1_HUMAN Two pore calcium channel protein 2 OS=Homo sapiens OX=9606 GN=TPCN2 PE=1 SV=1;tr|A0A1B0GUM5|A0A1B0GUM5_HUMAN Two pore calciu	331													21.0817		20.8557	21.3696	21.6795		#DIV/0!	#DIV/0!	#DIV/0!	#DIV/0!	#DIV/0!	#DIV/0!	#DIV/0!	#DIV/0!	#DIV/0!	#DIV/0!	#DIV/0!	#DIV/0!	21.0817	21.1127	21.6795	0.0310232	0.597841	-0.566818
Q13510;A0A1B0GUE3;A0A1B0GTZ5;A0A1B0GTM3;A0A1B0GUA4;A0A1B0GW68;E7EMM4;A0A1B0GUW4;A0A1B0GTP7;A0A1B0GUH5;A0A1B0GV06;A0A1B0GUG1;A0A1B0GUB3;A0A1B0GW66;A0A1B0GU06;A0A1B0GVG2;A0A1B0GU62;A0A1B0GVE7;A0A1B0GVJ1;A0A1B0GW48;A0A1B0GUJ3;A0A1B0GVA3;A0A1B0GV95	Q13510;A0A1B0GUE3;A0A1B0GTZ5;A0A1B0GTM3;A0A1B0GUA4;A0A1B0GW68;E7EMM4;A0A1B0GUW4;A0A1B0GTP7;A0A1B0GUH5;A0A1B0GV06;A0A1B0GUG1	8;8;8;8;8;8;8;8;8;7;6;6;2;2;2;2;2;2;2;2;2;2;1	8;8;8;8;8;8;8;8;8;7;6;6;2;2;2;2;2;2;2;2;2;2;1	8;8;8;8;8;8;8;8;8;7;6;6;2;2;2;2;2;2;2;2;2;2;1	Acid ceramidase;Acid ceramidase subunit alpha;Acid ceramidase subunit beta	ASAH1	sp|Q13510|ASAH1_HUMAN Acid ceramidase OS=Homo sapiens OX=9606 GN=ASAH1 PE=1 SV=5;tr|A0A1B0GUE3|A0A1B0GUE3_HUMAN Acid ceramidase OS=Homo sapiens OX=9606 GN=ASAH1 PE=1 SV=1;tr|A0A1B0GTZ5|A0A1B0GTZ5_HUMAN Acid ceramidase OS=Homo sapiens OX=9606 GN=ASAH1 PE=1	332	22.5595	22.7513	22.4764	22.478	21.2792	23.602	22.3499	22.3442	22.0353	22.1533	21.9437	21.7714	24.2069	22.7897	24.2273	23.2791	22.9454	23.1071	22.6554	22.4772	22.4406	-0.178173	-0.214822	0.0366489	22.3471	22.0943	21.8576	-0.252755	-0.489508	0.236753	23.4983	23.7532	23.0262	0.254854	-0.472092	0.726945
A0A1B0GTN9;E9PKC0;Q6IQ23;E9PL74;A0A1B0GUN0;H0YDE2;E9PIK1	A0A1B0GTN9;E9PKC0;Q6IQ23;E9PL74;A0A1B0GUN0;H0YDE2	3;3;3;2;2;2;1	3;3;3;2;2;2;1	3;3;3;2;2;2;1	Pleckstrin homology domain-containing family A member 7	PLEKHA7	tr|A0A1B0GTN9|A0A1B0GTN9_HUMAN Pleckstrin homology domain-containing family A member 7 (Fragment) OS=Homo sapiens OX=9606 GN=PLEKHA7 PE=1 SV=1;tr|E9PKC0|E9PKC0_HUMAN Pleckstrin homology domain-containing family A member 7 OS=Homo sapiens OX=9606 GN=PLEKHA7	333														19.532					#DIV/0!	#DIV/0!	#DIV/0!	#DIV/0!	#DIV/0!	#DIV/0!	#DIV/0!	#DIV/0!	#DIV/0!	#DIV/0!	#DIV/0!	#DIV/0!	19.532	#DIV/0!	#DIV/0!	#DIV/0!	#DIV/0!	#DIV/0!
F5GZ78;A0A1B0GTU4;P49023;A0A1B0GU60;F5H836;A0A1B0GV30	F5GZ78;A0A1B0GTU4;P49023;A0A1B0GU60	8;8;8;4;3;1	8;8;8;4;3;1	8;8;8;4;3;1	Paxillin	PXN	tr|F5GZ78|F5GZ78_HUMAN Paxillin OS=Homo sapiens OX=9606 GN=PXN PE=1 SV=1;tr|A0A1B0GTU4|A0A1B0GTU4_HUMAN Paxillin OS=Homo sapiens OX=9606 GN=PXN PE=1 SV=1;sp|P49023|PAXI_HUMAN Paxillin OS=Homo sapiens OX=9606 GN=PXN PE=1 SV=3;tr|A0A1B0GU60|A0A1B0GU60_HUMAN	334	23.5215	22.871	24.9194	25.6606	25.7449	24.8251	25.3057	23.3994	25.4622	25.513	25.8176	24.8569	21.1602	21.274	21.0777	20.5111	20.2323	19.2224	23.1962	25.29	25.285	2.09379	2.08875	0.00503844	24.3526	25.4876	25.3372	1.13505	0.984676	0.150376	21.2171	20.7944	19.7274	-0.422644	-1.48971	1.06707
A0A1B0GTV9;A0A1B0GUH0;P56715	A0A1B0GTV9;A0A1B0GUH0;P56715	2;2;1	2;2;1	2;2;1	Oxygen-regulated protein 1	RP1	tr|A0A1B0GTV9|A0A1B0GTV9_HUMAN Oxygen-regulated protein 1 OS=Homo sapiens OX=9606 GN=RP1 PE=1 SV=1;tr|A0A1B0GUH0|A0A1B0GUH0_HUMAN Oxygen-regulated protein 1 OS=Homo sapiens OX=9606 GN=RP1 PE=1 SV=1;sp|P56715|RP1_HUMAN Oxygen-regulated protein 1 OS=Homo sap	335												22.3595							#DIV/0!	#DIV/0!	#DIV/0!	#DIV/0!	#DIV/0!	#DIV/0!	#DIV/0!	#DIV/0!	22.3595	#DIV/0!	#DIV/0!	#DIV/0!	#DIV/0!	#DIV/0!	#DIV/0!	#DIV/0!	#DIV/0!	#DIV/0!
A0A3B3ITE1;A0A1B0GTW1;A0A2R8YDH4;Q9UDY2;A0A3B3ISZ5;A0A3B3IRI3;A0A3B3IU51;A0A3B3ISF1;A0A3B3IRV6;A0A3B3IT83;A0A3B3IS03;U3KQJ2;A0A3B3IU26;B1AN86	A0A3B3ITE1;A0A1B0GTW1;A0A2R8YDH4;Q9UDY2;A0A3B3ISZ5;A0A3B3IRI3;A0A3B3IU51;A0A3B3ISF1;A0A3B3IRV6;A0A3B3IT83;A0A3B3IS03	20;20;20;20;19;19;18;17;16;15;15;1;1;1	20;20;20;20;19;19;18;17;16;15;15;1;1;1	20;20;20;20;19;19;18;17;16;15;15;1;1;1	Tight junction protein ZO-2	TJP2	tr|A0A3B3ITE1|A0A3B3ITE1_HUMAN Tight junction protein ZO-2 (Fragment) OS=Homo sapiens OX=9606 GN=TJP2 PE=1 SV=1;tr|A0A1B0GTW1|A0A1B0GTW1_HUMAN Tight junction protein ZO-2 OS=Homo sapiens OX=9606 GN=TJP2 PE=1 SV=1;tr|A0A2R8YDH4|A0A2R8YDH4_HUMAN Uncharacteri	336	24.6276	23.583	24.0923	24.6456	24.8042	24.8016	25.1823	24.5694	25.257	25.1352	25.1152	24.6861	23.4669	23.4256	22.746	23.1834	22.9169	23.009	24.1053	24.369	24.8029	0.263669	0.697577	-0.433909	24.8758	25.1961	24.9007	0.320267	0.024846	0.295421	23.4462	22.9647	22.963	-0.481548	-0.483268	0.00172004
A0A1B0GTW6;A0A0C4DH22;Q9H4G0;H0Y482;X6RC15;Q4VXN0;Q4VXN1	A0A1B0GTW6;A0A0C4DH22;Q9H4G0	7;6;6;2;2;2;1	5;4;4;2;2;0;0	3;2;2;1;0;0;0	Band 4.1-like protein 1	EPB41L1	tr|A0A1B0GTW6|A0A1B0GTW6_HUMAN Band 4.1-like protein 1 OS=Homo sapiens OX=9606 GN=EPB41L1 PE=1 SV=2;tr|A0A0C4DH22|A0A0C4DH22_HUMAN Band 4.1-like protein 1 OS=Homo sapiens OX=9606 GN=EPB41L1 PE=1 SV=1;sp|Q9H4G0|E41L1_HUMAN Band 4.1-like protein 1 OS=Homo sa	337													22.4506	21.9923	22.5973	22.7014	22.7173	22.189	#DIV/0!	#DIV/0!	#DIV/0!	#DIV/0!	#DIV/0!	#DIV/0!	#DIV/0!	#DIV/0!	#DIV/0!	#DIV/0!	#DIV/0!	#DIV/0!	22.2214	22.6493	22.4532	0.427928	0.231765	0.196163
A0A1B0GU86;A0A1B0GW23;Q03154;C9JMV9;A0A1B0GV31;C9JYZ0;A0A1B0GVA5;A0A1B0GTG3;F8WC59;A0A1B0GVZ3;A0A1B0GVG0;A0A1B0GU36;A0A1B0GUT4	A0A1B0GU86;A0A1B0GW23;Q03154;C9JMV9;A0A1B0GV31	8;8;8;6;4;3;3;2;2;1;1;1;1	8;8;8;6;4;3;3;2;2;1;1;1;1	8;8;8;6;4;3;3;2;2;1;1;1;1	Aminoacylase-1	ACY1;ABHD14A-ACY1	tr|A0A1B0GU86|A0A1B0GU86_HUMAN N-acyl-L-amino-acid amidohydrolase OS=Homo sapiens OX=9606 GN=ACY1 PE=1 SV=1;tr|A0A1B0GW23|A0A1B0GW23_HUMAN N-acyl-L-amino-acid amidohydrolase (Fragment) OS=Homo sapiens OX=9606 GN=ABHD14A-ACY1 PE=3 SV=1;sp|Q03154|ACY1_HUMAN	338		22.8274	22.3547		22.4921	22.3084	23.1698			22.646	22.4649	22.0475	22.1324	22.5463	23.0101	22.2774	22.0065	22.0473	22.8274	22.3547	22.4003	-0.472717	-0.427182	-0.0455348	23.1698	22.646	22.2562	-0.52383	-0.913633	0.389802	22.3393	22.6438	22.0269	0.304429	-0.31244	0.616869
A0A1B0GUA3;Q96EK5;A0A1B0GTE6;A0A0D9SFK7;A0A1B0GUH6;A0A1B0GV79;A0A1B0GW21;A0A1B0GVY9;A0A1B0GU96	A0A1B0GUA3;Q96EK5	17;17;7;7;7;4;4;3;2	17;17;7;7;7;4;4;3;2	17;17;7;7;7;4;4;3;2	KIF1-binding protein	KIAA1279	tr|A0A1B0GUA3|A0A1B0GUA3_HUMAN KIF-binding protein OS=Homo sapiens OX=9606 GN=KIFBP PE=1 SV=1;sp|Q96EK5|KBP_HUMAN KIF-binding protein OS=Homo sapiens OX=9606 GN=KIFBP PE=1 SV=1	339	21.8488	21.7951	21.0089	21.1124	20.2498	20.291	21.4885	21.8387	21.6997	21.2552	20.904	20.1983	23.5354	24.651	23.7979	24.6419	23.6816	23.729	21.8219	21.0606	20.2704	-0.761273	-1.55153	0.79026	21.6636	21.4775	20.5511	-0.186146	-1.11245	0.926304	24.0932	24.2199	23.7053	0.126708	-0.387869	0.514577
E7EU50;A0A1B0GUE1;A0A1B0GWD1;A8K340;O43602	E7EU50;A0A1B0GUE1;A0A1B0GWD1;A8K340;O43602	3;3;3;3;3	3;3;3;3;3	3;3;3;3;3	Neuronal migration protein doublecortin	DCX	tr|E7EU50|E7EU50_HUMAN Neuronal migration protein doublecortin (Fragment) OS=Homo sapiens OX=9606 GN=DCX PE=1 SV=1;tr|A0A1B0GUE1|A0A1B0GUE1_HUMAN Neuronal migration protein doublecortin (Fragment) OS=Homo sapiens OX=9606 GN=DCX PE=1 SV=1;tr|A0A1B0GWD1|A0A1	340													20.8663	21.0363			21.121	21.2724	#DIV/0!	#DIV/0!	#DIV/0!	#DIV/0!	#DIV/0!	#DIV/0!	#DIV/0!	#DIV/0!	#DIV/0!	#DIV/0!	#DIV/0!	#DIV/0!	20.9513	#DIV/0!	21.1967	#DIV/0!	0.245373	#DIV/0!
A0A1B0GUI1;Q6GYQ0;H0YJ04;H0YJB5	A0A1B0GUI1;Q6GYQ0	8;8;2;2	8;8;2;2	8;8;2;2	Ral GTPase-activating protein subunit alpha-1	RALGAPA1	tr|A0A1B0GUI1|A0A1B0GUI1_HUMAN Ral GTPase-activating protein subunit alpha-1 OS=Homo sapiens OX=9606 GN=RALGAPA1 PE=1 SV=1;sp|Q6GYQ0|RGPA1_HUMAN Ral GTPase-activating protein subunit alpha-1 OS=Homo sapiens OX=9606 GN=RALGAPA1 PE=1 SV=1	341													20.4296	20.1009	20.0815	21.0636	20.94	20.3225	#DIV/0!	#DIV/0!	#DIV/0!	#DIV/0!	#DIV/0!	#DIV/0!	#DIV/0!	#DIV/0!	#DIV/0!	#DIV/0!	#DIV/0!	#DIV/0!	20.2652	20.5725	20.6312	0.307315	0.365986	-0.0586715
Q5VTI5;A0A1B0GUN5;Q9Y2H5;A0A5F9ZH45	Q5VTI5;A0A1B0GUN5;Q9Y2H5;A0A5F9ZH45	4;4;4;2	4;4;4;2	4;4;4;2	Pleckstrin homology domain-containing family A member 6	PLEKHA6	tr|Q5VTI5|Q5VTI5_HUMAN Pleckstrin homology domain-containing family A member 6 OS=Homo sapiens OX=9606 GN=PLEKHA6 PE=1 SV=1;tr|A0A1B0GUN5|A0A1B0GUN5_HUMAN Pleckstrin homology domain-containing family A member 6 OS=Homo sapiens OX=9606 GN=PLEKHA6 PE=1 SV=1;	342													20.5145	20.6829	21.22	20.916	21.3762	20.8315	#DIV/0!	#DIV/0!	#DIV/0!	#DIV/0!	#DIV/0!	#DIV/0!	#DIV/0!	#DIV/0!	#DIV/0!	#DIV/0!	#DIV/0!	#DIV/0!	20.5987	21.068	21.1039	0.469325	0.505191	-0.0358661
E7EPF2;C9J9B2;E7ETU5;F6Y5H0;C9JIJ9;A0A1B0GUW5;P29558;Q6XE24	E7EPF2;C9J9B2;E7ETU5;F6Y5H0;C9JIJ9;A0A1B0GUW5;P29558;Q6XE24	1;1;1;1;1;1;1;1	1;1;1;1;1;1;1;1	1;1;1;1;1;1;1;1	RNA-binding motif, single-stranded-interacting protein 1;RNA-binding motif, single-stranded-interacting protein 3	RBMS1;RBMS3	tr|E7EPF2|E7EPF2_HUMAN RNA-binding motif, single-stranded-interacting protein 1 (Fragment) OS=Homo sapiens OX=9606 GN=RBMS1 PE=1 SV=8;tr|C9J9B2|C9J9B2_HUMAN RNA-binding motif, single-stranded-interacting protein 3 OS=Homo sapiens OX=9606 GN=RBMS3 PE=1 SV=1	343									22.0199										#DIV/0!	#DIV/0!	#DIV/0!	#DIV/0!	#DIV/0!	#DIV/0!	#DIV/0!	22.0199	#DIV/0!	#DIV/0!	#DIV/0!	#DIV/0!	#DIV/0!	#DIV/0!	#DIV/0!	#DIV/0!	#DIV/0!	#DIV/0!
A0A1B0GV23;A0A1B0GVD5;A0A1B0GWE8;P07339;A0A1B0GW44;A0A1B0GVP3;A0A1B0GU92;A0A1B0GU03;C9JH19;F8WD96;H7C469;H7C1V0;F8W787;A0A1B0GV01;A0A1B0GVF1	A0A1B0GV23;A0A1B0GVD5;A0A1B0GWE8;P07339;A0A1B0GW44;A0A1B0GVP3;A0A1B0GU92;A0A1B0GU03;C9JH19;F8WD96;H7C469	20;20;20;20;19;18;15;15;12;11;11;9;7;2;1	20;20;20;20;19;18;15;15;12;11;11;9;7;2;1	20;20;20;20;19;18;15;15;12;11;11;9;7;2;1	Cathepsin D;Cathepsin D light chain;Cathepsin D heavy chain	CTSD	tr|A0A1B0GV23|A0A1B0GV23_HUMAN Cathepsin D OS=Homo sapiens OX=9606 GN=CTSD PE=1 SV=1;tr|A0A1B0GVD5|A0A1B0GVD5_HUMAN Cathepsin D OS=Homo sapiens OX=9606 GN=CTSD PE=1 SV=1;tr|A0A1B0GWE8|A0A1B0GWE8_HUMAN Cathepsin D OS=Homo sapiens OX=9606 GN=CTSD PE=1 SV=1;s	344	26.4021	26.8008	27.2678	26.3771	25.8016	26.5976	26.7054	26.4168	27.2722	26.4702	25.8806	26.1288	28.2011	28.0994	27.4631	27.2285	27.5833	27.2135	26.6014	26.8224	26.1996	0.221006	-0.401826	0.622832	26.5611	26.8712	26.0047	0.310108	-0.556424	0.866532	28.1502	27.3458	27.3984	-0.804433	-0.75187	-0.0525638
A0A1B0GV26;Q8WWZ3	A0A1B0GV26;Q8WWZ3	1;1	1;1	1;1	Ectodysplasin-A receptor-associated adapter protein	EDARADD	tr|A0A1B0GV26|A0A1B0GV26_HUMAN Ectodysplasin-A receptor-associated adapter protein OS=Homo sapiens OX=9606 GN=EDARADD PE=1 SV=1;sp|Q8WWZ3|EDAD_HUMAN Ectodysplasin-A receptor-associated adapter protein OS=Homo sapiens OX=9606 GN=EDARADD PE=1 SV=3	345																		16.8124	#DIV/0!	#DIV/0!	#DIV/0!	#DIV/0!	#DIV/0!	#DIV/0!	#DIV/0!	#DIV/0!	#DIV/0!	#DIV/0!	#DIV/0!	#DIV/0!	#DIV/0!	#DIV/0!	16.8124	#DIV/0!	#DIV/0!	#DIV/0!
Q7Z4S6;A0A1B0GV47;H0YIM7	Q7Z4S6;A0A1B0GV47	3;3;1	3;3;1	3;3;1	Kinesin-like protein KIF21A	KIF21A	sp|Q7Z4S6|KI21A_HUMAN Kinesin-like protein KIF21A OS=Homo sapiens OX=9606 GN=KIF21A PE=1 SV=2;tr|A0A1B0GV47|A0A1B0GV47_HUMAN Kinesin-like protein KIF21A (Fragment) OS=Homo sapiens OX=9606 GN=KIF21A PE=1 SV=1	346																		21.7545	#DIV/0!	#DIV/0!	#DIV/0!	#DIV/0!	#DIV/0!	#DIV/0!	#DIV/0!	#DIV/0!	#DIV/0!	#DIV/0!	#DIV/0!	#DIV/0!	#DIV/0!	#DIV/0!	21.7545	#DIV/0!	#DIV/0!	#DIV/0!
A0A1B0GV57;Q9NYJ8	A0A1B0GV57;Q9NYJ8	2;2	2;2	2;2	TGF-beta-activated kinase 1 and MAP3K7-binding protein 2	TAB2	tr|A0A1B0GV57|A0A1B0GV57_HUMAN TGF-beta-activated kinase 1 and MAP3K7-binding protein 2 OS=Homo sapiens OX=9606 GN=TAB2 PE=1 SV=1;sp|Q9NYJ8|TAB2_HUMAN TGF-beta-activated kinase 1 and MAP3K7-binding protein 2 OS=Homo sapiens OX=9606 GN=TAB2 PE=1 SV=1	347																		19.9519	#DIV/0!	#DIV/0!	#DIV/0!	#DIV/0!	#DIV/0!	#DIV/0!	#DIV/0!	#DIV/0!	#DIV/0!	#DIV/0!	#DIV/0!	#DIV/0!	#DIV/0!	#DIV/0!	19.9519	#DIV/0!	#DIV/0!	#DIV/0!
A0A1B0GVI3	A0A1B0GVI3	3	1	1			tr|A0A1B0GVI3|A0A1B0GVI3_HUMAN Keratin, type I cytoskeletal 10 (Fragment) OS=Homo sapiens OX=9606 GN=KRT10 PE=1 SV=1	348								22.1469											#DIV/0!	#DIV/0!	#DIV/0!	#DIV/0!	#DIV/0!	#DIV/0!	22.1469	#DIV/0!	#DIV/0!	#DIV/0!	#DIV/0!	#DIV/0!	#DIV/0!	#DIV/0!	#DIV/0!	#DIV/0!	#DIV/0!	#DIV/0!
A0A1B0GVT7;A0A6I8PRV1;O75486	A0A1B0GVT7;A0A6I8PRV1;O75486	1;1;1	1;1;1	1;1;1	Transcription initiation protein SPT3 homolog	SUPT3H	tr|A0A1B0GVT7|A0A1B0GVT7_HUMAN Transcription initiation protein SPT3 homolog OS=Homo sapiens OX=9606 GN=SUPT3H PE=4 SV=1;tr|A0A6I8PRV1|A0A6I8PRV1_HUMAN Transcription initiation protein SPT3 homolog OS=Homo sapiens OX=9606 GN=SUPT3H PE=1 SV=1;sp|O75486|SUPT	349																		15.3098	#DIV/0!	#DIV/0!	#DIV/0!	#DIV/0!	#DIV/0!	#DIV/0!	#DIV/0!	#DIV/0!	#DIV/0!	#DIV/0!	#DIV/0!	#DIV/0!	#DIV/0!	#DIV/0!	15.3098	#DIV/0!	#DIV/0!	#DIV/0!
R4GND1;A0A1B0GX65;Q969T4;A0A087X283;R4GN77;C9J2P0;H7C061;B7Z306;P51965;Q96LR5;R4GMM6;R4GNG6;C9J180	R4GND1;A0A1B0GX65;Q969T4;A0A087X283;R4GN77;C9J2P0;H7C061;B7Z306;P51965;Q96LR5	3;3;3;2;2;2;2;2;2;2;1;1;1	3;3;3;2;2;2;2;2;2;2;1;1;1	3;3;3;2;2;2;2;2;2;2;1;1;1	Ubiquitin-conjugating enzyme E2 E3;Ubiquitin-conjugating enzyme E2 E1;Ubiquitin-conjugating enzyme E2 E2	UBE2E3;UBE2E2;UBE2E1	tr|R4GND1|R4GND1_HUMAN Ubiquitin-conjugating enzyme E2 E3 OS=Homo sapiens OX=9606 GN=UBE2E3 PE=1 SV=8;tr|A0A1B0GX65|A0A1B0GX65_HUMAN Ubiquitin-conjugating enzyme E2 E3 (Fragment) OS=Homo sapiens OX=9606 GN=UBE2E3 PE=1 SV=1;sp|Q969T4|UB2E3_HUMAN Ubiquitin-c	350	21.6542												21.1917	21.1405	21.588	21.7818	21.2258	21.1189	21.6542	#DIV/0!	#DIV/0!	#DIV/0!	#DIV/0!	#DIV/0!	#DIV/0!	#DIV/0!	#DIV/0!	#DIV/0!	#DIV/0!	#DIV/0!	21.1661	21.6849	21.1724	0.518805	0.00626871	0.512536
A0A1C7CYX1;A0A0A0MSU2;Q6PJG2;H7C1L3	A0A1C7CYX1;A0A0A0MSU2;Q6PJG2	10;9;9;4	10;9;9;4	10;9;9;4	ELM2 and SANT domain-containing protein 1	ELMSAN1	tr|A0A1C7CYX1|A0A1C7CYX1_HUMAN Mitotic deacetylase-associated SANT domain protein OS=Homo sapiens OX=9606 GN=MIDEAS PE=1 SV=1;tr|A0A0A0MSU2|A0A0A0MSU2_HUMAN Mitotic deacetylase-associated SANT domain protein (Fragment) OS=Homo sapiens OX=9606 GN=MIDEAS PE=	351				22.1583	21.7079	22.3028	22.2789	22.8735	22.8251	22.2332	22.6358	23.3746	23.1605	22.4363	21.5348	22.147	21.999	21.6485	#DIV/0!	22.1583	22.0053	#DIV/0!	#DIV/0!	0.152955	22.5762	22.5292	23.0052	-0.0470369	0.428983	-0.47602	22.7984	21.8409	21.8237	-0.957464	-0.974639	0.0171748
A0A1C7CYX9;Q16555;E5RFU4	A0A1C7CYX9;Q16555	28;27;4	25;24;3	24;23;2	Dihydropyrimidinase-related protein 2	DPYSL2	tr|A0A1C7CYX9|A0A1C7CYX9_HUMAN Dihydropyrimidinase-related protein 2 OS=Homo sapiens OX=9606 GN=DPYSL2 PE=1 SV=1;sp|Q16555|DPYL2_HUMAN Dihydropyrimidinase-related protein 2 OS=Homo sapiens OX=9606 GN=DPYSL2 PE=1 SV=1	352	25.2104	25.548	24.9322	25.4291	25.0768	24.8638	26.3872	25.5257	26.0247	25.5229	26.3663	25.761	26.1664	26.7082	26.4891	26.6776	26.3774	26.9077	25.3792	25.1806	24.9703	-0.198566	-0.408905	0.210339	25.9565	25.7738	26.0637	-0.182698	0.107214	-0.289912	26.4373	26.5834	26.6426	0.146073	0.205258	-0.0591855
Q969N2;A0A1W2PNP0;A0A1W2PPS0;A0A1W2PPC3;A0A1W2PP57;A0A1W2PP53;A0A1W2PQN1;A0A1W2PPQ7;A0A1W2PQY1;A0A1W2PPR6;A0A1W2PRZ8;A0A1W2PQ52;A0A1W2PP13;A0A1W2PSC5;A0A1W2PPK4;A0A1W2PR92;H7C2Y2;A0A1W2PRH2;A0A1W2PRV7;A0A1W2PPI8;A0A1W2PQ29;A0A1W2PNW9;A0A1W2PRG1;A0A1W2PPU8;A0A1W2PRH8;A0A1W2PQL3;A0A1W2PP98;A0A1W2PNS2;A0A1W2PNZ5;A0A1W2PR73;A0A1W2PP03;B7Z7C5;A0A1W2PR22;A0A1W2PRL6;A0A1W2PRB4;A0A1W2PQI9;A0A1W2PR70;A0A1…	Q969N2;A0A1W2PNP0;A0A1W2PPS0;A0A1W2PPC3;A0A1W2PP57;A0A1W2PP53;A0A1W2PQN1;A0A1W2PPQ7;A0A1W2PQY1;A0A1W2PPR6;A0A1W2PRZ8;A0A1W2PQ52	13;13;12;12;12;11;10;10;9;9;8;7;6;6;6;5;4;4;3;3;3;3;3;2;2;2;2;2;2;2;2;2;2;1;1;1;1;1	13;13;12;12;12;11;10;10;9;9;8;7;6;6;6;5;4;4;3;3;3;3;3;2;2;2;2;2;2;2;2;2;2;1;1;1;1;1	13;13;12;12;12;11;10;10;9;9;8;7;6;6;6;5;4;4;3;3;3;3;3;2;2;2;2;2;2;2;2;2;2;1;1;1;1;1	GPI transamidase component PIG-T	PIGT	sp|Q969N2|PIGT_HUMAN GPI transamidase component PIG-T OS=Homo sapiens OX=9606 GN=PIGT PE=1 SV=1;tr|A0A1W2PNP0|A0A1W2PNP0_HUMAN GPI transamidase component PIG-T (Fragment) OS=Homo sapiens OX=9606 GN=PIGT PE=1 SV=1;tr|A0A1W2PPS0|A0A1W2PPS0_HUMAN GPI transami	353	22.7539		22.562	21.9624	22.0484		21.8884	22.5293		22.8808	22.4175		23.7121	23.4478	23.4102	24.1017	23.4521	24.0557	22.7539	22.2622	22.0484	-0.491672	-0.705545	0.213873	22.2088	22.8808	22.4175	0.672024	0.208667	0.463357	23.58	23.7559	23.7539	0.175941	0.173962	0.00197911
A0A1W2PNR9;Q9Y5U9	A0A1W2PNR9;Q9Y5U9	2;2	2;2	2;2	Immediate early response 3-interacting protein 1	IER3IP1	tr|A0A1W2PNR9|A0A1W2PNR9_HUMAN Immediate early response 3-interacting protein 1 OS=Homo sapiens OX=9606 GN=IER3IP1 PE=1 SV=1;sp|Q9Y5U9|IR3IP_HUMAN Immediate early response 3-interacting protein 1 OS=Homo sapiens OX=9606 GN=IER3IP1 PE=1 SV=1	354													21.3316	22.069	21.9596	21.1596	21.3739	20.9533	#DIV/0!	#DIV/0!	#DIV/0!	#DIV/0!	#DIV/0!	#DIV/0!	#DIV/0!	#DIV/0!	#DIV/0!	#DIV/0!	#DIV/0!	#DIV/0!	21.7003	21.5596	21.1636	-0.140763	-0.536745	0.395982
A0A1W2PRD0;A0A1W2PQ38;E7EQ34;A0A1W2PS81;A0A1W2PQP2;A0A1W2PQM3;A0A1W2PRC2;I3L4Z6;A0A1W2PPG1;A0A1W2PPP5;A0A1W2PPG5;I3L0K1;A0A1W2PRP7;A0A1W2PRV0;A0A1W2PRL0;A0A1X7SBU8;A0A1W2PS12;A0A1W2PRE6;A0A1W2PR02;A0A1W2PQ77;A0A1W2PPW8;A0A1W2PPJ0;A0A1W2PR23;A0A1W2PNV3;A0A1W2PQE0;I3L1K7;A0A1W2PQ06;I3NI02;O14653	A0A1W2PRD0;A0A1W2PQ38;E7EQ34;A0A1W2PS81;A0A1W2PQP2;A0A1W2PQM3;A0A1W2PRC2;I3L4Z6;A0A1W2PPG1;A0A1W2PPP5;A0A1W2PPG5;I3L0K1;A0A1W2PRP7;A0A1W2PRV0;A0A1W2PRL0;A0A1X7SBU8;A0A1W2PS12;A0A1W2PRE6;A0A1W2PR02;A0A1W2PQ77;A0A1W2PPW8;A0A1W2PPJ0;A0A1W2PR23;A0A1W2PNV3;A0A1W2PQE0;I3L1K7;A0A1W2PQ06;I3NI02;O14653	1;1;1;1;1;1;1;1;1;1;1;1;1;1;1;1;1;1;1;1;1;1;1;1;1;1;1;1;1	1;1;1;1;1;1;1;1;1;1;1;1;1;1;1;1;1;1;1;1;1;1;1;1;1;1;1;1;1	1;1;1;1;1;1;1;1;1;1;1;1;1;1;1;1;1;1;1;1;1;1;1;1;1;1;1;1;1	Golgi SNAP receptor complex member 2	GOSR2	tr|A0A1W2PRD0|A0A1W2PRD0_HUMAN Golgi SNAP receptor complex member 2 (Fragment) OS=Homo sapiens OX=9606 GN=GOSR2 PE=1 SV=1;tr|A0A1W2PQ38|A0A1W2PQ38_HUMAN Golgi SNAP receptor complex member 2 (Fragment) OS=Homo sapiens OX=9606 GN=GOSR2 PE=4 SV=1;tr|E7EQ34|E7	355							21.5508												#DIV/0!	#DIV/0!	#DIV/0!	#DIV/0!	#DIV/0!	#DIV/0!	21.5508	#DIV/0!	#DIV/0!	#DIV/0!	#DIV/0!	#DIV/0!	#DIV/0!	#DIV/0!	#DIV/0!	#DIV/0!	#DIV/0!	#DIV/0!
A0A1W2PNV4;E9PF58;C9JEY1;C9K057;F8VXW2;C9JBJ7;C9JTT6	A0A1W2PNV4;E9PF58	21;11;10;10;5;4;3	21;11;10;10;5;4;3	0;0;0;0;0;0;0		ARPC1A	tr|A0A1W2PNV4|A0A1W2PNV4_HUMAN Uncharacterized protein OS=Homo sapiens OX=9606 PE=3 SV=1;tr|E9PF58|E9PF58_HUMAN Actin-related protein 2/3 complex subunit 1A OS=Homo sapiens OX=9606 GN=ARPC1A PE=1 SV=1	356	25.9775	25.6793	24.3441	24.657	24.554	24.7764	25.4852	25.1797	24.2084	24.6154	23.9928	24.6907	25.6561	25.7778	25.3407	25.626	25.6721	25.6627	25.8284	24.5006	24.6652	-1.32782	-1.16319	-0.164626	25.3325	24.4119	24.3418	-0.920554	-0.990686	0.070132	25.717	25.4834	25.6674	-0.233583	-0.0495379	-0.184045
A0A1W2PNX8;Q9H3U1	A0A1W2PNX8;Q9H3U1	27;27	27;27	27;27	Protein unc-45 homolog A	UNC45A	tr|A0A1W2PNX8|A0A1W2PNX8_HUMAN Protein unc-45 homolog A OS=Homo sapiens OX=9606 GN=UNC45A PE=1 SV=1;sp|Q9H3U1|UN45A_HUMAN Protein unc-45 homolog A OS=Homo sapiens OX=9606 GN=UNC45A PE=1 SV=1	357	25.0875	24.9208	24.4958	25.0716	25.132	24.9349	24.3677	24.5497	24.6203	24.6094	25.4677	24.6368	25.2414	24.9839	24.9611	25.0053	24.9859	25.0411	25.0042	24.7837	25.0334	-0.220474	0.0292791	-0.249754	24.4587	24.6149	25.0522	0.156152	0.593502	-0.437351	25.1127	24.9832	25.0135	-0.129468	-0.0991551	-0.0303126
Q15652;A0A1W2PNZ9;H7BXU7	Q15652;A0A1W2PNZ9	6;6;2	6;6;2	6;6;2	Probable JmjC domain-containing histone demethylation protein 2C	JMJD1C	sp|Q15652|JHD2C_HUMAN Probable JmjC domain-containing histone demethylation protein 2C OS=Homo sapiens OX=9606 GN=JMJD1C PE=1 SV=2;tr|A0A1W2PNZ9|A0A1W2PNZ9_HUMAN Probable JmjC domain-containing histone demethylation protein 2C OS=Homo sapiens OX=9606 GN=JM	358			22.2699	22.6381	23.1058	22.7856	21.2008		23.1769	22.5534	24.3066	22.6731		20.8116					#DIV/0!	22.454	22.9457	#DIV/0!	#DIV/0!	-0.491701	21.2008	22.8651	23.4899	1.6643	2.28903	-0.624733	20.8116	#DIV/0!	#DIV/0!	#DIV/0!	#DIV/0!	#DIV/0!
A0A1W2PR68;A0A1W2PPH1;A0A1W2PQH3;P23368;A0A1W2PQT3;A0A1W2PQY8;A0A1W2PQ37;A0A1W2PQF8;A0A1W2PRH1;A0A1W2PRS2;A0A1W2PRY9;A0A1W2PQH4	A0A1W2PR68;A0A1W2PPH1;A0A1W2PQH3;P23368;A0A1W2PQT3;A0A1W2PQY8;A0A1W2PQ37;A0A1W2PQF8	6;6;6;6;5;5;3;3;1;1;1;1	6;6;6;6;5;5;3;3;1;1;1;1	6;6;6;6;5;5;3;3;1;1;1;1	NAD-dependent malic enzyme, mitochondrial	ME2	tr|A0A1W2PR68|A0A1W2PR68_HUMAN Malic enzyme OS=Homo sapiens OX=9606 GN=ME2 PE=1 SV=1;tr|A0A1W2PPH1|A0A1W2PPH1_HUMAN Malic enzyme OS=Homo sapiens OX=9606 GN=ME2 PE=1 SV=1;tr|A0A1W2PQH3|A0A1W2PQH3_HUMAN Malic enzyme OS=Homo sapiens OX=9606 GN=ME2 PE=1 SV=1;s	359							22.0877							21.6937	21.6803	22.1241	21.4178	22.1334	#DIV/0!	#DIV/0!	#DIV/0!	#DIV/0!	#DIV/0!	#DIV/0!	22.0877	#DIV/0!	#DIV/0!	#DIV/0!	#DIV/0!	#DIV/0!	21.6937	21.9022	21.7756	0.208436	0.0818477	0.126588
J3QT87;A0A1W2PPJ5;Q96SW2;J3QT51	J3QT87;A0A1W2PPJ5;Q96SW2	3;3;3;1	3;3;3;1	3;3;3;1	Protein cereblon	CRBN	tr|J3QT87|J3QT87_HUMAN Protein cereblon (Fragment) OS=Homo sapiens OX=9606 GN=CRBN PE=1 SV=1;tr|A0A1W2PPJ5|A0A1W2PPJ5_HUMAN Protein cereblon OS=Homo sapiens OX=9606 GN=CRBN PE=1 SV=1;sp|Q96SW2|CRBN_HUMAN Protein cereblon OS=Homo sapiens OX=9606 GN=CRBN PE=	360													20.3931	20.2836	20.6058	20.9572	20.5748	20.381	#DIV/0!	#DIV/0!	#DIV/0!	#DIV/0!	#DIV/0!	#DIV/0!	#DIV/0!	#DIV/0!	#DIV/0!	#DIV/0!	#DIV/0!	#DIV/0!	20.3384	20.7815	20.4779	0.443133	0.139515	0.303618
A0A1W2PPR8;P01889;F6U0H7;Q5SS57;S6AU73;A0A140TA21;A0A140T951;A0A140T9D4;A0A140TA02;A0A140T9S9;A0A1W2PNR7;A0A140TA12;Q31611;A0A0G2JNX1;P13747	A0A1W2PPR8;P01889;F6U0H7;Q5SS57;S6AU73	7;7;5;5;4;3;3;3;2;2;2;1;1;1;1	1;1;0;1;1;0;1;0;0;1;0;0;0;0;0	0;0;0;0;0;0;0;0;0;0;0;0;0;0;0	HLA class I histocompatibility antigen, B-7 alpha chain	HLA-B	tr|A0A1W2PPR8|A0A1W2PPR8_HUMAN HLA class I histocompatibility antigen, B alpha chain OS=Homo sapiens OX=9606 GN=HLA-B PE=1 SV=1;sp|P01889|HLAB_HUMAN HLA class I histocompatibility antigen, B alpha chain OS=Homo sapiens OX=9606 GN=HLA-B PE=1 SV=3;tr|F6U0H7|	361									21.4848										#DIV/0!	#DIV/0!	#DIV/0!	#DIV/0!	#DIV/0!	#DIV/0!	#DIV/0!	21.4848	#DIV/0!	#DIV/0!	#DIV/0!	#DIV/0!	#DIV/0!	#DIV/0!	#DIV/0!	#DIV/0!	#DIV/0!	#DIV/0!
A0A1W2PPZ5;P23193;A0A1W2PRL9;E5RIS7;E5RJ93;B7Z4S1;E5RK46;A0A1W2PS15;E5RFI1;A0A1W2PPV7;A0A0A0MT58;Q15560;Q5JRI7	A0A1W2PPZ5;P23193;A0A1W2PRL9;E5RIS7	15;15;12;9;5;4;2;2;2;2;2;2;1	15;15;12;9;5;4;2;2;2;2;2;2;1	15;15;12;9;5;4;2;2;2;2;2;2;1	Transcription elongation factor A protein 1	TCEA1	tr|A0A1W2PPZ5|A0A1W2PPZ5_HUMAN Transcription elongation factor A protein 1 OS=Homo sapiens OX=9606 GN=TCEA1 PE=1 SV=1;sp|P23193|TCEA1_HUMAN Transcription elongation factor A protein 1 OS=Homo sapiens OX=9606 GN=TCEA1 PE=1 SV=2;tr|A0A1W2PRL9|A0A1W2PRL9_HUMA	362	23.0959	23.4878		22.2259	22.5901	22.0212	24.8077	22.7823		24.1824	22.8908	21.831	25.1556	25.1545	25.1363	25.1095	24.7308	24.7815	23.2918	22.2259	22.3056	-1.0659	-0.986225	-0.079672	23.795	24.1824	22.3609	0.387358	-1.43414	1.8215	25.1551	25.1229	24.7561	-0.0322158	-0.398948	0.366732
A0A1W2PQS6;S4R435	A0A1W2PQS6;S4R435	10;7	10;7	0;0		RPS10-NUDT3	tr|A0A1W2PQS6|A0A1W2PQS6_HUMAN RPS10-NUDT3 readthrough OS=Homo sapiens OX=9606 GN=RPS10-NUDT3 PE=3 SV=1;tr|S4R435|S4R435_HUMAN RPS10-NUDT3 readthrough (Fragment) OS=Homo sapiens OX=9606 GN=RPS10-NUDT3 PE=3 SV=2	363	22.993	22.527	23.7931	22.7835	23.9281	24.327	25.2775	23.1606	22.0341	25.4883	22.4434	24.3798	24.8612	24.8571	25.0375	25.1133	24.6562	24.7669	22.76	23.2883	24.1276	0.528349	1.3676	-0.839253	24.219	23.7612	23.4116	-0.45785	-0.807404	0.349554	24.8592	25.0754	24.7116	0.216227	-0.147605	0.363832
A0A1W2PQV2;H3BUH9;P23434	A0A1W2PQV2;H3BUH9;P23434	1;1;1	1;1;1	1;1;1	Glycine cleavage system H protein, mitochondrial	GCSH	tr|A0A1W2PQV2|A0A1W2PQV2_HUMAN Glycine cleavage system H protein, mitochondrial (Fragment) OS=Homo sapiens OX=9606 GN=GCSH PE=1 SV=1;tr|H3BUH9|H3BUH9_HUMAN Glycine cleavage system H protein, mitochondrial (Fragment) OS=Homo sapiens OX=9606 GN=GCSH PE=1 SV=	364													21.5558	21.1276	21.804	21.0013	20.9267	20.7798	#DIV/0!	#DIV/0!	#DIV/0!	#DIV/0!	#DIV/0!	#DIV/0!	#DIV/0!	#DIV/0!	#DIV/0!	#DIV/0!	#DIV/0!	#DIV/0!	21.3417	21.4027	20.8533	0.0609423	-0.488443	0.549385
F5GYH1;A0A1W2PRM0;A0A1W2PRL5;A0A1W2PR09;Q8NC96;F5H2U7;A0A1W2PNT6;A0A1W2PRW5;A0A1W2PR27;A0A1W2PPF5;A0A1W2PRQ7;D6RB24	F5GYH1;A0A1W2PRM0;A0A1W2PRL5;A0A1W2PR09;Q8NC96;F5H2U7;A0A1W2PNT6	3;3;3;3;3;2;2;1;1;1;1;1	3;3;3;3;3;2;2;1;1;1;1;1	2;2;2;2;2;1;1;1;1;1;1;0	Adaptin ear-binding coat-associated protein 1	NECAP1	tr|F5GYH1|F5GYH1_HUMAN Adaptin ear-binding coat-associated protein 1 (Fragment) OS=Homo sapiens OX=9606 GN=NECAP1 PE=1 SV=2;tr|A0A1W2PRM0|A0A1W2PRM0_HUMAN Adaptin ear-binding coat-associated protein 1 OS=Homo sapiens OX=9606 GN=NECAP1 PE=1 SV=1;tr|A0A1W2PR	365							21.1084				21.1003	20.9362	21.0323	21.4346	21.2272	21.0094	21.2836	21.2533	#DIV/0!	#DIV/0!	#DIV/0!	#DIV/0!	#DIV/0!	#DIV/0!	21.1084	#DIV/0!	21.0182	#DIV/0!	-0.0901756	#DIV/0!	21.2335	21.1183	21.2685	-0.115178	0.0350081	-0.150186
E7ER60;A0A1W2PR85;O15056	E7ER60;A0A1W2PR85;O15056	2;2;2	2;2;2	2;2;2	Synaptojanin-2	SYNJ2	tr|E7ER60|E7ER60_HUMAN Synaptojanin-2 OS=Homo sapiens OX=9606 GN=SYNJ2 PE=1 SV=2;tr|A0A1W2PR85|A0A1W2PR85_HUMAN Phosphoinositide 5-phosphatase OS=Homo sapiens OX=9606 GN=SYNJ2 PE=1 SV=1;sp|O15056|SYNJ2_HUMAN Synaptojanin-2 OS=Homo sapiens OX=9606 GN=SYNJ2	366					21.4449														#DIV/0!	#DIV/0!	21.4449	#DIV/0!	#DIV/0!	#DIV/0!	#DIV/0!	#DIV/0!	#DIV/0!	#DIV/0!	#DIV/0!	#DIV/0!	#DIV/0!	#DIV/0!	#DIV/0!	#DIV/0!	#DIV/0!	#DIV/0!
A0A1W2PRV5;E7EQZ4;Q16637;B4DP61;H0YBZ9;A0A0G2JRX5;A0A0G2JRY6	A0A1W2PRV5;E7EQZ4;Q16637;B4DP61	4;4;4;3;1;1;1	4;4;4;3;1;1;1	4;4;4;3;1;1;1	Survival motor neuron protein	SMN1	tr|A0A1W2PRV5|A0A1W2PRV5_HUMAN Survival motor neuron protein OS=Homo sapiens OX=9606 GN=SMN2 PE=1 SV=1;tr|E7EQZ4|E7EQZ4_HUMAN Survival motor neuron protein OS=Homo sapiens OX=9606 GN=SMN1 PE=1 SV=1;sp|Q16637|SMN_HUMAN Survival motor neuron protein OS=Homo	367			21.8597	21.5606	22.5568	21.431	20.8051			20.6437	20.9023	22.441		21.6712	21.738	21.5771		21.94	#DIV/0!	21.7102	21.9939	#DIV/0!	#DIV/0!	-0.283759	20.8051	20.6437	21.6717	-0.161465	0.866547	-1.02801	21.6712	21.6575	21.94	-0.013627	0.268862	-0.282489
A0A1W2PRW4;P53816	A0A1W2PRW4;P53816	1;1	1;1	1;1	HRAS-like suppressor 3	PLA2G16	tr|A0A1W2PRW4|A0A1W2PRW4_HUMAN Phospholipase A and acyltransferase 3 OS=Homo sapiens OX=9606 GN=PLAAT3 PE=1 SV=1;sp|P53816|PLAT3_HUMAN Phospholipase A and acyltransferase 3 OS=Homo sapiens OX=9606 GN=PLAAT3 PE=1 SV=2	368																			#DIV/0!	#DIV/0!	#DIV/0!	#DIV/0!	#DIV/0!	#DIV/0!	#DIV/0!	#DIV/0!	#DIV/0!	#DIV/0!	#DIV/0!	#DIV/0!	#DIV/0!	#DIV/0!	#DIV/0!	#DIV/0!	#DIV/0!	#DIV/0!
A8MYT4;A0A1W2PS05;Q8NEB9;K7ENH3;K7EIV6;M0R308	A8MYT4;A0A1W2PS05;Q8NEB9	5;5;5;1;1;1	5;5;5;1;1;1	4;4;4;0;0;1	Phosphatidylinositol 3-kinase;Phosphatidylinositol 3-kinase catalytic subunit type 3	PIK3C3	tr|A8MYT4|A8MYT4_HUMAN Phosphatidylinositol 3-kinase catalytic subunit type 3 OS=Homo sapiens OX=9606 GN=PIK3C3 PE=1 SV=2;tr|A0A1W2PS05|A0A1W2PS05_HUMAN Phosphatidylinositol 3-kinase catalytic subunit type 3 OS=Homo sapiens OX=9606 GN=PIK3C3 PE=1 SV=1;sp|Q	369	21.2936			21.8817	23.1315	21.9652	21.4005		21.4851		23.1273		20.2353	21.5317	20.833	21.0436		21.1	21.2936	21.8817	22.5483	0.588046	1.25473	-0.666685	21.4005	21.4851	23.1273	0.0845598	1.72676	-1.6422	20.8835	20.9383	21.1	0.0547912	0.216516	-0.161724
Q5SRN7;A0A1W2PS24;Q5SRN5;P04439;A0A0G2JI36;A0A0G2JL56;Q5SUL5;A0A1W2PSE7;A0A0G2JIF2;A0A1W2PQD0;A0A140T955;A0A1W2PRT9;A0A140T933;A0A140T9I0;A0A140T9X5;A0A140T913;P01893;Q53Z42;A0A1W2PPQ2	Q5SRN7;A0A1W2PS24;Q5SRN5;P04439;A0A0G2JI36;A0A0G2JL56;Q5SUL5;A0A1W2PSE7;A0A0G2JIF2;A0A1W2PQD0;A0A140T955;A0A1W2PRT9;A0A140T933;A0A140T9I0;A0A140T9X5;A0A140T913;P01893;Q53Z42	9;9;9;9;7;7;7;7;7;6;5;5;5;5;5;5;5;5;4	5;5;5;5;3;3;3;3;3;2;2;2;2;2;2;2;2;2;1	4;4;4;4;2;2;2;2;2;2;1;1;1;1;1;1;2;1;1	HLA class I histocompatibility antigen, A-3 alpha chain;Putative HLA class I histocompatibility antigen, alpha chain H	HLA-A;HLA-H	tr|Q5SRN7|Q5SRN7_HUMAN HLA class I histocompatibility antigen, A alpha chain OS=Homo sapiens OX=9606 GN=HLA-A PE=1 SV=2;tr|A0A1W2PS24|A0A1W2PS24_HUMAN HLA class I histocompatibility antigen, A alpha chain OS=Homo sapiens OX=9606 GN=HLA-A PE=1 SV=1;tr|Q5SRN	370							22.3498							21.682	21.6062	21.512	21.3591	21.4398	#DIV/0!	#DIV/0!	#DIV/0!	#DIV/0!	#DIV/0!	#DIV/0!	22.3498	#DIV/0!	#DIV/0!	#DIV/0!	#DIV/0!	#DIV/0!	21.682	21.5591	21.3994	-0.12294	-0.282616	0.159676
A0A1W2PS43;Q14108;A0A1W2PPX5;A0A1W2PPU6;A0A1W2PQR6;A0A1W2PQB7;A0A1W2PRS1;A0A1W2PRF6;A0A1W2PSE4;A0A1W2PS70;A0A1W2PNX7;D6RDG0;A0A1W2PQL5	A0A1W2PS43;Q14108;A0A1W2PPX5;A0A1W2PPU6;A0A1W2PQR6;A0A1W2PQB7;A0A1W2PRS1;A0A1W2PRF6	13;13;12;12;12;12;12;8;6;3;3;2;1	13;13;12;12;12;12;12;8;6;3;3;2;1	13;13;12;12;12;12;12;8;6;3;3;2;1	Lysosome membrane protein 2	SCARB2	tr|A0A1W2PS43|A0A1W2PS43_HUMAN Lysosome membrane protein 2 OS=Homo sapiens OX=9606 GN=SCARB2 PE=1 SV=1;sp|Q14108|SCRB2_HUMAN Lysosome membrane protein 2 OS=Homo sapiens OX=9606 GN=SCARB2 PE=1 SV=2;tr|A0A1W2PPX5|A0A1W2PPX5_HUMAN Lysosome membrane protein 2	371	23.6747	23.7528	22.6114	21.9603	21.9358	22.1034	23.9321	24.0511		21.7399	22.957	22.7317	25.1537	25.2862	25.554	25.7216	25.1528	25.1532	23.7137	22.2859	22.0196	-1.42783	-1.69411	0.266278	23.9916	21.7399	22.8444	-2.25169	-1.14721	-1.10447	25.22	25.6378	25.153	0.417879	-0.0669346	0.484813
A0A1X7SBZ2;A0A5H1ZRQ2;Q92841;A0A0U1RQJ0	A0A1X7SBZ2;A0A5H1ZRQ2;Q92841	27;27;27;3	20;20;20;2	20;20;20;2	Probable ATP-dependent RNA helicase DDX17	DDX17	tr|A0A1X7SBZ2|A0A1X7SBZ2_HUMAN RNA helicase OS=Homo sapiens OX=9606 GN=DDX17 PE=1 SV=1;tr|A0A5H1ZRQ2|A0A5H1ZRQ2_HUMAN RNA helicase OS=Homo sapiens OX=9606 GN=DDX17 PE=1 SV=1;sp|Q92841|DDX17_HUMAN Probable ATP-dependent RNA helicase DDX17 OS=Homo sapiens OX	372	24.2144	23.269	23.3158	23.7145	24.6417	24.5949	25.684	25.6995	25.7877	25.9597	24.7118	25.1302	25.2318	25.7473	26.1464	26.0629	25.8325	25.8593	23.7417	23.5151	24.6183	-0.226558	0.876613	-1.10317	25.6917	25.8737	24.921	0.181913	-0.770739	0.952651	25.4896	26.1047	25.8459	0.61509	0.35631	0.25878
A0A286YEW0	A0A286YEW0	3	1	1			tr|A0A286YEW0|A0A286YEW0_HUMAN ER membrane protein complex subunit 1 (Fragment) OS=Homo sapiens OX=9606 GN=EMC1 PE=1 SV=1	373																	19.6779		#DIV/0!	#DIV/0!	#DIV/0!	#DIV/0!	#DIV/0!	#DIV/0!	#DIV/0!	#DIV/0!	#DIV/0!	#DIV/0!	#DIV/0!	#DIV/0!	#DIV/0!	#DIV/0!	19.6779	#DIV/0!	#DIV/0!	#DIV/0!
A0A286YEX4;P08651	A0A286YEX4;P08651	3;3	3;3	2;2	Nuclear factor 1 C-type	NFIC	tr|A0A286YEX4|A0A286YEX4_HUMAN Nuclear factor 1 OS=Homo sapiens OX=9606 GN=NFIC PE=1 SV=1;sp|P08651|NFIC_HUMAN Nuclear factor 1 C-type OS=Homo sapiens OX=9606 GN=NFIC PE=1 SV=2	374					22.4061	22.7263	22.6786	25.427	24.3699	24.9443		24.6496	22.4412	22.3115	20.8495	22.2446	21.9422	21.4419	#DIV/0!	#DIV/0!	22.5662	#DIV/0!	#DIV/0!	#DIV/0!	24.0528	24.6571	24.6496	0.604312	0.596791	0.00752065	22.3763	21.5471	21.6921	-0.829286	-0.684276	-0.14501
A0A286YEY1;P01876;A0A0G2JMB2;A0A286YEY5;P01877	A0A286YEY1;P01876;A0A0G2JMB2	5;5;3;2;2	5;5;3;2;2	5;5;3;2;2	Ig alpha-1 chain C region	IGHA1	tr|A0A286YEY1|A0A286YEY1_HUMAN Immunoglobulin heavy constant alpha 1 (Fragment) OS=Homo sapiens OX=9606 GN=IGHA1 PE=1 SV=1;sp|P01876|IGHA1_HUMAN Immunoglobulin heavy constant alpha 1 OS=Homo sapiens OX=9606 GN=IGHA1 PE=1 SV=2;tr|A0A0G2JMB2|A0A0G2JMB2_HUMAN	375	21.6273		24.181		21.9011	25.6107	22.6994	22.8515	24.7115	22.5116			21.956		20.3544	20.6258	20.9369		21.6273	24.181	23.7559	2.55376	2.12862	0.425143	22.7755	23.6115	#DIV/0!	0.836063	#DIV/0!	#DIV/0!	21.956	20.4901	20.9369	-1.46588	-1.0191	-0.446783
A0A286YEY4;P01859	A0A286YEY4;P01859	7;7	5;5	3;3	Ig gamma-2 chain C region	IGHG2	tr|A0A286YEY4|A0A286YEY4_HUMAN Immunoglobulin heavy constant gamma 2 (Fragment) OS=Homo sapiens OX=9606 GN=IGHG2 PE=1 SV=1;sp|P01859|IGHG2_HUMAN Immunoglobulin heavy constant gamma 2 OS=Homo sapiens OX=9606 GN=IGHG2 PE=1 SV=2	376			21.3695			25.7612		21.8789	23.0917	21.976		22.0271					21.1818		#DIV/0!	21.3695	25.7612	#DIV/0!	#DIV/0!	-4.3917	21.8789	22.5339	22.0271	0.655003	0.148261	0.506742	#DIV/0!	#DIV/0!	21.1818	#DIV/0!	#DIV/0!	#DIV/0!
D6R9Q5;A0A3B3ISY7;A0A286YEY6;D6RD74;D6RA92;Q9UM13	D6R9Q5;A0A3B3ISY7;A0A286YEY6;D6RD74;D6RA92;Q9UM13	1;1;1;1;1;1	1;1;1;1;1;1	1;1;1;1;1;1	Anaphase-promoting complex subunit 10	ANAPC10	tr|D6R9Q5|D6R9Q5_HUMAN Anaphase-promoting complex subunit 10 (Fragment) OS=Homo sapiens OX=9606 GN=ANAPC10 PE=1 SV=1;tr|A0A3B3ISY7|A0A3B3ISY7_HUMAN Anaphase-promoting complex subunit 10 OS=Homo sapiens OX=9606 PE=3 SV=1;tr|A0A286YEY6|A0A286YEY6_HUMAN Anaph	377							20.5434												#DIV/0!	#DIV/0!	#DIV/0!	#DIV/0!	#DIV/0!	#DIV/0!	20.5434	#DIV/0!	#DIV/0!	#DIV/0!	#DIV/0!	#DIV/0!	#DIV/0!	#DIV/0!	#DIV/0!	#DIV/0!	#DIV/0!	#DIV/0!
A0A286YF22;O43175;A0A2C9F2M7;A0A286YFA2;A0A286YFM8;A0A286YFL2;A0A286YER3;A0A286YFC8;A0A286YFB2;A0A286YF78;A0A286YF34;A0A286YFE1;A0A286YFF3;A0A286YFK5	A0A286YF22;O43175;A0A2C9F2M7;A0A286YFA2;A0A286YFM8;A0A286YFL2	15;15;13;12;9;9;5;5;5;4;3;3;2;2	15;15;13;12;9;9;5;5;5;4;3;3;2;2	15;15;13;12;9;9;5;5;5;4;3;3;2;2	D-3-phosphoglycerate dehydrogenase	PHGDH	tr|A0A286YF22|A0A286YF22_HUMAN D-3-phosphoglycerate dehydrogenase OS=Homo sapiens OX=9606 GN=PHGDH PE=1 SV=1;sp|O43175|SERA_HUMAN D-3-phosphoglycerate dehydrogenase OS=Homo sapiens OX=9606 GN=PHGDH PE=1 SV=4;tr|A0A2C9F2M7|A0A2C9F2M7_HUMAN D-3-phosphoglycer	378	27.8149	27.7501	27.6346	27.2893	28.2575	27.8763	27.4061	27.753	27.8445	27.3737	28.1245	28.4862	22.0461	19.1006					27.7825	27.4619	28.0669	-0.320582	0.284368	-0.60495	27.5796	27.6091	28.3053	0.0295455	0.725789	-0.696243	20.5733	#DIV/0!	#DIV/0!	#DIV/0!	#DIV/0!	#DIV/0!
Q9UK22;A0A286YF37;R4GNH2	Q9UK22;A0A286YF37	5;5;2	5;5;2	5;5;2	F-box only protein 2	FBXO2	sp|Q9UK22|FBX2_HUMAN F-box only protein 2 OS=Homo sapiens OX=9606 GN=FBXO2 PE=1 SV=2;tr|A0A286YF37|A0A286YF37_HUMAN F-box only protein 2 (Fragment) OS=Homo sapiens OX=9606 GN=FBXO2 PE=1 SV=1	379													22.7357	21.9712	23.3005	23.3098	23.087	22.8962	#DIV/0!	#DIV/0!	#DIV/0!	#DIV/0!	#DIV/0!	#DIV/0!	#DIV/0!	#DIV/0!	#DIV/0!	#DIV/0!	#DIV/0!	#DIV/0!	22.3535	23.3051	22.9916	0.951685	0.638154	0.313531
A0A2C9F2P4;A0A286YFF7;P50897;Q5T0S4;A0A286YFE3;A0A286YFL8;E9PK48;E9PIA8;A0A286YFL6;E9PSE5	A0A2C9F2P4;A0A286YFF7;P50897;Q5T0S4;A0A286YFE3;A0A286YFL8	6;6;6;5;5;5;2;2;1;1	6;6;6;5;5;5;2;2;1;1	6;6;6;5;5;5;2;2;1;1	Palmitoyl-protein thioesterase 1	PPT1	tr|A0A2C9F2P4|A0A2C9F2P4_HUMAN Palmitoyl-protein hydrolase 1 OS=Homo sapiens OX=9606 GN=PPT1 PE=1 SV=1;tr|A0A286YFF7|A0A286YFF7_HUMAN Palmitoyl-protein hydrolase 1 OS=Homo sapiens OX=9606 GN=PPT1 PE=1 SV=1;sp|P50897|PPT1_HUMAN Palmitoyl-protein thioesteras	380	22.2796		22.0294	22.067	22.0757	22.4591	22.4507			22.1559		21.9928	24.9223	25.4516	25.1119	24.2299	24.2008	25.1034	22.2796	22.0482	22.2674	-0.231348	-0.0121694	-0.219178	22.4507	22.1559	21.9928	-0.294759	-0.457951	0.163191	25.1869	24.6709	24.6521	-0.516049	-0.534816	0.0187669
Q7Z3U7;A0A286YFF8;F8VZV1	Q7Z3U7;A0A286YFF8	17;17;6	17;17;6	17;17;6	Protein MON2 homolog	MON2	sp|Q7Z3U7|MON2_HUMAN Protein MON2 homolog OS=Homo sapiens OX=9606 GN=MON2 PE=1 SV=3;tr|A0A286YFF8|A0A286YFF8_HUMAN Protein MON2 homolog OS=Homo sapiens OX=9606 GN=MON2 PE=1 SV=1	381	23.3235	23.6134	23.0594	23.6169	23.4741	23.3254	22.2486		22.8795	22.694	23.5478	23.0903	23.6624	23.2574	23.3851	23.1663	23.3648	23.4964	23.4684	23.3382	23.3997	-0.130257	-0.068679	-0.0615779	22.2486	22.7868	23.3191	0.538176	1.07048	-0.5323	23.4599	23.2757	23.4306	-0.184206	-0.0292915	-0.154914
H3BNH8;R4GMU6;A0A2Q2SV78;E9PFT7;P25054	H3BNH8;R4GMU6;A0A2Q2SV78;E9PFT7;P25054	1;1;1;1;1	1;1;1;1;1	1;1;1;1;1	Adenomatous polyposis coli protein	APC	tr|H3BNH8|H3BNH8_HUMAN Uncharacterized protein (Fragment) OS=Homo sapiens OX=9606 PE=4 SV=2;tr|R4GMU6|R4GMU6_HUMAN Adenomatous polyposis coli protein (Fragment) OS=Homo sapiens OX=9606 GN=APC PE=1 SV=1;tr|A0A2Q2SV78|A0A2Q2SV78_HUMAN Adenomatous polyposis c	382																		17.0391	#DIV/0!	#DIV/0!	#DIV/0!	#DIV/0!	#DIV/0!	#DIV/0!	#DIV/0!	#DIV/0!	#DIV/0!	#DIV/0!	#DIV/0!	#DIV/0!	#DIV/0!	#DIV/0!	17.0391	#DIV/0!	#DIV/0!	#DIV/0!
A0A2Q3DP09;Q7Z3E5;H7C3U7;H7BZY2;C9J535;H7BZA2;C9JW07	A0A2Q3DP09;Q7Z3E5;H7C3U7;H7BZY2	7;7;5;5;3;3;2	7;7;5;5;3;3;2	7;7;5;5;3;3;2	LisH domain-containing protein ARMC9	ARMC9	tr|A0A2Q3DP09|A0A2Q3DP09_HUMAN LisH domain-containing protein ARMC9 OS=Homo sapiens OX=9606 GN=ARMC9 PE=1 SV=1;sp|Q7Z3E5|ARMC9_HUMAN LisH domain-containing protein ARMC9 OS=Homo sapiens OX=9606 GN=ARMC9 PE=1 SV=3;tr|H7C3U7|H7C3U7_HUMAN LisH domain-containi	383	21.5211	21.5574	21.1358	21.5252	21.5456					20.529			22.0687	21.5548	21.7412	21.2211	21.8986	22.0755	21.5392	21.3305	21.5456	-0.208756	0.00639586	-0.215152	#DIV/0!	20.529	#DIV/0!	#DIV/0!	#DIV/0!	#DIV/0!	21.8117	21.4812	21.987	-0.33056	0.175291	-0.505852
Q5SWX3;A0A2Q3DQE3;Q13555;H0Y6G2;Q8WU40;Q13554;H7BZC6;H7BXS4;H7C394;H0Y9C2	Q5SWX3;A0A2Q3DQE3;Q13555;H0Y6G2;Q8WU40	7;7;7;6;6;3;2;2;1;1	7;7;7;6;6;3;2;2;1;1	6;6;6;5;5;2;1;1;1;0	Calcium/calmodulin-dependent protein kinase type II subunit gamma	CAMK2G	tr|Q5SWX3|Q5SWX3_HUMAN Calcium/calmodulin-dependent protein kinase OS=Homo sapiens OX=9606 GN=CAMK2G PE=1 SV=1;tr|A0A2Q3DQE3|A0A2Q3DQE3_HUMAN Calcium/calmodulin-dependent protein kinase OS=Homo sapiens OX=9606 GN=CAMK2G PE=1 SV=1;sp|Q13555|KCC2G_HUMAN Calc	384	23.1429		22.8984	23.2734	23.6333	23.4735	23.4096		23.5567	23.9182	23.8013	23.776	22.7527	22.5706	22.6726	22.5519	22.8523	23.2572	23.1429	23.0859	23.5534	-0.0570213	0.410458	-0.467479	23.4096	23.7374	23.7886	0.327807	0.379013	-0.0512059	22.6617	22.6122	23.0548	-0.0494105	0.393111	-0.442522
A0A2R2Y2Q3;P06753;A0A494C0P6;A0A494C034;A0A2R8Y6A3;D6RGJ6	A0A2R2Y2Q3;P06753;A0A494C0P6	31;26;25;6;3;2	1;1;0;1;0;0	0;0;0;0;0;0	Tropomyosin alpha-3 chain	TPM3	tr|A0A2R2Y2Q3|A0A2R2Y2Q3_HUMAN Tropomyosin 3 nu OS=Homo sapiens OX=9606 GN=TPM3 PE=1 SV=1;sp|P06753|TPM3_HUMAN Tropomyosin alpha-3 chain OS=Homo sapiens OX=9606 GN=TPM3 PE=1 SV=2;tr|A0A494C0P6|A0A494C0P6_HUMAN Tropomyosin alpha-3 chain OS=Homo sapiens OX=9	385									20.8657										#DIV/0!	#DIV/0!	#DIV/0!	#DIV/0!	#DIV/0!	#DIV/0!	#DIV/0!	20.8657	#DIV/0!	#DIV/0!	#DIV/0!	#DIV/0!	#DIV/0!	#DIV/0!	#DIV/0!	#DIV/0!	#DIV/0!	#DIV/0!
A0A2R8Y3N3;A0A2R8Y5P7;P49590;A0A2R8Y6I1;D6RB22;D6RJE6;B4DQ67;A0A2R8Y5E8;A0A2R8Y4X6	A0A2R8Y3N3;A0A2R8Y5P7;P49590;A0A2R8Y6I1;D6RB22;D6RJE6;B4DQ67	16;16;16;14;12;9;9;7;5	10;10;10;8;8;4;5;5;3	10;10;10;8;8;4;5;5;3	Probable histidine--tRNA ligase, mitochondrial	HARS2	tr|A0A2R8Y3N3|A0A2R8Y3N3_HUMAN Histidine--tRNA ligase OS=Homo sapiens OX=9606 GN=HARS2 PE=1 SV=1;tr|A0A2R8Y5P7|A0A2R8Y5P7_HUMAN Histidine--tRNA ligase OS=Homo sapiens OX=9606 GN=HARS2 PE=1 SV=1;sp|P49590|SYHM_HUMAN Histidine--tRNA ligase, mitochondrial OS=	386	21.8073	21.8498			21.7743	21.4181	22.3654	21.5609		21.5487	21.0354		22.6499	23.86	23.5766	24.1136	23.1932	23.2648	21.8286	#DIV/0!	21.5962	#DIV/0!	-0.232338	#DIV/0!	21.9631	21.5487	21.0354	-0.414453	-0.927764	0.513311	23.2549	23.8451	23.229	0.590158	-0.0259242	0.616082
A6NNI4;A0A2R8Y478;G8JLH6;P21926;A0A087WU13	A6NNI4;A0A2R8Y478;G8JLH6;P21926;A0A087WU13	6;6;6;6;4	6;6;6;6;4	6;6;6;6;4	Tetraspanin;CD9 antigen	CD9	tr|A6NNI4|A6NNI4_HUMAN Tetraspanin OS=Homo sapiens OX=9606 GN=CD9 PE=1 SV=1;tr|A0A2R8Y478|A0A2R8Y478_HUMAN Tetraspanin OS=Homo sapiens OX=9606 GN=CD9 PE=1 SV=1;tr|G8JLH6|G8JLH6_HUMAN Tetraspanin OS=Homo sapiens OX=9606 GN=CD9 PE=1 SV=2;sp|P21926|CD9_HUMAN	387													25.5723	25.6004	24.8382	24.285	23.6202	23.5545	#DIV/0!	#DIV/0!	#DIV/0!	#DIV/0!	#DIV/0!	#DIV/0!	#DIV/0!	#DIV/0!	#DIV/0!	#DIV/0!	#DIV/0!	#DIV/0!	25.5864	24.5616	23.5873	-1.02473	-1.999	0.974278
A0A2R8YFK2;A0A2R8Y6M6;A0A2R8Y4C2;A0A2R8YFS8;A0A2R8Y8C4;A0A2R8Y5C9;A0A2R8Y596;P56945;A0A2R8Y5E4;H3BVF0;H3BSY4;H3BQJ7;H3BSB2;H3BN62	A0A2R8YFK2;A0A2R8Y6M6;A0A2R8Y4C2;A0A2R8YFS8;A0A2R8Y8C4;A0A2R8Y5C9;A0A2R8Y596;P56945;A0A2R8Y5E4	4;4;4;4;4;4;4;4;3;1;1;1;1;1	4;4;4;4;4;4;4;4;3;1;1;1;1;1	4;4;4;4;4;4;4;4;3;1;1;1;1;1	Breast cancer anti-estrogen resistance protein 1	BCAR1	tr|A0A2R8YFK2|A0A2R8YFK2_HUMAN Breast cancer anti-estrogen resistance protein 1 OS=Homo sapiens OX=9606 GN=BCAR1 PE=1 SV=1;tr|A0A2R8Y6M6|A0A2R8Y6M6_HUMAN Breast cancer anti-estrogen resistance protein 1 OS=Homo sapiens OX=9606 GN=BCAR1 PE=1 SV=1;tr|A0A2R8Y	388	22.3428			22.4827	22.6192	22.462	22.9366		22.3992	22.4472	22.8825								22.3428	22.4827	22.5406	0.139834	0.197769	-0.0579354	22.9366	22.4232	22.8825	-0.513449	-0.0541043	-0.459345	#DIV/0!	#DIV/0!	#DIV/0!	#DIV/0!	#DIV/0!	#DIV/0!
B1AHR1;A0A2R8Y4H2;Q9UH03;B1AHR2	B1AHR1;A0A2R8Y4H2;Q9UH03	9;9;9;3	9;9;9;3	9;9;9;3	Neuronal-specific septin-3	2022-09-03	tr|B1AHR1|B1AHR1_HUMAN Neuronal-specific septin-3 OS=Homo sapiens OX=9606 GN=SEPTIN3 PE=1 SV=1;tr|A0A2R8Y4H2|A0A2R8Y4H2_HUMAN Neuronal-specific septin-3 OS=Homo sapiens OX=9606 GN=SEPTIN3 PE=1 SV=1;sp|Q9UH03|SEPT3_HUMAN Neuronal-specific septin-3 OS=Homo s	389													22.1864	22.3919	23.055	23.2059	22.7476	22.7257	#DIV/0!	#DIV/0!	#DIV/0!	#DIV/0!	#DIV/0!	#DIV/0!	#DIV/0!	#DIV/0!	#DIV/0!	#DIV/0!	#DIV/0!	#DIV/0!	22.2892	23.1304	22.7367	0.841272	0.447506	0.393766
A0A2R8Y808;A0A2R8Y4P3;A0A2R8Y840;Q9HCK8;A0A2R8YFT4;G3V2T9	A0A2R8Y808;A0A2R8Y4P3;A0A2R8Y840;Q9HCK8;A0A2R8YFT4	5;5;5;5;4;1	5;5;5;5;4;1	5;5;5;5;4;1	Chromodomain-helicase-DNA-binding protein 8	CHD8	tr|A0A2R8Y808|A0A2R8Y808_HUMAN Chromodomain-helicase-DNA-binding protein 8 (Fragment) OS=Homo sapiens OX=9606 GN=CHD8 PE=1 SV=1;tr|A0A2R8Y4P3|A0A2R8Y4P3_HUMAN DNA helicase (Fragment) OS=Homo sapiens OX=9606 GN=CHD8 PE=1 SV=1;tr|A0A2R8Y840|A0A2R8Y840_HUMAN	390			21.8326	22.2592	22.2348	22.052	21.7104		22.4	22.133	24.294	22.1215	21.2539	21.2566	21.3812	21.4479		21.1726	#DIV/0!	22.0459	22.1434	#DIV/0!	#DIV/0!	-0.0974895	21.7104	22.2665	23.2077	0.55605	1.49726	-0.941213	21.2552	21.4146	21.1726	0.159347	-0.0826107	0.241957
P51532;Q9HBD4;A0A2R8Y4P4;A0A2R8Y7S2;A0A2R8YGG3;A0A0A0MT49;A0A2R8Y440;A0A2R8YG32;A0A2R8Y7F3;A0A2R8YGP5;A0A2R8Y6N0;A0A2R8Y4C5;A0A2R8Y526;A0A2R8Y6V2;A0A2R8YF58;A0A2R8Y7Y7;A0A2R8YF80;A0A2R8YDA1;A0A2R8Y523;A0A2R8Y5K3;A0A2R8Y4R6;A0A2R8YFK5;K7EP28;A0A2R8YCY3;A0A2R8YFV8;K7EQF0;A0A0U1RRF5;B1ALF6;B4DNT1;A0A0U1RRD6;A0A0U1RRF8;A0A0A0MSS5;A0A2R8Y7R0;F6UH26;A0A0U1RQU0;A0A0U1RR09;A0A0U1RQE1;F6XE55;A0A0U1RQW7;A0…	P51532;Q9HBD4;A0A2R8Y4P4;A0A2R8Y7S2;A0A2R8YGG3;A0A0A0MT49;A0A2R8Y440;A0A2R8YG32;A0A2R8Y7F3;A0A2R8YGP5;A0A2R8Y6N0;A0A2R8Y4C5;A0A2R8Y526;A0A2R8Y6V2;A0A2R8YF58;A0A2R8Y7Y7;A0A2R8YF80;A0A2R8YDA1	17;17;17;17;16;16;14;13;12;12;12;12;11;11;11;11;11;10;8;5;4;4;4;4;4;4;2;2;2;2;2;2;2;2;2;2;2;2;2;2;2;2;2;2;2;2;2;2;1	17;17;17;17;16;16;14;13;12;12;12;12;11;11;11;11;11;10;8;5;4;4;4;4;4;4;2;2;2;2;2;2;2;2;2;2;2;2;2;2;2;2;2;2;2;2;2;2;1	9;9;9;9;8;9;6;5;5;7;5;6;5;5;5;5;5;5;3;2;1;2;2;1;1;2;0;0;0;0;0;0;2;0;0;0;0;0;0;0;0;0;0;0;0;0;0;0;1	Transcription activator BRG1	SMARCA4	sp|P51532|SMCA4_HUMAN Transcription activator BRG1 OS=Homo sapiens OX=9606 GN=SMARCA4 PE=1 SV=2;tr|Q9HBD4|Q9HBD4_HUMAN SMARCA4 isoform 2 OS=Homo sapiens OX=9606 GN=SMARCA4 PE=1 SV=1;tr|A0A2R8Y4P4|A0A2R8Y4P4_HUMAN Transcription activator BRG1 OS=Homo sapien	391	22.4511		22.5748	22.4915	23.1114	23.2485	23.093	23.5183	22.9093	23.8712	23.374	23.2146	22.8325	23.2839	23.447	23.7952	22.7125	23.5993	22.4511	22.5331	23.18	0.0820298	0.728866	-0.646837	23.3057	23.3903	23.2943	0.0845881	-0.0113777	0.0959658	23.0582	23.6211	23.1559	0.562859	0.0976844	0.465175
A0A2R8Y4W2;A0A2R8YE63;Q12929;H0YFG1;F5H0R8	A0A2R8Y4W2;A0A2R8YE63;Q12929	12;12;12;1;1	12;12;12;1;1	12;12;12;1;1	Epidermal growth factor receptor kinase substrate 8	EPS8	tr|A0A2R8Y4W2|A0A2R8Y4W2_HUMAN Epidermal growth factor receptor kinase substrate 8 OS=Homo sapiens OX=9606 GN=EPS8 PE=1 SV=1;tr|A0A2R8YE63|A0A2R8YE63_HUMAN Epidermal growth factor receptor kinase substrate 8 OS=Homo sapiens OX=9606 GN=EPS8 PE=1 SV=1;sp|Q12	392	22.2303		21.0414	22.2283	21.2879		23.7388	22.2486	22.2294	22.2028	21.8522	21.5489	22.4609	23.24	22.8077	22.8682	22.3436	22.8488	22.2303	21.6348	21.2879	-0.595427	-0.942318	0.346891	22.9937	22.2161	21.7005	-0.777606	-1.29318	0.515578	22.8504	22.8379	22.5962	-0.0125005	-0.254227	0.241726
A0A2R8Y4Z8;Q9Y3X0;M0QZR0;M0QYB4	A0A2R8Y4Z8;Q9Y3X0;M0QZR0;M0QYB4	2;2;1;1	2;2;1;1	2;2;1;1	Coiled-coil domain-containing protein 9	CCDC9	tr|A0A2R8Y4Z8|A0A2R8Y4Z8_HUMAN Coiled-coil domain-containing protein 9 OS=Homo sapiens OX=9606 GN=CCDC9 PE=1 SV=1;sp|Q9Y3X0|CCDC9_HUMAN Coiled-coil domain-containing protein 9 OS=Homo sapiens OX=9606 GN=CCDC9 PE=1 SV=1;tr|M0QZR0|M0QZR0_HUMAN Coiled-coil do	393							20.8059	23.8275		23.4565			19.918	19.9665	19.9728	19.8629	19.662	19.7563	#DIV/0!	#DIV/0!	#DIV/0!	#DIV/0!	#DIV/0!	#DIV/0!	22.3167	23.4565	#DIV/0!	1.13977	#DIV/0!	#DIV/0!	19.9423	19.9178	19.7091	-0.0244098	-0.233145	0.208735
R4GN03;A0A2R8Y500;A0A2U3TZI0;Q9BZR9;A0A2R8YCF6;A0A2R8YD00;A0A2R8YFP1	R4GN03;A0A2R8Y500;A0A2U3TZI0;Q9BZR9;A0A2R8YCF6;A0A2R8YD00;A0A2R8YFP1	2;2;2;2;1;1;1	2;2;2;2;1;1;1	2;2;2;2;1;1;1	Probable E3 ubiquitin-protein ligase TRIM8	TRIM8	tr|R4GN03|R4GN03_HUMAN E3 ubiquitin-protein ligase TRIM8 (Fragment) OS=Homo sapiens OX=9606 GN=TRIM8 PE=1 SV=2;tr|A0A2R8Y500|A0A2R8Y500_HUMAN E3 ubiquitin-protein ligase TRIM8 (Fragment) OS=Homo sapiens OX=9606 GN=TRIM8 PE=1 SV=1;tr|A0A2U3TZI0|A0A2U3TZI0_H	394		21.4208	21.1715	22.2119		21.5081	21.0489			21.2304	21.5734	21.3185							21.4208	21.6917	21.5081	0.270891	0.0872875	0.183603	21.0489	21.2304	21.446	0.181472	0.39706	-0.215589	#DIV/0!	#DIV/0!	#DIV/0!	#DIV/0!	#DIV/0!	#DIV/0!
H3BV07;A0A2R8Y518;Q9ULP9;A0A0D9SFR5;H3BQ06	H3BV07;A0A2R8Y518;Q9ULP9;A0A0D9SFR5;H3BQ06	5;5;5;3;3	5;5;5;3;3	5;5;5;3;3	TBC1 domain family member 24	TBC1D24	tr|H3BV07|H3BV07_HUMAN TBC1 domain family member 24 (Fragment) OS=Homo sapiens OX=9606 GN=TBC1D24 PE=1 SV=9;tr|A0A2R8Y518|A0A2R8Y518_HUMAN TBC1 domain family member 24 (Fragment) OS=Homo sapiens OX=9606 GN=TBC1D24 PE=1 SV=1;sp|Q9ULP9|TBC24_HUMAN TBC1 domai	395													20.7843			21.3941	20.9617	21.032	#DIV/0!	#DIV/0!	#DIV/0!	#DIV/0!	#DIV/0!	#DIV/0!	#DIV/0!	#DIV/0!	#DIV/0!	#DIV/0!	#DIV/0!	#DIV/0!	20.7843	21.3941	20.9969	0.609858	0.212564	0.397294
A0A2R8Y804;A0A2R8Y543;A0A2R8Y750;A0A2R8YCH5;A0A2R8Y7Z0;A0A2R8Y5A3;P35222;A0A2R8Y5C3;A0A2R8Y5Z1;B4DGU4;A0A2R8Y6G0;A0A2R8Y815;A0A2R8YG06	A0A2R8Y804;A0A2R8Y543;A0A2R8Y750;A0A2R8YCH5;A0A2R8Y7Z0;A0A2R8Y5A3;P35222;A0A2R8Y5C3;A0A2R8Y5Z1;B4DGU4;A0A2R8Y6G0	6;6;6;6;6;6;6;5;5;5;3;2;1	5;5;5;5;5;5;5;4;4;4;2;2;1	5;5;5;5;5;5;5;4;4;4;2;2;1	Catenin beta-1	CTNNB1	tr|A0A2R8Y804|A0A2R8Y804_HUMAN Catenin beta-1 OS=Homo sapiens OX=9606 GN=CTNNB1 PE=1 SV=1;tr|A0A2R8Y543|A0A2R8Y543_HUMAN Catenin beta-1 OS=Homo sapiens OX=9606 GN=CTNNB1 PE=1 SV=1;tr|A0A2R8Y750|A0A2R8Y750_HUMAN Catenin beta-1 OS=Homo sapiens OX=9606 GN=CTN	396	32.7328	33.5189	33.7571	31.8283	32.2267	30.6531	32.4754	28.8979	31.7712	31.2827	31.5066	31.0684				29.6221			33.1258	32.7927	31.4399	-0.333143	-1.68596	1.35282	30.6866	31.5269	31.2875	0.840316	0.600887	0.23943	#DIV/0!	29.6221	#DIV/0!	#DIV/0!	#DIV/0!	#DIV/0!
A0A2R8Y566;Q9P260;A0A075B785;A0A075B768	A0A2R8Y566;Q9P260;A0A075B785	19;17;13;3	19;17;13;3	19;17;13;3	LisH domain and HEAT repeat-containing protein KIAA1468	KIAA1468	tr|A0A2R8Y566|A0A2R8Y566_HUMAN RAB11-binding protein RELCH OS=Homo sapiens OX=9606 GN=RELCH PE=1 SV=1;sp|Q9P260|RELCH_HUMAN RAB11-binding protein RELCH OS=Homo sapiens OX=9606 GN=RELCH PE=1 SV=2;tr|A0A075B785|A0A075B785_HUMAN RAB11-binding protein RELCH OS	397			20.9277	20.4182	21.4086	20.9907	20.7731			21.426	20.1591	19.3491	22.3127	23.0446	23.9034	23.7035	23.2281	24.2275	#DIV/0!	20.673	21.1996	#DIV/0!	#DIV/0!	-0.526658	20.7731	21.426	19.7541	0.652896	-1.01904	1.67193	22.6786	23.8034	23.7278	1.12482	1.04919	0.075631
H0YH87;A0A2R8Y7P6;A0A2R8YDM9;A0A5F9ZHH4;F8WB06;V9GY86;A0A5F9ZI57;A0A2R8Y7E6;A0A2R8Y5A6;A0A5F9ZHX3;A0A5F9ZHW5;Q99700;F8VQP2;A0A5F9ZH85;F8W0B5;F8VRK6	H0YH87;A0A2R8Y7P6;A0A2R8YDM9;A0A5F9ZHH4;F8WB06;V9GY86;A0A5F9ZI57;A0A2R8Y7E6;A0A2R8Y5A6;A0A5F9ZHX3;A0A5F9ZHW5;Q99700;F8VQP2;A0A5F9ZH85;F8W0B5	11;11;11;11;11;11;11;11;11;11;11;11;9;7;7;3	11;11;11;11;11;11;11;11;11;11;11;11;9;7;7;3	11;11;11;11;11;11;11;11;11;11;11;11;9;7;7;3	Ataxin-2	ATXN2	tr|H0YH87|H0YH87_HUMAN Ataxin-2 OS=Homo sapiens OX=9606 GN=ATXN2 PE=1 SV=2;tr|A0A2R8Y7P6|A0A2R8Y7P6_HUMAN Ataxin-2 OS=Homo sapiens OX=9606 GN=ATXN2 PE=1 SV=1;tr|A0A2R8YDM9|A0A2R8YDM9_HUMAN Ataxin-2 OS=Homo sapiens OX=9606 GN=ATXN2 PE=1 SV=1;tr|A0A5F9ZHH4|A	398	23.56	23.0679	23.1811	23.261	23.5369	23.3652	23.0986	23.1441	23.5551	22.7941	23.5071	23.4448	23.0806	22.6428	22.6721	22.6137	22.5629	22.7608	23.314	23.221	23.4511	-0.0929394	0.137104	-0.230043	23.1214	23.1746	23.476	0.053202	0.354585	-0.301383	22.8617	22.6429	22.6619	-0.2188	-0.199822	-0.018978
A0A2R8YEZ4;A0A2R8Y5D3;O15160;A0A2R8YEY5;E7EQB9;D6RDJ3;H0Y723;A0A2R8Y8D6	A0A2R8YEZ4;A0A2R8Y5D3;O15160;A0A2R8YEY5;E7EQB9;D6RDJ3;H0Y723;A0A2R8Y8D6	8;8;8;7;6;5;4;4	8;8;8;7;6;5;4;4	8;8;8;7;6;5;4;4	DNA-directed RNA polymerases I and III subunit RPAC1	POLR1C	tr|A0A2R8YEZ4|A0A2R8YEZ4_HUMAN DNA-directed RNA polymerases I and III subunit RPAC1 OS=Homo sapiens OX=9606 GN=POLR1C PE=1 SV=1;tr|A0A2R8Y5D3|A0A2R8Y5D3_HUMAN DNA-directed RNA polymerases I and III subunit RPAC1 OS=Homo sapiens OX=9606 GN=POLR1C PE=1 SV=1;	399	23.2175	22.7352	22.1169	22.6152	23.4664	23.2621	22.8695	22.9273	22.7716	22.8235	22.529	23.3342	22.049	22.9412	22.8351	22.4492	22.5038	22.5798	22.9764	22.3661	23.3643	-0.610299	0.387884	-0.998183	22.8984	22.7976	22.9316	-0.100848	0.0331503	-0.133999	22.4951	22.6422	22.5418	0.14711	0.0467529	0.100357
A0A2R8Y5F1;A0A2R8YGU4;X5D2U8;H3BMQ0;A0A2R8YDZ2;A0A2R8Y7X5;A0A2R8YDR3;A0A2R8Y7C8;A0A2R8YGD6;P49815;A0A2R8Y6C9;A0A2R8Y670;H3BQK4;A0A2R8YEJ8	A0A2R8Y5F1;A0A2R8YGU4;X5D2U8;H3BMQ0;A0A2R8YDZ2;A0A2R8Y7X5;A0A2R8YDR3;A0A2R8Y7C8;A0A2R8YGD6;P49815;A0A2R8Y6C9	3;3;3;3;3;3;3;3;3;3;2;1;1;1	3;3;3;3;3;3;3;3;3;3;2;1;1;1	3;3;3;3;3;3;3;3;3;3;2;1;1;1	Tuberin	TSC2	tr|A0A2R8Y5F1|A0A2R8Y5F1_HUMAN Tuberin OS=Homo sapiens OX=9606 GN=TSC2 PE=1 SV=1;tr|A0A2R8YGU4|A0A2R8YGU4_HUMAN Tuberin OS=Homo sapiens OX=9606 GN=TSC2 PE=1 SV=1;tr|X5D2U8|X5D2U8_HUMAN Tuberin (Fragment) OS=Homo sapiens OX=9606 GN=TSC2 PE=1 SV=1;tr|H3BMQ0|	400					21.4055														#DIV/0!	#DIV/0!	21.4055	#DIV/0!	#DIV/0!	#DIV/0!	#DIV/0!	#DIV/0!	#DIV/0!	#DIV/0!	#DIV/0!	#DIV/0!	#DIV/0!	#DIV/0!	#DIV/0!	#DIV/0!	#DIV/0!	#DIV/0!
Q15813;A0A2R8Y5Q8;A0A2R8YHI9;A0A2U3TZJ6;A0A2R8YFL4;A0A2R8Y7E7;A0A2R8Y4V6;A0A2R8Y809;A0A2R8YER9;A0A2R8YFM3;A0A2R8Y784;A0A2R8Y6G3;A0A2R8Y4P2;A0A2R8Y787;A0A2R8Y5H6;A0A2R8Y6Q1;A0A2R8Y7H8;A0A2R8Y897;A0A2R8Y6L2;A0A2R8YF12;A0A2R8Y4E7;A0A2R8YH53;A0A2R8Y597;A0A2R8Y3S1	Q15813;A0A2R8Y5Q8;A0A2R8YHI9;A0A2U3TZJ6;A0A2R8YFL4;A0A2R8Y7E7;A0A2R8Y4V6;A0A2R8Y809;A0A2R8YER9;A0A2R8YFM3;A0A2R8Y784;A0A2R8Y6G3;A0A2R8Y4P2;A0A2R8Y787;A0A2R8Y5H6;A0A2R8Y6Q1	14;14;13;13;11;10;10;9;9;8;8;7;7;7;7;7;5;4;3;3;2;1;1;1	14;14;13;13;11;10;10;9;9;8;8;7;7;7;7;7;5;4;3;3;2;1;1;1	14;14;13;13;11;10;10;9;9;8;8;7;7;7;7;7;5;4;3;3;2;1;1;1	Tubulin-specific chaperone E	TBCE	sp|Q15813|TBCE_HUMAN Tubulin-specific chaperone E OS=Homo sapiens OX=9606 GN=TBCE PE=1 SV=1;tr|A0A2R8Y5Q8|A0A2R8Y5Q8_HUMAN Tubulin-folding cofactor E OS=Homo sapiens OX=9606 GN=TBCE PE=1 SV=1;tr|A0A2R8YHI9|A0A2R8YHI9_HUMAN Tubulin-folding cofactor E OS=Hom	401	21.7039	21.4646	20.8123	21.3604	21.2676		22.7974	21.3317		21.7655	21.6392	21.1051	23.7542	23.5156	23.257	24.2617	23.7572	23.6527	21.5842	21.0864	21.2676	-0.49788	-0.316664	-0.181216	22.0645	21.7655	21.3722	-0.299008	-0.692366	0.393358	23.6349	23.7593	23.7049	0.124443	0.0700537	0.0543893
A0A2R8Y5S7;P35241;A0A2R8Y7M3;E9PNV3;A0A2R8Y5P0;A0A2R8Y4H6	A0A2R8Y5S7;P35241;A0A2R8Y7M3	30;30;26;6;5;4	12;12;8;2;2;4	12;12;8;2;2;4	Radixin	RDX	tr|A0A2R8Y5S7|A0A2R8Y5S7_HUMAN Radixin OS=Homo sapiens OX=9606 GN=RDX PE=1 SV=1;sp|P35241|RADI_HUMAN Radixin OS=Homo sapiens OX=9606 GN=RDX PE=1 SV=1;tr|A0A2R8Y7M3|A0A2R8Y7M3_HUMAN Radixin OS=Homo sapiens OX=9606 GN=RDX PE=1 SV=1	402	25.0627	24.2955	23.8608	24.0031	23.8362	23.1214	25.2025	23.7973	23.4889	24.6237	24.0585	24.2167	21.78	21.6803	22.0083	21.9063	21.8856	21.8947	24.6791	23.9319	23.4788	-0.747196	-1.20029	0.45309	24.4999	24.0563	24.1376	-0.44364	-0.362291	-0.0813496	21.7302	21.9573	21.8902	0.227085	0.159993	0.0670916
A0A2R8Y7Q9;A0A2R8YEK8;A0A2R8Y5S9;Q9Y5P4;A0A2U3TZL3;A0A2R8YE59;A0A2R8Y5H3;A0A2R8YE18;A0A2R8Y7C5;A0A2R8YFI2;A0A2R8YEA4;A0A2R8YFA1;A0A2R8YCI0;A0A2R8Y773;H0Y9J1	A0A2R8Y7Q9;A0A2R8YEK8;A0A2R8Y5S9;Q9Y5P4;A0A2U3TZL3;A0A2R8YE59;A0A2R8Y5H3;A0A2R8YE18;A0A2R8Y7C5	11;11;11;11;9;8;8;8;8;5;5;5;3;1;1	11;11;11;11;9;8;8;8;8;5;5;5;3;1;1	11;11;11;11;9;8;8;8;8;5;5;5;3;1;1	Collagen type IV alpha-3-binding protein	COL4A3BP	tr|A0A2R8Y7Q9|A0A2R8Y7Q9_HUMAN Ceramide transfer protein OS=Homo sapiens OX=9606 GN=CERT1 PE=1 SV=1;tr|A0A2R8YEK8|A0A2R8YEK8_HUMAN Ceramide transfer protein OS=Homo sapiens OX=9606 GN=CERT1 PE=1 SV=1;tr|A0A2R8Y5S9|A0A2R8Y5S9_HUMAN Ceramide transfer protein	403					21.1814		21.4548			21.0247	21.3166		21.9503	22.8473	22.7461	22.45	21.9125	22.4265	#DIV/0!	#DIV/0!	21.1814	#DIV/0!	#DIV/0!	#DIV/0!	21.4548	21.0247	21.3166	-0.430124	-0.138221	-0.291902	22.3988	22.5981	22.1695	0.19925	-0.22927	0.42852
A0A2R8Y5V9;A0A2R8YH90;A0A2R8YGX3;A0A590UJB9;A0A590UK79	A0A2R8Y5V9;A0A2R8YH90;A0A2R8YGX3	29;25;23;4;4	1;1;0;0;0	0;0;0;0;0			tr|A0A2R8Y5V9|A0A2R8Y5V9_HUMAN Tropomyosin alpha-4 chain OS=Homo sapiens OX=9606 GN=TPM4 PE=1 SV=1;tr|A0A2R8YH90|A0A2R8YH90_HUMAN Tropomyosin alpha-4 chain (Fragment) OS=Homo sapiens OX=9606 GN=TPM4 PE=1 SV=1;tr|A0A2R8YGX3|A0A2R8YGX3_HUMAN Tropomyosin alph	404																		18.491	#DIV/0!	#DIV/0!	#DIV/0!	#DIV/0!	#DIV/0!	#DIV/0!	#DIV/0!	#DIV/0!	#DIV/0!	#DIV/0!	#DIV/0!	#DIV/0!	#DIV/0!	#DIV/0!	18.491	#DIV/0!	#DIV/0!	#DIV/0!
A0A2R8Y600;A0A2R8Y620;A0A2R8Y7U2;A0A2R8Y455;Q86VX2;V9GY66	A0A2R8Y600;A0A2R8Y620;A0A2R8Y7U2;A0A2R8Y455;Q86VX2	3;2;2;2;2;1	3;2;2;2;2;1	3;2;2;2;2;1	COMM domain-containing protein 7	COMMD7	tr|A0A2R8Y600|A0A2R8Y600_HUMAN COMM domain-containing protein 7 OS=Homo sapiens OX=9606 GN=COMMD7 PE=4 SV=1;tr|A0A2R8Y620|A0A2R8Y620_HUMAN COMM domain-containing protein 7 OS=Homo sapiens OX=9606 GN=COMMD7 PE=4 SV=1;tr|A0A2R8Y7U2|A0A2R8Y7U2_HUMAN COMM doma	405													23.2208	23.7412	23.8992	24.1636	23.7639	23.8875	#DIV/0!	#DIV/0!	#DIV/0!	#DIV/0!	#DIV/0!	#DIV/0!	#DIV/0!	#DIV/0!	#DIV/0!	#DIV/0!	#DIV/0!	#DIV/0!	23.481	24.0314	23.8257	0.550428	0.344713	0.205715
A0A2R8Y602;A0A2R8YDH5	A0A2R8Y602	6;2	2;1	1;0			tr|A0A2R8Y602|A0A2R8Y602_HUMAN Caseinolytic peptidase B protein homolog (Fragment) OS=Homo sapiens OX=9606 GN=CLPB PE=1 SV=1	406	22.6906																		22.6906	#DIV/0!	#DIV/0!	#DIV/0!	#DIV/0!	#DIV/0!	#DIV/0!	#DIV/0!	#DIV/0!	#DIV/0!	#DIV/0!	#DIV/0!	#DIV/0!	#DIV/0!	#DIV/0!	#DIV/0!	#DIV/0!	#DIV/0!
A0A2R8Y7W8;A0A2R8Y6W5;Q16626	A0A2R8Y7W8;A0A2R8Y6W5;Q16626	2;2;2	2;2;2	2;2;2	Male-enhanced antigen 1	MEA1	tr|A0A2R8Y7W8|A0A2R8Y7W8_HUMAN Male-enhanced antigen 1 OS=Homo sapiens OX=9606 GN=MEA1 PE=1 SV=1;tr|A0A2R8Y6W5|A0A2R8Y6W5_HUMAN Male-enhanced antigen 1 OS=Homo sapiens OX=9606 GN=MEA1 PE=1 SV=1;sp|Q16626|MEA1_HUMAN Male-enhanced antigen 1 OS=Homo sapiens O	407													21.1361	21.3163	21.5171	21.291	20.6752	21.3525	#DIV/0!	#DIV/0!	#DIV/0!	#DIV/0!	#DIV/0!	#DIV/0!	#DIV/0!	#DIV/0!	#DIV/0!	#DIV/0!	#DIV/0!	#DIV/0!	21.2262	21.404	21.0139	0.177832	-0.212354	0.390186
A0A2R8YDQ9;A0A2R8Y6Y7;Q9P2R7;Q5T9Q5;Q5T9Q8;A0A0U1RRI1;A0A0U1RQF8;A0A2R8Y5P6;A0A2R8Y6E6;A0A0U1RQL1;A0A0U1RQU7;A0A2R8Y5P4	A0A2R8YDQ9;A0A2R8Y6Y7;Q9P2R7;Q5T9Q5	11;11;11;8;4;3;3;3;3;2;1;1	11;11;11;8;4;3;3;3;3;2;1;1	11;11;11;8;4;3;3;3;3;2;1;1	Succinyl-CoA ligase [ADP-forming] subunit beta, mitochondrial	SUCLA2	tr|A0A2R8YDQ9|A0A2R8YDQ9_HUMAN Succinate--CoA ligase [ADP-forming] subunit beta, mitochondrial OS=Homo sapiens OX=9606 GN=SUCLA2 PE=1 SV=1;tr|A0A2R8Y6Y7|A0A2R8Y6Y7_HUMAN Succinate--CoA ligase [ADP-forming] subunit beta, mitochondrial OS=Homo sapiens OX=960	408	24.2205	24.3262	23.3672	23.7946	23.8314	23.7213	24.2508	24.0178	24.1201	23.7299	24.292	23.7557	24.8433	25.0068	25.166	25.2096	25.1693	25.4016	24.2733	23.5809	23.7764	-0.692428	-0.496975	-0.195453	24.1343	23.925	24.0239	-0.209305	-0.11047	-0.0988353	24.925	25.1878	25.2855	0.262742	0.36042	-0.0976786
A0A2R8Y706	A0A2R8Y706	101	1	1			tr|A0A2R8Y706|A0A2R8Y706_HUMAN Cytoplasmic dynein 1 heavy chain 1 (Fragment) OS=Homo sapiens OX=9606 GN=DYNC1H1 PE=1 SV=1	409								20.9669											#DIV/0!	#DIV/0!	#DIV/0!	#DIV/0!	#DIV/0!	#DIV/0!	20.9669	#DIV/0!	#DIV/0!	#DIV/0!	#DIV/0!	#DIV/0!	#DIV/0!	#DIV/0!	#DIV/0!	#DIV/0!	#DIV/0!	#DIV/0!
Q3V6T2;A0A2U3TZV9;A0A2R8Y7B1;A0A2R8YCU9;A0A2R8YG73;A0A2R8Y4W8;A0A2R8Y4X4;H7C2C6;A0A2R8Y820;A0A2R8Y885;A0A2R8Y7D4;A0A2R8YDS8;H0Y470;H0Y7U8;A0A2R8Y5D7;A0A2R8Y4Z5;A0A2R8YGU1;A0A2R8YG52;A0A087WXD9;A0A2R8Y6B2;A0A2R8Y7D9;H0Y7K3;A0A2R8Y4C6	Q3V6T2;A0A2U3TZV9;A0A2R8Y7B1;A0A2R8YCU9;A0A2R8YG73;A0A2R8Y4W8;A0A2R8Y4X4;H7C2C6;A0A2R8Y820;A0A2R8Y885;A0A2R8Y7D4;A0A2R8YDS8;H0Y470;H0Y7U8;A0A2R8Y5D7	3;3;3;2;2;2;2;2;2;2;2;2;2;2;2;1;1;1;1;1;1;1;1	3;3;3;2;2;2;2;2;2;2;2;2;2;2;2;1;1;1;1;1;1;1;1	3;3;3;2;2;2;2;2;2;2;2;2;2;2;2;1;1;1;1;1;1;1;1	Girdin	CCDC88A	sp|Q3V6T2|GRDN_HUMAN Girdin OS=Homo sapiens OX=9606 GN=CCDC88A PE=1 SV=2;tr|A0A2U3TZV9|A0A2U3TZV9_HUMAN Girdin OS=Homo sapiens OX=9606 GN=CCDC88A PE=1 SV=1;tr|A0A2R8Y7B1|A0A2R8Y7B1_HUMAN Girdin OS=Homo sapiens OX=9606 GN=CCDC88A PE=1 SV=1;tr|A0A2R8YCU9|A0A	410					21.6082						22.7275							20.8156	#DIV/0!	#DIV/0!	21.6082	#DIV/0!	#DIV/0!	#DIV/0!	#DIV/0!	#DIV/0!	22.7275	#DIV/0!	#DIV/0!	#DIV/0!	#DIV/0!	#DIV/0!	20.8156	#DIV/0!	#DIV/0!	#DIV/0!
F5GZB4;A0A2R8Y7K4;Q8IVV2;J3QKX9;J3KRE7	F5GZB4;A0A2R8Y7K4;Q8IVV2;J3QKX9;J3KRE7	2;2;2;1;1	2;2;2;1;1	2;2;2;1;1	Lipoxygenase homology domain-containing protein 1	LOXHD1	tr|F5GZB4|F5GZB4_HUMAN Lipoxygenase homology domain-containing protein 1 OS=Homo sapiens OX=9606 GN=LOXHD1 PE=1 SV=1;tr|A0A2R8Y7K4|A0A2R8Y7K4_HUMAN Lipoxygenase homology domain-containing protein 1 OS=Homo sapiens OX=9606 GN=LOXHD1 PE=1 SV=1;sp|Q8IVV2|LOXH	411			27.6433																#DIV/0!	27.6433	#DIV/0!	#DIV/0!	#DIV/0!	#DIV/0!	#DIV/0!	#DIV/0!	#DIV/0!	#DIV/0!	#DIV/0!	#DIV/0!	#DIV/0!	#DIV/0!	#DIV/0!	#DIV/0!	#DIV/0!	#DIV/0!
A0A2R8Y7R2;P68871;F8W6P5;E9PFT6;P02042;E9PEW8;A0A0J9YWK4;C9JRG0	A0A2R8Y7R2;P68871;F8W6P5;E9PFT6;P02042	5;5;4;3;3;2;1;1	3;3;3;1;1;1;1;1	3;3;3;1;1;1;1;1	Hemoglobin subunit beta;LVV-hemorphin-7;Spinorphin;Hemoglobin subunit delta	HBB;HBD	tr|A0A2R8Y7R2|A0A2R8Y7R2_HUMAN Hemoglobin subunit beta OS=Homo sapiens OX=9606 GN=HBB PE=1 SV=1;sp|P68871|HBB_HUMAN Hemoglobin subunit beta OS=Homo sapiens OX=9606 GN=HBB PE=1 SV=2;tr|F8W6P5|F8W6P5_HUMAN Hemoglobin subunit beta (Fragment) OS=Homo sapiens O	412						22.3568	22.0461				21.7224								#DIV/0!	#DIV/0!	22.3568	#DIV/0!	#DIV/0!	#DIV/0!	22.0461	#DIV/0!	21.7224	#DIV/0!	-0.32372	#DIV/0!	#DIV/0!	#DIV/0!	#DIV/0!	#DIV/0!	#DIV/0!	#DIV/0!
H3BS66;A0A2R8Y7R4;B2RUZ4	H3BS66;A0A2R8Y7R4;B2RUZ4	1;1;1	1;1;1	1;1;1	Small integral membrane protein 1	SMIM1	tr|H3BS66|H3BS66_HUMAN Small integral membrane protein 1 OS=Homo sapiens OX=9606 GN=SMIM1 PE=1 SV=1;tr|A0A2R8Y7R4|A0A2R8Y7R4_HUMAN Small integral membrane protein 1 OS=Homo sapiens OX=9606 GN=SMIM1 PE=1 SV=1;sp|B2RUZ4|SMIM1_HUMAN Small integral membrane pr	413																		18.8682	#DIV/0!	#DIV/0!	#DIV/0!	#DIV/0!	#DIV/0!	#DIV/0!	#DIV/0!	#DIV/0!	#DIV/0!	#DIV/0!	#DIV/0!	#DIV/0!	#DIV/0!	#DIV/0!	18.8682	#DIV/0!	#DIV/0!	#DIV/0!
A0A2R8Y7R9;Q13136;E9PJZ7;H0YEF9;H0YDW2;H0YD72;A0A1B0GVT3;E9PPF6;H0YHJ4;E9PID5;H0YF15;A0A3B3ITS2;H0YIJ4	A0A2R8Y7R9;Q13136;E9PJZ7	50;50;28;21;10;9;8;5;4;3;2;2;2	50;50;28;21;10;9;8;5;4;3;2;2;2	36;36;20;16;6;8;2;3;0;3;2;2;0	Liprin-alpha-1	PPFIA1	tr|A0A2R8Y7R9|A0A2R8Y7R9_HUMAN Liprin-alpha-1 (Fragment) OS=Homo sapiens OX=9606 GN=PPFIA1 PE=1 SV=1;sp|Q13136|LIPA1_HUMAN Liprin-alpha-1 OS=Homo sapiens OX=9606 GN=PPFIA1 PE=1 SV=1;tr|E9PJZ7|E9PJZ7_HUMAN Liprin-alpha-1 OS=Homo sapiens OX=9606 GN=PPFIA1 PE	414			21.9177		19.7136		20.5636	21.825		20.0498	19.6227	19.8967	27.1112	26.908	27.2689	26.5188	27.3563	26.4591	#DIV/0!	21.9177	19.7136	#DIV/0!	#DIV/0!	2.2041	21.1943	20.0498	19.7597	-1.14451	-1.43459	0.290087	27.0096	26.8939	26.9077	-0.11576	-0.10189	-0.0138701
P62263;A0A2R8Y811;E5RH77	P62263;A0A2R8Y811;E5RH77	8;8;4	8;8;4	8;8;4	40S ribosomal protein S14	RPS14	sp|P62263|RS14_HUMAN 40S ribosomal protein S14 OS=Homo sapiens OX=9606 GN=RPS14 PE=1 SV=3;tr|A0A2R8Y811|A0A2R8Y811_HUMAN 40S ribosomal protein S14 (Fragment) OS=Homo sapiens OX=9606 GN=RPS14 PE=1 SV=1;tr|E5RH77|E5RH77_HUMAN 40S ribosomal protein S14 OS=Hom	415	26.9674	26.4279	27.0513	27.2281	26.9865	27.7708	28.3391	28.4588	28.5728	28.4723	27.3545	28.1737	27.604	27.5654	27.3578	27.1764	27.1408	27.2518	26.6976	27.1397	27.3787	0.442079	0.681031	-0.238952	28.399	28.5226	27.7641	0.123581	-0.634864	0.758445	27.5847	27.2671	27.1963	-0.317618	-0.38841	0.0707922
E7ETK0;A0A2R8Y849;A0A2R8YD14;P62847;A0A2R8Y8A0	E7ETK0;A0A2R8Y849;A0A2R8YD14;P62847;A0A2R8Y8A0	5;5;5;5;3	5;5;5;5;3	5;5;5;5;3	40S ribosomal protein S24	RPS24	tr|E7ETK0|E7ETK0_HUMAN 40S ribosomal protein S24 OS=Homo sapiens OX=9606 GN=RPS24 PE=1 SV=1;tr|A0A2R8Y849|A0A2R8Y849_HUMAN 40S ribosomal protein S24 OS=Homo sapiens OX=9606 GN=RPS24 PE=1 SV=1;tr|A0A2R8YD14|A0A2R8YD14_HUMAN 40S ribosomal protein S24 OS=Homo	416	22.0156	22.498	22.3967	22.7716	21.769	23.6167	23.5049	22.3637	22.074	23.2747	21.5956	23.5114	22.6739	24.3658	23.766	23.7792	23.1856	23.6199	22.2568	22.5841	22.6929	0.327294	0.436018	-0.108724	22.9343	22.6744	22.5535	-0.259968	-0.38087	0.120902	23.5198	23.7726	23.4027	0.252734	-0.117097	0.369831
A0A2R8Y851;P62273;A0A2R8Y6P7;A0A087WTT6	A0A2R8Y851;P62273	3;3;1;1	3;3;1;1	3;3;1;1	40S ribosomal protein S29	RPS29	tr|A0A2R8Y851|A0A2R8Y851_HUMAN 40S ribosomal protein S29 OS=Homo sapiens OX=9606 GN=RPS29 PE=1 SV=1;sp|P62273|RS29_HUMAN 40S ribosomal protein S29 OS=Homo sapiens OX=9606 GN=RPS29 PE=1 SV=2	417	26.476	25.6369	26.6316	26.3316	25.258	26.5002	27.5336	27.9217	29.1645	27.1117	25.7893	27.7455			24.2252				26.0565	26.4816	25.8791	0.425112	-0.177372	0.602484	27.7277	28.1381	26.7674	0.410454	-0.96029	1.37074	#DIV/0!	24.2252	#DIV/0!	#DIV/0!	#DIV/0!	#DIV/0!
A0A2R8YDI1;A0A2R8Y852;Q13948;P39880	A0A2R8YDI1;A0A2R8Y852;Q13948;P39880	4;4;4;4	4;4;4;4	4;4;4;4	Protein CASP;Homeobox protein cut-like 1	CUX1	tr|A0A2R8YDI1|A0A2R8YDI1_HUMAN Homeobox protein cut-like OS=Homo sapiens OX=9606 GN=CUX1 PE=1 SV=1;tr|A0A2R8Y852|A0A2R8Y852_HUMAN Homeobox protein cut-like OS=Homo sapiens OX=9606 GN=CUX1 PE=1 SV=1;sp|Q13948|CASP_HUMAN Protein CASP OS=Homo sapiens OX=9606	418	20.9152			20.77	20.8438	20.8506		21.3452		20.9869		20.7591	21.7133	21.0263	20.924	21.259	21.5477	21.3826	20.9152	20.77	20.8472	-0.14525	-0.068046	-0.0772043	21.3452	20.9869	20.7591	-0.358314	-0.586154	0.227841	21.3698	21.0915	21.4652	-0.27831	0.0953134	-0.373623
Q969G3;A0A2R8Y855;A0A2R8Y7U4;B4DGM3;A0A2R8Y4T4;A0A2R8Y7I9;A0A2U3TZQ7;A0A2R8Y765;A0A2R8YES3;J3QKS7;J3QR61;A0A2R8YD78;J3KT85;J3QKX6;A0A2R8YFC8;A0A2R8YEB8;J3QL66;A0A2R8YDQ4	Q969G3;A0A2R8Y855;A0A2R8Y7U4;B4DGM3;A0A2R8Y4T4;A0A2R8Y7I9;A0A2U3TZQ7;A0A2R8Y765;A0A2R8YES3;J3QKS7;J3QR61	17;17;16;16;16;16;16;16;14;14;11;5;5;3;2;2;1;1	16;16;15;15;15;15;15;15;13;13;11;5;5;3;2;2;1;1	16;16;15;15;15;15;15;15;13;13;11;5;5;3;2;2;1;1	SWI/SNF-related matrix-associated actin-dependent regulator of chromatin subfamily E member 1	SMARCE1	sp|Q969G3|SMCE1_HUMAN SWI/SNF-related matrix-associated actin-dependent regulator of chromatin subfamily E member 1 OS=Homo sapiens OX=9606 GN=SMARCE1 PE=1 SV=2;tr|A0A2R8Y855|A0A2R8Y855_HUMAN SWI/SNF-related matrix-associated actin-dependent regulator of c	419	25.0332	25.0106		25.7009	27.3682		25.7805	26.2363	28.0163	26.0124	25.8931	25.4288	26.4287	25.8554	25.7036	26.4677	25.7694	26.5853	25.0219	25.7009	27.3682	0.679005	2.34628	-1.66728	26.0084	27.0143	25.6609	1.00594	-0.347454	1.35339	26.1421	26.0857	26.1774	-0.0563658	0.0353024	-0.0916682
H7C560;A0A2R8Y8E0;A0A2U3TZI2;P15056;A0A2R8YDP5;H7C4S5;A0A2R8Y492;A0A2R8Y679;A0A2R8Y467;A0A2R8YES9;H7C5K3	H7C560;A0A2R8Y8E0;A0A2U3TZI2;P15056;A0A2R8YDP5;H7C4S5;A0A2R8Y492	7;7;6;6;5;4;4;3;2;1;1	7;7;6;6;5;4;4;3;2;1;1	4;4;3;3;3;1;1;1;2;1;1	Serine/threonine-protein kinase B-raf	BRAF	tr|H7C560|H7C560_HUMAN Non-specific serine/threonine protein kinase OS=Homo sapiens OX=9606 GN=BRAF PE=1 SV=2;tr|A0A2R8Y8E0|A0A2R8Y8E0_HUMAN Non-specific serine/threonine protein kinase OS=Homo sapiens OX=9606 GN=BRAF PE=1 SV=1;tr|A0A2U3TZI2|A0A2U3TZI2_HUM	420	22.4888	21.9021	21.7679	22.337	22.427	22.3698	21.7662		22.3672	22.0354	23.1364	22.1789	22.517	22.9566	22.9004	22.7281	22.6569	23.2564	22.1954	22.0525	22.3984	-0.142979	0.202932	-0.345911	21.7662	22.2013	22.6576	0.435047	0.891396	-0.45635	22.7368	22.8142	22.9566	0.0774585	0.219853	-0.142395
A0A2R8YCL1;Q13322	A0A2R8YCL1;Q13322	2;2	2;2	2;2	Growth factor receptor-bound protein 10	GRB10	tr|A0A2R8YCL1|A0A2R8YCL1_HUMAN Growth factor receptor-bound protein 10 OS=Homo sapiens OX=9606 GN=GRB10 PE=1 SV=1;sp|Q13322|GRB10_HUMAN Growth factor receptor-bound protein 10 OS=Homo sapiens OX=9606 GN=GRB10 PE=1 SV=2	421																		20.0313	#DIV/0!	#DIV/0!	#DIV/0!	#DIV/0!	#DIV/0!	#DIV/0!	#DIV/0!	#DIV/0!	#DIV/0!	#DIV/0!	#DIV/0!	#DIV/0!	#DIV/0!	#DIV/0!	20.0313	#DIV/0!	#DIV/0!	#DIV/0!
A0A2R8YCS7;Q9Y3Z3;A0A2R8YF18;A0A2R8YFV6;A0A2R8YD90	A0A2R8YCS7;Q9Y3Z3;A0A2R8YF18;A0A2R8YFV6;A0A2R8YD90	4;4;2;2;2	4;4;2;2;2	4;4;2;2;2	Deoxynucleoside triphosphate triphosphohydrolase SAMHD1	SAMHD1	tr|A0A2R8YCS7|A0A2R8YCS7_HUMAN Deoxynucleoside triphosphate triphosphohydrolase SAMHD1 OS=Homo sapiens OX=9606 GN=SAMHD1 PE=1 SV=1;sp|Q9Y3Z3|SAMH1_HUMAN Deoxynucleoside triphosphate triphosphohydrolase SAMHD1 OS=Homo sapiens OX=9606 GN=SAMHD1 PE=1 SV=2;tr|	422					22.1657		22.5059			22.3512	22.7331								#DIV/0!	#DIV/0!	22.1657	#DIV/0!	#DIV/0!	#DIV/0!	22.5059	22.3512	22.7331	-0.154721	0.227143	-0.381864	#DIV/0!	#DIV/0!	#DIV/0!	#DIV/0!	#DIV/0!	#DIV/0!
A0A2R8YGD1;A0A2R8YD45;O14773;A0A2R8Y7U1;A0A2R8YDY1;A0A2R8Y7I4	A0A2R8YGD1;A0A2R8YD45;O14773;A0A2R8Y7U1	6;6;6;5;1;1	6;6;6;5;1;1	6;6;6;5;1;1	Tripeptidyl-peptidase 1	TPP1	tr|A0A2R8YGD1|A0A2R8YGD1_HUMAN Tripeptidyl aminopeptidase OS=Homo sapiens OX=9606 GN=TPP1 PE=1 SV=1;tr|A0A2R8YD45|A0A2R8YD45_HUMAN Tripeptidyl-peptidase 1 OS=Homo sapiens OX=9606 GN=TPP1 PE=1 SV=1;sp|O14773|TPP1_HUMAN Tripeptidyl-peptidase 1 OS=Homo sapien	423	24.0241	24.601	24.0835	24.0913	23.5902	23.7815	24.5086	24.0435	23.8034	23.9704	23.8187	23.6518	23.9774	23.5754	23.9994	23.7922	23.3163	23.855	24.3126	24.0874	23.6859	-0.22516	-0.626701	0.401541	24.2761	23.8869	23.7353	-0.389192	-0.540801	0.151609	23.7764	23.8958	23.5857	0.11937	-0.19078	0.31015
A0A2R8YD50;P51659;E7ER27;E7ET17;A0A2R8Y7L2;E7EPL9;A0A2R8YDT8;A0A2R8YF45;A0A2R8Y7W2;A0A2R8YEG2;A0A2R8YF39	A0A2R8YD50;P51659;E7ER27;E7ET17;A0A2R8Y7L2	27;27;17;17;16;13;11;10;3;2;1	27;27;17;17;16;13;11;10;3;2;1	27;27;17;17;16;13;11;10;3;2;1	Peroxisomal multifunctional enzyme type 2;(3R)-hydroxyacyl-CoA dehydrogenase;Enoyl-CoA hydratase 2	HSD17B4	tr|A0A2R8YD50|A0A2R8YD50_HUMAN Peroxisomal multifunctional enzyme type 2 OS=Homo sapiens OX=9606 GN=HSD17B4 PE=1 SV=1;sp|P51659|DHB4_HUMAN Peroxisomal multifunctional enzyme type 2 OS=Homo sapiens OX=9606 GN=HSD17B4 PE=1 SV=3;tr|E7ER27|E7ER27_HUMAN Peroxis	424	24.2745	23.1682	22.9229	20.313	23.2	24.2345	24.4256	23.0302	23.0668	23.5223	21.12	23.4532	26.4807	26.9813	26.6501	26.9116	26.7083	27.1301	23.7214	21.6179	23.7173	-2.10346	-0.00414558	-2.09932	23.7279	23.2945	22.2866	-0.433354	-1.44126	1.0079	26.731	26.7808	26.9192	0.0498348	0.188201	-0.138366
P68400;E7EU96;A0A2R8YD58;A0A2R8Y5A0;A0A2R8YF43;A0A2R8YFU2;A0A2R8YDP2;Q8NEV1;A0A2R8Y4D6;A0A2R8Y4H0;V9GYA2;A0A2R8YEW1;A0A2R8YDY7;A0A087WY74;A0A2R8YCK2;A0A2R8Y7T1;A0A2R8YF47;V9GY80;A0A2R8YEL7;A0A2R8Y797;A0A2R8Y3W6;V9GYW6;A0A2R8YCC9	P68400;E7EU96;A0A2R8YD58;A0A2R8Y5A0;A0A2R8YF43;A0A2R8YFU2;A0A2R8YDP2;Q8NEV1;A0A2R8Y4D6;A0A2R8Y4H0	21;21;21;20;19;18;18;16;11;11;8;7;6;5;5;4;4;4;4;4;4;2;1	21;21;21;20;19;18;18;16;11;11;8;7;6;5;5;4;4;4;4;4;4;2;1	21;21;21;20;19;18;18;16;11;11;8;7;6;5;5;4;4;4;4;4;4;2;1	Casein kinase II subunit alpha;Casein kinase II subunit alpha 3	CSNK2A1;CSNK2A3	sp|P68400|CSK21_HUMAN Casein kinase II subunit alpha OS=Homo sapiens OX=9606 GN=CSNK2A1 PE=1 SV=1;tr|E7EU96|E7EU96_HUMAN Casein kinase II subunit alpha OS=Homo sapiens OX=9606 GN=CSNK2A1 PE=1 SV=1;tr|A0A2R8YD58|A0A2R8YD58_HUMAN Casein kinase II subunit alp	425	25.0283	24.9273	23.9896	24.7025	24.4405	23.9159	24.9826	24.7481	24.342	24.9268	24.8561	24.9708	25.6444	25.751	25.801	25.784	25.6939	25.378	24.9778	24.346	24.1782	-0.631728	-0.799571	0.167843	24.8654	24.6344	24.9135	-0.230975	0.0481143	-0.27909	25.6977	25.7925	25.536	0.0948371	-0.161685	0.256523
A0A2R8YD85;Q96BY6;F8WE73;A0A2R8Y5U0;H0YFC5	A0A2R8YD85;Q96BY6	6;6;2;2;2	6;6;2;2;2	6;6;2;2;2	Dedicator of cytokinesis protein 10	DOCK10	tr|A0A2R8YD85|A0A2R8YD85_HUMAN Dedicator of cytokinesis protein 10 OS=Homo sapiens OX=9606 GN=DOCK10 PE=1 SV=1;sp|Q96BY6|DOC10_HUMAN Dedicator of cytokinesis protein 10 OS=Homo sapiens OX=9606 GN=DOCK10 PE=1 SV=3	426	20.9895		21.5093	21.4009	22.0226	21.5113					21.0263	21.0904							20.9895	21.4551	21.767	0.465578	0.777438	-0.31186	#DIV/0!	#DIV/0!	21.0584	#DIV/0!	#DIV/0!	#DIV/0!	#DIV/0!	#DIV/0!	#DIV/0!	#DIV/0!	#DIV/0!	#DIV/0!
A0A2R8YDE6;Q9UBN7;A6NDI8;A0A2R8Y758;A0A2R8Y5Z4;A0A2R8YD35;C9J172;Q9BRX7;A0A2R8Y4G2;E7EP63;E7ER52;A0A2R8Y559	A0A2R8YDE6;Q9UBN7	8;8;2;1;1;1;1;1;1;1;1;1	8;8;2;1;1;1;1;1;1;1;1;1	8;8;2;1;1;1;1;1;1;1;1;1	Histone deacetylase 6	HDAC6	tr|A0A2R8YDE6|A0A2R8YDE6_HUMAN Histone deacetylase 6 OS=Homo sapiens OX=9606 GN=HDAC6 PE=1 SV=1;sp|Q9UBN7|HDAC6_HUMAN Histone deacetylase 6 OS=Homo sapiens OX=9606 GN=HDAC6 PE=1 SV=2	427													21.7844	22.4334	22.0827	22.6628	22.2152	22.4253	#DIV/0!	#DIV/0!	#DIV/0!	#DIV/0!	#DIV/0!	#DIV/0!	#DIV/0!	#DIV/0!	#DIV/0!	#DIV/0!	#DIV/0!	#DIV/0!	22.1089	22.3728	22.3202	0.263854	0.21132	0.0525344
A0A2R8YDJ1;A0A5K1VW60;Q99766	A0A2R8YDJ1;A0A5K1VW60;Q99766	1;1;1	1;1;1	1;1;1	ATP synthase subunit s, mitochondrial	ATP5S	tr|A0A2R8YDJ1|A0A2R8YDJ1_HUMAN ATP synthase subunit s, mitochondrial (Fragment) OS=Homo sapiens OX=9606 GN=DMAC2L PE=1 SV=1;tr|A0A5K1VW60|A0A5K1VW60_HUMAN ATP synthase subunit s, mitochondrial OS=Homo sapiens OX=9606 GN=DMAC2L PE=1 SV=1;sp|Q99766|ATP5S_HUM	428							16.6246												#DIV/0!	#DIV/0!	#DIV/0!	#DIV/0!	#DIV/0!	#DIV/0!	16.6246	#DIV/0!	#DIV/0!	#DIV/0!	#DIV/0!	#DIV/0!	#DIV/0!	#DIV/0!	#DIV/0!	#DIV/0!	#DIV/0!	#DIV/0!
A0A2R8YDQ0;Q9H267;F5H008;G3V3F9	A0A2R8YDQ0;Q9H267;F5H008	6;6;5;1	6;6;5;1	6;6;5;1	Vacuolar protein sorting-associated protein 33B	VPS33B	tr|A0A2R8YDQ0|A0A2R8YDQ0_HUMAN Uncharacterized protein OS=Homo sapiens OX=9606 PE=3 SV=1;sp|Q9H267|VP33B_HUMAN Vacuolar protein sorting-associated protein 33B OS=Homo sapiens OX=9606 GN=VPS33B PE=1 SV=2;tr|F5H008|F5H008_HUMAN Vacuolar protein sorting-assoc	429			20.7692		21.2891	21.0003	21.5614			21.0892			20.8549	20.7913	21.0963	21.0162	20.9209	21.3492	#DIV/0!	20.7692	21.1447	#DIV/0!	#DIV/0!	-0.375525	21.5614	21.0892	#DIV/0!	-0.472174	#DIV/0!	#DIV/0!	20.8231	21.0562	21.135	0.23313	0.311905	-0.0787749
H7BZY9;A0A2R8YEZ7;A0A2U3TZT9;C9J1D1;Q8WTS1	H7BZY9;A0A2R8YEZ7;A0A2U3TZT9;C9J1D1;Q8WTS1	1;1;1;1;1	1;1;1;1;1	1;1;1;1;1	1-acylglycerol-3-phosphate O-acyltransferase ABHD5	ABHD5	tr|H7BZY9|H7BZY9_HUMAN 1-acylglycerol-3-phosphate O-acyltransferase ABHD5 (Fragment) OS=Homo sapiens OX=9606 GN=ABHD5 PE=1 SV=2;tr|A0A2R8YEZ7|A0A2R8YEZ7_HUMAN 1-acylglycerol-3-phosphate O-acyltransferase ABHD5 OS=Homo sapiens OX=9606 GN=ABHD5 PE=1 SV=1;tr|	430																		18.956	#DIV/0!	#DIV/0!	#DIV/0!	#DIV/0!	#DIV/0!	#DIV/0!	#DIV/0!	#DIV/0!	#DIV/0!	#DIV/0!	#DIV/0!	#DIV/0!	#DIV/0!	#DIV/0!	18.956	#DIV/0!	#DIV/0!	#DIV/0!
A0A2R8YFA9;O94851	A0A2R8YFA9;O94851	4;4	4;4	4;4	Protein-methionine sulfoxide oxidase MICAL2	MICAL2	tr|A0A2R8YFA9|A0A2R8YFA9_HUMAN F-actin monooxygenase OS=Homo sapiens OX=9606 GN=MICAL2 PE=1 SV=1;sp|O94851|MICA2_HUMAN [F-actin]-monooxygenase MICAL2 OS=Homo sapiens OX=9606 GN=MICAL2 PE=1 SV=1	431			20.9825	21.2176	21.856	20.9483	21.2204				21.5457	21.4622							#DIV/0!	21.1001	21.4021	#DIV/0!	#DIV/0!	-0.302053	21.2204	#DIV/0!	21.504	#DIV/0!	0.283576	#DIV/0!	#DIV/0!	#DIV/0!	#DIV/0!	#DIV/0!	#DIV/0!	#DIV/0!
A0A2R8YFG2;Q96T66	A0A2R8YFG2;Q96T66	3;3	3;3	3;3	Nicotinamide/nicotinic acid mononucleotide adenylyltransferase 3	NMNAT3	tr|A0A2R8YFG2|A0A2R8YFG2_HUMAN Nicotinamide-nucleotide adenylyltransferase OS=Homo sapiens OX=9606 GN=NMNAT3 PE=1 SV=1;sp|Q96T66|NMNA3_HUMAN Nicotinamide/nicotinic acid mononucleotide adenylyltransferase 3 OS=Homo sapiens OX=9606 GN=NMNAT3 PE=1 SV=2	432													20.4261	20.3597	20.9946	20.7423	20.4626	20.5139	#DIV/0!	#DIV/0!	#DIV/0!	#DIV/0!	#DIV/0!	#DIV/0!	#DIV/0!	#DIV/0!	#DIV/0!	#DIV/0!	#DIV/0!	#DIV/0!	20.3929	20.8684	20.4883	0.47552	0.0953606	0.380159
A0A2R8YFH5;Q15437;Q5QPE2;Q5QPE1;A0A2R8YF30;A0A2R8Y633;A0A2R8Y7S7	A0A2R8YFH5;Q15437;Q5QPE2	20;20;10;7;3;3;3	20;20;10;7;3;3;3	18;18;8;7;2;2;2	Protein transport protein Sec23B	SEC23B	tr|A0A2R8YFH5|A0A2R8YFH5_HUMAN Protein transport protein SEC23 OS=Homo sapiens OX=9606 GN=SEC23B PE=1 SV=1;sp|Q15437|SC23B_HUMAN Protein transport protein Sec23B OS=Homo sapiens OX=9606 GN=SEC23B PE=1 SV=2;tr|Q5QPE2|Q5QPE2_HUMAN Protein transport protein S	433	21.6688		21.4196	22.345	22.8462	22.4313	24.1923	21.7059	21.5731	22.6259	22.5513	22.1919	24.9362	25.5101	24.9248	25.4403	25.3011	25.4549	21.6688	21.8823	22.6388	0.213519	0.969994	-0.756475	22.9491	22.0995	22.3716	-0.849633	-0.577549	-0.272084	25.2231	25.1826	25.378	-0.0405166	0.154903	-0.195419
B9EGQ5;A0A669KBG4;M0QXA7;A0A669KBH9;A0A2R8YFV2;A0A669KAV7;O95785	B9EGQ5;A0A669KBG4;M0QXA7;A0A669KBH9;A0A2R8YFV2;A0A669KAV7;O95785	5;5;5;5;5;5;5	5;5;5;5;5;5;5	5;5;5;5;5;5;5	Protein Wiz	WIZ	tr|B9EGQ5|B9EGQ5_HUMAN Protein Wiz OS=Homo sapiens OX=9606 GN=WIZ PE=1 SV=1;tr|A0A669KBG4|A0A669KBG4_HUMAN Protein Wiz OS=Homo sapiens OX=9606 GN=WIZ PE=1 SV=1;tr|M0QXA7|M0QXA7_HUMAN Protein Wiz OS=Homo sapiens OX=9606 GN=WIZ PE=1 SV=1;tr|A0A669KBH9|A0A669	434					21.2866	21.8153	21.0908	23.9426	21.7133	21.3114	21.3766	23.183	20.9038	20.2506				20.4465	#DIV/0!	#DIV/0!	21.5509	#DIV/0!	#DIV/0!	#DIV/0!	22.5167	21.5123	22.2798	-1.00438	-0.236929	-0.767447	20.5772	#DIV/0!	20.4465	#DIV/0!	-0.130741	#DIV/0!
A0A2R8YFW3;O60907;Q9BQ87;A0A494C153	A0A2R8YFW3;O60907;Q9BQ87	6;6;4;2	3;3;1;1	3;3;1;1	F-box-like/WD repeat-containing protein TBL1X;F-box-like/WD repeat-containing protein TBL1Y	TBL1X;TBL1Y	tr|A0A2R8YFW3|A0A2R8YFW3_HUMAN F-box-like/WD repeat-containing protein TBL1X OS=Homo sapiens OX=9606 GN=TBL1X PE=1 SV=1;sp|O60907|TBL1X_HUMAN F-box-like/WD repeat-containing protein TBL1X OS=Homo sapiens OX=9606 GN=TBL1X PE=1 SV=3;sp|Q9BQ87|TBL1Y_HUMAN F-b	435											21.736		22.0327	21.9496	21.8808	21.666	21.4791	21.7228	#DIV/0!	#DIV/0!	#DIV/0!	#DIV/0!	#DIV/0!	#DIV/0!	#DIV/0!	#DIV/0!	21.736	#DIV/0!	#DIV/0!	#DIV/0!	21.9912	21.7734	21.601	-0.217803	-0.390236	0.172433
A0A2R8YG42;B1ALK7;Q14155;E7EUY6;E9PDQ5;E7ENL8;C9JAD7;C9JDI6;B1ANY6;E7EU80	A0A2R8YG42;B1ALK7;Q14155;E7EUY6;E9PDQ5	8;7;7;5;4;3;2;2;2;2	8;7;7;5;4;3;2;2;2;2	7;6;6;5;3;3;2;2;2;2	Rho guanine nucleotide exchange factor 7	ARHGEF7	tr|A0A2R8YG42|A0A2R8YG42_HUMAN Rho guanine nucleotide exchange factor 7 OS=Homo sapiens OX=9606 GN=ARHGEF7 PE=1 SV=1;tr|B1ALK7|B1ALK7_HUMAN Rho guanine nucleotide exchange factor 7 OS=Homo sapiens OX=9606 GN=ARHGEF7 PE=1 SV=1;sp|Q14155|ARHG7_HUMAN Rho guan	436	22.5382	22.7461	23.0131	23.4859	22.8496	22.9541	22.8904	22.5935	23.1441	22.804	23.734	22.9288	22.6677	23.0481	23.1657	23.1578	22.873	22.8846	22.6422	23.2495	22.9019	0.607336	0.259696	0.347639	22.742	22.974	23.3314	0.23206	0.589446	-0.357386	22.8579	23.1618	22.8788	0.303899	0.0208851	0.283013
A0A2R8YGH5;H7C1E4;P61966	A0A2R8YGH5;H7C1E4;P61966	6;6;6	6;6;6	5;5;5	AP-1 complex subunit sigma-1A	AP1S1	tr|A0A2R8YGH5|A0A2R8YGH5_HUMAN AP complex subunit sigma OS=Homo sapiens OX=9606 GN=AP1S1 PE=1 SV=1;tr|H7C1E4|H7C1E4_HUMAN AP-1 complex subunit sigma-1A (Fragment) OS=Homo sapiens OX=9606 GN=AP1S1 PE=1 SV=1;sp|P61966|AP1S1_HUMAN AP-1 complex subunit sigma-1	437					21.8196	21.433	21.8042						22.6897	23.2765	22.6003	23.0696	23.4978	23.3745	#DIV/0!	#DIV/0!	21.6263	#DIV/0!	#DIV/0!	#DIV/0!	21.8042	#DIV/0!	#DIV/0!	#DIV/0!	#DIV/0!	#DIV/0!	22.9831	22.835	23.4361	-0.148139	0.453045	-0.601184
A0A2R8YHD2;A0A2R8YEU4;K7ELP0	A0A2R8YHD2;A0A2R8YEU4	25;18;1	3;2;1	3;2;1		A0A2R8YHD2	tr|A0A2R8YHD2|A0A2R8YHD2_HUMAN Tropomyosin alpha-4 chain (Fragment) OS=Homo sapiens OX=9606 GN=TPM4 PE=1 SV=2;tr|A0A2R8YEU4|A0A2R8YEU4_HUMAN Tropomyosin alpha-4 chain (Fragment) OS=Homo sapiens OX=9606 GN=TPM4 PE=1 SV=1	438	22.2124		23.2044	23.0735	21.7812		23.7112	23.2601	22.9021	23.095									22.2124	23.1389	21.7812	0.926562	-0.431129	1.35769	23.4857	22.9986	#DIV/0!	-0.487133	#DIV/0!	#DIV/0!	#DIV/0!	#DIV/0!	#DIV/0!	#DIV/0!	#DIV/0!	#DIV/0!
A0A2U3TZH3;Q05639;A0A2R8Y488;A0A2R8Y660;A0A2R8YDN5	A0A2U3TZH3;Q05639;A0A2R8Y488	24;24;12;8;6	10;10;3;2;2	10;10;3;2;2	Elongation factor 1-alpha 2	EEF1A2	tr|A0A2U3TZH3|A0A2U3TZH3_HUMAN Elongation factor 1-alpha OS=Homo sapiens OX=9606 GN=EEF1A2 PE=1 SV=1;sp|Q05639|EF1A2_HUMAN Elongation factor 1-alpha 2 OS=Homo sapiens OX=9606 GN=EEF1A2 PE=1 SV=1;tr|A0A2R8Y488|A0A2R8Y488_HUMAN Elongation factor 1-alpha 2 (F	439	24.6382	24.2058	24.5973	22.5377	23.2418	22.2137	23.4913	23.3117	22.7142	21.3842	22.4619	23.5176	24.3246	24.4264	25.0222	24.8325	25.13	24.0465	24.422	23.5675	22.7277	-0.85448	-1.69425	0.839773	23.4015	22.0492	22.9897	-1.35233	-0.411786	-0.940542	24.3755	24.9273	24.5883	0.551789	0.212715	0.339074
A0A2U3TZN9;Q6NXG1;H0YBR2;H0YBB3;Q9H6T0	A0A2U3TZN9;Q6NXG1;H0YBR2;H0YBB3	15;15;12;12;2	15;15;12;12;2	15;15;12;12;2	Epithelial splicing regulatory protein 1	ESRP1	tr|A0A2U3TZN9|A0A2U3TZN9_HUMAN Epithelial splicing regulatory protein 1 OS=Homo sapiens OX=9606 GN=ESRP1 PE=1 SV=1;sp|Q6NXG1|ESRP1_HUMAN Epithelial splicing regulatory protein 1 OS=Homo sapiens OX=9606 GN=ESRP1 PE=1 SV=2;tr|H0YBR2|H0YBR2_HUMAN Epithelial-s	440													24.5385	24.5578	24.4898	24.7369	24.4882	24.7045	#DIV/0!	#DIV/0!	#DIV/0!	#DIV/0!	#DIV/0!	#DIV/0!	#DIV/0!	#DIV/0!	#DIV/0!	#DIV/0!	#DIV/0!	#DIV/0!	24.5482	24.6133	24.5963	0.0651591	0.048187	0.0169721
P06744;A0A2U3TZU2;K7EQ48;A0A2R8Y6C7;A0A0J9YYH3;A0A0J9YXP8;A0A0J9YX90;K7ERC6;K7EPY4;K7EP41;K7ENA0;K7ELR7;A0A2R8YF08;K7ERK8;A0A0J9YXM3;K7EIL4;A0A0J9YXH9;A0A0J9YYI8;K7ESF4;Q8N196	P06744;A0A2U3TZU2;K7EQ48;A0A2R8Y6C7;A0A0J9YYH3;A0A0J9YXP8;A0A0J9YX90	31;31;24;20;20;20;19;13;12;11;7;7;7;6;6;5;5;4;3;1	31;31;24;20;20;20;19;13;12;11;7;7;7;6;6;5;5;4;3;1	25;25;20;18;18;18;17;12;11;10;7;6;6;6;6;5;5;4;3;1	Glucose-6-phosphate isomerase	GPI	sp|P06744|G6PI_HUMAN Glucose-6-phosphate isomerase OS=Homo sapiens OX=9606 GN=GPI PE=1 SV=4;tr|A0A2U3TZU2|A0A2U3TZU2_HUMAN Glucose-6-phosphate isomerase OS=Homo sapiens OX=9606 GN=GPI PE=1 SV=1;tr|K7EQ48|K7EQ48_HUMAN Glucose-6-phosphate isomerase (Fragment	441	27.2201	27.3757	26.437	26.5808	26.9306	26.4416	28.095	27.0297	26.6788	26.9024	26.9176	26.9908	28.3256	28.6634	28.9493	29.0053	28.7737	28.9344	27.2979	26.5089	26.6861	-0.789024	-0.611817	-0.177207	27.5623	26.7906	26.9542	-0.771714	-0.608142	-0.163572	28.4945	28.9773	28.854	0.482819	0.359559	0.12326
A0A2U3TZY2;Q9H078;H0YGM0;F5H392;A0A2R8Y6R5;A0A2R8Y7E8	A0A2U3TZY2;Q9H078;H0YGM0	8;8;7;2;2;1	8;8;7;2;2;1	3;3;2;0;1;1	Caseinolytic peptidase B protein homolog	CLPB	tr|A0A2U3TZY2|A0A2U3TZY2_HUMAN Caseinolytic peptidase B protein homolog OS=Homo sapiens OX=9606 GN=CLPB PE=1 SV=1;sp|Q9H078|CLPB_HUMAN Caseinolytic peptidase B protein homolog OS=Homo sapiens OX=9606 GN=CLPB PE=1 SV=1;tr|H0YGM0|H0YGM0_HUMAN Caseinolytic pe	442					21.5081	21.8717	22.4017			21.6842	22.5996	22.4535	22.0065	22.7408	22.477	22.4321	22.2882	22.4938	#DIV/0!	#DIV/0!	21.6899	#DIV/0!	#DIV/0!	#DIV/0!	22.4017	21.6842	22.5266	-0.717552	0.124842	-0.842394	22.3736	22.4546	22.391	0.0809398	0.0174196	0.0635202
J3KSG1;J3QRK1;A0A2U3U043;Q719H9;E9PK99;E9PMS5;E9PRT1;E9PJJ5;Q4G0X4	J3KSG1;J3QRK1;A0A2U3U043;Q719H9;E9PK99;E9PMS5;E9PRT1;E9PJJ5;Q4G0X4	2;2;2;2;1;1;1;1;1	2;2;2;2;1;1;1;1;1	2;2;2;2;1;1;1;1;1	BTB/POZ domain-containing protein KCTD1;BTB/POZ domain-containing protein KCTD21	KCTD1;KCTD21	tr|J3KSG1|J3KSG1_HUMAN BTB/POZ domain-containing protein KCTD1 (Fragment) OS=Homo sapiens OX=9606 GN=KCTD1 PE=1 SV=1;tr|J3QRK1|J3QRK1_HUMAN BTB/POZ domain-containing protein KCTD1 (Fragment) OS=Homo sapiens OX=9606 GN=KCTD1 PE=1 SV=1;tr|A0A2U3U043|A0A2U3U0	443													19.5162	19.4686	19.7349	19.5807	19.3715	19.3602	#DIV/0!	#DIV/0!	#DIV/0!	#DIV/0!	#DIV/0!	#DIV/0!	#DIV/0!	#DIV/0!	#DIV/0!	#DIV/0!	#DIV/0!	#DIV/0!	19.4924	19.6578	19.3659	0.165387	-0.126527	0.291914
P56556;A0A2Y9D025;R4GN43	P56556;A0A2Y9D025;R4GN43	4;4;3	4;4;3	4;4;3	NADH dehydrogenase [ubiquinone] 1 alpha subcomplex subunit 6	NDUFA6	sp|P56556|NDUA6_HUMAN NADH dehydrogenase [ubiquinone] 1 alpha subcomplex subunit 6 OS=Homo sapiens OX=9606 GN=NDUFA6 PE=1 SV=4;tr|A0A2Y9D025|A0A2Y9D025_HUMAN Complex I-B14 OS=Homo sapiens OX=9606 GN=NDUFA6 PE=1 SV=1;tr|R4GN43|R4GN43_HUMAN Complex I-B14 OS=	444	23.1756		23.6377	23.2027	23.4308	23.3149	23.3692	23.7401	23.9746	23.8341	23.0203	24.0304	23.6247	23.4214	22.6653	22.1836	22.7897	22.3254	23.1756	23.4202	23.3729	0.244573	0.197281	0.0472923	23.5546	23.9043	23.5253	0.349718	-0.0292783	0.378996	23.523	22.4245	22.5576	-1.09856	-0.96545	-0.133114
A0A384DVU0;Q8IY17	A0A384DVU0;Q8IY17	4;4	4;4	4;4	Neuropathy target esterase	PNPLA6	tr|A0A384DVU0|A0A384DVU0_HUMAN Patatin-like phospholipase domain-containing protein 6 OS=Homo sapiens OX=9606 GN=PNPLA6 PE=1 SV=1;sp|Q8IY17|PLPL6_HUMAN Patatin-like phospholipase domain-containing protein 6 OS=Homo sapiens OX=9606 GN=PNPLA6 PE=1 SV=3	445													20.9199		20.8904	20.9324	21.0595	20.9753	#DIV/0!	#DIV/0!	#DIV/0!	#DIV/0!	#DIV/0!	#DIV/0!	#DIV/0!	#DIV/0!	#DIV/0!	#DIV/0!	#DIV/0!	#DIV/0!	20.9199	20.9114	21.0174	-0.00850278	0.0974896	-0.105992
A0A3B3IRE4;Q8TCE6;Q6NSW5	A0A3B3IRE4;Q8TCE6;Q6NSW5	4;4;2	4;4;2	4;4;2	Protein FAM45A;Protein FAM45B	FAM45A;FAM45B	tr|A0A3B3IRE4|A0A3B3IRE4_HUMAN DENN domain-containing protein 10 OS=Homo sapiens OX=9606 GN=DENND10 PE=1 SV=1;sp|Q8TCE6|DEN10_HUMAN DENN domain-containing protein 10 OS=Homo sapiens OX=9606 GN=DENND10 PE=1 SV=1;sp|Q6NSW5|DE10B_HUMAN Putative DENN domain-co	446														20.4188	21.4487	21.3843	20.8472	20.1131	#DIV/0!	#DIV/0!	#DIV/0!	#DIV/0!	#DIV/0!	#DIV/0!	#DIV/0!	#DIV/0!	#DIV/0!	#DIV/0!	#DIV/0!	#DIV/0!	20.4188	21.4165	20.4802	0.997657	0.0613112	0.936346
A0A3B3IRZ0;A0A3B3IU62;A6NGJ7;A0A3B3ISJ4;A0A3B3IS68;A0A3B3ITZ3;A0A3B3IT04;A0A3B3IRI9;A0A3B3IRP8;E7EVA8;A0A3B3IT84;A0A3B3IT30;A0A3B3ISS7;A0A3B3IT95;A0A3B3ISE4;A0A3B3IRZ8;A6NMT1;A0A3B3IRV1;Q9BY41	A0A3B3IRZ0;A0A3B3IU62;A6NGJ7;A0A3B3ISJ4;A0A3B3IS68;A0A3B3ITZ3;A0A3B3IT04;A0A3B3IRI9;A0A3B3IRP8;E7EVA8;A0A3B3IT84;A0A3B3IT30;A0A3B3ISS7;A0A3B3IT95;A0A3B3ISE4;A0A3B3IRZ8;A6NMT1;A0A3B3IRV1;Q9BY41	1;1;1;1;1;1;1;1;1;1;1;1;1;1;1;1;1;1;1	1;1;1;1;1;1;1;1;1;1;1;1;1;1;1;1;1;1;1	1;1;1;1;1;1;1;1;1;1;1;1;1;1;1;1;1;1;1	Histone deacetylase 8	HDAC8	tr|A0A3B3IRZ0|A0A3B3IRZ0_HUMAN Histone deacetylase 8 (Fragment) OS=Homo sapiens OX=9606 GN=HDAC8 PE=4 SV=1;tr|A0A3B3IU62|A0A3B3IU62_HUMAN Histone deacetylase (Fragment) OS=Homo sapiens OX=9606 GN=HDAC8 PE=3 SV=1;tr|A6NGJ7|A6NGJ7_HUMAN Histone deacetylase 8	447																17.978			#DIV/0!	#DIV/0!	#DIV/0!	#DIV/0!	#DIV/0!	#DIV/0!	#DIV/0!	#DIV/0!	#DIV/0!	#DIV/0!	#DIV/0!	#DIV/0!	#DIV/0!	17.978	#DIV/0!	#DIV/0!	#DIV/0!	#DIV/0!
A0A3B3IRL2;O75629	A0A3B3IRL2;O75629	2;2	2;2	2;2	Protein CREG1	CREG1	tr|A0A3B3IRL2|A0A3B3IRL2_HUMAN Cellular repressor of E1A-stimulated genes 1, isoform CRA_a OS=Homo sapiens OX=9606 GN=CREG1 PE=1 SV=1;sp|O75629|CREG1_HUMAN Protein CREG1 OS=Homo sapiens OX=9606 GN=CREG1 PE=1 SV=1	448																		20.7293	#DIV/0!	#DIV/0!	#DIV/0!	#DIV/0!	#DIV/0!	#DIV/0!	#DIV/0!	#DIV/0!	#DIV/0!	#DIV/0!	#DIV/0!	#DIV/0!	#DIV/0!	#DIV/0!	20.7293	#DIV/0!	#DIV/0!	#DIV/0!
A0A3B3IRL5;C9J381;P20839;C9K0R9;C9J029;H7C5T1;H7C511	A0A3B3IRL5;C9J381;P20839;C9K0R9	10;10;10;6;3;2;2	8;8;8;4;3;2;2	8;8;8;4;3;2;2	Inosine-5-monophosphate dehydrogenase;Inosine-5-monophosphate dehydrogenase 1	IMPDH1	tr|A0A3B3IRL5|A0A3B3IRL5_HUMAN Inosine-5-monophosphate dehydrogenase (Fragment) OS=Homo sapiens OX=9606 GN=IMPDH1 PE=1 SV=1;tr|C9J381|C9J381_HUMAN Inosine-5-monophosphate dehydrogenase OS=Homo sapiens OX=9606 GN=IMPDH1 PE=1 SV=1;sp|P20839|IMDH1_HUMAN Ino	449							21.3635			21.3421			21.792	21.9005	22.348	22.0339	22.4015	22.2339	#DIV/0!	#DIV/0!	#DIV/0!	#DIV/0!	#DIV/0!	#DIV/0!	21.3635	21.3421	#DIV/0!	-0.0213864	#DIV/0!	#DIV/0!	21.8463	22.1909	22.3177	0.344672	0.471436	-0.126764
A0A3B3IRQ9;P55265;A0A3B3ISX1;A0A3B3ITG9;A0A3B3ISU1	A0A3B3IRQ9;P55265;A0A3B3ISX1;A0A3B3ITG9	10;10;7;5;1	10;10;7;5;1	10;10;7;5;1	Double-stranded RNA-specific adenosine deaminase	ADAR	tr|A0A3B3IRQ9|A0A3B3IRQ9_HUMAN Double-stranded RNA-specific adenosine deaminase (Fragment) OS=Homo sapiens OX=9606 GN=ADAR PE=1 SV=1;sp|P55265|DSRAD_HUMAN Double-stranded RNA-specific adenosine deaminase OS=Homo sapiens OX=9606 GN=ADAR PE=1 SV=4;tr|A0A3B3I	450	23.9227	22.1486		22.5474	22.4886	22.0393	22.6742	23.7481	21.9199	23.3593	21.4132	23.5405	22.723	22.4296	22.027	21.9166	21.6662	22.0391	23.0357	22.5474	22.2639	-0.488289	-0.771732	0.283442	23.2111	22.6396	22.4768	-0.571485	-0.734275	0.16279	22.5763	21.9718	21.8526	-0.604571	-0.723705	0.119134
F5H345;A0A3B3IRR1;A0A3F2YNY7;P08397;F5GY90;F5H0P4;A0A3B3IU56;A0A1W2PNU5;A0A3B3IU34;F5H226;F5H4W5;F5H4X2	F5H345;A0A3B3IRR1;A0A3F2YNY7;P08397;F5GY90;F5H0P4;A0A3B3IU56;A0A1W2PNU5;A0A3B3IU34;F5H226	9;9;9;9;7;7;6;6;6;5;1;1	9;9;9;9;7;7;6;6;6;5;1;1	9;9;9;9;7;7;6;6;6;5;1;1	Porphobilinogen deaminase	HMBS	tr|F5H345|F5H345_HUMAN Hydroxymethylbilane synthase OS=Homo sapiens OX=9606 GN=HMBS PE=1 SV=1;tr|A0A3B3IRR1|A0A3B3IRR1_HUMAN Hydroxymethylbilane synthase OS=Homo sapiens OX=9606 GN=HMBS PE=1 SV=1;tr|A0A3F2YNY7|A0A3F2YNY7_HUMAN Hydroxymethylbilane synthase	451	22.5806						22.0218						21.2898	22.0977	22.7459	22.6112	21.9579	21.7075	22.5806	#DIV/0!	#DIV/0!	#DIV/0!	#DIV/0!	#DIV/0!	22.0218	#DIV/0!	#DIV/0!	#DIV/0!	#DIV/0!	#DIV/0!	21.6938	22.6786	21.8327	0.984825	0.138952	0.845873
A0A3B3IRR3;Q9HCM7	A0A3B3IRR3;Q9HCM7	13;10	13;10	13;10	Fibrosin-1-like protein	FBRSL1	tr|A0A3B3IRR3|A0A3B3IRR3_HUMAN Fibrosin-1-like protein OS=Homo sapiens OX=9606 GN=FBRSL1 PE=1 SV=1;sp|Q9HCM7|FBSL_HUMAN Fibrosin-1-like protein OS=Homo sapiens OX=9606 GN=FBRSL1 PE=1 SV=4	452	21.7502	21.6957		21.3536	21.4652	22.0865		22.4743	22.3817	21.5003	21.4822		24.2127	22.8135	22.825	22.9458	23.474	23.2676	21.723	21.3536	21.7759	-0.36934	0.0529063	-0.422246	22.4743	21.941	21.4822	-0.533263	-0.992049	0.458786	23.5131	22.8854	23.3708	-0.627716	-0.142379	-0.485337
A0A3B3IRS7;A0A3B3IU68;A0A3F2YP66;A0A3B3ITP2;A0A3B3IT31;Q9NUN5	A0A3B3IRS7;A0A3B3IU68;A0A3F2YP66;A0A3B3ITP2;A0A3B3IT31;Q9NUN5	1;1;1;1;1;1	1;1;1;1;1;1	1;1;1;1;1;1	Probable lysosomal cobalamin transporter	LMBRD1	tr|A0A3B3IRS7|A0A3B3IRS7_HUMAN Lysosomal cobalamin transport escort protein LMBD1 OS=Homo sapiens OX=9606 GN=LMBRD1 PE=1 SV=1;tr|A0A3B3IU68|A0A3B3IU68_HUMAN Lysosomal cobalamin transport escort protein LMBD1 (Fragment) OS=Homo sapiens OX=9606 GN=LMBRD1 PE=	453																		18.8456	#DIV/0!	#DIV/0!	#DIV/0!	#DIV/0!	#DIV/0!	#DIV/0!	#DIV/0!	#DIV/0!	#DIV/0!	#DIV/0!	#DIV/0!	#DIV/0!	#DIV/0!	#DIV/0!	18.8456	#DIV/0!	#DIV/0!	#DIV/0!
C9J3L8;C9J5W0;A0A3B3IRT8;E9PAL7;C9IZQ1;P43307	C9J3L8;C9J5W0;A0A3B3IRT8;E9PAL7;C9IZQ1;P43307	3;3;3;3;3;3	3;3;3;3;3;3	3;3;3;3;3;3	Translocon-associated protein subunit alpha	SSR1	tr|C9J3L8|C9J3L8_HUMAN Signal sequence receptor subunit alpha OS=Homo sapiens OX=9606 GN=SSR1 PE=1 SV=1;tr|C9J5W0|C9J5W0_HUMAN Signal sequence receptor subunit alpha OS=Homo sapiens OX=9606 GN=SSR1 PE=1 SV=1;tr|A0A3B3IRT8|A0A3B3IRT8_HUMAN Signal sequence r	454	26.1185	26.26	25.241	25.5464	24.9525	24.7924	24.7874	25.0975	24.8716	24.8071	25.5955	24.2346	24.7379	24.327	24.1981	23.5935	23.8079	23.3023	26.1893	25.3937	24.8724	-0.795579	-1.31685	0.521271	24.9425	24.8393	24.9151	-0.103141	-0.0274	-0.0757407	24.5325	23.8958	23.5551	-0.636629	-0.977353	0.340724
A0A3B3ISL2;A0A3B3IRU6;Q9GZU2;M0QZD4;M0R155;A0A3B3ITJ6;M0QXI3;A0A3B3ITH6;Q9NZV7	A0A3B3ISL2;A0A3B3IRU6;Q9GZU2	23;23;23;4;2;2;2;2;2	23;23;23;4;2;2;2;2;2	23;23;23;4;2;2;2;2;2	Paternally-expressed gene 3 protein	PEG3	tr|A0A3B3ISL2|A0A3B3ISL2_HUMAN Paternally-expressed gene 3 protein (Fragment) OS=Homo sapiens OX=9606 GN=PEG3 PE=1 SV=1;tr|A0A3B3IRU6|A0A3B3IRU6_HUMAN Paternally-expressed gene 3 protein OS=Homo sapiens OX=9606 GN=PEG3 PE=1 SV=1;sp|Q9GZU2|PEG3_HUMAN Patern	455													24.05	23.7009	24.9823	24.9205	23.9781	24.4488	#DIV/0!	#DIV/0!	#DIV/0!	#DIV/0!	#DIV/0!	#DIV/0!	#DIV/0!	#DIV/0!	#DIV/0!	#DIV/0!	#DIV/0!	#DIV/0!	23.8755	24.9514	24.2134	1.07594	0.337956	0.737985
A0A3B3ITT8;A0A3B3IRU7;A0A3B3ISJ6;A0A5F9ZI67;A0A5F9ZHF9;A0A3F2YP58;Q9Y233;A0A3B3IT18;A0A1B1UZQ1	A0A3B3ITT8;A0A3B3IRU7;A0A3B3ISJ6;A0A5F9ZI67;A0A5F9ZHF9;A0A3F2YP58;Q9Y233;A0A3B3IT18;A0A1B1UZQ1	2;2;2;2;2;2;2;1;1	2;2;2;2;2;2;2;1;1	2;2;2;2;2;2;2;1;1	cAMP and cAMP-inhibited cGMP 3,5-cyclic phosphodiesterase 10A	PDE10A	tr|A0A3B3ITT8|A0A3B3ITT8_HUMAN cAMP and cAMP-inhibited cGMP 3,5-cyclic phosphodiesterase 10A (Fragment) OS=Homo sapiens OX=9606 GN=PDE10A PE=1 SV=2;tr|A0A3B3IRU7|A0A3B3IRU7_HUMAN Phosphodiesterase OS=Homo sapiens OX=9606 GN=PDE10A PE=1 SV=1;tr|A0A3B3ISJ6	456																		17.0972	#DIV/0!	#DIV/0!	#DIV/0!	#DIV/0!	#DIV/0!	#DIV/0!	#DIV/0!	#DIV/0!	#DIV/0!	#DIV/0!	#DIV/0!	#DIV/0!	#DIV/0!	#DIV/0!	17.0972	#DIV/0!	#DIV/0!	#DIV/0!
A0A3B3IRW6;Q2KHR3;H0YCQ7;A0A3B3ISY4	A0A3B3IRW6;Q2KHR3	10;9;3;1	10;9;3;1	10;9;3;1	Glutamine and serine-rich protein 1	QSER1	tr|A0A3B3IRW6|A0A3B3IRW6_HUMAN Glutamine and serine-rich protein 1 OS=Homo sapiens OX=9606 GN=QSER1 PE=1 SV=1;sp|Q2KHR3|QSER1_HUMAN Glutamine and serine-rich protein 1 OS=Homo sapiens OX=9606 GN=QSER1 PE=1 SV=3	457	22.4124	22.6398	22.2825	22.4207	23.7551	22.2788	21.6891	22.3466	22.8444	21.9884	23.6374	23.8408	22.0457	21.7538	21.9068	21.8575	21.8757	21.7778	22.5261	22.3516	23.017	-0.174495	0.490899	-0.665393	22.0178	22.4164	23.7391	0.398546	1.72126	-1.32272	21.8998	21.8821	21.8267	-0.0176662	-0.0730345	0.0553684
A0A3B3IRX8;E7EV01;O15484	A0A3B3IRX8;E7EV01;O15484	2;2;2	2;2;2	2;2;2	Calpain-5	CAPN5	tr|A0A3B3IRX8|A0A3B3IRX8_HUMAN Calpain-5 (Fragment) OS=Homo sapiens OX=9606 GN=CAPN5 PE=1 SV=1;tr|E7EV01|E7EV01_HUMAN Calpain-5 OS=Homo sapiens OX=9606 GN=CAPN5 PE=1 SV=2;sp|O15484|CAN5_HUMAN Calpain-5 OS=Homo sapiens OX=9606 GN=CAPN5 PE=1 SV=2	458																	19.7511		#DIV/0!	#DIV/0!	#DIV/0!	#DIV/0!	#DIV/0!	#DIV/0!	#DIV/0!	#DIV/0!	#DIV/0!	#DIV/0!	#DIV/0!	#DIV/0!	#DIV/0!	#DIV/0!	19.7511	#DIV/0!	#DIV/0!	#DIV/0!
A0A3B3IS71;P06400	A0A3B3IS71;P06400	9;9	9;9	9;9	Retinoblastoma-associated protein	RB1	tr|A0A3B3IS71|A0A3B3IS71_HUMAN Retinoblastoma-associated protein OS=Homo sapiens OX=9606 GN=RB1 PE=1 SV=1;sp|P06400|RB_HUMAN Retinoblastoma-associated protein OS=Homo sapiens OX=9606 GN=RB1 PE=1 SV=2	459	22.947	22.7875	22.1199	22.7465	22.8728	22.566	23.6671	23.0735	22.4791	23.0587	23.1446	23.0136	22.5634	22.6081	22.3159	22.2131	22.3271	22.3798	22.8672	22.4332	22.7194	-0.434057	-0.147876	-0.286181	23.3703	22.7689	23.0791	-0.601375	-0.291203	-0.310173	22.5857	22.2645	22.3535	-0.321247	-0.232259	-0.0889873
A0A3B3ISD8;Q13064	A0A3B3ISD8;Q13064	1;1	1;1	1;1	Probable E3 ubiquitin-protein ligase makorin-3	MKRN3	tr|A0A3B3ISD8|A0A3B3ISD8_HUMAN Probable E3 ubiquitin-protein ligase makorin-3 (Fragment) OS=Homo sapiens OX=9606 GN=MKRN3 PE=1 SV=1;sp|Q13064|MKRN3_HUMAN Probable E3 ubiquitin-protein ligase makorin-3 OS=Homo sapiens OX=9606 GN=MKRN3 PE=1 SV=1	460									22.3692										#DIV/0!	#DIV/0!	#DIV/0!	#DIV/0!	#DIV/0!	#DIV/0!	#DIV/0!	22.3692	#DIV/0!	#DIV/0!	#DIV/0!	#DIV/0!	#DIV/0!	#DIV/0!	#DIV/0!	#DIV/0!	#DIV/0!	#DIV/0!
A0A3B3ISF9;P42892;B4DKB2;E9PJG1;E9PN99;E9PHZ1	A0A3B3ISF9;P42892;B4DKB2	16;16;15;1;1;1	16;16;15;1;1;1	16;16;15;1;1;1	Endothelin-converting enzyme 1	ECE1	tr|A0A3B3ISF9|A0A3B3ISF9_HUMAN Endothelin-converting enzyme 1 OS=Homo sapiens OX=9606 GN=ECE1 PE=1 SV=1;sp|P42892|ECE1_HUMAN Endothelin-converting enzyme 1 OS=Homo sapiens OX=9606 GN=ECE1 PE=1 SV=2;tr|B4DKB2|B4DKB2_HUMAN Endothelin-converting enzyme 1 OS=H	461	22.3057	22.3228	21.7978	21.7367	21.3174		23.0959			22.6799	21.9699	22.103	24.0825	24.4089	24.6532	24.453	23.8566	24.413	22.3142	21.7672	21.3174	-0.546989	-0.996797	0.449808	23.0959	22.6799	22.0365	-0.415998	-1.05941	0.643407	24.2457	24.5531	24.1348	0.307382	-0.110888	0.418271
P14735;A0A3B3ISG5;Q5T5N3	P14735;A0A3B3ISG5	25;25;3	25;25;3	25;25;3	Insulin-degrading enzyme	IDE	sp|P14735|IDE_HUMAN Insulin-degrading enzyme OS=Homo sapiens OX=9606 GN=IDE PE=1 SV=4;tr|A0A3B3ISG5|A0A3B3ISG5_HUMAN Insulin-degrading enzyme OS=Homo sapiens OX=9606 GN=IDE PE=1 SV=1	462	23.7924	24.3919	25.2922	23.5653	23.741	24.4561	24.4509	24.8797	24.426	23.1794	23.1242	25.0853	24.6879	24.4257	24.2377	24.3007	24.5206	24.7225	24.0921	24.4288	24.0985	0.336656	0.0063848	0.330272	24.6653	23.8027	24.1047	-0.862656	-0.560599	-0.302057	24.5568	24.2692	24.6216	-0.287596	0.0647739	-0.352369
Q92625;A0A3B3ISP1;A0A3B3ITU5	Q92625;A0A3B3ISP1;A0A3B3ITU5	4;4;2	4;4;2	4;4;2	Ankyrin repeat and SAM domain-containing protein 1A	ANKS1A	sp|Q92625|ANS1A_HUMAN Ankyrin repeat and SAM domain-containing protein 1A OS=Homo sapiens OX=9606 GN=ANKS1A PE=1 SV=4;tr|A0A3B3ISP1|A0A3B3ISP1_HUMAN Ankyrin repeat and SAM domain-containing protein 1A OS=Homo sapiens OX=9606 GN=ANKS1A PE=1 SV=1;tr|A0A3B3IT	463				19.7811									20.4977	20.1825	20.3369	20.5787	20.2859	20.3232	#DIV/0!	19.7811	#DIV/0!	#DIV/0!	#DIV/0!	#DIV/0!	#DIV/0!	#DIV/0!	#DIV/0!	#DIV/0!	#DIV/0!	#DIV/0!	20.3401	20.4578	20.3046	0.117735	-0.0355245	0.153259
Q9H334;A0A3B3IST0;A0A3B3IST6;A0A3B3IT66;A0A0B4J2F3;G5E965;A0A3B3IRS5;C9J0F0;H0Y882;A0A3B3IUB6;A0A3B3IRW5;A0A3B3IS87;A0A3B3IT14;A0A3B3IU15;A0A3B3IU08;A0A3B3ISQ6;C9J5T4;A0A3B3IT26;A0A087X2G3;C9IYY1;A0A3B3ISA4;A0A3B3ISQ7;A0A087WVT2;A0A3B3IRY1	Q9H334;A0A3B3IST0;A0A3B3IST6;A0A3B3IT66;A0A0B4J2F3;G5E965;A0A3B3IRS5;C9J0F0;H0Y882;A0A3B3IUB6;A0A3B3IRW5;A0A3B3IS87;A0A3B3IT14	12;12;12;11;11;11;10;10;9;9;9;9;9;3;3;3;2;2;2;2;2;1;1;1	12;12;12;11;11;11;10;10;9;9;9;9;9;3;3;3;2;2;2;2;2;1;1;1	12;12;12;11;11;11;10;10;9;9;9;9;9;3;3;3;2;2;2;2;2;1;1;1	Forkhead box protein P1	FOXP1	sp|Q9H334|FOXP1_HUMAN Forkhead box protein P1 OS=Homo sapiens OX=9606 GN=FOXP1 PE=1 SV=1;tr|A0A3B3IST0|A0A3B3IST0_HUMAN Forkhead box protein P1 OS=Homo sapiens OX=9606 GN=FOXP1 PE=1 SV=1;tr|A0A3B3IST6|A0A3B3IST6_HUMAN Forkhead box protein P1 (Fragment) OS=	464	25.9372	26.4185	24.5109	25.537	25.0625	25.4823	24.2044	25.8641	25.8047	24.5059	24.7186	25.3073	23.1939	22.606	22.3226	22.2069	21.7744	22.2191	26.1778	25.0239	25.2724	-1.15389	-0.905423	-0.24847	25.0343	25.1553	25.0129	0.121045	-0.0213319	0.142377	22.9	22.2647	21.9967	-0.635228	-0.903214	0.267986
A0A3B3ISU0;Q02487	A0A3B3ISU0;Q02487	7;7	6;6	6;6	Desmocollin-2	DSC2	tr|A0A3B3ISU0|A0A3B3ISU0_HUMAN Desmocollin-2 OS=Homo sapiens OX=9606 GN=DSC2 PE=1 SV=1;sp|Q02487|DSC2_HUMAN Desmocollin-2 OS=Homo sapiens OX=9606 GN=DSC2 PE=1 SV=1	465		24.0763	25.6263	21.5848	23.1102	23.6209	21.7716	25.7481				26.1895	24.3259	21.9486	22.9591		22.6614		24.0763	23.6055	23.3655	-0.470839	-0.710821	0.239982	23.7599	#DIV/0!	26.1895	#DIV/0!	2.42963	#DIV/0!	23.1373	22.9591	22.6614	-0.178144	-0.475896	0.297751
A0A3B3ISV4;Q8N0U8	A0A3B3ISV4;Q8N0U8	4;4	4;4	4;4	Vitamin K epoxide reductase complex subunit 1-like protein 1	VKORC1L1	tr|A0A3B3ISV4|A0A3B3ISV4_HUMAN Vitamin-K-epoxide reductase (warfarin-sensitive) OS=Homo sapiens OX=9606 GN=VKORC1L1 PE=1 SV=1;sp|Q8N0U8|VKORL_HUMAN Vitamin K epoxide reductase complex subunit 1-like protein 1 OS=Homo sapiens OX=9606 GN=VKORC1L1 PE=1 SV=2	466													21.3462	21.2306	21.1194	21.1963	21.1889	21.0685	#DIV/0!	#DIV/0!	#DIV/0!	#DIV/0!	#DIV/0!	#DIV/0!	#DIV/0!	#DIV/0!	#DIV/0!	#DIV/0!	#DIV/0!	#DIV/0!	21.2884	21.1579	21.1287	-0.130513	-0.159704	0.029191
H3BSW0;A0A3B3ISV5;Q8N9N7	H3BSW0;A0A3B3ISV5;Q8N9N7	4;4;4	4;4;4	4;4;4	Leucine-rich repeat-containing protein 57	LRRC57	tr|H3BSW0|H3BSW0_HUMAN Leucine-rich repeat-containing protein 57 (Fragment) OS=Homo sapiens OX=9606 GN=LRRC57 PE=1 SV=1;tr|A0A3B3ISV5|A0A3B3ISV5_HUMAN Uncharacterized protein OS=Homo sapiens OX=9606 PE=4 SV=1;sp|Q8N9N7|LRC57_HUMAN Leucine-rich repeat-conta	467				20.5412			20.993	20.6087					21.2337	21.3584	21.5193	21.7521	21.3337	21.5022	#DIV/0!	20.5412	#DIV/0!	#DIV/0!	#DIV/0!	#DIV/0!	20.8009	#DIV/0!	#DIV/0!	#DIV/0!	#DIV/0!	#DIV/0!	21.2961	21.6357	21.418	0.339653	0.121908	0.217745
A0A3B3ISW7;Q86VN1	A0A3B3ISW7;Q86VN1	5;5	5;5	5;5	Vacuolar protein-sorting-associated protein 36	VPS36	tr|A0A3B3ISW7|A0A3B3ISW7_HUMAN ESCRT-II complex subunit VPS36 OS=Homo sapiens OX=9606 GN=VPS36 PE=1 SV=1;sp|Q86VN1|VPS36_HUMAN Vacuolar protein-sorting-associated protein 36 OS=Homo sapiens OX=9606 GN=VPS36 PE=1 SV=1	468							22.2238				22.0882			22.5313	22.5596	22.7097	22.445	22.5168	#DIV/0!	#DIV/0!	#DIV/0!	#DIV/0!	#DIV/0!	#DIV/0!	22.2238	#DIV/0!	22.0882	#DIV/0!	-0.135631	#DIV/0!	22.5313	22.6347	22.4809	0.103375	-0.0503889	0.153764
E9PC15;A0A3B3ITD0;Q53H12;A0A3B3ISY9;A0A3B3ISZ0;E9PG39;A0A0G2JLG5;A0A3B3ITV0;A0A3B3ITX7;A0A0G2JLD0;A0A3B3IUC9;A0A3B3IS09	E9PC15;A0A3B3ITD0;Q53H12;A0A3B3ISY9;A0A3B3ISZ0;E9PG39;A0A0G2JLG5	10;10;10;9;8;7;6;4;4;3;3;1	10;10;10;9;8;7;6;4;4;3;3;1	10;10;10;9;8;7;6;4;4;3;3;1	Acylglycerol kinase, mitochondrial	AGK	tr|E9PC15|E9PC15_HUMAN Acylglycerol kinase, mitochondrial OS=Homo sapiens OX=9606 GN=AGK PE=1 SV=1;tr|A0A3B3ITD0|A0A3B3ITD0_HUMAN Acylglycerol kinase, mitochondrial OS=Homo sapiens OX=9606 GN=AGK PE=1 SV=1;sp|Q53H12|AGK_HUMAN Acylglycerol kinase, mitochond	469	24.6748	24.3593	23.5579	23.5226	24.7518	24.2455	23.427	23.9577	23.8563	24.4735	24.277	23.6494	22.9135	22.7845	21.711	21.2476	22.1758	21.2829	24.5171	23.5403	24.4987	-0.976791	-0.0183923	-0.958399	23.6923	24.1649	23.9632	0.472591	0.270867	0.201724	22.849	21.4793	21.7293	-1.36973	-1.1197	-0.25003
A0A3B3ITK4;Q96LA8	A0A3B3ITK4;Q96LA8	2;2	2;2	2;2	Protein arginine N-methyltransferase 6	PRMT6	tr|A0A3B3ITK4|A0A3B3ITK4_HUMAN Protein arginine N-methyltransferase 6 (Fragment) OS=Homo sapiens OX=9606 GN=PRMT6 PE=1 SV=1;sp|Q96LA8|ANM6_HUMAN Protein arginine N-methyltransferase 6 OS=Homo sapiens OX=9606 GN=PRMT6 PE=1 SV=1	470																	20.18		#DIV/0!	#DIV/0!	#DIV/0!	#DIV/0!	#DIV/0!	#DIV/0!	#DIV/0!	#DIV/0!	#DIV/0!	#DIV/0!	#DIV/0!	#DIV/0!	#DIV/0!	#DIV/0!	20.18	#DIV/0!	#DIV/0!	#DIV/0!
A0A3B3ITS5;Q14181;E9PIQ6;H0YDR7	A0A3B3ITS5;Q14181;E9PIQ6;H0YDR7	2;2;1;1	2;2;1;1	2;2;1;1	DNA polymerase alpha subunit B	POLA2	tr|A0A3B3ITS5|A0A3B3ITS5_HUMAN DNA polymerase alpha subunit B OS=Homo sapiens OX=9606 PE=3 SV=1;sp|Q14181|DPOA2_HUMAN DNA polymerase alpha subunit B OS=Homo sapiens OX=9606 GN=POLA2 PE=1 SV=2;tr|E9PIQ6|E9PIQ6_HUMAN DNA polymerase alpha subunit B (Fragment)	471																		20.4876	#DIV/0!	#DIV/0!	#DIV/0!	#DIV/0!	#DIV/0!	#DIV/0!	#DIV/0!	#DIV/0!	#DIV/0!	#DIV/0!	#DIV/0!	#DIV/0!	#DIV/0!	#DIV/0!	20.4876	#DIV/0!	#DIV/0!	#DIV/0!
A0A3B3ITT1;Q6IQ22	A0A3B3ITT1;Q6IQ22	7;7	7;7	7;7	Ras-related protein Rab-12	RAB12	tr|A0A3B3ITT1|A0A3B3ITT1_HUMAN Ras-related protein Rab-12 OS=Homo sapiens OX=9606 GN=RAB12 PE=1 SV=1;sp|Q6IQ22|RAB12_HUMAN Ras-related protein Rab-12 OS=Homo sapiens OX=9606 GN=RAB12 PE=1 SV=3	472	22.1389				22.2894		22.2011	21.8131		21.8762	22.1604		22.1744	22.0907	22.4004	22.4579	22.3215	22.2074	22.1389	#DIV/0!	22.2894	#DIV/0!	0.150534	#DIV/0!	22.0071	21.8762	22.1604	-0.130888	0.153321	-0.284209	22.1326	22.4292	22.2645	0.296583	0.131885	0.164698
A0A3B3ITT5;P47914	A0A3B3ITT5;P47914	2;2	2;2	2;2	60S ribosomal protein L29	RPL29	tr|A0A3B3ITT5|A0A3B3ITT5_HUMAN 60S ribosomal protein L29 OS=Homo sapiens OX=9606 GN=RPL29 PE=1 SV=1;sp|P47914|RL29_HUMAN 60S ribosomal protein L29 OS=Homo sapiens OX=9606 GN=RPL29 PE=1 SV=2	473	23.4747	22.5234		23.2902	24.0719	24.097	24.4179	24.0098	23.2701	24.7566	23.4331	23.7854	22.258	23.3317	22.8981	22.5921	22.3594	23.0573	22.9991	23.2902	24.0844	0.29118	1.08536	-0.794181	24.2139	24.0134	23.6092	-0.200478	-0.604617	0.404139	22.7948	22.7451	22.7083	-0.0497157	-0.0864948	0.0367791
A0A3B3ITW1;P49841	A0A3B3ITW1;P49841	8;8	6;6	6;6	Glycogen synthase kinase-3 beta	GSK3B	tr|A0A3B3ITW1|A0A3B3ITW1_HUMAN Glycogen synthase kinase-3 beta OS=Homo sapiens OX=9606 GN=GSK3B PE=1 SV=1;sp|P49841|GSK3B_HUMAN Glycogen synthase kinase-3 beta OS=Homo sapiens OX=9606 GN=GSK3B PE=1 SV=2	474	22.8952	22.6777	21.7891	22.6621	22.7727	22.8163	23.5601	22.6922	22.7512	22.5348	22.5766	22.6364	22.8748	22.9775	22.9776	22.7815	22.724	23.2751	22.7865	22.2256	22.7945	-0.560895	0.00804934	-0.568944	23.1262	22.643	22.6065	-0.483161	-0.51963	0.0364687	22.9261	22.8795	22.9996	-0.046583	0.0734629	-0.120046
A0A3B3ITW3;P28288	A0A3B3ITW3;P28288	16;16	16;16	16;16	ATP-binding cassette sub-family D member 3	ABCD3	tr|A0A3B3ITW3|A0A3B3ITW3_HUMAN ATP-binding cassette sub-family D member 3 OS=Homo sapiens OX=9606 GN=ABCD3 PE=1 SV=2;sp|P28288|ABCD3_HUMAN ATP-binding cassette sub-family D member 3 OS=Homo sapiens OX=9606 GN=ABCD3 PE=1 SV=1	475	20.1463		22.7433	22.6837	22.8973	22.7254	22.5565		22.5632	22.6133	22.8418	22.7161	24.2458	24.2768	22.6168	22.4328	23.4104	22.4483	20.1463	22.7135	22.8114	2.56721	2.66505	-0.0978453	22.5565	22.5882	22.7789	0.0317135	0.222417	-0.190704	24.2613	22.5248	22.9294	-1.73647	-1.33193	-0.404543
E9PN17;A0A3B3ITX4;O75964;A0A3B3IRW3	E9PN17;A0A3B3ITX4;O75964	4;4;4;1	4;4;4;1	4;4;4;1	ATP synthase subunit g, mitochondrial	ATP5L	tr|E9PN17|E9PN17_HUMAN ATP synthase subunit g, mitochondrial OS=Homo sapiens OX=9606 GN=ATP5MG PE=1 SV=1;tr|A0A3B3ITX4|A0A3B3ITX4_HUMAN Uncharacterized protein OS=Homo sapiens OX=9606 PE=3 SV=1;sp|O75964|ATP5L_HUMAN ATP synthase subunit g, mitochondrial OS	476	25.3494	24.5786	24.0728	24.3856	25.2298	24.8045	24.775	24.3742	24.5001	25.0857	25.0737	24.5888	24.1866	24.8021	24.5662	23.6652	24.217	24.1926	24.964	24.2292	25.0172	-0.734807	0.0531931	-0.788	24.5746	24.7929	24.8313	0.218282	0.256683	-0.0384003	24.4944	24.1157	24.2048	-0.378639	-0.289565	-0.0890747
A0A3B3IU16;C9JTT8;Q68DU7;H7C1N3;O15155	A0A3B3IU16;C9JTT8;Q68DU7;H7C1N3;O15155	1;1;1;1;1	1;1;1;1;1	1;1;1;1;1	BET1 homolog	BET1;DKFZp781C0425	tr|A0A3B3IU16|A0A3B3IU16_HUMAN BET1 homolog OS=Homo sapiens OX=9606 GN=BET1 PE=1 SV=1;tr|C9JTT8|C9JTT8_HUMAN BET1 homolog OS=Homo sapiens OX=9606 GN=BET1 PE=1 SV=1;tr|Q68DU7|Q68DU7_HUMAN BET1 homolog OS=Homo sapiens OX=9606 GN=BET1 PE=1 SV=1;tr|H7C1N3|H7C1	477																		22.0178	#DIV/0!	#DIV/0!	#DIV/0!	#DIV/0!	#DIV/0!	#DIV/0!	#DIV/0!	#DIV/0!	#DIV/0!	#DIV/0!	#DIV/0!	#DIV/0!	#DIV/0!	#DIV/0!	22.0178	#DIV/0!	#DIV/0!	#DIV/0!
A0A3B3IU42;H0YDP6;H0YEL0;O14893;G5EA29	A0A3B3IU42;H0YDP6;H0YEL0;O14893	3;2;2;2;1	3;2;2;2;1	3;2;2;2;1	Gem-associated protein 2	GEMIN2	tr|A0A3B3IU42|A0A3B3IU42_HUMAN Gem-associated protein 2 OS=Homo sapiens OX=9606 GN=GEMIN2 PE=1 SV=1;tr|H0YDP6|H0YDP6_HUMAN Gem-associated protein 2 (Fragment) OS=Homo sapiens OX=9606 GN=GEMIN2 PE=1 SV=8;tr|H0YEL0|H0YEL0_HUMAN Gem-associated protein 2 (Frag	478		22.1099	22.2223	22.4725			21.8597			21.4568	22.0748		22.3745	20.9537	21.7378	21.7193	22.3285	21.8189	22.1099	22.3474	#DIV/0!	0.237492	#DIV/0!	#DIV/0!	21.8597	21.4568	22.0748	-0.402819	0.215111	-0.61793	21.6641	21.7285	22.0737	0.064431	0.40963	-0.345199
A0A3B3IU45;P33991;A0A3B3IT92;E5RG31;A0A3B3IS57;A0A3B3ITP6;A0A3B3IRR8;A0A494C100;Q9UJA3	A0A3B3IU45;P33991;A0A3B3IT92;E5RG31;A0A3B3IS57;A0A3B3ITP6	33;33;31;29;29;23;6;1;1	33;33;31;29;29;23;6;1;1	33;33;31;29;29;23;6;1;1	DNA replication licensing factor MCM4	MCM4	tr|A0A3B3IU45|A0A3B3IU45_HUMAN DNA helicase OS=Homo sapiens OX=9606 GN=MCM4 PE=1 SV=1;sp|P33991|MCM4_HUMAN DNA replication licensing factor MCM4 OS=Homo sapiens OX=9606 GN=MCM4 PE=1 SV=5;tr|A0A3B3IT92|A0A3B3IT92_HUMAN DNA helicase OS=Homo sapiens OX=9606 G	479	24.781	24.0547	24.5701	24.5936	25.0497	24.6338	25.9318	25.4632	24.6847	25.3183	25.0597	25.0906	25.3613	25.7591	25.4667	25.6613	25.6667	25.548	24.4178	24.5819	24.8417	0.164043	0.42392	-0.259876	25.6975	25.0015	25.0752	-0.695978	-0.622332	-0.0736468	25.5602	25.564	25.6073	0.00379272	0.047112	-0.0433193
A0A3B3IUA2;B1AHD1;P55769;A0A3B3IRU2;A0A3B3ISH1;A0A3B3ISK4	A0A3B3IUA2;B1AHD1;P55769;A0A3B3IRU2	4;3;3;2;1;1	4;3;3;2;1;1	4;3;3;2;1;1	NHP2-like protein 1;NHP2-like protein 1, N-terminally processed	NHP2L1	tr|A0A3B3IUA2|A0A3B3IUA2_HUMAN Ribonucloprotein OS=Homo sapiens OX=9606 GN=SNU13 PE=1 SV=1;tr|B1AHD1|B1AHD1_HUMAN Ribonucloprotein OS=Homo sapiens OX=9606 GN=SNU13 PE=1 SV=1;sp|P55769|NH2L1_HUMAN NHP2-like protein 1 OS=Homo sapiens OX=9606 GN=SNU13 PE=1 SV	480	25.7942	24.5721	23.168	22.7203	23.942	23.9716	24.9007	25.8578	25.0523	25.5381	22.56	24.4298	21.8481	22.155	22.3038	21.9702	21.6553	21.4359	25.1832	22.9441	23.9568	-2.23904	-1.22638	-1.01266	25.3792	25.2952	23.4949	-0.083998	-1.88434	1.80034	22.0016	22.137	21.5456	0.135436	-0.455913	0.591348
Q13144;A0A3B3IUB1;A0A3B3IUF2;A0A3B3ITG6;A0A3B3ISX3;A0A3B3ISM8;A0A3B3IS56;A0A3B3IRP4;A0A3B3IT53;A0A3B3ISS1;C9JRD9;A0A3B3ITQ2;H7C2X0;A0A3B3ISI2;A0A3B3IST9;A0A3B3ITK8;A0A3B3ISV1	Q13144;A0A3B3IUB1;A0A3B3IUF2;A0A3B3ITG6;A0A3B3ISX3;A0A3B3ISM8;A0A3B3IS56;A0A3B3IRP4	5;5;3;3;3;3;3;3;2;2;2;2;1;1;1;1;1	5;5;3;3;3;3;3;3;2;2;2;2;1;1;1;1;1	5;5;3;3;3;3;3;3;2;2;2;2;1;1;1;1;1	Translation initiation factor eIF-2B subunit epsilon	EIF2B5	sp|Q13144|EI2BE_HUMAN Translation initiation factor eIF-2B subunit epsilon OS=Homo sapiens OX=9606 GN=EIF2B5 PE=1 SV=3;tr|A0A3B3IUB1|A0A3B3IUB1_HUMAN eIF-2B GDP-GTP exchange factor subunit epsilon OS=Homo sapiens OX=9606 GN=EIF2B5 PE=1 SV=1;tr|A0A3B3IUF2|A	481	23.2257	22.3621	22.9195	22.9063	22.5491	22.6538	22.5491	22.1702	23.0158	23.235	23.3818	22.89	21.9694	21.601	21.5092	22.3154	21.6617	21.4628	22.7939	22.9129	22.6015	0.118987	-0.192476	0.311463	22.3596	23.1254	23.1359	0.765794	0.776259	-0.0104653	21.7852	21.9123	21.5622	0.127079	-0.222935	0.350014
A0A3B3IUB5;Q8TCT9;A0A075B6F6;A0A0S2Z6F0;A0A3B3IT72;A0A0C4DGU3	A0A3B3IUB5;Q8TCT9;A0A075B6F6;A0A0S2Z6F0;A0A3B3IT72	8;8;7;7;7;1	8;8;7;7;7;1	8;8;7;7;7;1	Minor histocompatibility antigen H13	HM13	tr|A0A3B3IUB5|A0A3B3IUB5_HUMAN Minor histocompatibility antigen H13 OS=Homo sapiens OX=9606 GN=HM13 PE=1 SV=1;sp|Q8TCT9|HM13_HUMAN Minor histocompatibility antigen H13 OS=Homo sapiens OX=9606 GN=HM13 PE=1 SV=1;tr|A0A075B6F6|A0A075B6F6_HUMAN Minor histocomp	482	24.5083	24.5391	24.3181	24.6714	23.9086	23.5991	23.4644	23.3941	23.0097	23.6707	23.407	22.4486	24.6316	24.0708	24.1348	24.0105	24.582	23.8568	24.5237	24.4947	23.7538	-0.0289707	-0.769857	0.740886	23.4293	23.3402	22.9278	-0.0890925	-0.501434	0.412342	24.3512	24.0726	24.2194	-0.278534	-0.131751	-0.146782
A0A3B3IUC1;H0Y9L1	A0A3B3IUC1	3;1	3;1	3;1			tr|A0A3B3IUC1|A0A3B3IUC1_HUMAN E3 ubiquitin-protein ligase NEDD4 OS=Homo sapiens OX=9606 GN=NEDD4 PE=1 SV=1	483													20.4695	21.1526	21.0524	21.2384	20.7225	21.603	#DIV/0!	#DIV/0!	#DIV/0!	#DIV/0!	#DIV/0!	#DIV/0!	#DIV/0!	#DIV/0!	#DIV/0!	#DIV/0!	#DIV/0!	#DIV/0!	20.811	21.1454	21.1628	0.334354	0.351708	-0.0173531
A0A3B3IUC4;P06280;A0A669KAY7;A0A669KB83;A0A3B3IRU3;V9GYN5	A0A3B3IUC4;P06280	8;8;3;3;3;3	8;8;3;3;3;3	8;8;3;3;3;3	Alpha-galactosidase A	GLA	tr|A0A3B3IUC4|A0A3B3IUC4_HUMAN Alpha-galactosidase OS=Homo sapiens OX=9606 GN=GLA PE=1 SV=1;sp|P06280|AGAL_HUMAN Alpha-galactosidase A OS=Homo sapiens OX=9606 GN=GLA PE=1 SV=1	484		21.6985	21.7102				21.3139	21.7425		21.5351	21.612	20.7818	22.524	22.8106	22.5667	22.6293	22.259	22.7563	21.6985	21.7102	#DIV/0!	0.0116527	#DIV/0!	#DIV/0!	21.5282	21.5351	21.1969	0.00684525	-0.33133	0.338175	22.6673	22.598	22.5077	-0.0693008	-0.15967	0.0903691
A0A3B3IUD2;Q9BUK6	A0A3B3IUD2;Q9BUK6	2;2	2;2	2;2	Protein misato homolog 1	MSTO1	tr|A0A3B3IUD2|A0A3B3IUD2_HUMAN Protein misato homolog 1 OS=Homo sapiens OX=9606 GN=MSTO1 PE=1 SV=1;sp|Q9BUK6|MSTO1_HUMAN Protein misato homolog 1 OS=Homo sapiens OX=9606 GN=MSTO1 PE=1 SV=1	485																		20.9757	#DIV/0!	#DIV/0!	#DIV/0!	#DIV/0!	#DIV/0!	#DIV/0!	#DIV/0!	#DIV/0!	#DIV/0!	#DIV/0!	#DIV/0!	#DIV/0!	#DIV/0!	#DIV/0!	20.9757	#DIV/0!	#DIV/0!	#DIV/0!
A0A3B3IUD7;Q14690	A0A3B3IUD7;Q14690	8;8	8;8	8;8	Protein RRP5 homolog	PDCD11	tr|A0A3B3IUD7|A0A3B3IUD7_HUMAN Programmed cell death 11, isoform CRA_a OS=Homo sapiens OX=9606 GN=PDCD11 PE=1 SV=1;sp|Q14690|RRP5_HUMAN Protein RRP5 homolog OS=Homo sapiens OX=9606 GN=PDCD11 PE=1 SV=3	486	23.5516						22.2655	22.9897	22.5876	23.3137		22.3731				21.9762			23.5516	#DIV/0!	#DIV/0!	#DIV/0!	#DIV/0!	#DIV/0!	22.6276	22.9506	22.3731	0.323029	-0.254525	0.577555	#DIV/0!	21.9762	#DIV/0!	#DIV/0!	#DIV/0!	#DIV/0!
A0A494BZT8;Q9Y6A5;Q8IX09;C9JWI7;C9JA91;E7EMT0;H0Y8F2;A0A494C117	A0A494BZT8;Q9Y6A5	9;9;2;2;2;2;1;1	9;9;2;2;2;2;1;1	9;9;2;2;2;2;1;1	Transforming acidic coiled-coil-containing protein 3	TACC3	tr|A0A494BZT8|A0A494BZT8_HUMAN Transforming acidic coiled-coil-containing protein 3 OS=Homo sapiens OX=9606 GN=TACC3 PE=1 SV=1;sp|Q9Y6A5|TACC3_HUMAN Transforming acidic coiled-coil-containing protein 3 OS=Homo sapiens OX=9606 GN=TACC3 PE=1 SV=1	487	22.9842	23.3572	23.4893	23.8204	23.4432	23.6095	23.483	22.866	23.1629	23.0317	23.5029		22.4852	22.3895	23.0969	21.9431	22.3227	22.6474	23.1707	23.6549	23.5263	0.484193	0.355685	0.128508	23.1745	23.0973	23.5029	-0.0771691	0.328405	-0.405574	22.4373	22.52	22.4851	0.0826503	0.0477593	0.034891
A0A494BZV2;Q6WCQ1;J3KSW8;H0Y2S9;H0Y7E2;H7C3G6;J3QRL2;A8MZF8;F6WMF4;K7EL39;J3KSK7;F6WYE2;F6TR96;A0A1W2PPU9;H0Y5J9	A0A494BZV2;Q6WCQ1;J3KSW8;H0Y2S9	22;21;20;16;10;8;4;1;1;1;1;1;1;1;1	22;21;20;16;10;8;4;1;1;1;1;1;1;1;1	21;20;19;16;10;8;4;1;0;1;1;0;0;1;0	Myosin phosphatase Rho-interacting protein	MPRIP	tr|A0A494BZV2|A0A494BZV2_HUMAN Myosin phosphatase Rho-interacting protein OS=Homo sapiens OX=9606 GN=MPRIP PE=1 SV=1;sp|Q6WCQ1|MPRIP_HUMAN Myosin phosphatase Rho-interacting protein OS=Homo sapiens OX=9606 GN=MPRIP PE=1 SV=3;tr|J3KSW8|J3KSW8_HUMAN Myosin p	488	24.1625	23.4904	24.4171	24.7789	25.0582	25.3135	24.1348	24.9155	24.9323	25.1962	26.4946	25.3818		21.1513	21.0609		21.1294	21.7851	23.8265	24.598	25.1858	0.771531	1.35938	-0.587853	24.5251	25.0643	25.9382	0.539113	1.41307	-0.873955	21.1513	21.0609	21.4573	-0.0904276	0.30598	-0.396408
A0A494BZY7;Q5JPI9;G3V238;H3BQF6;M0QZ67	A0A494BZY7;Q5JPI9;G3V238;H3BQF6	4;3;2;2;1	4;3;2;2;1	4;3;2;2;1	Protein-lysine N-methyltransferase METTL10	METTL10	tr|A0A494BZY7|A0A494BZY7_HUMAN EEF1A lysine methyltransferase 2 OS=Homo sapiens OX=9606 GN=EEF1AKMT2 PE=1 SV=1;sp|Q5JPI9|EFMT2_HUMAN EEF1A lysine methyltransferase 2 OS=Homo sapiens OX=9606 GN=EEF1AKMT2 PE=1 SV=2;tr|G3V238|G3V238_HUMAN EEF1A lysine methylt	489					20.8217		20.9624							22.1137	21.8285	21.9011	22.1689	21.676	#DIV/0!	#DIV/0!	20.8217	#DIV/0!	#DIV/0!	#DIV/0!	20.9624	#DIV/0!	#DIV/0!	#DIV/0!	#DIV/0!	#DIV/0!	22.1137	21.8648	21.9225	-0.24886	-0.191189	-0.0576714
A0A494C017;C9JJV6;C9JZL8;A0A499FIY8;C9JC07;Q96S97	A0A494C017;C9JJV6;C9JZL8;A0A499FIY8;C9JC07;Q96S97	2;2;2;2;2;2	2;2;2;2;2;2	2;2;2;2;2;2	Myeloid-associated differentiation marker	MYADM	tr|A0A494C017|A0A494C017_HUMAN Myeloid-associated differentiation marker (Fragment) OS=Homo sapiens OX=9606 GN=MYADM PE=1 SV=1;tr|C9JJV6|C9JJV6_HUMAN Myeloid-associated differentiation marker (Fragment) OS=Homo sapiens OX=9606 GN=MYADM PE=1 SV=8;tr|C9JZL8|	490		21.5307											21.0809	21.3322	20.6851	20.7977	20.7819	20.7112	21.5307	#DIV/0!	#DIV/0!	#DIV/0!	#DIV/0!	#DIV/0!	#DIV/0!	#DIV/0!	#DIV/0!	#DIV/0!	#DIV/0!	#DIV/0!	21.2066	20.7414	20.7465	-0.465148	-0.460007	-0.00514104
H0Y993;A0A494C028;P35659;B4DFG0;H0Y8X0;D6RDA2;A0A494C198;D6R9L5	H0Y993;A0A494C028;P35659;B4DFG0;H0Y8X0;D6RDA2;A0A494C198	10;10;10;8;7;6;6;3	10;10;10;8;7;6;6;3	10;10;10;8;7;6;6;3	Protein DEK	DEK	tr|H0Y993|H0Y993_HUMAN DEK oncogene (DNA binding), isoform CRA_b OS=Homo sapiens OX=9606 GN=DEK PE=1 SV=2;tr|A0A494C028|A0A494C028_HUMAN Protein DEK OS=Homo sapiens OX=9606 GN=DEK PE=1 SV=1;sp|P35659|DEK_HUMAN Protein DEK OS=Homo sapiens OX=9606 GN=DEK PE=	491	25.7426	25.3427	24.0664	24.1731	24.2083	24.8162	26.3076	27.301	26.2819	27.4302	24.4685	25.3636	24.2025	24.2095	24.5121	24.4984	24.1411	24.4035	25.5426	24.1198	24.5122	-1.42287	-1.03042	-0.392452	26.8043	26.856	24.9161	0.0517106	-1.88827	1.93998	24.206	24.5053	24.2723	0.299285	0.0663431	0.232942
A0A494C039;E9PJ21;A0A087WWI4;K7EQK2;J3KTF1;J3QL06;Q9BST8;J3QQH7;J3QLE9;A0A087WW13;A0A087X214;A0A2R8Y358;A0A1W2PS94;Q9BXT5	A0A494C039;E9PJ21;A0A087WWI4;K7EQK2	50;34;34;34;17;16;10;10;10;7;6;1;1;1	50;34;34;34;17;16;10;10;10;7;6;1;1;1	2;0;0;0;0;0;0;0;0;0;0;0;0;0		HYOU1	tr|A0A494C039|A0A494C039_HUMAN Hypoxia up-regulated protein 1 OS=Homo sapiens OX=9606 GN=HYOU1 PE=1 SV=1;tr|E9PJ21|E9PJ21_HUMAN Hypoxia up-regulated protein 1 (Fragment) OS=Homo sapiens OX=9606 GN=HYOU1 PE=1 SV=1;tr|A0A087WWI4|A0A087WWI4_HUMAN Hypoxia up-r	492	26.8795	26.5228	28.4479	28.8035	26.4694	25.7786	27.4958	26.428	28.8866	29.5071	27.0995	26.7354	26.8952	26.7956	27.2166	27.1991	27.067	27.136	26.7011	28.6257	26.124	1.92462	-0.577096	2.50171	26.9619	29.1968	26.9175	2.23491	-0.0444557	2.27937	26.8454	27.2079	27.1015	0.362458	0.256137	0.106321
A0A494C079;A0A494C0R4;A0A494C0A8;A0A494C1M6;A0A494C0X2;A0A494C167;A0A494C148;A0A494C045;Q9UHD2;F5GZI4;F5H206;F5H1A3;A0A494C1I2	A0A494C079;A0A494C0R4;A0A494C0A8;A0A494C1M6;A0A494C0X2;A0A494C167;A0A494C148;A0A494C045;Q9UHD2	3;3;3;3;3;3;3;3;3;1;1;1;1	3;3;3;3;3;3;3;3;3;1;1;1;1	3;3;3;3;3;3;3;3;3;1;1;1;1	Serine/threonine-protein kinase TBK1	TBK1	tr|A0A494C079|A0A494C079_HUMAN Serine/threonine-protein kinase TBK1 OS=Homo sapiens OX=9606 GN=TBK1 PE=1 SV=1;tr|A0A494C0R4|A0A494C0R4_HUMAN Serine/threonine-protein kinase TBK1 (Fragment) OS=Homo sapiens OX=9606 GN=TBK1 PE=1 SV=1;tr|A0A494C0A8|A0A494C0A8_	493														19.0092	19.4978	20.0965	20.1712	19.6172	#DIV/0!	#DIV/0!	#DIV/0!	#DIV/0!	#DIV/0!	#DIV/0!	#DIV/0!	#DIV/0!	#DIV/0!	#DIV/0!	#DIV/0!	#DIV/0!	19.0092	19.7971	19.8942	0.787923	0.884991	-0.097068
A0A494C085;P06132;A0A494C0Q8;A0A1B0GVN9;A0A1B0GVZ4;A0A494C0S8;Q5T446;A0A494BZY8;H0Y5R6;A0A494C007	A0A494C085;P06132;A0A494C0Q8;A0A1B0GVN9;A0A1B0GVZ4;A0A494C0S8;Q5T446;A0A494BZY8	7;7;6;5;5;4;4;4;3;1	7;7;6;5;5;4;4;4;3;1	7;7;6;5;5;4;4;4;3;1	Uroporphyrinogen decarboxylase	UROD	tr|A0A494C085|A0A494C085_HUMAN Uroporphyrinogen decarboxylase OS=Homo sapiens OX=9606 GN=UROD PE=1 SV=1;sp|P06132|DCUP_HUMAN Uroporphyrinogen decarboxylase OS=Homo sapiens OX=9606 GN=UROD PE=1 SV=2;tr|A0A494C0Q8|A0A494C0Q8_HUMAN Uroporphyrinogen decarboxyl	494	21.0725		21.1459		20.9476		22.4943	21.2889	21.6663	21.3529	20.3346		21.9132	22.9485	23.4028	23.1714	22.5064	22.8772	21.0725	21.1459	20.9476	0.0734018	-0.124912	0.198314	21.8916	21.5096	20.3346	-0.382017	-1.557	1.17498	22.4308	23.2871	22.6918	0.856255	0.260985	0.59527
F8W6K2;A0A494C1R0;B8ZZ96;C9J3V9;C9JR98;C9J3G1;A0A494C0C9;A0A494C1M7;P15882	F8W6K2;A0A494C1R0;B8ZZ96;C9J3V9;C9JR98;C9J3G1;A0A494C0C9;A0A494C1M7;P15882	1;1;1;1;1;1;1;1;1	1;1;1;1;1;1;1;1;1	1;1;1;1;1;1;1;1;1	N-chimaerin	CHN1	tr|F8W6K2|F8W6K2_HUMAN N-chimaerin (Fragment) OS=Homo sapiens OX=9606 GN=CHN1 PE=1 SV=2;tr|A0A494C1R0|A0A494C1R0_HUMAN N-chimaerin OS=Homo sapiens OX=9606 GN=CHN1 PE=1 SV=1;tr|B8ZZ96|B8ZZ96_HUMAN N-chimaerin OS=Homo sapiens OX=9606 GN=CHN1 PE=1 SV=1;tr|C9J	495																	17.1943		#DIV/0!	#DIV/0!	#DIV/0!	#DIV/0!	#DIV/0!	#DIV/0!	#DIV/0!	#DIV/0!	#DIV/0!	#DIV/0!	#DIV/0!	#DIV/0!	#DIV/0!	#DIV/0!	17.1943	#DIV/0!	#DIV/0!	#DIV/0!
A0A494C0D4;A0A494C146;P50336;A0A1W2PQM0;F5H825;H0YFE1;F5GZT7;A0A1W2PPA5;H0YFP3	A0A494C0D4;A0A494C146;P50336;A0A1W2PQM0;F5H825;H0YFE1;F5GZT7;A0A1W2PPA5;H0YFP3	2;2;2;1;1;1;1;1;1	2;2;2;1;1;1;1;1;1	2;2;2;1;1;1;1;1;1	Protoporphyrinogen oxidase	PPOX	tr|A0A494C0D4|A0A494C0D4_HUMAN Protoporphyrinogen oxidase (Fragment) OS=Homo sapiens OX=9606 GN=PPOX PE=1 SV=1;tr|A0A494C146|A0A494C146_HUMAN Protoporphyrinogen oxidase (Fragment) OS=Homo sapiens OX=9606 GN=PPOX PE=1 SV=1;sp|P50336|PPOX_HUMAN Protoporphyri	496														19.6933	20.1712	21.2212		20.5765	#DIV/0!	#DIV/0!	#DIV/0!	#DIV/0!	#DIV/0!	#DIV/0!	#DIV/0!	#DIV/0!	#DIV/0!	#DIV/0!	#DIV/0!	#DIV/0!	19.6933	20.6962	20.5765	1.00287	0.883185	0.119686
A0A494C0J1;O14830	A0A494C0J1;O14830	2;2	2;2	2;2	Serine/threonine-protein phosphatase with EF-hands 2	PPEF2	tr|A0A494C0J1|A0A494C0J1_HUMAN Serine/threonine-protein phosphatase with EF-hands 2 (Fragment) OS=Homo sapiens OX=9606 GN=PPEF2 PE=4 SV=1;sp|O14830|PPE2_HUMAN Serine/threonine-protein phosphatase with EF-hands 2 OS=Homo sapiens OX=9606 GN=PPEF2 PE=1 SV=2	497																	23.3354		#DIV/0!	#DIV/0!	#DIV/0!	#DIV/0!	#DIV/0!	#DIV/0!	#DIV/0!	#DIV/0!	#DIV/0!	#DIV/0!	#DIV/0!	#DIV/0!	#DIV/0!	#DIV/0!	23.3354	#DIV/0!	#DIV/0!	#DIV/0!
Q6P2C8;A0A494C0K7;A0A494C0P0	Q6P2C8;A0A494C0K7	3;3;1	3;3;1	3;3;1	Mediator of RNA polymerase II transcription subunit 27	MED27	sp|Q6P2C8|MED27_HUMAN Mediator of RNA polymerase II transcription subunit 27 OS=Homo sapiens OX=9606 GN=MED27 PE=1 SV=1;tr|A0A494C0K7|A0A494C0K7_HUMAN Cofactor required for Sp1 transcriptional activation subunit 8 OS=Homo sapiens OX=9606 GN=MED27 PE=1 SV=1	498				20.1783	20.1311		19.9906			20.068	20.2937		19.9257	19.8222	20.0536		19.8246	19.8857	#DIV/0!	20.1783	20.1311	#DIV/0!	#DIV/0!	0.0472125	19.9906	20.068	20.2937	0.0773756	0.303027	-0.225651	19.874	20.0536	19.8551	0.179653	-0.0188593	0.198512
A0A494C0N4;Q7Z4L5	A0A494C0N4;Q7Z4L5	7;7	7;7	7;7	Tetratricopeptide repeat protein 21B	TTC21B	tr|A0A494C0N4|A0A494C0N4_HUMAN Tetratricopeptide repeat protein 21B OS=Homo sapiens OX=9606 GN=TTC21B PE=1 SV=1;sp|Q7Z4L5|TT21B_HUMAN Tetratricopeptide repeat protein 21B OS=Homo sapiens OX=9606 GN=TTC21B PE=1 SV=2	499													21.1167	21.286	21.5137	21.5739	21.3633	21.1498	#DIV/0!	#DIV/0!	#DIV/0!	#DIV/0!	#DIV/0!	#DIV/0!	#DIV/0!	#DIV/0!	#DIV/0!	#DIV/0!	#DIV/0!	#DIV/0!	21.2013	21.5438	21.2565	0.342478	0.055226	0.287252
I3L2B0;A0A494C0R8;K7EIG1;I3L4B5	I3L2B0;A0A494C0R8;K7EIG1	8;8;7;1	8;8;7;1	1;1;0;0		CLUH	tr|I3L2B0|I3L2B0_HUMAN Clustered mitochondria protein homolog OS=Homo sapiens OX=9606 GN=CLUH PE=1 SV=3;tr|A0A494C0R8|A0A494C0R8_HUMAN Clustered mitochondria protein homolog OS=Homo sapiens OX=9606 GN=CLUH PE=1 SV=1;tr|K7EIG1|K7EIG1_HUMAN Clustered mitocho	500	22.4548	21.7589	21.7688	22.1161	22.1655	22.2448	23.5384	21.8128	22.5029	22.7134	22.2966		21.5844	21.7606	21.6627	21.6763	21.52	21.9305	22.1068	21.9425	22.2052	-0.164367	0.0983537	-0.262721	22.6756	22.6082	22.2966	-0.067423	-0.378987	0.311564	21.6725	21.6695	21.7253	-0.00298375	0.0527734	-0.0557571
A0A494C0W0;O95453;A0A494BZU6;A0A494BZW7;A0A494C0P9;A0A494C1K5;A0A494C0Q2;A0A494C1N1;A0A494C0K5;A0A494C156;A0A494C1G3;A0A494C0Q6;H3BRK1;A0A494C002;F5H1Z4	A0A494C0W0;O95453;A0A494BZU6;A0A494BZW7;A0A494C0P9;A0A494C1K5;A0A494C0Q2;A0A494C1N1;A0A494C0K5;A0A494C156;A0A494C1G3;A0A494C0Q6;H3BRK1;A0A494C002	10;10;9;9;9;9;9;9;9;8;8;8;6;6;2	10;10;9;9;9;9;9;9;9;8;8;8;6;6;2	10;10;9;9;9;9;9;9;9;8;8;8;6;6;2	Poly(A)-specific ribonuclease PARN	PARN	tr|A0A494C0W0|A0A494C0W0_HUMAN Poly(A)-specific ribonuclease PARN OS=Homo sapiens OX=9606 GN=PARN PE=1 SV=1;sp|O95453|PARN_HUMAN Poly(A)-specific ribonuclease PARN OS=Homo sapiens OX=9606 GN=PARN PE=1 SV=1;tr|A0A494BZU6|A0A494BZU6_HUMAN Poly(A)-specific ri	501	23.1007			22.5363			22.1244	23.3789	22.7796	22.2432	21.5478	22.1113	22.0598	21.6165	22.0728	21.9988	22.0827	22.104	23.1007	22.5363	#DIV/0!	-0.564396	#DIV/0!	#DIV/0!	22.7516	22.5114	21.8296	-0.240276	-0.922079	0.681802	21.8382	22.0358	22.0934	0.197663	0.255199	-0.0575363
A0A494C0W5;Q86WV6;A0A494C0T1;J3QTB1	A0A494C0W5;Q86WV6;A0A494C0T1;J3QTB1	6;6;3;3	6;6;3;3	6;6;3;3	Stimulator of interferon genes protein	TMEM173	tr|A0A494C0W5|A0A494C0W5_HUMAN Stimulator of interferon genes protein OS=Homo sapiens OX=9606 GN=STING1 PE=1 SV=1;sp|Q86WV6|STING_HUMAN Stimulator of interferon genes protein OS=Homo sapiens OX=9606 GN=STING1 PE=1 SV=1;tr|A0A494C0T1|A0A494C0T1_HUMAN Stimul	502	23.3425	23.5179	22.1985	22.8816	21.8402	22.8209	23.0529	23.2248	23.4933	22.5813	23.6159	23.4798	20.4204	21.1198				21.1167	23.4302	22.5401	22.3306	-0.890078	-1.09959	0.209508	23.1389	23.0373	23.5478	-0.101549	0.408997	-0.510545	20.7701	#DIV/0!	21.1167	#DIV/0!	0.346588	#DIV/0!
A0A494C0Z5;Q9H082;Q14088	A0A494C0Z5;Q9H082;Q14088	2;2;1	2;2;1	2;2;1	Ras-related protein Rab-33B;Ras-related protein Rab-33A	RAB33B;RAB33A	tr|A0A494C0Z5|A0A494C0Z5_HUMAN Ras-related protein Rab-33B OS=Homo sapiens OX=9606 GN=RAB33B PE=1 SV=1;sp|Q9H082|RB33B_HUMAN Ras-related protein Rab-33B OS=Homo sapiens OX=9606 GN=RAB33B PE=1 SV=1;sp|Q14088|RB33A_HUMAN Ras-related protein Rab-33A OS=Homo s	503													21.3688	21.3836	21.4145	21.0591	21.0038	21.4058	#DIV/0!	#DIV/0!	#DIV/0!	#DIV/0!	#DIV/0!	#DIV/0!	#DIV/0!	#DIV/0!	#DIV/0!	#DIV/0!	#DIV/0!	#DIV/0!	21.3762	21.2368	21.2048	-0.139389	-0.171399	0.0320107
P14854;A0A494C160;K7EQD3	P14854;A0A494C160	3;3;1	3;3;1	3;3;1	Cytochrome c oxidase subunit 6B1	COX6B1	sp|P14854|CX6B1_HUMAN Cytochrome c oxidase subunit 6B1 OS=Homo sapiens OX=9606 GN=COX6B1 PE=1 SV=2;tr|A0A494C160|A0A494C160_HUMAN Cytochrome c oxidase subunit 6B1 (Fragment) OS=Homo sapiens OX=9606 GN=COX6B1 PE=1 SV=1	504												21.9777		22.1441				21.4861	#DIV/0!	#DIV/0!	#DIV/0!	#DIV/0!	#DIV/0!	#DIV/0!	#DIV/0!	#DIV/0!	21.9777	#DIV/0!	#DIV/0!	#DIV/0!	22.1441	#DIV/0!	21.4861	#DIV/0!	-0.657998	#DIV/0!
A0A494C164;P52630;A0A494C0B5;B4DHE0;A0A494C1L3;B4DLC8	A0A494C164;P52630;A0A494C0B5;B4DHE0;A0A494C1L3;B4DLC8	2;2;1;1;1;1	2;2;1;1;1;1	2;2;1;1;1;1	Signal transducer and activator of transcription 2	STAT2	tr|A0A494C164|A0A494C164_HUMAN Signal transducer and activator of transcription OS=Homo sapiens OX=9606 GN=STAT2 PE=1 SV=1;sp|P52630|STAT2_HUMAN Signal transducer and activator of transcription 2 OS=Homo sapiens OX=9606 GN=STAT2 PE=1 SV=1;tr|A0A494C0B5|A0A	505		20.9126		21.2372	21.6303	21.3968	20.6619			20.8785	21.8695	21.3033							20.9126	21.2372	21.5135	0.32463	0.6009	-0.27627	20.6619	20.8785	21.5864	0.216642	0.924523	-0.707881	#DIV/0!	#DIV/0!	#DIV/0!	#DIV/0!	#DIV/0!	#DIV/0!
A0A494C1E9;P19838;D6RH30;A0A494C157;D6RC45;D6RF93	A0A494C1E9;P19838;D6RH30;A0A494C157	3;3;2;2;1;1	3;3;2;2;1;1	3;3;2;2;1;1	Nuclear factor NF-kappa-B p105 subunit;Nuclear factor NF-kappa-B p50 subunit	NFKB1	tr|A0A494C1E9|A0A494C1E9_HUMAN Nuclear factor NF-kappa-B p105 subunit OS=Homo sapiens OX=9606 GN=NFKB1 PE=1 SV=1;sp|P19838|NFKB1_HUMAN Nuclear factor NF-kappa-B p105 subunit OS=Homo sapiens OX=9606 GN=NFKB1 PE=1 SV=2;tr|D6RH30|D6RH30_HUMAN Nuclear factor N	506																20.8998	20.4599		#DIV/0!	#DIV/0!	#DIV/0!	#DIV/0!	#DIV/0!	#DIV/0!	#DIV/0!	#DIV/0!	#DIV/0!	#DIV/0!	#DIV/0!	#DIV/0!	#DIV/0!	20.8998	20.4599	#DIV/0!	#DIV/0!	0.43983
A0A494C1F2;P35658;A0A0A0MSW3;A0A494BZU9;H0Y837;H0YF36;B7ZAV2;A0A494C104;E9PKD2;H0YDS4;A0A494C0J0;A0A494C0Y1	A0A494C1F2;P35658;A0A0A0MSW3	34;34;27;15;7;5;5;3;3;1;1;1	34;34;27;15;7;5;5;3;3;1;1;1	34;34;27;15;7;5;5;3;3;1;1;1	Nuclear pore complex protein Nup214	NUP214	tr|A0A494C1F2|A0A494C1F2_HUMAN Nuclear pore complex protein Nup214 OS=Homo sapiens OX=9606 GN=NUP214 PE=1 SV=1;sp|P35658|NU214_HUMAN Nuclear pore complex protein Nup214 OS=Homo sapiens OX=9606 GN=NUP214 PE=1 SV=2;tr|A0A0A0MSW3|A0A0A0MSW3_HUMAN Nuclear pore	507	26.2131	25.9279	25.7356	25.9826	26.3247	26.2756	25.0938	26.2572	26.3648	25.7478	26.5184	26.3761	23.9786	23.6292	23.5089	23.5165	23.3964	23.6876	26.0705	25.8591	26.3002	-0.211356	0.229688	-0.441044	25.6755	26.0563	26.4473	0.380791	0.771762	-0.390972	23.8039	23.5127	23.542	-0.291173	-0.261908	-0.0292653
A0A494C1L5;P50851;E9PEM5;A0A494BZW2;A0A494C0R9;H0YAC6;A0A3B3IS13;A0A3B3IU76;A0A3B3ISK3;H0Y9N9;H0YA17	A0A494C1L5;P50851;E9PEM5;A0A494BZW2;A0A494C0R9;H0YAC6	74;73;71;58;43;40;13;8;6;5;1	74;73;71;58;43;40;13;8;6;5;1	68;67;65;53;41;35;11;6;6;5;1	Lipopolysaccharide-responsive and beige-like anchor protein	LRBA	tr|A0A494C1L5|A0A494C1L5_HUMAN Lipopolysaccharide-responsive and beige-like anchor protein OS=Homo sapiens OX=9606 GN=LRBA PE=1 SV=1;sp|P50851|LRBA_HUMAN Lipopolysaccharide-responsive and beige-like anchor protein OS=Homo sapiens OX=9606 GN=LRBA PE=1 SV=4;	508	20.8793	19.5712	23.2209	23.4833	24.8575	23.6908				21.2808	23.8108	21.7927	27.0348	26.9498	27.2548	27.593	27.2032	27.2327	20.2252	23.3521	24.2742	3.12687	4.04894	-0.922067	#DIV/0!	21.2808	22.8017	#DIV/0!	#DIV/0!	-1.5209	26.9923	27.4239	27.218	0.431587	0.225671	0.205916
A0A494C1N0;P26885	A0A494C1N0;P26885	5;5	5;5	5;5	Peptidyl-prolyl cis-trans isomerase FKBP2	FKBP2	tr|A0A494C1N0|A0A494C1N0_HUMAN Peptidylprolyl isomerase OS=Homo sapiens OX=9606 GN=FKBP2 PE=1 SV=1;sp|P26885|FKBP2_HUMAN Peptidyl-prolyl cis-trans isomerase FKBP2 OS=Homo sapiens OX=9606 GN=FKBP2 PE=1 SV=2	509	22.4055	22.6199	23.489	23.678	22.0612		22.5376		24.553	23.8464	22.1633		23.0676	23.9345	23.9754	23.9528	23.7753	23.2595	22.5127	23.5835	22.0612	1.07082	-0.451446	1.52227	22.5376	24.1997	22.1633	1.66217	-0.374252	2.03642	23.501	23.9641	23.5174	0.46307	0.0163573	0.446713
H0YDX4;X6RIL1;H7BYZ9;A0A494C1P3;Q5VT66	H0YDX4;X6RIL1;H7BYZ9;A0A494C1P3;Q5VT66	1;1;1;1;1	1;1;1;1;1	1;1;1;1;1	Mitochondrial amidoxime-reducing component 1	2022-03-01	tr|H0YDX4|H0YDX4_HUMAN Mitochondrial amidoxime-reducing component 1 (Fragment) OS=Homo sapiens OX=9606 GN=MTARC1 PE=4 SV=1;tr|X6RIL1|X6RIL1_HUMAN Mitochondrial amidoxime-reducing component 1 (Fragment) OS=Homo sapiens OX=9606 GN=MTARC1 PE=4 SV=1;tr|H7BYZ9|	510																		16.3668	#DIV/0!	#DIV/0!	#DIV/0!	#DIV/0!	#DIV/0!	#DIV/0!	#DIV/0!	#DIV/0!	#DIV/0!	#DIV/0!	#DIV/0!	#DIV/0!	#DIV/0!	#DIV/0!	16.3668	#DIV/0!	#DIV/0!	#DIV/0!
Q6ZRV2;A0A494C1T9;J3KPS2	Q6ZRV2;A0A494C1T9;J3KPS2	27;27;26	27;27;26	27;27;26	Protein FAM83H	FAM83H	sp|Q6ZRV2|FA83H_HUMAN Protein FAM83H OS=Homo sapiens OX=9606 GN=FAM83H PE=1 SV=3;tr|A0A494C1T9|A0A494C1T9_HUMAN Protein FAM83H OS=Homo sapiens OX=9606 GN=FAM83H PE=1 SV=1;tr|J3KPS2|J3KPS2_HUMAN Protein FAM83H (Fragment) OS=Homo sapiens OX=9606 GN=FAM83H PE	511													24.8306	24.5057	24.6942	25.1032	24.8518	25.0194	#DIV/0!	#DIV/0!	#DIV/0!	#DIV/0!	#DIV/0!	#DIV/0!	#DIV/0!	#DIV/0!	#DIV/0!	#DIV/0!	#DIV/0!	#DIV/0!	24.6682	24.8987	24.9356	0.230515	0.267428	-0.0369131
A0A494C1V1;Q6ZNJ1;H0Y764;H7C3Y7;H7C408;H7C354	A0A494C1V1;Q6ZNJ1;H0Y764	13;13;10;6;2;1	13;13;10;6;2;1	13;13;10;6;2;1	Neurobeachin-like protein 2	NBEAL2	tr|A0A494C1V1|A0A494C1V1_HUMAN Neurobeachin-like protein 2 OS=Homo sapiens OX=9606 GN=NBEAL2 PE=1 SV=1;sp|Q6ZNJ1|NBEL2_HUMAN Neurobeachin-like protein 2 OS=Homo sapiens OX=9606 GN=NBEAL2 PE=1 SV=2;tr|H0Y764|H0Y764_HUMAN Neurobeachin-like protein 2 (Fragmen	512	22.8152	22.7778	22.3516	22.7058	23.0389	22.5054	21.9425			22.0608	22.8055	22.1149	22.3449	21.9322	22.2148	22.117	22.1484	21.9356	22.7965	22.5287	22.7722	-0.26777	-0.0243249	-0.243445	21.9425	22.0608	22.4602	0.118225	0.517706	-0.399481	22.1385	22.1659	22.042	0.0273746	-0.09656	0.123935
A0A499FI31;Q15020;A0A494C0L2;F8W667;F8VVK9;F8VZM2;H0YHU8	A0A499FI31;Q15020	29;29;6;6;4;4;3	29;29;6;6;4;4;3	29;29;6;6;4;4;3	Squamous cell carcinoma antigen recognized by T-cells 3	SART3	tr|A0A499FI31|A0A499FI31_HUMAN Squamous cell carcinoma antigen recognized by T-cells 3 OS=Homo sapiens OX=9606 GN=SART3 PE=1 SV=1;sp|Q15020|SART3_HUMAN Squamous cell carcinoma antigen recognized by T-cells 3 OS=Homo sapiens OX=9606 GN=SART3 PE=1 SV=1	513	23.3407	22.7739	24.3369	24.669	25.1133	24.9699	24.5882	23.3797	24.8194	24.6451	25.1538	24.9106	25.3209	25.5278	25.7076	25.5224	25.4098	25.5691	23.0573	24.503	25.0416	1.44568	1.98436	-0.538672	23.984	24.7323	25.0322	0.748311	1.04825	-0.299943	25.4243	25.615	25.4894	0.190675	0.0651015	0.125574
A0A499FIZ0;Q9H7D7;C9JCS7;H0Y9R3;H0Y917	A0A499FIZ0;Q9H7D7	5;5;2;2;1	5;5;2;2;1	5;5;2;2;1	WD repeat-containing protein 26	WDR26	tr|A0A499FIZ0|A0A499FIZ0_HUMAN WD repeat-containing protein 26 OS=Homo sapiens OX=9606 GN=WDR26 PE=1 SV=1;sp|Q9H7D7|WDR26_HUMAN WD repeat-containing protein 26 OS=Homo sapiens OX=9606 GN=WDR26 PE=1 SV=3	514							22.0603						21.6138	21.6683	21.4251	21.7104	21.1653	22.0285	#DIV/0!	#DIV/0!	#DIV/0!	#DIV/0!	#DIV/0!	#DIV/0!	22.0603	#DIV/0!	#DIV/0!	#DIV/0!	#DIV/0!	#DIV/0!	21.641	21.5678	21.5969	-0.0732875	-0.0441073	-0.0291803
A0A590UK99;A0A590UIX5;A0A590UJF8;A0A590UJZ9;A0A590UJ76;Q9UGM3	A0A590UK99;A0A590UIX5;A0A590UJF8;A0A590UJZ9;A0A590UJ76;Q9UGM3	1;1;1;1;1;1	1;1;1;1;1;1	1;1;1;1;1;1	Deleted in malignant brain tumors 1 protein	DMBT1	tr|A0A590UK99|A0A590UK99_HUMAN Deleted in malignant brain tumors 1 protein (Fragment) OS=Homo sapiens OX=9606 GN=DMBT1 PE=1 SV=1;tr|A0A590UIX5|A0A590UIX5_HUMAN Deleted in malignant brain tumors 1 protein (Fragment) OS=Homo sapiens OX=9606 GN=DMBT1 PE=1 SV=	515									19.8853										#DIV/0!	#DIV/0!	#DIV/0!	#DIV/0!	#DIV/0!	#DIV/0!	#DIV/0!	19.8853	#DIV/0!	#DIV/0!	#DIV/0!	#DIV/0!	#DIV/0!	#DIV/0!	#DIV/0!	#DIV/0!	#DIV/0!	#DIV/0!
A0A590UJ01;Q13535	A0A590UJ01;Q13535	3;3	3;3	3;3	Serine/threonine-protein kinase ATR	ATR	tr|A0A590UJ01|A0A590UJ01_HUMAN Serine/threonine-protein kinase ATR (Fragment) OS=Homo sapiens OX=9606 GN=ATR PE=1 SV=1;sp|Q13535|ATR_HUMAN Serine/threonine-protein kinase ATR OS=Homo sapiens OX=9606 GN=ATR PE=1 SV=3	516			18.9758		19.494	19.021						18.7849	18.1391						#DIV/0!	18.9758	19.2575	#DIV/0!	#DIV/0!	-0.281638	#DIV/0!	#DIV/0!	18.7849	#DIV/0!	#DIV/0!	#DIV/0!	18.1391	#DIV/0!	#DIV/0!	#DIV/0!	#DIV/0!	#DIV/0!
U3KPX3;A0A590UJ43;P48729;A0A5F9W493;D6REM4;E7ETM0;A0A590UK94;H0Y9X2;U3KQK7;A0A590UJQ7;E5RG27;D6RGE5;U3KQ83	U3KPX3;A0A590UJ43;P48729;A0A5F9W493;D6REM4;E7ETM0	13;13;13;12;9;8;6;5;5;4;4;4;1	13;13;13;12;9;8;6;5;5;4;4;4;1	7;7;7;7;4;4;4;3;3;3;3;3;0	Casein kinase I isoform alpha	CSNK1A1	tr|U3KPX3|U3KPX3_HUMAN Casein kinase I isoform alpha OS=Homo sapiens OX=9606 GN=CSNK1A1 PE=1 SV=2;tr|A0A590UJ43|A0A590UJ43_HUMAN Casein kinase I isoform alpha OS=Homo sapiens OX=9606 GN=CSNK1A1 PE=1 SV=1;sp|P48729|KC1A_HUMAN Casein kinase I isoform alpha O	517	22.7259		23.0303	21.8978	23.5901	22.897	23.4866	23.5173	23.2677	23.5945	22.6164	23.1472	23.7635	23.656	23.5225	24.375	23.9909	24.2077	22.7259	22.464	23.2435	-0.261917	0.517601	-0.779518	23.502	23.4311	22.8818	-0.070867	-0.620111	0.549244	23.7098	23.9488	24.0993	0.239012	0.389535	-0.150522
Q13367;A0A590UKC4;A0A5F9UJV3;A0A590UJ60;A0A2R8Y2A8;A0A590UK04;A0A590UJU0;A0A590UJE5;A0A590UJU7;A0A590UJW5;A0A590UKD3;F5GWU4;A0A590UK69;A0A590UJ44;F5GYB0;A0A590UK30;A0A590UK64;A0A590UJS5;A0A590UJ88	Q13367;A0A590UKC4;A0A5F9UJV3;A0A590UJ60;A0A2R8Y2A8;A0A590UK04;A0A590UJU0;A0A590UJE5;A0A590UJU7;A0A590UJW5;A0A590UKD3	24;24;24;24;23;20;17;14;13;13;12;7;4;4;4;3;2;1;1	16;16;16;16;15;15;12;10;9;8;9;3;1;1;1;2;1;1;1	16;16;16;16;15;15;12;10;9;8;9;3;1;1;1;2;1;1;1	AP-3 complex subunit beta-2	AP3B2	sp|Q13367|AP3B2_HUMAN AP-3 complex subunit beta-2 OS=Homo sapiens OX=9606 GN=AP3B2 PE=1 SV=2;tr|A0A590UKC4|A0A590UKC4_HUMAN AP-3 complex subunit beta OS=Homo sapiens OX=9606 GN=AP3B2 PE=1 SV=1;tr|A0A5F9UJV3|A0A5F9UJV3_HUMAN AP-3 complex subunit beta OS=Hom	518													22.5359	22.7127	23.207	23.5956	23.5222	23.6364	#DIV/0!	#DIV/0!	#DIV/0!	#DIV/0!	#DIV/0!	#DIV/0!	#DIV/0!	#DIV/0!	#DIV/0!	#DIV/0!	#DIV/0!	#DIV/0!	22.6243	23.4013	23.5793	0.776992	0.954996	-0.178004
A0A590UJ73;A0A590UJW4;E7EQB3;Q9BSV6;B0V3J0;A9C4B9;A0A0G2JNL0;A0A0G2JNK5;A0A590UK37	A0A590UJ73;A0A590UJW4;E7EQB3;Q9BSV6;B0V3J0;A9C4B9;A0A0G2JNL0;A0A0G2JNK5;A0A590UK37	7;7;7;7;6;6;6;6;4	7;7;7;7;6;6;6;6;4	7;7;7;7;6;6;6;6;4	tRNA-splicing endonuclease subunit Sen34	TSEN34	tr|A0A590UJ73|A0A590UJ73_HUMAN tRNA-intron lyase (Fragment) OS=Homo sapiens OX=9606 GN=TSEN34 PE=1 SV=1;tr|A0A590UJW4|A0A590UJW4_HUMAN tRNA-splicing endonuclease subunit Sen34 OS=Homo sapiens OX=9606 GN=TSEN34 PE=1 SV=1;tr|E7EQB3|E7EQB3_HUMAN tRNA-splicing	519							20.5963						21.4343	21.8581	21.8558	21.6144	21.8172	21.9672	#DIV/0!	#DIV/0!	#DIV/0!	#DIV/0!	#DIV/0!	#DIV/0!	20.5963	#DIV/0!	#DIV/0!	#DIV/0!	#DIV/0!	#DIV/0!	21.6462	21.7351	21.8922	0.088916	0.246031	-0.157115
C9JE12;C9JCW7;A0A590UJA9;Q9BVT8	C9JE12;C9JCW7;A0A590UJA9;Q9BVT8	1;1;1;1	1;1;1;1	1;1;1;1	Transmembrane and ubiquitin-like domain-containing protein 1	TMUB1	tr|C9JE12|C9JE12_HUMAN Transmembrane and ubiquitin-like domain-containing protein 1 (Fragment) OS=Homo sapiens OX=9606 GN=TMUB1 PE=1 SV=1;tr|C9JCW7|C9JCW7_HUMAN Transmembrane and ubiquitin-like domain-containing protein 1 (Fragment) OS=Homo sapiens OX=9606	520							19.6574												#DIV/0!	#DIV/0!	#DIV/0!	#DIV/0!	#DIV/0!	#DIV/0!	19.6574	#DIV/0!	#DIV/0!	#DIV/0!	#DIV/0!	#DIV/0!	#DIV/0!	#DIV/0!	#DIV/0!	#DIV/0!	#DIV/0!	#DIV/0!
A0A590UJJ4;A0A5F9UN28;A0A590UJB6;Q13303	A0A590UJJ4;A0A5F9UN28;A0A590UJB6;Q13303	1;1;1;1	1;1;1;1	1;1;1;1	Voltage-gated potassium channel subunit beta-2	KCNAB2	tr|A0A590UJJ4|A0A590UJJ4_HUMAN K(+) channel subunit beta-2 OS=Homo sapiens OX=9606 GN=KCNAB2 PE=1 SV=1;tr|A0A5F9UN28|A0A5F9UN28_HUMAN K(+) channel subunit beta-2 OS=Homo sapiens OX=9606 GN=KCNAB2 PE=1 SV=1;tr|A0A590UJB6|A0A590UJB6_HUMAN K(+) channel subuni	521																		18.4873	#DIV/0!	#DIV/0!	#DIV/0!	#DIV/0!	#DIV/0!	#DIV/0!	#DIV/0!	#DIV/0!	#DIV/0!	#DIV/0!	#DIV/0!	#DIV/0!	#DIV/0!	#DIV/0!	18.4873	#DIV/0!	#DIV/0!	#DIV/0!
A0A590UJT8;A0A590UK32;A0A590UJW2;A0A590UJD8;Q5VVJ2	A0A590UJT8;A0A590UK32;A0A590UJW2;A0A590UJD8;Q5VVJ2	1;1;1;1;1	1;1;1;1;1	1;1;1;1;1	Histone H2A deubiquitinase MYSM1	MYSM1	tr|A0A590UJT8|A0A590UJT8_HUMAN Histone H2A deubiquitinase MYSM1 OS=Homo sapiens OX=9606 GN=MYSM1 PE=1 SV=1;tr|A0A590UK32|A0A590UK32_HUMAN Histone H2A deubiquitinase MYSM1 (Fragment) OS=Homo sapiens OX=9606 GN=MYSM1 PE=1 SV=1;tr|A0A590UJW2|A0A590UJW2_HUMAN	522																		20.8479	#DIV/0!	#DIV/0!	#DIV/0!	#DIV/0!	#DIV/0!	#DIV/0!	#DIV/0!	#DIV/0!	#DIV/0!	#DIV/0!	#DIV/0!	#DIV/0!	#DIV/0!	#DIV/0!	20.8479	#DIV/0!	#DIV/0!	#DIV/0!
A0A590UJG2;H0Y390;E9PNZ4;A0A669KBB0;E9PLY0;A0A669KB06;A0A0A6YYJ5;H0Y6T5;H0Y7I1;A0A669KB84;E9PS75;H0YC65;H0YBX0;E7ERX3	A0A590UJG2;H0Y390	197;166;71;33;24;16;9;7;5;2;2;2;1;1	2;2;0;0;0;0;0;1;1;0;0;1;0;0	0;0;0;0;0;0;0;0;0;0;0;0;0;0		MACF1	tr|A0A590UJG2|A0A590UJG2_HUMAN Microtubule-actin cross-linking factor 1, isoforms 1/2/3/5 OS=Homo sapiens OX=9606 GN=MACF1 PE=1 SV=1;tr|H0Y390|H0Y390_HUMAN Microtubule-actin cross-linking factor 1, isoforms 1/2/3/5 (Fragment) OS=Homo sapiens OX=9606 GN=MAC	523					21.602														#DIV/0!	#DIV/0!	21.602	#DIV/0!	#DIV/0!	#DIV/0!	#DIV/0!	#DIV/0!	#DIV/0!	#DIV/0!	#DIV/0!	#DIV/0!	#DIV/0!	#DIV/0!	#DIV/0!	#DIV/0!	#DIV/0!	#DIV/0!
A0A590UJK3;Q14BN4;A0A590UJU9;A0A5F9VB99;A0A590UJT5;H7BZK0;A0A590UJ16;A0A590UJS6;H7C3M8;A0A590UJP6;H7C5G9;A0A590UJG7;H7BZW9	A0A590UJK3;Q14BN4;A0A590UJU9;A0A5F9VB99;A0A590UJT5;H7BZK0;A0A590UJ16;A0A590UJS6;H7C3M8	5;5;4;4;3;3;3;3;3;1;1;1;1	5;5;4;4;3;3;3;3;3;1;1;1;1	5;5;4;4;3;3;3;3;3;1;1;1;1	Sarcolemmal membrane-associated protein	SLMAP	tr|A0A590UJK3|A0A590UJK3_HUMAN Sarcolemmal membrane-associated protein OS=Homo sapiens OX=9606 GN=SLMAP PE=1 SV=1;sp|Q14BN4|SLMAP_HUMAN Sarcolemmal membrane-associated protein OS=Homo sapiens OX=9606 GN=SLMAP PE=1 SV=1;tr|A0A590UJU9|A0A590UJU9_HUMAN Sarcol	524					21.5827								21.3636	22.2718	21.3192	21.0573		21.8618	#DIV/0!	#DIV/0!	21.5827	#DIV/0!	#DIV/0!	#DIV/0!	#DIV/0!	#DIV/0!	#DIV/0!	#DIV/0!	#DIV/0!	#DIV/0!	21.8177	21.1882	21.8618	-0.629485	0.0441097	-0.673595
A0A590UJK4;A0A590UK01;A0A590UJP7;A0A590UK80;Q13247	A0A590UJK4;A0A590UK01;A0A590UJP7;A0A590UK80;Q13247	6;6;6;6;6	6;6;6;6;6	5;5;5;5;5	Serine/arginine-rich splicing factor 6	SRSF6	tr|A0A590UJK4|A0A590UJK4_HUMAN Serine/arginine-rich-splicing factor 6 OS=Homo sapiens OX=9606 GN=SRSF6 PE=1 SV=1;tr|A0A590UK01|A0A590UK01_HUMAN Serine/arginine-rich-splicing factor 6 OS=Homo sapiens OX=9606 GN=SRSF6 PE=1 SV=1;tr|A0A590UJP7|A0A590UJP7_HUMAN	525	24.3135	23.7246	22.1686	23.0502	22.8934	22.7338	25.0288	24.3136	23.5153	24.2736	23.6005	23.0781	23.898	24.0045	23.7985	23.5497	23.9166	23.9562	24.0191	22.6094	22.8136	-1.40968	-1.20547	-0.204215	24.6712	23.8944	23.3393	-0.776744	-1.33188	0.555137	23.9513	23.6741	23.9364	-0.277182	-0.0148816	-0.262301
A0A590UK44;A0A590UJQ1;Q96J02;A0A590UJW8;A0A590UK95;A0A1W2PR79;H0YBA4	A0A590UK44;A0A590UJQ1;Q96J02;A0A590UJW8;A0A590UK95	8;8;8;7;6;1;1	8;8;8;7;6;1;1	7;7;7;6;6;1;0	E3 ubiquitin-protein ligase Itchy homolog	ITCH	tr|A0A590UK44|A0A590UK44_HUMAN E3 ubiquitin-protein ligase OS=Homo sapiens OX=9606 GN=ITCH PE=1 SV=1;tr|A0A590UJQ1|A0A590UJQ1_HUMAN E3 ubiquitin-protein ligase OS=Homo sapiens OX=9606 GN=ITCH PE=1 SV=1;sp|Q96J02|ITCH_HUMAN E3 ubiquitin-protein ligase Itchy	526					22.2762		22.8136			22.0569	22.0941		22.8639	22.8227	22.6121	22.3142	22.2205	22.5152	#DIV/0!	#DIV/0!	22.2762	#DIV/0!	#DIV/0!	#DIV/0!	22.8136	22.0569	22.0941	-0.756749	-0.719536	-0.0372127	22.8433	22.4631	22.3678	-0.380207	-0.475485	0.0952787
A0A590UJW0;P20585;A0A590UKC9;A0A590UJN8	A0A590UJW0;P20585;A0A590UKC9;A0A590UJN8	7;7;6;6	7;7;6;6	7;7;6;6	DNA mismatch repair protein Msh3	MSH3	tr|A0A590UJW0|A0A590UJW0_HUMAN DNA mismatch repair protein Msh3 OS=Homo sapiens OX=9606 GN=MSH3 PE=1 SV=1;sp|P20585|MSH3_HUMAN DNA mismatch repair protein Msh3 OS=Homo sapiens OX=9606 GN=MSH3 PE=1 SV=4;tr|A0A590UKC9|A0A590UKC9_HUMAN DNA mismatch repair pro	527							20.4378			20.7326			20.6736	21.3127	21.3294	21.448	21.0647	21.3346	#DIV/0!	#DIV/0!	#DIV/0!	#DIV/0!	#DIV/0!	#DIV/0!	20.4378	20.7326	#DIV/0!	0.29488	#DIV/0!	#DIV/0!	20.9931	21.3887	21.1997	0.395602	0.206548	0.189054
A0A590UK50;O43683	A0A590UK50;O43683	2;2	2;2	2;2	Mitotic checkpoint serine/threonine-protein kinase BUB1	BUB1	tr|A0A590UK50|A0A590UK50_HUMAN Mitotic checkpoint serine/threonine-protein kinase BUB1 (Fragment) OS=Homo sapiens OX=9606 GN=BUB1 PE=1 SV=1;sp|O43683|BUB1_HUMAN Mitotic checkpoint serine/threonine-protein kinase BUB1 OS=Homo sapiens OX=9606 GN=BUB1 PE=1 SV	528					19.6864														#DIV/0!	#DIV/0!	19.6864	#DIV/0!	#DIV/0!	#DIV/0!	#DIV/0!	#DIV/0!	#DIV/0!	#DIV/0!	#DIV/0!	#DIV/0!	#DIV/0!	#DIV/0!	#DIV/0!	#DIV/0!	#DIV/0!	#DIV/0!
A0A5F9UK94;H0Y360;Q01433;A0A590UK85;A0A590UJY6;H0YF16;E9PIJ1;E9PJF6;A0A590UJX5	A0A5F9UK94;H0Y360;Q01433;A0A590UK85;A0A590UJY6	5;5;5;3;3;2;1;1;1	5;5;5;3;3;2;1;1;1	5;5;5;3;3;2;1;1;1	AMP deaminase 2	AMPD2	tr|A0A5F9UK94|A0A5F9UK94_HUMAN AMP deaminase OS=Homo sapiens OX=9606 GN=AMPD2 PE=1 SV=1;tr|H0Y360|H0Y360_HUMAN AMP deaminase OS=Homo sapiens OX=9606 GN=AMPD2 PE=1 SV=2;sp|Q01433|AMPD2_HUMAN AMP deaminase 2 OS=Homo sapiens OX=9606 GN=AMPD2 PE=1 SV=2;tr|A0A5	529	21.8814	21.9269		21.6934	22.4768		22.4635	21.8363		21.6856	22.3733	21.649	21.1848	21.1704	20.6058	21.1933	21.0083	21.6809	21.9041	21.6934	22.4768	-0.210773	0.572708	-0.783481	22.1499	21.6856	22.0111	-0.464349	-0.138785	-0.325565	21.1776	20.8995	21.3446	-0.278045	0.167038	-0.445083
A0A5F9UP49;Q9BRK5;A0A5F9UJX7;G3V1E2;H0Y3T6	A0A5F9UP49;Q9BRK5;A0A5F9UJX7;G3V1E2;H0Y3T6	11;11;9;7;6	11;11;9;7;6	11;11;9;7;6	45 kDa calcium-binding protein	SDF4	tr|A0A5F9UP49|A0A5F9UP49_HUMAN 45 kDa calcium-binding protein OS=Homo sapiens OX=9606 GN=SDF4 PE=1 SV=1;sp|Q9BRK5|CAB45_HUMAN 45 kDa calcium-binding protein OS=Homo sapiens OX=9606 GN=SDF4 PE=1 SV=1;tr|A0A5F9UJX7|A0A5F9UJX7_HUMAN 45 kDa calcium-binding pro	530	23.9929	24.4758	24.4385	24.6491	23.9932	23.4695	23.3632	23.997	24.3494	24.4285	24.2836	23.0691	23.796	23.77	24.174	24.0897	24.0251	23.6312	24.2344	24.5438	23.7313	0.309404	-0.503031	0.812435	23.6801	24.3889	23.6764	0.70887	-0.00370899	0.712579	23.783	24.1319	23.8282	0.348872	0.0451707	0.303701
A0A5H1ZRP2;A0A5F9UY30;O43493	A0A5H1ZRP2;A0A5F9UY30;O43493	2;2;2	2;2;2	2;2;2	Trans-Golgi network integral membrane protein 2	TGOLN2	tr|A0A5H1ZRP2|A0A5H1ZRP2_HUMAN Trans-Golgi network integral membrane protein 2 OS=Homo sapiens OX=9606 GN=TGOLN2 PE=1 SV=1;tr|A0A5F9UY30|A0A5F9UY30_HUMAN Trans-Golgi network integral membrane protein 2 OS=Homo sapiens OX=9606 GN=TGOLN2 PE=1 SV=1;sp|O43493|	531								20.2431											#DIV/0!	#DIV/0!	#DIV/0!	#DIV/0!	#DIV/0!	#DIV/0!	20.2431	#DIV/0!	#DIV/0!	#DIV/0!	#DIV/0!	#DIV/0!	#DIV/0!	#DIV/0!	#DIV/0!	#DIV/0!	#DIV/0!	#DIV/0!
C9JBL1;A0A5F9YFS9;Q9Y6A9	C9JBL1;A0A5F9YFS9;Q9Y6A9	1;1;1	1;1;1	1;1;1	Signal peptidase complex subunit 1	SPCS1	tr|C9JBL1|C9JBL1_HUMAN Microsomal signal peptidase 12 kDa subunit OS=Homo sapiens OX=9606 GN=SPCS1 PE=1 SV=1;tr|A0A5F9YFS9|A0A5F9YFS9_HUMAN Microsomal signal peptidase 12 kDa subunit OS=Homo sapiens OX=9606 GN=SPCS1 PE=1 SV=1;sp|Q9Y6A9|SPCS1_HUMAN Signal p	532							21.06												#DIV/0!	#DIV/0!	#DIV/0!	#DIV/0!	#DIV/0!	#DIV/0!	21.06	#DIV/0!	#DIV/0!	#DIV/0!	#DIV/0!	#DIV/0!	#DIV/0!	#DIV/0!	#DIV/0!	#DIV/0!	#DIV/0!	#DIV/0!
A0A5F9ZA98;O75027;B4DGL8;A0A087WW65;A0A590UJS8;A0A2R8Y473;E9PJR8;A0A2R8YF35;E9PNQ5;A0A2R8Y3N2	A0A5F9ZA98;O75027;B4DGL8;A0A087WW65;A0A590UJS8;A0A2R8Y473	14;14;13;13;12;10;2;1;1;1	14;14;13;13;12;10;2;1;1;1	14;14;13;13;12;10;2;1;1;1	ATP-binding cassette sub-family B member 7, mitochondrial	ABCB7	tr|A0A5F9ZA98|A0A5F9ZA98_HUMAN ATP-binding cassette sub-family B member 7, mitochondrial OS=Homo sapiens OX=9606 GN=ABCB7 PE=1 SV=1;sp|O75027|ABCB7_HUMAN ATP-binding cassette sub-family B member 7, mitochondrial OS=Homo sapiens OX=9606 GN=ABCB7 PE=1 SV=2;t	533					22.2054					21.6861		22.2853	22.649	22.9318	22.9394	23.0911	22.7601	22.7362	#DIV/0!	#DIV/0!	22.2054	#DIV/0!	#DIV/0!	#DIV/0!	#DIV/0!	21.6861	22.2853	#DIV/0!	#DIV/0!	-0.599229	22.7904	23.0153	22.7481	0.224858	-0.042255	0.267113
A0A5F9ZH07;A0A5F9ZHN8;P23458;A0A5F9ZI39;A0A5F9ZH32;A0A5F9ZHW0;K7EJR6;A0A5F9ZI01;E9PM19;P29597	A0A5F9ZH07;A0A5F9ZHN8;P23458;A0A5F9ZI39;A0A5F9ZH32	14;14;14;13;7;6;2;2;2;2	14;14;14;13;7;6;2;2;2;2	14;14;14;13;7;6;2;2;2;2	Tyrosine-protein kinase JAK1	JAK1	tr|A0A5F9ZH07|A0A5F9ZH07_HUMAN Tyrosine-protein kinase (Fragment) OS=Homo sapiens OX=9606 GN=JAK1 PE=1 SV=1;tr|A0A5F9ZHN8|A0A5F9ZHN8_HUMAN Tyrosine-protein kinase OS=Homo sapiens OX=9606 GN=JAK1 PE=1 SV=1;sp|P23458|JAK1_HUMAN Tyrosine-protein kinase JAK1 O	534			21.7289	22.6519	22.6308	21.834	21.9789	21.7319	22.2171	22.2248	22.5888	22.8103	23.7978	23.8762	23.4487	23.3087	23.4086	22.9887	#DIV/0!	22.1904	22.2324	#DIV/0!	#DIV/0!	-0.0419999	21.8554	22.221	22.6995	0.365625	0.844175	-0.478551	23.837	23.3787	23.1986	-0.458307	-0.638385	0.180079
A0A5F9ZHP1;A0A5F9ZH79;Q8N9N2;A0A5F9ZI37;H0YCB3;A0A5K1VW55;H0YE76;A0A5F9ZI10;E9PR40;H0YER2;E9PQZ6;E9PM82;E9PJM2;E9PKM6;E9PL92;A0A5F9ZGP6;E9PQ44	A0A5F9ZHP1;A0A5F9ZH79;Q8N9N2;A0A5F9ZI37;H0YCB3;A0A5K1VW55;H0YE76;A0A5F9ZI10	7;7;6;5;5;5;5;4;3;3;2;2;1;1;1;1;1	7;7;6;5;5;5;5;4;3;3;2;2;1;1;1;1;1	7;7;6;5;5;5;5;4;3;3;2;2;1;1;1;1;1	Activating signal cointegrator 1 complex subunit 1	ASCC1	tr|A0A5F9ZHP1|A0A5F9ZHP1_HUMAN Activating signal cointegrator 1 complex subunit 1 OS=Homo sapiens OX=9606 GN=ASCC1 PE=1 SV=1;tr|A0A5F9ZH79|A0A5F9ZH79_HUMAN Activating signal cointegrator 1 complex subunit 1 OS=Homo sapiens OX=9606 GN=ASCC1 PE=1 SV=1;sp|Q8N	535			21.4643		22.322	22.2828	21.5028	21.2209		21.9255	21.789	21.6289	21.5812	22.3508	22.3022	22.3786	22.0425	22.405	#DIV/0!	21.4643	22.3024	#DIV/0!	#DIV/0!	-0.838088	21.3618	21.9255	21.7089	0.563651	0.34708	0.216571	21.966	22.3404	22.2238	0.374352	0.257729	0.116623
A0A5F9ZH82;E9PHY0;B7Z7D2;E9PQY3;A0A5F9ZHR7;P11117	A0A5F9ZH82;E9PHY0;B7Z7D2;E9PQY3;A0A5F9ZHR7;P11117	1;1;1;1;1;1	1;1;1;1;1;1	1;1;1;1;1;1	Lysosomal acid phosphatase	ACP2	tr|A0A5F9ZH82|A0A5F9ZH82_HUMAN Lysosomal acid phosphatase (Fragment) OS=Homo sapiens OX=9606 GN=ACP2 PE=1 SV=1;tr|E9PHY0|E9PHY0_HUMAN Lysosomal acid phosphatase OS=Homo sapiens OX=9606 GN=ACP2 PE=1 SV=1;tr|B7Z7D2|B7Z7D2_HUMAN Lysosomal acid phosphatase OS=	536							18.0538												#DIV/0!	#DIV/0!	#DIV/0!	#DIV/0!	#DIV/0!	#DIV/0!	18.0538	#DIV/0!	#DIV/0!	#DIV/0!	#DIV/0!	#DIV/0!	#DIV/0!	#DIV/0!	#DIV/0!	#DIV/0!	#DIV/0!	#DIV/0!
A0A5F9ZH93;A0A5F9ZHX9;Q9UHN1	A0A5F9ZH93;A0A5F9ZHX9;Q9UHN1	2;2;2	2;2;2	2;2;2	DNA polymerase subunit gamma-2, mitochondrial	POLG2	tr|A0A5F9ZH93|A0A5F9ZH93_HUMAN DNA polymerase subunit gamma-2, mitochondrial (Fragment) OS=Homo sapiens OX=9606 GN=POLG2 PE=1 SV=1;tr|A0A5F9ZHX9|A0A5F9ZHX9_HUMAN DNA polymerase subunit gamma-2, mitochondrial (Fragment) OS=Homo sapiens OX=9606 GN=POLG2 PE=1	537																	21.6663		#DIV/0!	#DIV/0!	#DIV/0!	#DIV/0!	#DIV/0!	#DIV/0!	#DIV/0!	#DIV/0!	#DIV/0!	#DIV/0!	#DIV/0!	#DIV/0!	#DIV/0!	#DIV/0!	21.6663	#DIV/0!	#DIV/0!	#DIV/0!
A0A5F9ZHB6;P49642;F8VNY2;F8VSB2;A0A3B3ITS8	A0A5F9ZHB6;P49642;F8VNY2	14;14;10;6;6	14;14;10;6;6	10;10;8;6;2	DNA primase small subunit;DNA primase	PRIM1	tr|A0A5F9ZHB6|A0A5F9ZHB6_HUMAN DNA primase OS=Homo sapiens OX=9606 GN=PRIM1 PE=1 SV=1;sp|P49642|PRI1_HUMAN DNA primase small subunit OS=Homo sapiens OX=9606 GN=PRIM1 PE=1 SV=1;tr|F8VNY2|F8VNY2_HUMAN DNA primase (Fragment) OS=Homo sapiens OX=9606 GN=PRIM1 P	538	24.2518	24.0547	23.5693	23.8745	24.203	24.2356	24.0403	22.8735	23.6738	23.6261	24.2176	24.0181	22.8173	23.0389	22.9916	22.8564	23.2874	22.5171	24.1532	23.7219	24.2193	-0.431333	0.0660715	-0.497405	23.4569	23.65	24.1178	0.193072	0.660949	-0.467878	22.9281	22.924	22.9023	-0.00408979	-0.0258341	0.0217443
A0A5F9ZHH6;P19793	A0A5F9ZHH6;P19793	4;4	4;4	1;1	Retinoic acid receptor RXR-alpha	RXRA	tr|A0A5F9ZHH6|A0A5F9ZHH6_HUMAN Retinoic acid receptor RXR-alpha OS=Homo sapiens OX=9606 GN=RXRA PE=1 SV=1;sp|P19793|RXRA_HUMAN Retinoic acid receptor RXR-alpha OS=Homo sapiens OX=9606 GN=RXRA PE=1 SV=1	539										20.8755			21.2147	20.9305	21.2999	21.6106	21.1677	21.02	#DIV/0!	#DIV/0!	#DIV/0!	#DIV/0!	#DIV/0!	#DIV/0!	#DIV/0!	20.8755	#DIV/0!	#DIV/0!	#DIV/0!	#DIV/0!	21.0726	21.4553	21.0939	0.382688	0.0212796	0.361408
P51648;A0A5F9ZHN9;A0A5F9ZHI5;J3QRD1;A0A5F9ZGX4;A0A5F9ZI12;A0A5K1VW72;I3L1M4;J3QS00;A0A5F9ZHZ9;A0A5F9ZHP6;I3L2W1;A0A0D9SGC3;I3L0X1;E9PJV0;J3KTG1;J3QKK9	P51648;A0A5F9ZHN9;A0A5F9ZHI5;J3QRD1;A0A5F9ZGX4;A0A5F9ZI12;A0A5K1VW72;I3L1M4	10;10;10;10;9;9;7;5;4;3;3;2;2;1;1;1;1	10;10;10;10;9;9;7;5;4;3;3;2;2;1;1;1;1	9;9;9;9;8;8;7;4;3;2;3;2;2;1;0;1;1	Fatty aldehyde dehydrogenase	ALDH3A2	sp|P51648|AL3A2_HUMAN Aldehyde dehydrogenase family 3 member A2 OS=Homo sapiens OX=9606 GN=ALDH3A2 PE=1 SV=1;tr|A0A5F9ZHN9|A0A5F9ZHN9_HUMAN Aldehyde dehydrogenase OS=Homo sapiens OX=9606 GN=ALDH3A2 PE=1 SV=1;tr|A0A5F9ZHI5|A0A5F9ZHI5_HUMAN Aldehyde dehydrog	540	21.5511	21.0573	22.9772	20.9768	21.5635	21.8865	21.9906	22.077		23.1613	22.573	21.8745	23.0723	22.6404	22.5394	23.4253	22.144	22.5534	21.3042	21.977	21.725	0.672799	0.420783	0.252016	22.0338	23.1613	22.2237	1.12747	0.189935	0.93753	22.8564	22.9824	22.3487	0.126035	-0.507623	0.633659
A0A5F9ZHM4;P07195;A0A3B3IS95;A8MW50;C9J7H8;F5H793;F5H5G7;F5H155;A0A087WUM2;G3XAP5;F5H245;Q6ZMR3;P07864	A0A5F9ZHM4;P07195;A0A3B3IS95;A8MW50	19;19;12;10;9;7;1;1;1;1;1;1;1	17;17;10;8;8;7;0;0;0;0;0;0;0	17;17;10;8;8;7;0;0;0;0;0;0;0	L-lactate dehydrogenase B chain;L-lactate dehydrogenase	LDHB	tr|A0A5F9ZHM4|A0A5F9ZHM4_HUMAN L-lactate dehydrogenase OS=Homo sapiens OX=9606 GN=LDHB PE=1 SV=1;sp|P07195|LDHB_HUMAN L-lactate dehydrogenase B chain OS=Homo sapiens OX=9606 GN=LDHB PE=1 SV=2;tr|A0A3B3IS95|A0A3B3IS95_HUMAN L-lactate dehydrogenase OS=Homo s	541	28.5317	28.0917	27.7641	27.9162	29.0021	27.4213	28.7726	27.2438	27.441	28.0307	28.0303	27.4035	21.3937	19.9998	22.3057				28.3117	27.8401	28.2117	-0.471595	-0.100068	-0.371527	28.0082	27.7359	27.7169	-0.272325	-0.291279	0.0189538	20.6967	22.3057	#DIV/0!	1.60895	#DIV/0!	#DIV/0!
A0A5F9ZHN7;Q9NTJ5;E9PGZ4;F8WDN7;C9JV50;F8WCQ2;C9J3E3	A0A5F9ZHN7;Q9NTJ5;E9PGZ4	22;22;17;10;8;1;1	22;22;17;10;8;1;1	22;22;17;10;8;1;1	Phosphatidylinositide phosphatase SAC1	SACM1L	tr|A0A5F9ZHN7|A0A5F9ZHN7_HUMAN Phosphatidylinositol-3-phosphatase SAC1 OS=Homo sapiens OX=9606 GN=SACM1L PE=1 SV=1;sp|Q9NTJ5|SAC1_HUMAN Phosphatidylinositol-3-phosphatase SAC1 OS=Homo sapiens OX=9606 GN=SACM1L PE=1 SV=2;tr|E9PGZ4|E9PGZ4_HUMAN Phosphatidyli	542	22.9853	22.5378	22.0254	22.7535	21.7667	21.6397	23.2926	21.018	21.8634	20.682	22.0421	21.4833	24.7043	24.8249	24.8787	25.2981	24.9476	25.8261	22.7615	22.3895	21.7032	-0.372081	-1.05835	0.686272	22.1553	21.2727	21.7627	-0.882602	-0.392621	-0.48998	24.7646	25.0884	25.3869	0.323837	0.622291	-0.298453
A0A5F9ZHQ7;Q68CZ6	A0A5F9ZHQ7;Q68CZ6	3;3	3;3	3;3	HAUS augmin-like complex subunit 3	HAUS3	tr|A0A5F9ZHQ7|A0A5F9ZHQ7_HUMAN HAUS augmin-like complex subunit 3 OS=Homo sapiens OX=9606 GN=HAUS3 PE=1 SV=1;sp|Q68CZ6|HAUS3_HUMAN HAUS augmin-like complex subunit 3 OS=Homo sapiens OX=9606 GN=HAUS3 PE=1 SV=1	543			20.9295		22.1853								20.392		20.1533		20.1776		#DIV/0!	20.9295	22.1853	#DIV/0!	#DIV/0!	-1.2558	#DIV/0!	#DIV/0!	#DIV/0!	#DIV/0!	#DIV/0!	#DIV/0!	20.392	20.1533	20.1776	-0.238789	-0.214498	-0.0242908
A0A5F9ZHU7;P49643;A0A096LP51;A0A5F9ZHR0	A0A5F9ZHU7;P49643	7;7;1;1	7;7;1;1	7;7;1;1	DNA primase large subunit	PRIM2	tr|A0A5F9ZHU7|A0A5F9ZHU7_HUMAN DNA primase large subunit OS=Homo sapiens OX=9606 GN=PRIM2 PE=1 SV=1;sp|P49643|PRI2_HUMAN DNA primase large subunit OS=Homo sapiens OX=9606 GN=PRIM2 PE=1 SV=2	544	21.3543	21.3337	21.9032	21.5304	22.5721	22.2861	21.9941	21.2216	20.9239	21.5186	21.997	22.0732	21.4891	20.8754	21.0477	21.69	21.2363	21.3573	21.344	21.7168	22.4291	0.372736	1.08503	-0.712297	21.6079	21.2213	22.0351	-0.386615	0.427245	-0.81386	21.1822	21.3689	21.2968	0.186673	0.11459	0.0720832
A0A5F9ZHY7;Q8WY22	A0A5F9ZHY7;Q8WY22	2;2	2;2	2;2	BRI3-binding protein	BRI3BP	tr|A0A5F9ZHY7|A0A5F9ZHY7_HUMAN BRI3-binding protein OS=Homo sapiens OX=9606 GN=BRI3BP PE=1 SV=1;sp|Q8WY22|BRI3B_HUMAN BRI3-binding protein OS=Homo sapiens OX=9606 GN=BRI3BP PE=1 SV=1	545										20.264			21.3145			21.1941	20.1623	20.4877	#DIV/0!	#DIV/0!	#DIV/0!	#DIV/0!	#DIV/0!	#DIV/0!	#DIV/0!	20.264	#DIV/0!	#DIV/0!	#DIV/0!	#DIV/0!	21.3145	21.1941	20.325	-0.120451	-0.989541	0.869091
V9GYM8;A0A5F9ZI21;Q92974;Q5VY93;V9GYF0	V9GYM8;A0A5F9ZI21;Q92974;Q5VY93	11;11;11;6;3	11;11;11;6;3	11;11;11;6;3	Rho guanine nucleotide exchange factor 2	ARHGEF2	tr|V9GYM8|V9GYM8_HUMAN Guanine nucleotide exchange factor H1 OS=Homo sapiens OX=9606 GN=ARHGEF2 PE=1 SV=1;tr|A0A5F9ZI21|A0A5F9ZI21_HUMAN Guanine nucleotide exchange factor H1 OS=Homo sapiens OX=9606 GN=ARHGEF2 PE=1 SV=1;sp|Q92974|ARHG2_HUMAN Rho guanine nu	546	22.6258	22.3854	23.1393	22.8603	23.6184	22.9628	23.5132	23.1998	21.5201	23.8082	23.2915	22.6365	21.3526	21.6216	21.868	21.8025	21.4973	21.7644	22.5056	22.9998	23.2906	0.494184	0.784976	-0.290792	23.3565	22.6642	22.964	-0.692303	-0.392442	-0.299861	21.4871	21.8353	21.6308	0.34818	0.143749	0.204431
A0A5H1ZRP4;Q8WX92	A0A5H1ZRP4;Q8WX92	16;16	16;16	16;16	Negative elongation factor B	NELFB	tr|A0A5H1ZRP4|A0A5H1ZRP4_HUMAN Negative elongation factor B OS=Homo sapiens OX=9606 GN=NELFB PE=1 SV=1;sp|Q8WX92|NELFB_HUMAN Negative elongation factor B OS=Homo sapiens OX=9606 GN=NELFB PE=1 SV=1	547	21.8285	22.0721	22.1876	22.4237	23.1498	22.2893	22.6587	21.1648	22.4038	22.5959	23.4324	22.7087	23.0372	23.4087	23.4229	23.9646	22.9117	23.6428	21.9503	22.3057	22.7196	0.35533	0.769242	-0.413912	21.9118	22.4999	23.0705	0.588141	1.1588	-0.570655	23.223	23.6937	23.2773	0.470768	0.0543296	0.416438
A0A5H1ZRS1	A0A5H1ZRS1	40	40	1			tr|A0A5H1ZRS1|A0A5H1ZRS1_HUMAN Pericentriolar material 1 protein OS=Homo sapiens OX=9606 GN=PCM1 PE=1 SV=1	548	21.8419	20.1078	27.7455	27.4128	28.7136	28.258	23.2902	23.6446	25.0668	25.7947	28.2358	26.5866	20.3607	19.4543	21.9016		19.5997		20.9748	27.5792	28.4858	6.60433	7.51096	-0.906629	23.4674	25.4307	27.4112	1.96329	3.94377	-1.98048	19.9075	21.9016	19.5997	1.99406	-0.30786	2.30192
C9JKN6;A0A5K1VW52;Q9C0I4	C9JKN6;A0A5K1VW52;Q9C0I4	1;1;1	1;1;1	1;1;1	Thrombospondin type-1 domain-containing protein 7B	THSD7B	tr|C9JKN6|C9JKN6_HUMAN Thrombospondin type-1 domain-containing protein 7B OS=Homo sapiens OX=9606 GN=THSD7B PE=1 SV=3;tr|A0A5K1VW52|A0A5K1VW52_HUMAN Thrombospondin type-1 domain-containing protein 7B OS=Homo sapiens OX=9606 GN=THSD7B PE=1 SV=1;sp|Q9C0I4|TH	549															17.6782				#DIV/0!	#DIV/0!	#DIV/0!	#DIV/0!	#DIV/0!	#DIV/0!	#DIV/0!	#DIV/0!	#DIV/0!	#DIV/0!	#DIV/0!	#DIV/0!	#DIV/0!	17.6782	#DIV/0!	#DIV/0!	#DIV/0!	#DIV/0!
A0A669KAX3;O76024;H0Y9G5;A0A669KB26;A0A669KBF0	A0A669KAX3;O76024;H0Y9G5	4;4;2;1;1	4;4;2;1;1	4;4;2;1;1	Wolframin	WFS1	tr|A0A669KAX3|A0A669KAX3_HUMAN Wolframin OS=Homo sapiens OX=9606 GN=WFS1 PE=1 SV=1;sp|O76024|WFS1_HUMAN Wolframin OS=Homo sapiens OX=9606 GN=WFS1 PE=1 SV=2;tr|H0Y9G5|H0Y9G5_HUMAN Wolframin OS=Homo sapiens OX=9606 GN=WFS1 PE=1 SV=2	550													21.9607	21.2068	21.6854	21.1542	21.5488	21.2352	#DIV/0!	#DIV/0!	#DIV/0!	#DIV/0!	#DIV/0!	#DIV/0!	#DIV/0!	#DIV/0!	#DIV/0!	#DIV/0!	#DIV/0!	#DIV/0!	21.5837	21.4198	21.392	-0.163901	-0.191753	0.0278515
A0A669KAX4;K4DI93;Q13620;A0A669KAU9	A0A669KAX4;K4DI93;Q13620	36;36;36;4	36;36;36;4	27;27;27;4	Cullin-4B	CUL4B	tr|A0A669KAX4|A0A669KAX4_HUMAN Cullin-4B OS=Homo sapiens OX=9606 GN=CUL4B PE=1 SV=1;tr|K4DI93|K4DI93_HUMAN Cullin 4B, isoform CRA_e OS=Homo sapiens OX=9606 GN=CUL4B PE=1 SV=1;sp|Q13620|CUL4B_HUMAN Cullin-4B OS=Homo sapiens OX=9606 GN=CUL4B PE=1 SV=4	551	24.2242	23.918	23.3606	23.7807	23.8107	22.8747	24.4167	20.8022	20.4677	23.663	23.7228	23.2297	24.9085	25.259	25.6072	25.5826	25.5299	24.9249	24.0711	23.5707	23.3427	-0.500433	-0.728397	0.227964	22.6095	22.0653	23.4762	-0.544106	0.86677	-1.41088	25.0837	25.5949	25.2274	0.511169	0.143644	0.367525
C9IY40;A0A669KAX9;Q5T653	C9IY40;A0A669KAX9;Q5T653	1;1;1	1;1;1	1;1;1	39S ribosomal protein L2, mitochondrial	MRPL2	tr|C9IY40|C9IY40_HUMAN 39S ribosomal protein L2, mitochondrial OS=Homo sapiens OX=9606 GN=MRPL2 PE=1 SV=1;tr|A0A669KAX9|A0A669KAX9_HUMAN Ribosomal_L2_C domain-containing protein (Fragment) OS=Homo sapiens OX=9606 PE=4 SV=1;sp|Q5T653|RM02_HUMAN 39S ribosoma	552																		18.6869	#DIV/0!	#DIV/0!	#DIV/0!	#DIV/0!	#DIV/0!	#DIV/0!	#DIV/0!	#DIV/0!	#DIV/0!	#DIV/0!	#DIV/0!	#DIV/0!	#DIV/0!	#DIV/0!	18.6869	#DIV/0!	#DIV/0!	#DIV/0!
A0A669KB05;C9JZR2;O60716;A0A669KB62;E9PKY0;H0YC95;E9PKL1	A0A669KB05;C9JZR2;O60716;A0A669KB62	26;26;26;25;5;4;1	26;26;26;25;5;4;1	26;26;26;25;5;4;1	Catenin delta-1	CTNND1	tr|A0A669KB05|A0A669KB05_HUMAN Catenin delta-1 OS=Homo sapiens OX=9606 GN=CTNND1 PE=1 SV=1;tr|C9JZR2|C9JZR2_HUMAN Catenin delta-1 OS=Homo sapiens OX=9606 GN=CTNND1 PE=1 SV=2;sp|O60716|CTND1_HUMAN Catenin delta-1 OS=Homo sapiens OX=9606 GN=CTNND1 PE=1 SV=1;	553	25.5534	25.4993	24.7371	25.1528	25.2643	24.813	25.6402	25.2583	25.2339	25.1525	25.2729	25.0374	25.6299	25.6653	25.5123	25.5244	25.3158	25.4662	25.5264	24.9449	25.0386	-0.581443	-0.487738	-0.0937046	25.4492	25.1932	25.1551	-0.256043	-0.294103	0.0380595	25.6476	25.5184	25.391	-0.129234	-0.256609	0.127375
A0A669KBG8;A0A669KB10;Q92538	A0A669KBG8;A0A669KB10;Q92538	28;28;28	28;28;28	28;28;28	Golgi-specific brefeldin A-resistance guanine nucleotide exchange factor 1	GBF1	tr|A0A669KBG8|A0A669KBG8_HUMAN Golgi-specific brefeldin A-resistance guanine nucleotide exchange factor 1 OS=Homo sapiens OX=9606 GN=GBF1 PE=1 SV=1;tr|A0A669KB10|A0A669KB10_HUMAN Golgi-specific brefeldin A-resistance guanine nucleotide exchange factor 1 OS	554	22.1161	21.8905		22.5517	23.7527	21.6552	23.1926		22.018	22.2016	22.8103	21.8469	23.4599	24.4663	24.0203	24.5596	24.2959	24.5028	22.0033	22.5517	22.7039	0.548431	0.700662	-0.152231	23.1926	22.1098	22.3286	-1.08279	-0.864041	-0.218746	23.9631	24.2899	24.3993	0.326841	0.436208	-0.109367
A0A669KB12;Q09472;Q92793;I3L466;A0A0U1RR87;I3L0Q1	A0A669KB12;Q09472;Q92793	8;8;5;3;1;1	8;8;5;3;1;1	8;8;5;3;1;1	Histone acetyltransferase p300;CREB-binding protein	EP300;CREBBP	tr|A0A669KB12|A0A669KB12_HUMAN Histone acetyltransferase OS=Homo sapiens OX=9606 GN=EP300 PE=1 SV=1;sp|Q09472|EP300_HUMAN Histone acetyltransferase p300 OS=Homo sapiens OX=9606 GN=EP300 PE=1 SV=2;sp|Q92793|CBP_HUMAN CREB-binding protein OS=Homo sapiens OX=	555												21.2124	21.4582	21.3165	21.4742	21.1196	21.0949	21.5589	#DIV/0!	#DIV/0!	#DIV/0!	#DIV/0!	#DIV/0!	#DIV/0!	#DIV/0!	#DIV/0!	21.2124	#DIV/0!	#DIV/0!	#DIV/0!	21.3873	21.2969	21.3269	-0.0904639	-0.0604608	-0.0300032
B7Z2L0;A0A669KBH7;A0A669KB27;Q9UHQ4;H0Y7N8;C9JTE9;H7C5E2;A0A669KAY5	B7Z2L0;A0A669KBH7;A0A669KB27;Q9UHQ4	3;3;3;3;1;1;1;1	3;3;3;3;1;1;1;1	3;3;3;3;1;1;1;1	B-cell receptor-associated protein 29	BCAP29	tr|B7Z2L0|B7Z2L0_HUMAN B-cell receptor-associated protein OS=Homo sapiens OX=9606 GN=BCAP29 PE=1 SV=1;tr|A0A669KBH7|A0A669KBH7_HUMAN Uncharacterized protein OS=Homo sapiens OX=9606 GN=DUS4L-BCAP29 PE=1 SV=1;tr|A0A669KB27|A0A669KB27_HUMAN Uncharacterized pr	556										21.7142									#DIV/0!	#DIV/0!	#DIV/0!	#DIV/0!	#DIV/0!	#DIV/0!	#DIV/0!	21.7142	#DIV/0!	#DIV/0!	#DIV/0!	#DIV/0!	#DIV/0!	#DIV/0!	#DIV/0!	#DIV/0!	#DIV/0!	#DIV/0!
A0A669KB68;A0A669KB56;A0A669KBA4;A0A669KB53;P42224;A0A669KBI6;J3KPM9;A0A669KB52;A0A669KB75;E7EPD2;A0A669KB17;D2KFR9;E7ENM1;E9PH66;Q67C41;A0A669KBK4	A0A669KB68;A0A669KB56;A0A669KBA4;A0A669KB53;P42224;A0A669KBI6;J3KPM9;A0A669KB52;A0A669KB75;E7EPD2	36;36;36;36;36;34;33;27;24;19;12;10;9;4;3;1	36;36;36;36;36;34;33;27;24;19;12;10;9;4;3;1	36;36;36;36;36;34;33;27;24;19;12;10;9;4;3;1	Signal transducer and activator of transcription 1-alpha/beta;Signal transducer and activator of transcription	STAT1	tr|A0A669KB68|A0A669KB68_HUMAN Signal transducer and activator of transcription OS=Homo sapiens OX=9606 GN=STAT1 PE=1 SV=1;tr|A0A669KB56|A0A669KB56_HUMAN Signal transducer and activator of transcription OS=Homo sapiens OX=9606 GN=STAT1 PE=1 SV=1;tr|A0A669K	557	22.2584		21.6082	23.556	23.8829	22.799	19.7109			21.2722	24.5053	22.9509	26.3265	26.6054	26.5569	26.2626	26.849	27.1489	22.2584	22.5821	23.3409	0.323715	1.08254	-0.758825	19.7109	21.2722	23.7281	1.56128	4.0172	-2.45591	26.4659	26.4098	26.9989	-0.0561577	0.533015	-0.589172
A0A669KBL1;Q93009;H3BND8;F5H2X1;H3BUV0;H3BTM1;H3BRA2;H3BQD1;H3BMF6	A0A669KBL1;Q93009;H3BND8	45;45;36;19;4;4;4;4;1	45;45;36;19;4;4;4;4;1	45;45;36;19;4;4;4;4;1	Ubiquitin carboxyl-terminal hydrolase 7;Ubiquitin carboxyl-terminal hydrolase	USP7	tr|A0A669KBL1|A0A669KBL1_HUMAN Ubiquitin carboxyl-terminal hydrolase 7 OS=Homo sapiens OX=9606 GN=USP7 PE=1 SV=1;sp|Q93009|UBP7_HUMAN Ubiquitin carboxyl-terminal hydrolase 7 OS=Homo sapiens OX=9606 GN=USP7 PE=1 SV=2;tr|H3BND8|H3BND8_HUMAN Ubiquitin carboxy	558	24.9001	23.6714	24.7511	24.7952	24.8597	24.5338	25.3739	24.3502	25.3287	25.4765	25.8746	25.3643	26.2187	26.2483	26.4438	26.658	26.6167	26.6923	24.2857	24.7732	24.6967	0.487427	0.410982	0.076445	24.8621	25.4026	25.6194	0.540529	0.757379	-0.21685	26.2335	26.5509	26.6545	0.317384	0.420994	-0.103609
A0A6E1W127;A7E2Y1;P12883;P13535;Q9Y623;P13533;P12882;P11055;Q9UKX2	A0A6E1W127;A7E2Y1	3;3;1;1;1;1;1;1;1	3;3;1;1;1;1;1;1;1	2;2;0;0;0;0;0;0;0	Myosin-7B	MYH7B	tr|A0A6E1W127|A0A6E1W127_HUMAN Myosin-7B OS=Homo sapiens OX=9606 GN=MYH7B PE=1 SV=1;sp|A7E2Y1|MYH7B_HUMAN Myosin-7B OS=Homo sapiens OX=9606 GN=MYH7B PE=1 SV=4	559													21.6992				21.149	21.0054	#DIV/0!	#DIV/0!	#DIV/0!	#DIV/0!	#DIV/0!	#DIV/0!	#DIV/0!	#DIV/0!	#DIV/0!	#DIV/0!	#DIV/0!	#DIV/0!	21.6992	#DIV/0!	21.0772	#DIV/0!	-0.622005	#DIV/0!
A0A6E1WJ75;Q86U70;E9PFI4;G5E9Y7;O43679	A0A6E1WJ75;Q86U70;E9PFI4;G5E9Y7;O43679	2;2;1;1;1	2;2;1;1;1	2;2;1;1;1	LIM domain-binding protein 1;LIM domain-binding protein 2	LDB1;LDB2	tr|A0A6E1WJ75|A0A6E1WJ75_HUMAN LIM domain binding 1, isoform CRA_c OS=Homo sapiens OX=9606 GN=LDB1 PE=1 SV=1;sp|Q86U70|LDB1_HUMAN LIM domain-binding protein 1 OS=Homo sapiens OX=9606 GN=LDB1 PE=1 SV=2;tr|E9PFI4|E9PFI4_HUMAN LIM domain-binding protein 2 OS=	560																	19.9516		#DIV/0!	#DIV/0!	#DIV/0!	#DIV/0!	#DIV/0!	#DIV/0!	#DIV/0!	#DIV/0!	#DIV/0!	#DIV/0!	#DIV/0!	#DIV/0!	#DIV/0!	#DIV/0!	19.9516	#DIV/0!	#DIV/0!	#DIV/0!
B4DER1;A0A6I8PIV1;Q9P2J5;A0A6I8PL42;A0A6I8PRS0;A0A6I8PIT3;A0A6I8PS05;A0A6I8PLB8;A0A6I8PLB3;A0A6I8PIP7;A0A6I8PTV8;A0A6I8PRU9;A0A6I8PRP1	B4DER1;A0A6I8PIV1;Q9P2J5;A0A6I8PL42;A0A6I8PRS0;A0A6I8PIT3;A0A6I8PS05;A0A6I8PLB8;A0A6I8PLB3;A0A6I8PIP7;A0A6I8PTV8	49;49;49;48;47;47;46;44;42;32;25;20;5	49;49;49;48;47;47;46;44;42;32;25;20;5	49;49;49;48;47;47;46;44;42;32;25;20;5	Leucine--tRNA ligase, cytoplasmic	LARS	tr|B4DER1|B4DER1_HUMAN Leucyl-tRNA synthetase OS=Homo sapiens OX=9606 GN=LARS1 PE=1 SV=1;tr|A0A6I8PIV1|A0A6I8PIV1_HUMAN Leucyl-tRNA synthetase OS=Homo sapiens OX=9606 GN=LARS1 PE=1 SV=1;sp|Q9P2J5|SYLC_HUMAN Leucine--tRNA ligase, cytoplasmic OS=Homo sapiens	561	25.8559	25.463	25.8024	25.9536	26.7894	26.3418	25.8488	25.3626	25.3412	25.9417	26.2682	25.8761	25.771	25.6594	25.9311	26.1302	25.7989	26.1009	25.6595	25.878	26.5656	0.218564	0.906174	-0.68761	25.6057	25.6415	26.0722	0.0357878	0.466504	-0.430716	25.7152	26.0306	25.9499	0.315418	0.234698	0.0807193
A0A6I8PRU6;A0A6I8PLD9;Q8N6L1	A0A6I8PRU6;A0A6I8PLD9;Q8N6L1	1;1;1	1;1;1	1;1;1	Keratinocyte-associated protein 2	KRTCAP2	tr|A0A6I8PRU6|A0A6I8PRU6_HUMAN Dolichyl-diphosphooligosaccharide--protein glycosyltransferase subunit KCP2 OS=Homo sapiens OX=9606 GN=KRTCAP2 PE=1 SV=1;tr|A0A6I8PLD9|A0A6I8PLD9_HUMAN Dolichyl-diphosphooligosaccharide--protein glycosyltransferase subunit KC	562									21.1148										#DIV/0!	#DIV/0!	#DIV/0!	#DIV/0!	#DIV/0!	#DIV/0!	#DIV/0!	21.1148	#DIV/0!	#DIV/0!	#DIV/0!	#DIV/0!	#DIV/0!	#DIV/0!	#DIV/0!	#DIV/0!	#DIV/0!	#DIV/0!
A0A6I8PS01;Q6P1R3;B4E1M0;E9PPE2	A0A6I8PS01;Q6P1R3;B4E1M0;E9PPE2	2;2;1;1	2;2;1;1	2;2;1;1	Myb/SANT-like DNA-binding domain-containing protein 2	MSANTD2	tr|A0A6I8PS01|A0A6I8PS01_HUMAN Myb/SANT-like DNA-binding domain-containing protein 2 OS=Homo sapiens OX=9606 GN=MSANTD2 PE=1 SV=1;sp|Q6P1R3|MSD2_HUMAN Myb/SANT-like DNA-binding domain-containing protein 2 OS=Homo sapiens OX=9606 GN=MSANTD2 PE=1 SV=1;tr|B4E	563				21.2157		21.3745			21.1752		22.4029	21.2594							#DIV/0!	21.2157	21.3745	#DIV/0!	#DIV/0!	-0.158817	#DIV/0!	21.1752	21.8312	#DIV/0!	#DIV/0!	-0.655994	#DIV/0!	#DIV/0!	#DIV/0!	#DIV/0!	#DIV/0!	#DIV/0!
Q99615;A0A6I8PU73;A0A6I8PS32;A0A6I8PUD4;A0A6I8PU89;A0A6I8PIK4;A0A6I8PR89;A0A6I8PRZ0;A0A6I8PLE7;K7ER44;A0A6I8PUC2;K7EK03;K7EIH8;K7EPP7;K7ESP1;K7ELJ8;K7EJV7;K7EN19;K7EJL5;K7EJE9;A0A6I8PR93	Q99615;A0A6I8PU73;A0A6I8PS32;A0A6I8PUD4;A0A6I8PU89;A0A6I8PIK4;A0A6I8PR89;A0A6I8PRZ0;A0A6I8PLE7;K7ER44;A0A6I8PUC2;K7EK03;K7EIH8;K7EPP7;K7ESP1	20;20;20;19;18;18;18;16;16;14;14;14;13;12;12;9;8;8;8;5;3	20;20;20;19;18;18;18;16;16;14;14;14;13;12;12;9;8;8;8;5;3	20;20;20;19;18;18;18;16;16;14;14;14;13;12;12;9;8;8;8;5;3	DnaJ homolog subfamily C member 7	DNAJC7	sp|Q99615|DNJC7_HUMAN DnaJ homolog subfamily C member 7 OS=Homo sapiens OX=9606 GN=DNAJC7 PE=1 SV=2;tr|A0A6I8PU73|A0A6I8PU73_HUMAN DnaJ homolog subfamily C member 7 OS=Homo sapiens OX=9606 GN=DNAJC7 PE=1 SV=1;tr|A0A6I8PS32|A0A6I8PS32_HUMAN DnaJ homolog sub	564	24.9924	24.9044	23.8829	24.582	24.2864	24.1532	25.2266	23.867	24.6092	24.3337	24.6607	24.0895	25.0247	25.4297	25.0968	25.0601	25.2876	25.3614	24.9484	24.2325	24.2198	-0.715935	-0.728603	0.0126678	24.5468	24.4715	24.3751	-0.075368	-0.171708	0.0963403	25.2272	25.0785	25.3245	-0.148742	0.0972468	-0.245988
Q5TA58;A0A6I8PTZ8;Q9UL18	Q5TA58;A0A6I8PTZ8;Q9UL18	7;7;7	4;4;4	1;1;1	Protein argonaute;Protein argonaute-1	AGO1	tr|Q5TA58|Q5TA58_HUMAN Protein argonaute-1 OS=Homo sapiens OX=9606 GN=AGO1 PE=1 SV=1;tr|A0A6I8PTZ8|A0A6I8PTZ8_HUMAN Protein argonaute-1 OS=Homo sapiens OX=9606 GN=AGO1 PE=1 SV=1;sp|Q9UL18|AGO1_HUMAN Protein argonaute-1 OS=Homo sapiens OX=9606 GN=AGO1 PE=1	565													21.0773	20.6008		20.7964			#DIV/0!	#DIV/0!	#DIV/0!	#DIV/0!	#DIV/0!	#DIV/0!	#DIV/0!	#DIV/0!	#DIV/0!	#DIV/0!	#DIV/0!	#DIV/0!	20.839	20.7964	#DIV/0!	-0.0426653	#DIV/0!	#DIV/0!
D6R9D6;A0AV96;B7Z8Z7;D6RBS9;D6REZ6;D6RBP6;D6RA49;D6RFL5;D6R9M7;D6RCT1;Q5T0W7;F8W9F8;Q9NQ94	D6R9D6;A0AV96;B7Z8Z7;D6RBS9;D6REZ6	8;8;7;6;5;3;3;3;3;2;1;1;1	8;8;7;6;5;3;3;3;3;2;1;1;1	7;7;6;5;5;3;3;3;3;2;0;0;0	RNA-binding protein 47	RBM47	tr|D6R9D6|D6R9D6_HUMAN RNA-binding motif protein 47 OS=Homo sapiens OX=9606 GN=RBM47 PE=1 SV=1;sp|A0AV96|RBM47_HUMAN RNA-binding protein 47 OS=Homo sapiens OX=9606 GN=RBM47 PE=1 SV=2;tr|B7Z8Z7|B7Z8Z7_HUMAN RNA-binding motif protein 47 OS=Homo sapiens OX=96	566													22.2443	22.073	21.9737	22.1761	21.7988	22.1391	#DIV/0!	#DIV/0!	#DIV/0!	#DIV/0!	#DIV/0!	#DIV/0!	#DIV/0!	#DIV/0!	#DIV/0!	#DIV/0!	#DIV/0!	#DIV/0!	22.1587	22.0749	21.9689	-0.0837878	-0.189788	0.106
A0AVF1;B7Z2T3;B7Z6R6;Q96CU4	A0AVF1;B7Z2T3;B7Z6R6	3;2;2;1	3;2;2;1	3;2;2;1	Intraflagellar transport protein 56	TTC26	sp|A0AVF1|IFT56_HUMAN Intraflagellar transport protein 56 OS=Homo sapiens OX=9606 GN=TTC26 PE=2 SV=1;tr|B7Z2T3|B7Z2T3_HUMAN Intraflagellar transport protein 56 OS=Homo sapiens OX=9606 GN=TTC26 PE=1 SV=1;tr|B7Z6R6|B7Z6R6_HUMAN Intraflagellar transport prote	567																		20.8078	#DIV/0!	#DIV/0!	#DIV/0!	#DIV/0!	#DIV/0!	#DIV/0!	#DIV/0!	#DIV/0!	#DIV/0!	#DIV/0!	#DIV/0!	#DIV/0!	#DIV/0!	#DIV/0!	20.8078	#DIV/0!	#DIV/0!	#DIV/0!
A0AVT1;H0Y8S8;H0Y9U5	A0AVT1	36;11;3	36;11;3	36;11;3	Ubiquitin-like modifier-activating enzyme 6	UBA6	sp|A0AVT1|UBA6_HUMAN Ubiquitin-like modifier-activating enzyme 6 OS=Homo sapiens OX=9606 GN=UBA6 PE=1 SV=1	568	23.5301	24.4344	22.8557	22.974	23.2624	21.0912	24.3671	21.8668	22.1081	22.8598	23.1781	22.525	25.3471	25.73	25.8572	26.3076	25.7056	25.9562	23.9822	22.9148	22.1768	-1.06742	-1.80542	0.738004	23.117	22.4839	22.8515	-0.633041	-0.265438	-0.367603	25.5385	26.0824	25.8309	0.543889	0.292314	0.251575
A0MZ66	A0MZ66	32	32	32	Shootin-1	KIAA1598	sp|A0MZ66|SHOT1_HUMAN Shootin-1 OS=Homo sapiens OX=9606 GN=SHTN1 PE=1 SV=4	569	21.691		21.3454	22.3704	22.2926	20.0696	20.7595		20.3882	21.35	21.853	20.1426	25.8328	25.5452	25.8049	25.95	26.0092	26.3357	21.691	21.8579	21.1811	0.166906	-0.509906	0.676813	20.7595	20.8691	20.9978	0.109601	0.238343	-0.128742	25.689	25.8774	26.1725	0.1884	0.483433	-0.295033
A1L0T0;M0R026;E9PJS0;M0R1B5;E9PL44;M0QZX5;E9PNL1	A1L0T0;M0R026;E9PJS0	13;11;7;5;4;3;1	13;11;7;5;4;3;1	13;11;7;5;4;3;1	Acetolactate synthase-like protein	ILVBL	sp|A1L0T0|HACL2_HUMAN 2-hydroxyacyl-CoA lyase 2 OS=Homo sapiens OX=9606 GN=ILVBL PE=1 SV=2;tr|M0R026|M0R026_HUMAN 2-hydroxyacyl-CoA lyase 2 OS=Homo sapiens OX=9606 GN=ILVBL PE=1 SV=1;tr|E9PJS0|E9PJS0_HUMAN 2-hydroxyacyl-CoA lyase 2 (Fragment) OS=Homo sapie	570			23.1385		22.9866								22.3529	23.5534	24.6466	24.7698	23.1574	23.69	#DIV/0!	23.1385	22.9866	#DIV/0!	#DIV/0!	0.151967	#DIV/0!	#DIV/0!	#DIV/0!	#DIV/0!	#DIV/0!	#DIV/0!	22.9532	24.7082	23.4237	1.75505	0.470533	1.28451
A2A274;Q99798	A2A274;Q99798	42;42	42;42	42;42	Aconitate hydratase, mitochondrial	ACO2	tr|A2A274|A2A274_HUMAN Aconitate hydratase, mitochondrial OS=Homo sapiens OX=9606 GN=ACO2 PE=1 SV=1;sp|Q99798|ACON_HUMAN Aconitate hydratase, mitochondrial OS=Homo sapiens OX=9606 GN=ACO2 PE=1 SV=2	571	23.5758	22.5355	22.4758	22.1283	23.8906	24.2704	25.3351	21.9308	22.2789	24.2492	23.0102	24.2914	26.1836	27.0647	27.5715	27.2445	26.9803	27.2848	23.0557	22.3021	24.0805	-0.753576	1.02485	-1.77843	23.6329	23.2641	23.6508	-0.368879	0.0178839	-0.386763	26.6241	27.408	27.1326	0.783891	0.50846	0.275431
A2A376;O95786	A2A376;O95786	10;10	10;10	10;10	Probable ATP-dependent RNA helicase DDX58	DDX58	tr|A2A376|A2A376_HUMAN RNA helicase OS=Homo sapiens OX=9606 GN=DDX58 PE=1 SV=1;sp|O95786|DDX58_HUMAN Antiviral innate immune response receptor RIG-I OS=Homo sapiens OX=9606 GN=DDX58 PE=1 SV=2	572	24.5195	24.2184	24.3902	24.5941	25.5251	25.4829	24.6173	23.5667	23.8378	23.9906	24.6114	24.8632		20.9587				21.8982	24.369	24.4922	25.504	0.12321	1.13508	-1.01187	24.092	23.9142	24.7373	-0.177832	0.645258	-0.82309	20.9587	#DIV/0!	21.8982	#DIV/0!	0.939498	#DIV/0!
A2AEA2;P10321;O19617;A0A140T921;A0A140T9H5;A0A140T9U8;A0A1W2PRU9	A2AEA2;P10321;O19617;A0A140T921;A0A140T9H5;A0A140T9U8;A0A1W2PRU9	6;6;5;5;5;5;4	1;1;1;1;1;1;1	1;1;1;1;1;1;1	HLA class I histocompatibility antigen, Cw-7 alpha chain	HLA-C	tr|A2AEA2|A2AEA2_HUMAN HLA class I histocompatibility antigen, C alpha chain OS=Homo sapiens OX=9606 GN=HLA-C PE=1 SV=2;sp|P10321|HLAC_HUMAN HLA class I histocompatibility antigen, C alpha chain OS=Homo sapiens OX=9606 GN=HLA-C PE=1 SV=3;tr|O19617|O19617_H	573	20.4174		19.9866		20.634	19.4841	21.6545	22.4491		22.2442	21.374	20.4834		20.2453			19.7381		20.4174	19.9866	20.059	-0.430782	-0.358366	-0.0724161	22.0518	22.2442	20.9287	0.19237	-1.12315	1.31552	20.2453	#DIV/0!	19.7381	#DIV/0!	-0.507213	#DIV/0!
A2RRP1;H0Y5G7;H7BZU5;C9JCM7	A2RRP1;H0Y5G7	7;4;2;2	7;4;2;2	7;4;2;2	Neuroblastoma-amplified sequence	NBAS	sp|A2RRP1|NBAS_HUMAN Neuroblastoma-amplified sequence OS=Homo sapiens OX=9606 GN=NBAS PE=1 SV=2;tr|H0Y5G7|H0Y5G7_HUMAN Neuroblastoma-amplified sequence (Fragment) OS=Homo sapiens OX=9606 GN=NBAS PE=1 SV=1	574	20.9586		20.6224	21.0259	21.7952	20.8103	20.3355			20.1296	21.188	21.0484	20.4484	20.243	19.8272	20.6402	20.7917	20.1904	20.9586	20.8242	21.3027	-0.134417	0.344161	-0.478578	20.3355	20.1296	21.1182	-0.205931	0.782697	-0.988628	20.3457	20.2337	20.491	-0.112013	0.14537	-0.257384
A2VDF0;X6R6T9;X6RK00	A2VDF0;X6R6T9;X6RK00	2;1;1	2;1;1	2;1;1	Fucose mutarotase	FUOM	sp|A2VDF0|FUCM_HUMAN Fucose mutarotase OS=Homo sapiens OX=9606 GN=FUOM PE=1 SV=2;tr|X6R6T9|X6R6T9_HUMAN Fucose mutarotase OS=Homo sapiens OX=9606 GN=FUOM PE=1 SV=1;tr|X6RK00|X6RK00_HUMAN Fucose mutarotase (Fragment) OS=Homo sapiens OX=9606 GN=FUOM PE=1 SV=	575														18.4885	18.4746	18.3507	18.2741	18.0713	#DIV/0!	#DIV/0!	#DIV/0!	#DIV/0!	#DIV/0!	#DIV/0!	#DIV/0!	#DIV/0!	#DIV/0!	#DIV/0!	#DIV/0!	#DIV/0!	18.4885	18.4127	18.1727	-0.0758281	-0.315824	0.239996
A3KFJ1;Q5QPD4;A3KFJ0;O14965;Q5QPD2	A3KFJ1;Q5QPD4;A3KFJ0;O14965;Q5QPD2	2;2;2;2;1	2;2;2;2;1	1;1;1;1;1	Aurora kinase A	AURKA	tr|A3KFJ1|A3KFJ1_HUMAN Non-specific serine/threonine protein kinase (Fragment) OS=Homo sapiens OX=9606 GN=AURKA PE=1 SV=8;tr|Q5QPD4|Q5QPD4_HUMAN Non-specific serine/threonine protein kinase (Fragment) OS=Homo sapiens OX=9606 GN=AURKA PE=1 SV=1;tr|A3KFJ0|A3	576					22.6079	21.9823	22.0266	22.2778	22.576	23.048	21.8817		20.7065	20.6114		20.4623			#DIV/0!	#DIV/0!	22.2951	#DIV/0!	#DIV/0!	#DIV/0!	22.1522	22.812	21.8817	0.659768	-0.270552	0.93032	20.6589	20.4623	#DIV/0!	-0.196584	#DIV/0!	#DIV/0!
A3KMH1	A3KMH1	8	8	8	von Willebrand factor A domain-containing protein 8	VWA8	sp|A3KMH1|VWA8_HUMAN von Willebrand factor A domain-containing protein 8 OS=Homo sapiens OX=9606 GN=VWA8 PE=1 SV=2	577					23.5677								23.9052	23.5221	23.4293	24.1635	23.9915	23.8106	#DIV/0!	#DIV/0!	23.5677	#DIV/0!	#DIV/0!	#DIV/0!	#DIV/0!	#DIV/0!	#DIV/0!	#DIV/0!	#DIV/0!	#DIV/0!	23.7136	23.7964	23.9011	0.0828082	0.187443	-0.104635
A3KN83;K7ES28;Q9Y2G9	A3KN83	11;2;2	11;2;2	11;2;2	Protein strawberry notch homolog 1	SBNO1	sp|A3KN83|SBNO1_HUMAN Protein strawberry notch homolog 1 OS=Homo sapiens OX=9606 GN=SBNO1 PE=1 SV=1	578					21.4622					21.4499	21.8728	21.5758	21.7547	21.6925	21.8891	22.0476	21.6738	21.9892	#DIV/0!	#DIV/0!	21.4622	#DIV/0!	#DIV/0!	#DIV/0!	#DIV/0!	21.4499	21.7243	#DIV/0!	#DIV/0!	-0.274443	21.7236	21.9684	21.8315	0.244768	0.107903	0.136865
A4D1E9;C9J8R7;C9JNI1;C9JEQ8;F8WBY0;F8WCN4;F8WBB5	A4D1E9	7;3;3;3;1;1;1	7;3;3;3;1;1;1	7;3;3;3;1;1;1	GTP-binding protein 10	GTPBP10	sp|A4D1E9|GTPBA_HUMAN GTP-binding protein 10 OS=Homo sapiens OX=9606 GN=GTPBP10 PE=1 SV=1	579					20.5111		20.0595			20.2754			20.9159	20.8348	20.3555	20.6452	20.9516	20.8307	#DIV/0!	#DIV/0!	20.5111	#DIV/0!	#DIV/0!	#DIV/0!	20.0595	20.2754	#DIV/0!	0.215908	#DIV/0!	#DIV/0!	20.8753	20.5003	20.8911	-0.374982	0.015779	-0.390761
A4D1S0	A4D1S0	3	3	3	Killer cell lectin-like receptor subfamily G member 2	KLRG2	sp|A4D1S0|KLRG2_HUMAN Killer cell lectin-like receptor subfamily G member 2 OS=Homo sapiens OX=9606 GN=KLRG2 PE=1 SV=3	580														21.1092	21.5263	20.9829		21.0827	#DIV/0!	#DIV/0!	#DIV/0!	#DIV/0!	#DIV/0!	#DIV/0!	#DIV/0!	#DIV/0!	#DIV/0!	#DIV/0!	#DIV/0!	#DIV/0!	21.1092	21.2546	21.0827	0.145422	-0.0264545	0.171877
F5H4Q5;A5D8V6	F5H4Q5;A5D8V6	1;1	1;1	1;1	Vacuolar protein sorting-associated protein 37C	VPS37C	tr|F5H4Q5|F5H4Q5_HUMAN Vacuolar protein sorting-associated protein 37C (Fragment) OS=Homo sapiens OX=9606 GN=VPS37C PE=1 SV=1;sp|A5D8V6|VP37C_HUMAN Vacuolar protein sorting-associated protein 37C OS=Homo sapiens OX=9606 GN=VPS37C PE=1 SV=2	581															18.7801				#DIV/0!	#DIV/0!	#DIV/0!	#DIV/0!	#DIV/0!	#DIV/0!	#DIV/0!	#DIV/0!	#DIV/0!	#DIV/0!	#DIV/0!	#DIV/0!	#DIV/0!	18.7801	#DIV/0!	#DIV/0!	#DIV/0!	#DIV/0!
Q5TGE2;A5PLL7	Q5TGE2;A5PLL7	3;3	1;1	1;1	Transmembrane protein 189	TMEM189	tr|Q5TGE2|Q5TGE2_HUMAN HCG2044780, isoform CRA_b OS=Homo sapiens OX=9606 GN=PEDS1 PE=1 SV=1;sp|A5PLL7|PDES1_HUMAN Plasmanylethanolamine desaturase OS=Homo sapiens OX=9606 GN=PEDS1 PE=1 SV=3	582																		20.2692	#DIV/0!	#DIV/0!	#DIV/0!	#DIV/0!	#DIV/0!	#DIV/0!	#DIV/0!	#DIV/0!	#DIV/0!	#DIV/0!	#DIV/0!	#DIV/0!	#DIV/0!	#DIV/0!	20.2692	#DIV/0!	#DIV/0!	#DIV/0!
A5PLN9	A5PLN9	2	2	2	Trafficking protein particle complex subunit 13	TRAPPC13	sp|A5PLN9|TPC13_HUMAN Trafficking protein particle complex subunit 13 OS=Homo sapiens OX=9606 GN=TRAPPC13 PE=1 SV=2	583																20.7022			#DIV/0!	#DIV/0!	#DIV/0!	#DIV/0!	#DIV/0!	#DIV/0!	#DIV/0!	#DIV/0!	#DIV/0!	#DIV/0!	#DIV/0!	#DIV/0!	#DIV/0!	20.7022	#DIV/0!	#DIV/0!	#DIV/0!	#DIV/0!
A5YKK6;H3BVC9;H3BMZ2;H3BNB1;H3BR89;H3BTH2;H3BMH0;H3BT18;H3BU44	A5YKK6	38;6;5;4;3;2;2;1;1	38;6;5;4;3;2;2;1;1	38;6;5;4;3;2;2;1;1	CCR4-NOT transcription complex subunit 1	CNOT1	sp|A5YKK6|CNOT1_HUMAN CCR4-NOT transcription complex subunit 1 OS=Homo sapiens OX=9606 GN=CNOT1 PE=1 SV=2	584	24.7467	24.8385	24.5896	24.7085	24.6677	24.7255	24.0573	22.8301	23.9019	24.4439	24.864	24.7491	24.6266	24.55	24.6951	24.6699	24.4727	24.5796	24.7926	24.649	24.6966	-0.143563	-0.0959952	-0.0475683	23.4437	24.1729	24.8065	0.729173	1.3628	-0.633629	24.5883	24.6825	24.5261	0.0941392	-0.0621863	0.156325
H3BTL1;Q9GZQ8;A6NCE7;H3BTE7;Q9H492	H3BTL1;Q9GZQ8;A6NCE7	3;3;3;1;1	3;3;3;1;1	3;3;3;1;1	Microtubule-associated proteins 1A/1B light chain 3B;Microtubule-associated proteins 1A/1B light chain 3 beta 2	MAP1LC3B;MAP1LC3B2	tr|H3BTL1|H3BTL1_HUMAN Microtubule-associated protein 1 light chain 3 beta, isoform CRA_f OS=Homo sapiens OX=9606 GN=MAP1LC3B PE=3 SV=1;sp|Q9GZQ8|MLP3B_HUMAN Microtubule-associated proteins 1A/1B light chain 3B OS=Homo sapiens OX=9606 GN=MAP1LC3B PE=1 SV=3	585		21.8484		21.7866	21.5575		23.1962			21.723			20.5837	20.6282	20.3734				21.8484	21.7866	21.5575	-0.0617495	-0.290857	0.229108	23.1962	21.723	#DIV/0!	-1.47318	#DIV/0!	#DIV/0!	20.6059	20.3734	#DIV/0!	-0.232578	#DIV/0!	#DIV/0!
A6NDG6;H3BV17	A6NDG6	6;1	6;1	6;1	Phosphoglycolate phosphatase	PGP	sp|A6NDG6|PGP_HUMAN Glycerol-3-phosphate phosphatase OS=Homo sapiens OX=9606 GN=PGP PE=1 SV=1	586	21.7222			21.3574	21.2358	21.6563	22.3136			20.9222			23.6474	23.9431	24.5219	23.9028	23.8463	23.7547	21.7222	21.3574	21.4461	-0.364824	-0.276076	-0.0887478	22.3136	20.9222	#DIV/0!	-1.39137	#DIV/0!	#DIV/0!	23.7952	24.2124	23.8005	0.417152	0.00530728	0.411845
A6NDU8;A0A0C4DGW6	A6NDU8;A0A0C4DGW6	3;2	3;2	3;2	UPF0600 protein C5orf51	C5orf51	sp|A6NDU8|CE051_HUMAN UPF0600 protein C5orf51 OS=Homo sapiens OX=9606 GN=C5orf51 PE=1 SV=1;tr|A0A0C4DGW6|A0A0C4DGW6_HUMAN UPF0600 protein C5orf51 OS=Homo sapiens OX=9606 GN=C5orf51 PE=1 SV=1	587							20.5498						21.5128	21.1842	20.622	21.4383	21.0789	21.0255	#DIV/0!	#DIV/0!	#DIV/0!	#DIV/0!	#DIV/0!	#DIV/0!	20.5498	#DIV/0!	#DIV/0!	#DIV/0!	#DIV/0!	#DIV/0!	21.3485	21.0302	21.0522	-0.318348	-0.296354	-0.0219944
A6NL93;A6NEL0;P05114	A6NL93;A6NEL0;P05114	1;1;1	1;1;1	1;1;1	Non-histone chromosomal protein HMG-14	HMGN1	tr|A6NL93|A6NL93_HUMAN Non-histone chromosomal protein HMG-14 OS=Homo sapiens OX=9606 GN=HMGN1 PE=1 SV=1;tr|A6NEL0|A6NEL0_HUMAN Non-histone chromosomal protein HMG-14 OS=Homo sapiens OX=9606 GN=HMGN1 PE=1 SV=1;sp|P05114|HMGN1_HUMAN Non-histone chromosomal	588													24.0639	23.3214	23.1571	22.2799	22.4924	22.5842	#DIV/0!	#DIV/0!	#DIV/0!	#DIV/0!	#DIV/0!	#DIV/0!	#DIV/0!	#DIV/0!	#DIV/0!	#DIV/0!	#DIV/0!	#DIV/0!	23.6927	22.7185	22.5383	-0.974196	-1.15433	0.180136
A6NEM2;P51610;H7C1C4;Q9Y5Z7	A6NEM2;P51610	31;31;10;1	31;31;10;1	31;31;10;1	Host cell factor 1;HCF N-terminal chain 1;HCF N-terminal chain 2;HCF N-terminal chain 3;HCF N-terminal chain 4;HCF N-terminal chain 5;HCF N-terminal chain 6;HCF C-terminal chain 1;HCF C-terminal chain 2;HCF C-terminal chain 3;HCF C-terminal chain 4;HCF C-terminal chain 5;HCF C-terminal chain 6	HCFC1	tr|A6NEM2|A6NEM2_HUMAN Host cell factor 1 OS=Homo sapiens OX=9606 GN=HCFC1 PE=1 SV=2;sp|P51610|HCFC1_HUMAN Host cell factor 1 OS=Homo sapiens OX=9606 GN=HCFC1 PE=1 SV=2	589	24.553	24.7189	25.4957	25.9423	25.8076	25.7815	25.0717	24.0907	25.2927	25.1483	26.5623	25.6786	25.4118	25.4142	25.4554	25.3888	25.2324	25.5843	24.636	25.719	25.7946	1.08303	1.15859	-0.0755676	24.5812	25.2205	26.1204	0.639337	1.53923	-0.899897	25.413	25.4221	25.4083	0.0090797	-0.00464962	0.0137293
A6NEP9;Q8NG11	A6NEP9;Q8NG11	1;1	1;1	1;1	Tetraspanin;Tetraspanin-14	TSPAN14	tr|A6NEP9|A6NEP9_HUMAN Tetraspanin (Fragment) OS=Homo sapiens OX=9606 GN=TSPAN14 PE=1 SV=2;sp|Q8NG11|TSN14_HUMAN Tetraspanin-14 OS=Homo sapiens OX=9606 GN=TSPAN14 PE=1 SV=1	590																		18.9759	#DIV/0!	#DIV/0!	#DIV/0!	#DIV/0!	#DIV/0!	#DIV/0!	#DIV/0!	#DIV/0!	#DIV/0!	#DIV/0!	#DIV/0!	#DIV/0!	#DIV/0!	#DIV/0!	18.9759	#DIV/0!	#DIV/0!	#DIV/0!
A6NMH6;A6NFQ9;F8W8I8;Q92599;A0A087X142;C9JV02;C9J4G8;A0A0A0MRP8	A6NMH6;A6NFQ9;F8W8I8;Q92599;A0A087X142	14;14;14;14;13;5;3;2	11;11;11;11;10;3;3;2	11;11;11;11;10;3;3;2	Septin-8	2022-09-08	tr|A6NMH6|A6NMH6_HUMAN Septin-8 OS=Homo sapiens OX=9606 GN=SEPTIN8 PE=1 SV=1;tr|A6NFQ9|A6NFQ9_HUMAN Septin-8 OS=Homo sapiens OX=9606 GN=SEPTIN8 PE=1 SV=1;tr|F8W8I8|F8W8I8_HUMAN Septin-8 OS=Homo sapiens OX=9606 GN=SEPTIN8 PE=1 SV=1;sp|Q92599|SEPT8_HUMAN Sep	591	22.553		23.4681	23.054	23.3805	23.2062	23.7494	22.1763	23.3957	22.7287	23.8106	21.9037	23.9895	24.386	24.124	24.3908	23.9086	24.4892	22.553	23.2611	23.2933	0.70812	0.740391	-0.0322713	22.9628	23.0622	22.8572	0.0993394	-0.105683	0.205022	24.1877	24.2574	24.1989	0.0696716	0.0111382	0.0585334
D6RAX1;D6RCT8;A6NFV8;Q96EV8	D6RAX1;D6RCT8;A6NFV8;Q96EV8	1;1;1;1	1;1;1;1	1;1;1;1	Dysbindin	DTNBP1	tr|D6RAX1|D6RAX1_HUMAN Dysbindin OS=Homo sapiens OX=9606 GN=DTNBP1 PE=1 SV=1;tr|D6RCT8|D6RCT8_HUMAN Dysbindin OS=Homo sapiens OX=9606 GN=DTNBP1 PE=1 SV=1;tr|A6NFV8|A6NFV8_HUMAN Dysbindin OS=Homo sapiens OX=9606 GN=DTNBP1 PE=1 SV=3;sp|Q96EV8|DTBP1_HUMAN Dys	592																			#DIV/0!	#DIV/0!	#DIV/0!	#DIV/0!	#DIV/0!	#DIV/0!	#DIV/0!	#DIV/0!	#DIV/0!	#DIV/0!	#DIV/0!	#DIV/0!	#DIV/0!	#DIV/0!	#DIV/0!	#DIV/0!	#DIV/0!	#DIV/0!
A6NFX8;Q9UKK9;A6NJU6;A6NCQ0;C9JYY9;H0YEY4	A6NFX8;Q9UKK9;A6NJU6	15;15;8;6;3;3	15;15;8;6;3;3	15;15;8;6;3;3	ADP-sugar pyrophosphatase	NUDT5	tr|A6NFX8|A6NFX8_HUMAN ADP-sugar pyrophosphatase OS=Homo sapiens OX=9606 GN=NUDT5 PE=1 SV=1;sp|Q9UKK9|NUDT5_HUMAN ADP-sugar pyrophosphatase OS=Homo sapiens OX=9606 GN=NUDT5 PE=1 SV=1;tr|A6NJU6|A6NJU6_HUMAN ADP-sugar pyrophosphatase OS=Homo sapiens OX=9606	593	25.5159	25.8711	25.3349	25.5641	25.0893	25.2534	25.2783	24.3391	24.9484	25.0197	25.5244	24.7198	25.7332	25.7102	26.4299	25.5892	25.3093	25.445	25.6935	25.4495	25.1713	-0.244019	-0.522183	0.278164	24.8087	24.984	25.1221	0.175307	0.313374	-0.138067	25.7217	26.0096	25.3771	0.287889	-0.344556	0.632445
K7EIJ0;K7ENL2;A6NG10;K7EMC9;Q969T9;K7EIN1;K7ESN4;K7EIK1	K7EIJ0;K7ENL2;A6NG10;K7EMC9;Q969T9;K7EIN1;K7ESN4	4;4;4;4;4;2;2;1	4;4;4;4;4;2;2;1	4;4;4;4;4;2;2;1	WW domain-binding protein 2	WBP2	tr|K7EIJ0|K7EIJ0_HUMAN WW domain-binding protein 2 (Fragment) OS=Homo sapiens OX=9606 GN=WBP2 PE=1 SV=1;tr|K7ENL2|K7ENL2_HUMAN WW domain-binding protein 2 OS=Homo sapiens OX=9606 GN=WBP2 PE=1 SV=1;tr|A6NG10|A6NG10_HUMAN WW domain-binding protein 2 OS=Homo	594	23.4342	23.0701	23.0663		22.3223		23.8029			22.0266			21.9978	22.584	22.2988	21.8393	22.0996	22.1074	23.2521	23.0663	22.3223	-0.185773	-0.929786	0.744013	23.8029	22.0266	#DIV/0!	-1.77634	#DIV/0!	#DIV/0!	22.2909	22.069	22.1035	-0.221866	-0.187395	-0.0344712
A6NGP5;Q9H910;H3BU16;H3BMV3;H3BMT0;H3BTV5;H3BMM8;B4E1P3	A6NGP5;Q9H910;H3BU16;H3BMV3;H3BMT0;H3BTV5	7;7;6;5;4;4;2;2	7;7;6;5;4;4;2;2	7;7;6;5;4;4;2;2	Hematological and neurological expressed 1-like protein	HN1L	tr|A6NGP5|A6NGP5_HUMAN Jupiter microtubule-associated homolog 2 OS=Homo sapiens OX=9606 GN=JPT2 PE=1 SV=2;sp|Q9H910|JUPI2_HUMAN Jupiter microtubule associated homolog 2 OS=Homo sapiens OX=9606 GN=JPT2 PE=1 SV=1;tr|H3BU16|H3BU16_HUMAN Jupiter microtubule-as	595		22.5443	23.7084	24.0126	23.663	23.6841	25.6221	24.5967	24.4985	25.2157	24.7111	23.788	23.7732	23.6454	24.0406	23.7043	22.5422	23.5634	22.5443	23.8605	23.6735	1.31614	1.12919	0.186952	25.1094	24.8571	24.2496	-0.252321	-0.85988	0.607559	23.7093	23.8724	23.0528	0.16314	-0.656523	0.819662
[truncated: 4,548 more rows]

## Sheet: LFQ-analyst results (Perseus)
sig = adj p <0.25, log2FC 0.584			CTRL1_vs_CTRL2				CTRL1_vs_WNT3A_1				CTRL1_vs_WNT4_1				WNT3A_1_vs_WNT4_1						CTRL2_vs_WNT3A_2				CTRL2_vs_WNT4_2				WNT3A_2_vs_WNT4_2						WNT3A_1_vs_WNT3A_2				WNT4_1_vs_WNT4_2				CTRL3_vs_WNT3A_3				CTRL3_vs_WNT4_3
[truncated: 4,050 more rows]
[truncated: 9 more columns]

## Sheet: LFQ-analyst results (MinProb)
sig = adj p <0.25, log2FC 0.584			CTRL1_vs_CTRL2				CTRL1_vs_WNT3A				CTRL1_vs_WNT4				WNT3A_1_vs_WNT4_1						CTRL2_vs_WNT3A_2				CTRL2_vs_WNT4_2				WNT3A_2_vs_WNT4_2						WNT3A_1_vs_WNT3A_2				WNT4_1_vs_WNT4_2				CTRL3_vs_WNT3A_3				CTRL3_vs_WNT4_3
[truncated: 4,050 more rows]
[truncated: 9 more columns]

[truncated: 4 more sheets: HT1080 WTvPKO, All model LFQ, Ontology Cell Compartment, Subcell barcode]
