# Supplementary material for: WNT4 Regulates Cellular Metabolism via Intracellular Activity at the Mitochondria in Breast and Gynecologic Cancers
Source: Cancer Res Commun. 2024 Jan 17;4(1):134–51. doi: 10.1158/2767-9764.CRC-23-0275 (PMC10793200; doi:10.1158/2767-9764.CRC-23-0275)
Supplement: Supplementary File 3 — Metabolomics datasets and siRNA analyses [file crc-23-0275-s06.xlsx]

## Sheet: Suppl File 3 Readme
Supplemental File 3
Contents:
Metabolomics datasets and siRNA analyses

## Sheet: README_MM134
Defining metabolite changes in siESR1 and siWNT4:
'complete MM134 dataset' = raw intensity data
Metaboanalyst 'statistical metaanalysis' using both sum normalized and median normalized datasets
Used defaults in data processing with 'analyze' at adj.p=0.1
Meta-analyses used or vote=2 @ 0.1, i.e. hits had to be altered in the same direction at p<0.1 in both the sum and median norm. data
"siESR1 meta_hits" and "siWNT4 meta_hits" represent the heatmaps in Figures 1C and 2A

## Sheet: complete MM134 dataset
							MM134 Parental, siRNA									MM134 Parental, inhibitors															MM134:WNT4-OE, Inhibitors
N.	Compound	CmpdID	Pathway	parent	medRt	Polarity	MM134-P,siCTL, 1	MM134-P,siCTL, 2	MM134-P,siCTL, 3	MM134-P,siESR1, 1	MM134-P,siESR1, 2	MM134-P,siESR1, 3	MM134-P,siWNT4, 1	MM134-P,siWNT4, 2	MM134-P,siWNT4, 3	MM134-P,Vehicle, 1	MM134-P,Vehicle, 2	MM134-P,Vehicle, 3	MM134-P,Fulvestrant, 1	MM134-P,Fulvestrant, 2	MM134-P,Fulvestrant, 3	MM134-P,4OHT, 1	MM134-P,4OHT, 2	MM134-P,4OHT, 3	MM134-P,Everolimus, 1	MM134-P,Everolimus, 2	MM134-P,Everolimus, 3	MM134-P,PF, 1	MM134-P,PF, 2	MM134-P,PF, 3	MM134-WNT4,Vehicle, 1	MM134-WNT4,Vehicle, 2	MM134-WNT4,Vehicle, 3	MM134-WNT4,Fulvestrant, 1	MM134-WNT4,Fulvestrant, 2	MM134-WNT4,Fulvestrant, 3	MM134-WNT4,4OHT, 1	MM134-WNT4,4OHT, 2	MM134-WNT4,4OHT, 3	MM134-WNT4,Everolimus, 1	MM134-WNT4,Everolimus, 2	MM134-WNT4,Everolimus, 3	MM134-WNT4,PF, 1	MM134-WNT4,PF, 2	MM134-WNT4,PF, 3	Blank	Blank	Blank	Blank
1	L-alanine	C00041	Amino acids	90.0548	0.639647	+	50151250	45237610	50722280	20025010	27934940	25091440	18878970	14999400	12967850	55715310	92414410	37332600	52343550	68442360	42560440	50607000	48756900	54897240	32008620	33050350	30103380	38742210	28655100	15064490	42971580	66830930	42379060	46690050	45395740	56097320	66064960	69938900	58538580	34535660	36565220	34046370	30907680	30711780	26115020	405729	339939	370310	383730
2	L-arginine	C00062	Amino acids	175.119	0.611633	+	8117652	8006312	8605992	5548482	6576206	4732544	5258432	3631477	4365346	9547469	14112010	9789208	9407764	12135730	9347076	8309104	8301316	7436700	8082324	8538588	8465242	10666100	9194142	5781694	10035180	11216770	10827970	10523120	9355255	11710850	10601680	13530110	11874360	12095760	10493910	10909030	11885110	13484340	10793080	52558.3	56232.7	72097.8	72377.3
3	L-asparagine	C00152	Amino acids	133.06	0.63755	+	24322530	21893900	24165350	10367100	15587350	13901220	8059248	7394786	6210552	23955250	30755790	18551800	20692930	22872320	19615690	26261430	20756860	24694340	15604450	15223920	13000560	16118370	12340710	7294498	16151840	23409660	17673490	23934720	15931590	22311740	22467770	27843220	24462540	18861850	14320320	14298370	10570420	14118060	12218390	12659	26759.4	16384.7	19440.7
4	L-aspartate	C00049	Amino acids	134.045	0.661214	+	11203520	10511790	10479350	5691558	7584716	7485308	3599037	3139837	2541589	12131170	16652980	10163730	9515077	11833900	8404132	6893126	6817174	8761558	5259852	5846580	4797040	3699654	2346370	1383514	14756080	19298110	12715460	14459420	12863020	13402080	13879390	16840350	14386520	11217730	9575623	7972732	5987136	6579882	4986834	0	12720	8592.23	7730.29
5	L-glutamate	C00025	Amino acids	148.06	0.650374	+	53165440	50289310	52492760	22403160	33101270	30024010	16102360	14457300	12620090	54661100	84744220	42961020	52452590	61199390	43470240	52679990	41650650	51048660	27766170	31157750	26175790	45890430	37439370	20415060	55584080	70978550	61641560	52964850	53058510	66923180	64540520	76756820	61893000	49156300	40146780	31656690	32642420	41279880	42540840	0	9832.18	2819.6	5127.61
6	L-glutamine	C00064	Amino acids	147.076	0.638765	+	68237180	62557150	68568340	24640860	36546610	31668960	25839570	21831950	17235890	58128050	107767000	46955110	66267320	74857510	54209820	64900940	58766640	66730460	44346100	45715140	42166890	38507930	27668450	12765860	47537540	74130600	45749570	58265020	50950620	64279880	67768360	81240330	67202650	50259830	47861390	42409680	22063830	28930150	22580300	14362.8	26501.3	26513.4	44331.6
7	glycine	C00037	Amino acids	76.0392	0.661981	+	15736800	13453230	15540350	7339530	9684815	7871398	7857182	6771526	4819534	18365490	27453120	14577560	16061950	17744570	13782350	20455870	17803060	19380300	9017240	8948116	8765732	16295900	11792080	7589706	19210550	24065450	17967380	20025900	17385890	19601830	26833870	28121740	23048730	14307200	12358440	11909710	14603990	16925660	14867110	3047365	3271839	3104341	2996054
8	L-histidine	C00135	Amino acids	156.077	0.600133	+	18007750	12880560	18076660	6954830	8437747	6957616	6865402	5632856	4855928	13911450	20357870	10049310	12263820	15411620	13338170	14372400	14311900	14315860	9688777	7622870	7926328	15392060	10813960	5836888	15102840	16350290	12855500	19783570	15572290	18347520	20378570	22169860	18684550	13180310	10057950	10183880	13399220	10571310	10124280	36952.2	62002.7	55582.2	63184.7
9	L-leucine	C00123	Amino acids	132.102	0.713264	+	66316580	61392600	65942850	22477050	27316650	23472120	31711910	25524260	16977640	59741980	87042700	29787350	44402130	63270850	37047290	49474960	39697890	53609940	35052420	35445060	32128750	70767900	55310550	28950130	48569480	83437590	49734460	52201600	64013480	76173210	101347200	108812800	78835450	40683730	49855230	42033140	53468130	70473890	57630930	53018.2	45867.4	47055	57066.1
10	L-lysine	C00047	Amino acids	147.113	0.598231	+	1500320	1547576	1777251	891602	1223385	935066	843362	577661	637409	2227644	3021652	2403511	2457710	2765398	2059762	1909124	1576290	1298562	1794253	1677028	1561067	2704379	2182380	1233856	2427886	2735448	2221553	2753030	2156212	2782481	2665056	3393454	2500779	3222698	2224959	2207012	3150950	3290868	3251609	8735.97	15222.2	14994.7	20131.7
11	L-methionine	C00073	Amino acids	150.058	0.679729	+	16038180	15772580	16854510	11323300	14233830	13614150	7859686	6110746	5608578	20940210	29735820	14627460	21500070	31211930	18286140	27408420	18635830	21436430	15096530	12446740	12708530	18634090	15128330	7481204	18371200	25482380	19589050	26113560	23921760	25514000	30035110	34644000	32923830	16973500	14635730	12780200	16746440	17635080	12140330	12550.3	5568.02	7965.38	11363.7
12	L-phenylalanine	C00079	Amino acids	166.086	0.772654	+	9691853	9335533	11270420	4315524	6567894	5518582	4884602	4090502	3746382	9320913	15614650	6887332	8580241	10151590	7792894	11369250	8081924	10098720	5996772	6909768	5714036	11447120	9008749	4820672	8987463	12565630	8324594	12399160	10453930	12531550	14859800	17312490	14755760	9381737	7903984	7299554	8481015	11569960	9160479	31005.1	27643.4	20595.2	24416.2
13	L-proline	C00148	Amino acids	116.07	0.671529	+	181910400	173082200	188525100	55795290	76539670	72962230	60025900	50242560	47761660	171363200	271954900	123213400	165548800	222696400	139243600	179480200	144748700	181464200	69911860	78951820	63359340	60566280	42359160	23873190	140615700	204821500	129593500	187722400	160165900	193009400	251666900	260933700	223989500	113222900	114196800	99477380	74302070	83938970	68240290	720410	0	575165	475768
14	L-serine	C00065	Amino acids	106.05	0.63589	+	25365130	21886260	24998650	11073400	15238590	14675940	8877458	8124394	6654086	25126830	32518860	20347460	22424540	23103500	20338240	26181930	20895330	25120930	16931100	14840240	14585290	16737050	14024200	8627669	16967620	23589280	18142870	23961120	16956250	23164860	22779640	26118900	24583160	20368110	15784260	15021860	14719090	14135130	12837080	27421	50358.3	43918.4	49712.8
15	L-threonine	C00188	Amino acids	120.065	0.657065	+	69764030	64378040	61215010	30351660	44565360	36179070	26698650	22410050	19141280	76801640	118367500	55736880	72268600	89979460	63780630	79155820	68080810	79780640	49016920	53543910	45566900	56329280	40349170	23193250	54038550	80782360	58487480	64917000	60997360	76237850	79050080	92398380	80244430	59222270	55141040	46247530	32962090	42749640	39483440	13906.1	36472.2	43785.3	42039.3
16	L-tryptophan	C00078	Amino acids	205.097	1.71597	+	7007000	6113652	7163482	2713260	3401439	3736608	3586082	2789724	2515293	6699918	12156950	5130467	6298832	8881089	5073274	7641062	5512226	6361170	3685728	4958102	4304532	7415788	5293488	3144586	7073068	9794983	6606834	9118193	7754690	9776243	14742070	12098580	9112315	6456116	5587906	4330314	8185920	9348522	6554234	0	4547.36	7141.51	7515.8
17	L-tyrosine	C00082	Amino acids	182.081	0.683204	+	53020800	51149170	55186430	24639320	29446050	29258060	25488150	19944910	18634300	54214620	75741120	38280900	46589960	68373640	39662250	67502130	43667300	51800540	36396320	28758660	30868240	58002910	47281010	23964700	54949000	75295390	59477010	70374060	67581000	70116970	85056610	97323900	91275370	49262680	42476400	37523480	58148110	58718880	40660000	19789.9	6889.2	24281.1	2684.56
18	L-valine	C00183	Amino acids	118.086	0.686175	+	37485120	37299290	39665160	15593820	19498210	17868850	19785250	15319050	14903910	36374900	51172990	25861620	27582760	39080440	22630110	38826420	26181310	30260920	23620720	21289930	21075300	43289380	35985230	18714630	39360320	53936690	40940480	47542900	44015780	46664700	58905490	51893520	60645840	36954590	31277000	27609450	48535010	46574340	32600980	815836	862899	946148	0
19	ADP	C00008	Nucleotides	426.022	0.563579	-	906316	712790	977055	254385	325342	409753	339000	237679	316231	1574063	1757966	714026	1536760	980345	485914	1978184	911046	591655	386890	1145057	382474	942000	1025649	399177	966427	1208582	1400274	805632	957032	2450192	1679704	1484469	1347587	689268	706632	112546	306056	1289530	849681	4660.51	377403	140393	42726.2
20	AMP	C00020	Nucleotides	348.074	0.687196	+	276350	230903	296851	339901	251653	393929	882918	810039	918536	1011719	487333	337520	1659219	527249	232719	3241733	903752	307316	542232	1085633	696951	432940	1551621	538700	577080	475185	2126506	252476	494823	4519756	573263	473347	932122	500336	611870	901523	877314	900733	957903	0	8539.05	3189.72	2854.7
21	dAMP	C00360	Nucleotides	332.07	0.652598	+	55192.2	76776.7	59788.6	52562.8	55374.8	43471.8	72556.1	36244.6	57399.3	71654.8	106231	60008.4	73647.9	191147	76513.2	112599	123980	70529.9	115960	131723	171892	76532.4	52752.6	59028.4	88792.8	108974	86643.1	70559.9	79899.6	54121.6	150108	71666	57263.5	76961.5	74441	149701	84053.7	79488.3	45600.9	0	0	0	0
22	Adenosine	C00212	Nucleotides	268.103	0.689946	+	44899.9	13584.3	60188.6	45973.6	55880.6	42268.6	53720.5	44423	42709.4	70508.7	61337.2	30217.5	58582	44185.6	42955	105930	45530.7	49719.4	54040	49362.7	24622	50894.5	30592.1	32376.4	53260.2	71186.2	34125.7	61551.3	38467.3	180929	56607.9	64986.6	64839.4	32909.7	24702.5	44222.9	63641.9	45085.2	43823.1	10179.4	19258.5	17438.6	22455.8
23	Adenine	C00147	Nucleotides	136.062	0.686554	+	383421	331026	466521	260232	330482	276864	291454	329892	261566	594578	589988	337864	427802	301371	337532	683323	366669	503044	309003	411660	258386	374053	386477	306176	388503	629335	476501	429411	386663	739887	661419	629135	520739	386539	345024	367808	332226	461404	357126	189902	216471	253049	283692
24	GDP	C00035	Nucleotides	442.017	0.562857	-	76276.8	63001.4	83863.3	20016.3	25481.7	25534.5	32374.5	14694.4	24195.2	150649	146427	56413.3	134453	80560.4	40267.6	199625	81349.6	48819.5	30001.4	103864	32726.4	84451	90222.4	22751.1	105050	117702	109991	73672	77171	238357	144780	107265	94437.7	66184.1	69777.4	4311.62	5678.67	128746	60215.2	422.604	104963	34623.8	5276.34
25	GMP	C00144	Nucleotides	362.051	0.580957	-	40827	35469.7	23833.7	21598.4	24188.8	22035.7	27478.2	23928.8	29424.4	117980	54093.7	33763.1	222259	58942.5	32122.1	273426	80871.4	47251.8	25875.7	80575.8	15544.4	96072.4	165806	52234.3	63826.3	66505.4	184247	43514.4	56400	378732	82395	68432.7	78039.9	49449.5	38547.3	47863.8	58543.7	85978.4	78590.7	0	1866.31	1125.98	570.083
26	Guanosine	C00387	Nucleotides	284.104	0.665235	+	0	0	10726.6	54038.3	48055.3	45047.7	24897.2	42171.1	24708.3	93285.6	105941	104920	96638.5	77788.8	63554.3	42239.1	73812.3	74117.6	33549.6	24277.4	34332.4	129412	10771.5	9901.97	251407	107796	173934	167730	76996.5	111655	62738.4	131444	75587.5	124518	46789.5	50757.9	93507.6	75926.1	58636.6	0	0	0	0
27	Guanine	C00242	Nucleotides	152.054	0.6877	+	632872	511704	596898	419930	531366	506572	291375	199712	199417	782494	1358584	520831	950394	1134170	660133	975234	625875	774405	526021	462946	475260	699924	508084	261832	637465	907846	650471	949074	831001	883184	1124241	1255360	1186785	620138	565915	430730	621026	635703	418040	0	11547.7	7788.1	3408.32
28	CTP	C00063	Nucleotides	481.975	0.628091	-	47697.5	34905	47135.2	5103.99	11366.9	23020	5522.8	2560.16	3132.21	32558.8	83281.5	12841	3982.73	31586.8	12406.5	19217.7	3234.8	16198.2	10959.4	9490.25	3439.18	32471.8	10440.6	1738.65	23747.9	36421.3	4919.82	18551.8	42166.9	4178.31	89574.3	75061.9	7766.34	19972.2	23165.2	2176.61	3179.99	11637.8	592.883	0	0	327.339	0
29	CDP	C00112	Nucleotides	402.011	0.556813	-	60217.5	45486.6	69618.3	19954	20436.9	36720.9	32963.9	18812.7	17111.5	113678	132435	49624.8	99822.9	66428.8	27063.7	127859	77406.3	41701.1	15043	75191.5	18686.7	66743.9	83168.1	27514.9	55862.9	89617.3	115405	57561.8	76532.8	203633	130667	101629	97210.5	32897.3	47052.9	2953.44	24791.8	107100	60527.2	0	0	396.68	0
30	CMP	C00055	Nucleotides	324.058	0.719487	+	80120.6	75900.7	83013.4	39032.7	62915.6	61314.5	45375.5	31120.1	33758.4	131664	166063	62082.8	238308	105158	75443.2	230924	94830.9	74941	48944.1	95772.5	44099.2	63702.9	133749	60719.8	100342	157726	195087	58912	94288.5	389249	134088	140706	128371	81349.2	73902.3	62007.9	76023.2	102866	118326	0	0	0	0
31	dCMP	C00239	Nucleotides	308.063	0.656424	+	281310	252022	223061	68539.6	101102	89419.2	65159.9	61182.9	45585.6	260097	327059	175540	183744	267753	150684	221574	158956	195940	84413.7	113546	111742	126661	124429	53416.4	211627	319583	250585	215948	105546	156553	246267	278799	216684	199498	123454	137266	95666.8	145652	88163.9	0	0	0	0
32	Cytidine	C00475	Nucleotides	242.079	0.634773	-	938494	736056	864804	545480	708943	681830	980227	755086	778469	1257873	1888179	1194644	924592	1293867	667843	867696	657738	610127	811357	876421	813043	554518	373427	288928	1637758	2050714	1972720	1371872	1496555	1422860	1871737	1416199	1308560	1566453	1708277	1302283	1227265	1460580	1227692	621.573	0	309.196	336.724
33	Cytosine	C00380	Nucleotides	112.05	0.665658	+	304044	313200	353972	243544	309536	331822	559800	691542	563088	485818	731572	463915	363549	437955	378202	408394	352059	496721	434334	369346	294170	942805	923937	509146	516867	653720	454794	553721	538034	637352	542382	702791	697463	611812	494452	441769	741625	1347018	1325961	27191.9	22388.6	18122.7	17610.1
34	Thymidine	C00214	Nucleotides	243.103	1.67958	+	82038.4	72953.1	57698.8	32299.8	46221.9	33468.3	29921.2	24049.2	22537.6	96997.1	183237	73383.7	100035	100585	51979.3	101114	79798	78965.1	59637.9	63338.7	55004.3	79702	65453.3	38710.3	100302	115792	82735.3	103864	81743.7	98715.2	143948	151301	120857	86278.7	70214.4	73561.1	66306.4	94641.8	64638.4	0	0	0	0
35	UTP	C00075	Nucleotides	482.96	0.619807	-	280463	176648	249249	15670.7	33714.9	94181	22785.1	13056.4	20900.2	265498	582046	58330.6	35923.1	123780	49367.3	106590	1221.13	85615.5	40013	40491.5	20859.8	101509	27419	1686.97	95462.7	202510	0	76724.1	244877	25063.3	500167	398227	26574.5	77357	94672.2	971.628	0	48743.7	1800.5	0	0	1206.46	0
36	UDP	C00015	Nucleotides	402.995	0.547833	-	665797	460403	628229	161676	214054	273499	227482	159821	144261	1070400	1556813	496931	704835	945351	376671	1106283	631749	562174	195023	425241	201642	380999	408770	127461	689295	1025743	918749	698939	795230	1301281	1474397	1376303	852364	453515	398917	53420.5	119632	550739	303308	302.637	447.375	1114.93	0
37	UMP	C00105	Nucleotides	323.028	0.56636	-	96571.6	68271.8	80513.8	30123.6	46386.5	46168	51009.4	32482.3	35558.7	350955	222656	83961.8	585695	136931	69280.9	784144	239780	103208	41273.3	156892	30465.2	95222.7	237540	104769	135359	183112	506539	124465	124063	971105	233229	195130	225086	76861.3	88631.2	113006	84806.5	147182	136624	0	0	386.655	0
38	IMP	C00130	Nucleotides	347.042	0.583678	-	6770.88	7145.39	4556.42	8444.33	12520.1	17270.8	6024.53	10279.6	11179	13797.8	14260.9	4019.09	15248.8	22104.5	13270.3	19638	16593.3	17357	24961.7	20413.6	21922.3	232609	69574.8	23396.3	14009.5	12761.6	12943.3	16879.2	40428.9	31337.4	22939.3	30687.8	29837.6	55979.1	31776.1	41455.4	83030.7	96532.2	51714.7	0	0	0	0
39	Inosine	C00294	Nucleotides	267.072	0.591896	-	137586	114049	130218	119959	147362	147475	101019	72112.4	102323	184544	233760	118614	161213	246474	128978	160129	131523	152579	130981	132030	103573	138553	122837	88597.4	170819	219239	152122	151408	196175	180009	232302	212888	193425	146854	169051	176076	148342	179628	164131	396.543	583.872	375.594	443.391
40	Hypoxanthine	C00262	Nucleotides	137.046	0.689812	+	125420	156898	146153	177372	272727	217146	249302	222271	235028	359905	459362	295203	362043	438804	299245	925560	370896	501287	826822	530411	459314	2086189	1290872	424544	281757	346870	390704	365429	446073	624496	419795	583675	633133	1080714	470281	602280	902317	1181664	807684	7649.8	4507.63	4187.52	6965.48
41	Xanthine	C00385	Nucleotides	153.039	0.574394	+	122991	138365	152970	82076.5	95769.3	64391.7	69765.6	39124.4	64539.4	147532	334023	124173	149718	209622	130138	172731	136713	143229	101091	83732.2	66176.4	153914	93939.5	61718.9	179010	267014	194789	185656	190951	220155	272335	316356	214728	180683	118178	138255	163273	163338	139826	0	0	2509.41	0
42	(S)(+)-Allantoin	C02350	Nucleotides	159.054	1.67122	+	67710.7	59000.7	72703.7	15160.1	34473.8	26777.2	27176.7	20307.5	18066.3	90970	188567	69583.5	68649.1	94999.6	57462.2	90387.1	55317.4	64496.1	38199.8	41110.7	31140.9	70009	53823.7	34351.9	75090.8	132915	68240.6	109132	86773.4	95411.5	134248	147347	103220	85637.5	82499.7	63921	52204	91004.2	72195.4	0	0	1891.39	2648.98
43	5-Hydroxyisourate	C11821	Nucleotides	185.031	0.638864	+	1008026	860152	860069	199547	326773	198941	243240	110200	72737.1	821337	2264237	728877	1228505	1966528	631159	937848	1054022	808575	313518	304692	229958	422066	198757	42454.2	1017353	1330272	899816	1004154	563476	817520	1330586	1470612	1091368	431638	297727	404475	314133	332236	188694	0	0	0	2515
44	Urate	C00366	Nucleotides	167.02	0.642445	-	46109.9	41227.4	46023.4	20775.6	21544.7	28795.9	22194.1	10507.1	16212.7	69754.8	123964	34495.4	49436.9	110773	31216.7	76618.7	50076.5	38894.2	35749.4	41737.2	47206.2	34588.1	26060.7	16301	43358	55686.6	58870.3	45925.1	50814.1	44301.1	116124	62405.4	56259.4	52049.7	46091.8	41144.1	124154	41278.8	25266.7	4636.4	4991.87	473.024	3511.97
45	2',3'-Cyclic CMP	C02354	Nucleotides	306.049	0.651787	+	190072	209543	203949	76904.4	89700.8	54681.6	67444.2	36500.5	42776.4	168414	106988	115969	79082.9	96665.8	72078.2	87886	91824.5	123308	103229	118172	89264.4	70336.1	64027.7	32759.2	139319	160423	145120	120811	98095.2	75409.3	116256	158916	120348	127781	140336	96358.1	94861	92863.5	67516.6	0	0	2084.55	1900.35
46	5'-Phosphoribosyl-N-formylglycinamide	C04376	Nucleotides	313.044	0.560458	-	13433.3	14174.8	11191.7	877.421	3766.24	2083.56	0	0	0	20013.8	17545.4	11183.3	5655.29	8726.64	5950.56	22695.9	22466.2	12815.8	0	3822.11	0	75257.7	55371.8	23660.4	33685.4	25665.8	27092.4	18826.7	20920.7	20286.6	43314.7	32133.5	30389.2	1582.92	1372.85	0	99769.8	108594	147276	0	0	0	376.62
47	5-6-Dihydrothymine	C00906	Nucleotides	127.05	0.639063	-	1081192	1123219	1171411	512629	632364	567230	456512	334587	343727	1315125	1989435	859286	1083009	1471031	885671	1212095	1055524	1060504	825758	915596	816064	679806	496436	241644	703905	1129451	917967	962107	922912	1009388	1289738	1278954	1211759	924539	942442	690173	446745	543997	450704	37279.4	48660.6	30649.8	0
48	Pyridoxal	C00250	Nucleotides	168.065	0.6919	+	23386.5	33330.4	39057.1	24796.4	27804.3	28712.7	23178.6	30303.9	28230.9	55472.2	73684.3	44202.9	65356.6	67426.6	33768.8	61378.7	48602.6	49730.6	27808.6	21785.1	30706.4	70176.5	59692.7	36798.9	66481.2	74638.1	88475.5	28704.7	56487.5	38030.6	55788.4	60172.6	73658.8	57966.9	34350.8	35204.5	53830.4	74042.8	40686.5	9861.23	10945.6	10409.6	0
49	Pyridoxamine 5'-phosphate	C00647	Nucleotides	249.071	0.670242	+	70966.4	20947.4	27951.9	27241.9	14645.1	31995.5	21740.6	7399.8	16293.3	66839.4	124712	36262	39664.7	70499.6	30393.9	22903	48522	75880	11674.9	12729.5	13301.8	28228.8	14493	6492.73	27660.8	78133.1	20568.3	23754.6	16879.1	67763.8	33121	32872.4	56585.7	11452.8	24076.8	13168.2	20486	15833.5	25755	0	0	0	0
50	Nicotinamide	C00153	Nucleotides	123.055	0.707642	+	2210973	1925741	2027953	1051132	1448446	1201714	1101431	916668	861274	3710834	2807931	1670958	4977646	2598142	1643706	5442302	2408281	2074693	1178230	1915321	1206230	1924654	3625815	1478827	2358823	3165172	2751220	2363812	2039104	3556257	3186483	2881877	2914768	2043620	1751854	1696590	2077396	2676561	2427310	369859	327587	339393	327523
51	5-Phosphoribosylamine	C03090	Nucleotides	230.044	0.646335	+	57774	59727.9	62755.9	32292.4	34239.5	32455.1	23945.4	17418	26192.8	49289.2	21471.5	47181	57400	34246.9	40632.7	68130	54771.5	79096	36023.4	37355.8	33410.9	66339.7	55947	29216.9	65761.9	28869	76822.9	69587.8	80461.6	52988.9	54828.2	36996.6	57972.8	47646.6	33034.9	48376.5	46391.6	39841.5	56535.2	0	0	0	0
52	UDP-glucose	C00029	Nucleotides	565.047	0.546252	-	429640	397695	369964	179389	252451	249449	199060	171230	159791	466278	742360	486736	474290	734568	391021	480954	496622	487109	220302	286214	227911	311970	276341	140166	548151	656202	506825	534875	480528	520922	692157	785263	584659	438889	300014	211688	234496	332142	254589	0	0	0	0
53	NAD+	C00003	Nucleotides	664.115	0.677242	+	1606281	1487290	1186459	594681	871388	700283	539608	430789	408756	1216182	2433741	948475	1110332	2083703	1080442	1420743	1387988	1435720	860365	605131	708622	1176839	734193	530541	1779779	2376280	1992404	1841443	1864572	1635392	2779028	2653090	2183199	1297477	1002729	1481901	1590452	2005788	1037945	0	0	0	0
54	Phosphate	C00009	Phosphates	96.9681	0.580133	-	13500000	13400000	14100000	13600000	13500000	16400000	22300000	15500000	23000000	19900000	19900000	13600000	14800000	23700000	14100000	20000000	13500000	14500000	19800000	31100000	22400000	18400000	20200000	26400000	14100000	17900000	18600000	10400000	19600000	18000000	22400000	12900000	16500000	12000000	24100000	21300000	22300000	23000000	19000000	92280.9	76276	88596.3	182305
55	Diphosphate	C00013	Phosphates	176.935	0.571956	-	664264	738879	741803	903852	758362	973251	1271692	1059621	1536613	1011358	1049239	744814	977969	1579175	784925	1276365	916452	818227	1166856	1806369	1395874	955054	1241488	1713045	821959	885423	1237934	522563	1150464	1118853	1269732	604526	829561	607110	1312947	1426665	1448694	1237846	1090169	1018.53	50238.6	158911	110371
56	D-Glucose	C00031	Glycolysis	179.055	0.642144	-	3876365	3430319	3470283	614726	807672	456944	584952	387011	386991	2411013	3756570	1953457	1009940	1390721	1044772	1537488	1380203	1525201	1266773	1216864	1071948	872543	756514	342645	3010898	4126320	3138491	1595284	1321563	1433528	2600066	2656227	2299403	2233527	2202488	1612111	1281408	1893121	1253504	13377.4	13995.3	12879.2	12951.7
57	D-Fructose 1-6-bisphosphate	C00354	Glycolysis	338.988	0.545409	-	690812	618041	682522	350582	471523	582505	310360	215338	207759	1017540	1151346	586928	1189414	1026919	456728	513956	911142	626442	330887	866474	324197	2199626	445680	395580	708707	1057640	873944	698945	876992	1677227	1382748	1445790	1114298	763162	759738	51713.1	472974	2265589	613729	479.132	14102.7	0	23970
58	D-Glyceraldehyde 3-phosphate/Glycerone phosphate	C00118	Glycolysis	168.989	0.545233	-	118442	95138.8	135007	50721.2	75523.5	118192	73299.6	50019.6	47409.2	241223	298933	113956	204656	204494	89181	126907	149234	128889	91984.8	176264	79754.2	543105	130165	102200	106282	214962	159164	124548	185967	287271	301137	318627	203050	165422	177156	32732.4	127993	410877	159897	7968.14	14929.7	7888.82	6151.69
59	2/3-Phospho-D-glycerate	C00631	Glycolysis	184.985	0.548622	-	133638	131449	145428	115458	124333	171346	84440.4	79284.8	85339.9	279262	377521	182642	328708	474446	159566	187647	211001	182889	148782	154726	196056	538685	565273	396555	239350	338839	264455	205244	298324	188138	416353	429417	203201	237451	206042	20082.7	336158	485850	389933	1816.01	8446.23	40155.4	12824.5
60	Pyruvate	C00022	Glycolysis	87.0073	0.600619	-	492662	556568	554050	316960	288113	153113	355066	190101	300499	717547	845477	544076	462408	612183	467979	664645	544141	434406	251654	333030	410664	759496	618382	279329	563716	450801	453666	393030	413940	612898	594698	660790	583786	510024	381385	321013	568383	662586	627307	0	79571	63444.5	53473.7
61	Lactate	C01432	Glycolysis	89.0229	0.593875	-	9878353	10500000	10200000	3086869	3573920	3046004	5820832	4567606	5040260	10500000	13300000	7198430	9678487	8946000	6818984	13100000	9350742	10000000	5214972	4078773	4681132	14500000	12700000	6739186	8905209	8170564	8193854	7043940	7055422	9337211	12800000	12500000	10500000	8293694	4057600	4754978	21500000	8712962	12100000	495524	848615	636130	571391
62	Maltose	C00208	Other sugars	341.109	0.65259	-	27027	32319.5	34409	40282.7	33842.9	24816	30892	19144.1	27543.6	54518.4	67631	74866.3	45858.3	56111.6	40225.4	38534.4	46744.6	24690.5	36713.6	41700.2	55054.5	34082.5	30632.8	82600.9	51036.8	58719.4	41669.8	42065.2	60758.8	62922.2	37026	59268.1	61871.9	73372.3	68362.6	54029.4	63992.1	63421.4	64528.2	8562.11	3955.59	3511.05	4760.14
63	Mannitol	C00392	Other sugars	181.07	0.68538	-	398847	308674	355216	152073	218095	180246	158199	130910	114029	336564	564218	231680	319777	380209	247318	385407	302191	298269	198658	235086	179381	368680	284199	169589	361556	442953	343647	373574	385832	455579	529026	646492	538631	270084	292674	272217	395886	348282	327552	9685.33	6610.14	6300.4	7550.95
64	D-Ribose	C00121	Other sugars	149.045	0.584803	-	72685.2	63004	66288.9	33318.5	41042	50057	46504.2	37422	35923.2	89521.7	101444	51225.3	51072.8	87151.8	44714.8	78573.8	58300	60025.8	30638	36587.2	31728.7	43559.3	37766.7	29076.4	83581	121060	91111.1	69938.4	83999.3	69524.6	135822	94873.5	93334.1	58355.3	60578.1	46870.3	60528.5	56064	65238.8	7810.5	9660.02	7407.92	6196.31
65	Citrate	C00158	TCA cycle	191.019	0.576302	-	6281766	6889696	7722242	2467635	3040754	3688524	3639177	2607390	2773178	9314459	12800000	6466142	5810240	10700000	5658998	7919096	5042938	7117464	4858682	5739806	4106424	9666625	6408412	3826241	8159114	11700000	6311166	6455170	8201452	7305996	12400000	10100000	8484472	5855180	7766268	188840	1380640	11300000	7633788	3969.04	777.624	1728.6	607.056
66	2-Oxoglutarate	C00026	TCA cycle	145.013	0.56007	-	205581	152067	144431	43557.2	45942.7	45859.4	50858.4	36759.6	32024.3	122990	279899	158182	30899.4	158818	124401	91809.9	97511.7	143333	66038.9	59950.2	60450.2	392767	245306	207497	148662	156281	104445	114465	110584	91800.6	195826	175048	141457	68442.8	45893	45840.1	163256	190028	194504	644.987	549.884	1130.97	529.186
67	2-Oxoglutaramate	C00940	TCA cycle	144.029	0.59385	-	43394.2	34096.4	35833.5	0	0	18690.7	23136.7	21953.2	22192.5	48228.3	58343.9	0	0	0	0	51931.7	0	0	0	0	0	71553	50805	52971.3	43301	38680.2	42221.3	0	37708.4	0	55920.5	53528.1	43695.7	32103.7	25389.6	0	126587	54525.4	46304.2	3084.56	5327.3	3049.69	2483.4
68	Succinate	C00042	TCA cycle	117.018	0.547336	-	400054	330590	380730	129793	136539	128501	180385	166939	136847	616400	788024	383847	381922	348458	220990	563008	404618	397999	89247	130665	111259	429089	419427	297498	453772	609365	467934	268984	213597	382467	579378	557360	430440	130922	115287	104575	357417	443532	365347	25351.8	24226.8	17608.1	16883.9
69	Fumarate	C00122	TCA cycle	115.002	0.553949	-	288344	262870	252996	99666.8	113605	120178	102579	100342	90410.3	313450	457688	225625	253163	309338	153699	288443	228213	243886	94824.9	117610	92477.8	217473	225360	100456	297017	368790	274210	241555	224570	233682	364062	353613	292661	157904	147793	125870	198364	221200	239639	6314.4	4360.87	4472.89	4294.97
70	Malate	C00149	TCA cycle	133.013	0.555145	-	3426434	3131145	3316003	1098710	1321222	1435711	1256862	1053197	1020717	3258415	5451446	2639986	2380292	3155874	1793133	3163338	2589348	2755122	1098405	1311103	1142359	2523470	2094201	1349816	3216803	4414286	3562194	2541963	2599854	3367894	4511292	4447278	3814470	1786554	1541241	1018771	2480294	2825995	3029063	7629.85	6848.27	6916.21	5122.6
71	Oxaloacetate	C00036	TCA cycle	131	0.586966	-	12761.2	13872.1	18420.2	15596.8	11838.1	11524.6	14983.1	11808.9	14938.8	18208	22192	13638	18143	16804.4	17571.7	18693.1	12135.3	16349.9	13764	15189.4	14169.6	14607.4	15984.2	17605.6	14140.4	13858	13077.4	13935	20832.4	15752.9	14444.9	15188.9	19634.1	22134.6	18775.4	13041.5	19733	14207.8	18012.3	1707.61	1313.81	2328.22	1772.2
72	Itaconate	C00490	TCA cycle	129.018	0.584069	-	75338.9	74622.2	83173.6	34050.7	49251.8	40887.3	37916.3	32362.8	37116.3	89096.7	149962	84988.1	54046.2	123375	62676.1	87212.8	55119.1	80148.5	54120.3	56521.2	51755.7	93291.9	72112	43335.1	100818	121981	77148.9	75710.5	77493.8	85178.6	112080	108081	100124	70192.5	77508.1	32618.9	55828.4	104248	75276.8	4186.02	4586.68	0	0
73	2-Hydroxyglutarate/Citramalate	C02630	Alternative Carboxylic acids	147.029	0.572435	-	76109.9	56214	69486.1	50698.8	64044.3	57838.2	54024.7	51458.5	48892.8	121795	189990	94671.5	100066	126490	63511.6	87775.9	84752.3	81366.1	80114	65926.2	55810.9	62706.8	50712.4	58756.8	74388.6	107789	74259.3	64574.8	62795.3	66010.4	95707	79911	71395.7	50536.6	50811.1	30182.9	66870.5	69339.7	54472.6	2843.36	1557.92	1489.21	632.888
74	6-Phospho-D-gluconate	C00345	Pentose Phosphate Pathway	275.017	0.542218	-	25110.4	22553.8	19812	12412.9	14494.5	16639	22037.4	9490.22	7499.23	24467.3	45819.9	32490	58094.7	28388.5	15133.8	98253.7	76236.2	23756.8	10253.2	30755.8	8311.33	25234.1	24556.6	33779.7	23392.9	42177.3	50081.2	24414.1	20618.6	29990.1	34934.6	46190	55929.5	18281.1	18038.6	12299	24491	84507.8	34424.4	0	0	0	629.054
75	D-Glucono-1-5-lactone 6-phosphate	C01236	Pentose Phosphate Pathway	257.007	0.555789	-	120406	93276.4	101192	33263.4	40582.9	40853.4	36643.2	35452.5	42859.1	108115	195220	79357.3	93547.3	106944	59325.3	130138	92497.4	110486	70900.6	65003	53145.2	102635	85867.2	43988.4	121437	149000	112709	117059	105948	112266	170728	158737	150834	101666	80310.5	76442.6	90721.1	111157	92345.9	0	0	0	1634.38
76	D-Erythrose 4-phosphate	C00279	Pentose Phosphate Pathway	199	0.56102	-	5441.6	6801.96	4036.03	7492.46	8425.67	11635.6	4299.93	6660.08	4889.56	6271.52	19924	10421.7	10097.3	18765	8566.46	17943.2	8118.94	9828.92	8085.08	5422.01	6330.2	13723.1	5672.51	3321.13	13807.6	18652.7	10687.1	16620.2	10463.1	10959.3	16566	23177.3	9387.37	22521.3	8483.39	6223.37	12580.3	10632.2	4584.48	0	0	616.164	0
77	Sedoheptulose 1-phosphate	C06222	Pentose Phosphate Pathway	289.033	0.557046	-	47700.4	49546.5	37529.8	41858.8	54667.3	44384.9	27925.4	28456.4	28723.3	77328	150124	71226	61450	101561	68780.7	109540	64123.7	80318.5	54954.8	42565.4	40699.4	68892	36283.6	19933.4	105717	100720	63775.9	109529	80129.3	55711.5	129902	115448	95455.4	66814.6	46128.8	38534	67482.9	67185.1	39482.7	0	0	0	339.685
78	alpha-D-Ribose 1-phosphate	C00620	Pentose Phosphate Pathway	229.012	0.562807	-	26354.2	33087.2	29521.1	21526.1	25393.3	35626.9	17119	20982.3	25093.3	53049.5	76331.5	41274.2	84908.1	67549.9	33960	87681.3	69318.4	48313.8	40806	72232.4	39402.7	91528.6	73059	70857.2	51263.4	62274.1	85378.8	48550.6	68192.2	79950.1	71781.8	76652.2	85308	75449.4	52588.2	73252.6	90516.4	103702	99228.5	500.346	5038.72	5160.01	5285
79	Glutathione	C00051	GSH homeostasis	306.076	0.601567	-	20900000	19700000	19600000	10200000	12900000	13100000	12200000	10100000	10600000	27300000	40200000	19000000	20500000	26900000	17600000	23800000	18500000	19100000	13900000	14000000	14400000	17800000	12600000	7655828	29000000	30700000	25900000	22000000	25400000	22300000	33500000	30500000	26900000	21900000	20600000	16200000	17800000	20300000	15600000	4472.5	4759.88	6371.94	4841.47
80	Glutathione disulfide	C00127	GSH homeostasis	613.158	0.860866	+	13358.8	11848.7	3261.28	4947.56	7224.4	11106	3101.36	3214.06	3083.58	9247.31	43440.3	16310.1	0	21477.6	15026.5	2998.4	2336.23	15873.5	6567.42	0	20997.9	13272.3	0	0	25599.3	23153.7	6087.22	16259	13212.3	5097.76	23042.4	17317.4	6390.26	9791.68	10728.8	2329.6	12674.6	3767.93	2762.91	0	0	0	0
81	5-Oxoproline	C01879	GSH homeostasis	130.05	0.64641	+	61351270	56174620	61796880	23398570	34658060	30946210	23095230	19657790	16156650	60938660	94501610	43634090	59096800	71729730	49671850	55472700	54464640	60396130	41864570	40269580	37638370	37992110	29181610	14747470	50238940	75016170	50621310	50743550	52546050	59450530	63040770	76820900	60698550	50086640	43923840	38286480	24930990	32700030	27057270	48168.3	50380.1	56864.6	49892
82	Cys-Gly	C01419	GSH homeostasis	179.048	0.735849	+	293388	325239	311299	132863	201642	169824	161106	117968	144837	524842	837900	355288	381498	483540	299784	392761	251637	355016	206876	323652	221497	278341	217715	123280	408377	723134	439606	388571	310369	444033	672025	647263	443469	341866	337677	219169	325243	384411	282081	0	0	2287.42	2127.89
83	Ascorbate	C00072	GSH homeostasis	175.024	0.549682	-	112202	111960	100299	63741.8	64825.2	60830.2	63883.5	31709.6	40560.6	153698	330649	131850	108319	254424	100815	136086	101024	121229	55207.6	98423.4	94655.4	65702	50606.6	19200.1	156167	250455	86651.9	155203	171668	143347	295056	277166	138890	154760	127859	26004.7	43774.5	99040.4	63375.4	515.212	562.501	697.112	542.673
84	Dehydroascorbate	C05422	GSH homeostasis	173.008	0.547088	-	114013	99173.6	91961.2	32112.5	37256.4	35557.7	44541.6	28759.8	40871.2	85142	209864	78821.5	69831.7	128650	70717.4	121286	72558.9	81541.8	57175.6	49107.4	52638.4	177777	72185	44255.3	136756	171196	97177.4	105252	105458	66114.8	187843	166858	104963	88172.9	85080.2	17938.6	90892.5	125711	107821	1225.1	1790.65	3283.9	1424.33
85	gamma-L-Glutamyl-L-cysteine	C00669	Gamma-glutamyls	249.057	0.68968	-	34663.3	33905.1	27991.8	18503.2	11863.6	22409.8	11087.4	9358.29	11664.3	23649.1	33738.6	11496.5	19665.4	33646.3	18568.6	28073.3	23846.6	15860.2	11292	15374.2	14699.8	27062.1	16380.8	11286.7	30501.4	21379.4	24275.7	18667.5	24061.9	18977.2	35810.2	38491	15971.8	15712.5	19429.6	11125	26741.9	13828.8	11839	0	0	430.916	0
86	gamma-Glutamyl-Se-methylselenocysteine	C05695	Gamma-glutamyls	313.034	0.609484	+	22615.5	13721.6	18900.5	11430.2	24828.2	23694.8	10393	4865.47	16142.2	22219.2	21689.8	28905.7	25046.1	37302.6	33582.8	17467.9	9076.65	20011.5	28568	6930.98	30339.7	15246	7095.4	56593.7	30558	15161	20799	10096.3	14608.5	25638.9	18013.6	29390	16848.3	35142.1	13748.4	37173	73877.9	25146.6	43647.5	0	0	0	0
87	gamma-L-Glutamyl-D-alanine	C03738	Gamma-glutamyls	217.082	0.59897	-	93483.4	86161.7	88318.4	27221.7	32667	37378.7	63859.5	42487	56660.2	122157	165897	59626.2	73901	106262	73598.3	156636	101424	111381	75922.5	75716.4	68208.6	375151	302238	191669	69972.2	70904.1	67122.3	51006.4	65840.1	65114.5	129315	106087	97084.4	54528.2	67697.7	56577.8	178995	237163	205662	327.933	581.379	0	0
88	gamma-Glutamyl-gamma-aminobutyrate	C15767	Gamma-glutamyls	233.113	0.68757	+	61803.3	66292.5	61871.4	26480.2	36866.6	35869.2	50069.4	33440.3	27418.5	76821.1	92009.7	51591.8	93848.6	108310	43947.2	104137	54440	87179.8	27975	30183.1	42399.6	73298.7	46170.9	43584.4	34353.4	83928.5	70429.4	74459.9	50365	64197.2	106914	65233.4	120982	60990.9	55147	36939.5	76005	75949.6	49096.1	0	2991	0	0
89	Bis-gamma-glutamylcystine	C03646	Gamma-glutamyls	499.11	0.63359	+	26303.6	21142.1	32135.9	7711.58	6147.77	5674.55	0	0	0	17985.8	47459.3	10541	38311.6	48943.6	23693.7	41296.5	37493.3	41360.5	22891.7	22561.2	25210.3	14817.2	5169.3	0	17186	25598.4	22989.2	0	22177.4	38275	28686.2	43150.8	43559.2	12328.7	16054.8	29145.4	7940.98	7359.71	0	0	0	0	0
90	(5-L-Glutamyl)-L-glutamine	C05283	Gamma-glutamyls	276.118	0.666367	+	122174	86774.4	105044	42435.5	23906.9	55868.7	54667.8	16074.1	38604.6	196381	88733.8	100235	362752	177685	92601	222563	281330	68029.2	56305.7	163866	85484.3	48312.5	127351	89815	52115	89614.5	315834	82602.9	159529	552717	95583.8	156188	257796	81107	104125	227231	53574.9	156570	191771	0	0	0	0
91	L-Homocysteine	C00155	Serine biosynthesis and one-carbon metabolism	136.043	0.687806	+	49987.3	14122.2	43704.6	9522.32	24931.5	11369.8	3770.85	3814.63	7848.96	76051.7	100949	62264.9	66799.4	91151.8	46266.4	96245.4	53778.3	73845.4	26661.6	31872.8	48109.7	36645	28770.1	18818.6	74872.3	66271	50983.6	64885.1	13723.1	76055.9	78006	62283.6	72885.9	46440.8	44062.7	31441.3	41305.6	32227.7	33209.5	0	0	0	0
92	Cystathionine	C00542	Serine biosynthesis and one-carbon metabolism	223.074	0.635328	+	174108	141207	143915	38776.5	56218.4	60251.4	16698.8	5067.55	4490.55	206818	294336	136209	235106	238813	222639	331099	286936	346724	83564.1	81536.7	58687	178704	123304	63587.5	172066	229365	134524	311847	222435	237796	314861	373115	377409	124499	78554.9	86982.3	59474.3	101409	107017	0	0	0	0
93	Dimethylglycine	C01026	Serine biosynthesis and one-carbon metabolism	104.07	0.672314	+	469039	473137	445680	304108	326553	334990	249771	213850	208704	548959	740534	424299	532171	658078	469421	517313	453556	536127	372419	361271	341675	346271	298693	229710	435872	523076	411832	529815	408969	494148	608383	574410	596273	410923	379775	399866	350191	380713	293984	202982	178782	207637	211252
94	3-Phosphonooxypyruvate	C03232	Serine biosynthesis and one-carbon metabolism	182.967	0.760206	-	47082	66408.6	46644.1	52830.2	56796.7	23833.6	42403.9	34413.4	32485.2	38249.9	62649	67853.3	83824	90327.8	67600.4	47276	82840.7	72102.6	32690.5	24192	29678.8	44503.2	32598.7	24944.3	80124.9	90350.9	96136.3	95829.9	50507.3	61350.6	43159.6	68796.1	70639.8	48312.9	30470.7	45349.4	67526.2	44973.6	40472.7	417.372	1014.24	534.911	1277.71
95	S-Adenosyl-L-methionine	C00019	Serine biosynthesis and one-carbon metabolism	399.143	0.617342	+	107328	93102	96709	44067	63575.1	37219.1	25041.8	21190.7	12132.8	115869	154133	109093	125572	90757.4	79465.3	121515	103641	60709.1	59778.4	66037.6	51241	54474	48172.6	9368.86	107234	111890	96944.2	136320	102444	110692	95246.9	133225	113972	74394.9	49075.4	69939.6	29504.9	47615	26640	0	0	0	0
96	Ornithine	C01602	Urea cycle	133.097	0.6449	+	143177	147645	170832	84976.5	98102	102120	75270.7	53127	60639.3	145425	216957	183115	154367	147444	182309	134871	85585.5	98613	94377.5	72138.5	108716	132544	119747	178663	112387	159881	143664	145975	149228	199672	269237	263921	259039	201311	119056	154547	265989	175295	217070	20481.5	29254.9	21368.3	32226.4
97	L-Citrulline	C00327	Urea cycle	176.103	0.651038	+	273101	280586	260879	155461	155049	166235	101809	133975	81843.4	297437	489692	226531	400040	399107	281082	319156	281621	322852	202257	224156	210810	302469	218750	191967	179786	254382	193527	237763	243130	291330	555679	413269	308186	209758	187340	149353	5476882	196601	217950	0	4629.97	2381.23	3006.05
98	Putrescine	C00134	Polyamines	89.1072	0.580804	+	599550	634057	575992	38923.3	46003.2	34736.7	36740.2	32947.2	31026.4	124086	156818	68972.1	107716	93593.4	89404.1	203941	198772	140706	49767.2	54973.5	47519.1	11353.6	16141.2	5351.65	139683	136751	140916	224359	192602	181254	260307	245950	186989	56532.7	62931.6	59277.3	46801.9	28193.7	33012.3	9278.25	3601.41	6891.93	8451.09
99	Spermine	C00750	Polyamines	203.223	0.564046	+	47457.5	85106.9	43806.9	32343.5	37408.1	39950.8	42722.4	25910.2	32083.5	28243.8	187270	49147.2	65620.7	143806	49867.2	59273.7	80079.8	90474.9	51552.6	41884.2	72416.5	68291.1	43105.1	5779.71	109522	146239	95331.2	97217.1	92674.6	89468.4	141128	150095	98323.7	95559	65229.2	69301.3	95818.3	71497.2	83669.4	12659.3	23568	22029	10068
100	N-Acetylneuraminate	C00270	Aminosugars	308.098	0.581306	-	162781	172443	172229	74397	92494.7	94404.9	122039	78557.1	108002	223532	301394	133252	194156	279155	142073	242473	190864	215122	174619	191729	166574	311192	283798	169545	163355	223759	167198	123680	175338	140941	245473	188178	196920	196045	181985	183628	194985	230682	210223	461.096	806.042	626.596	1409.72
101	N-Glycoloyl-neuraminate	C03410	Aminosugars	324.093	0.582647	-	11752.4	8945.89	10915.9	1673.38	3608.04	5690.32	10674.6	4541.41	2425.15	13671.2	14653.9	11154	15069.4	29662.5	16870.6	16781.8	10756	10390.6	17833.5	15977.5	10212.3	8893.22	8598.27	4304.08	4239.62	16600.3	13278	12801.6	16745.9	7932.93	11802.1	11138.4	22564.9	16375.7	19507.7	11525	8968.97	8784.42	6792.76	0	0	0	0
102	alpha-D-Glucosamine 1-phosphate	C06156	Aminosugars	258.038	0.576919	-	26478.3	32605.2	26100.6	9224.17	10825.7	7375.14	2000.68	948.695	4556.82	17356.1	37607.4	24893.7	10185.1	17860.4	16626.6	21544.6	15760.3	17609.8	13438.2	8866.21	8806.54	7508.14	5046.81	2706.88	21459.9	31178.2	23123.8	15028.6	11237.5	15294.5	22991.7	25820.4	17617.8	14677.2	15367.4	14501.9	6466.48	6175.69	10258	0	0	0	0
103	1-4-beta-D-Xylan	C02352	Aminosugars	131.034	0.65911	-	1610.45	3398.15	11931.7	14629	21849.7	7086	16160.9	3453.02	6484.08	32761.3	50595.6	24631.3	11234.7	27238.8	14025.2	11425.1	21289.6	14113.5	9908.05	9992.04	14882.8	4187.39	5880.84	5090.36	45709	70519.7	42051.7	40521.4	37026.2	17546.7	49385.7	74197.9	45692.8	43608.7	44265.6	14190.8	30127.2	44685.4	8695.71	4512.39	4140.91	3068.21	3790.15
104	UDP-N-acetyl-D-glucosamine	C00043	Aminosugars	606.074	0.543377	-	4370370	3449312	3257739	2801965	3639995	3477698	2564450	1930958	1781396	5729922	8998889	5539094	5663600	8061592	4197026	4644776	5079008	4567448	2489299	3070519	2416268	3536783	2722903	1448016	8838092	10300000	8829467	8147722	6845216	7807710	9278959	10200000	7920388	5616190	3855029	3260535	4324600	5451966	4181889	1557.88	0	0	0
105	CMP-N-acetylneuraminate	C00128	Aminosugars	613.139	0.545687	-	70803.3	53676.2	56713.7	26058.2	41817.3	40278.2	28553.7	20300.3	21482.8	73218.2	120536	67099.2	63357	91044.6	50717.1	62133.6	56730.8	63754.3	29649.3	37085.4	29765.2	45712.4	42842	24410.3	88694.7	107209	81202.3	81240.2	68454.2	70644.2	103041	106425	82899.3	72689.4	50499.3	32649.6	52387.1	64992.8	54959.8	0	0	0	0
106	Carnosine	C00386	Arginine and proline metabolism	225.099	0.668211	-	1698.73	0	3013.52	2023.72	1859.39	1500.45	1786.51	597.058	721.119	3823.25	7100.82	3729.58	3831.17	6887.45	4665.19	4897.89	5128.95	1873.81	2248.84	2322.2	3832.09	2042.11	3518.26	1601.94	3035.05	3899.66	4172.98	2959.43	2177.74	5050.81	2759.2	6897.29	3243.43	4354.97	3563.25	2766.32	64491.1	3168.82	4861.01	382.931	1302.06	0	0
107	5-Guanidino-2-oxopentanoate	C03771	Arginine and proline metabolism	174.087	0.682545	+	58880.5	50985.9	50699.9	19469.9	32151.9	27050	18397.7	24811.5	16949.9	35945.9	96153.3	25281.3	64501.8	70674.5	27916.4	58362.3	42698.6	64186.9	36332.3	18343.7	35904.1	69722.7	47447.5	22550	72033.1	97770.4	77123	61378.5	84614	92331.5	126326	115530	80109.6	59030.3	55719	65460.4	148457	173067	114828	0	0	0	0
108	Phosphocreatine	C02305	Arginine and proline metabolism	212.042	0.886711	+	752833	743444	710642	166938	217493	214378	136318	98797	107844	335421	1153879	425564	45038.7	520655	310499	52888.8	229129	383300	197454	141191	194701	286844	74694.5	133169	972036	1354777	398133	675856	716706	62884.4	1165873	1068588	524942	557096	463488	319150	701799	731682	264296	0	3160.05	0	0
109	Creatine	C00300	Arginine and proline metabolism	132.077	0.656485	+	25601330	25884500	25575790	4131080	5668324	5205704	6901320	5192478	5049424	32966200	39831940	20315560	22307200	20411880	10822270	26193660	19158230	19600550	6446040	9638859	6058006	10304120	11500510	4206986	53648770	66340620	67975350	33983080	28073260	48013430	51235490	60544430	54132260	25357770	23004140	22761650	23908600	26399830	29540190	10526.5	9277.65	16651.1	12703.5
110	Creatinine	C00791	Arginine and proline metabolism	114.066	0.645472	+	598896	681591	651591	287645	361967	317671	372682	253423	280629	916691	1546097	748515	858380	1210036	614415	877937	771824	768935	414741	537234	516597	775686	551329	346762	982878	1363235	1052225	891228	847253	940330	1188550	1310878	1041370	737696	720183	663295	916172	901029	732688	33272.8	51632.6	51061.5	46604.6
111	N-Acetylornithine	C00437	Arginine and proline metabolism	175.107	0.672542	+	98521.8	91329.2	110460	52345.6	49362.5	48844.4	39153.5	34172.7	30239.4	90173.7	170144	70703.2	98449.8	147994	86502.8	134948	90135.4	102299	69121.4	76268.5	59856.5	90546.4	69852.2	57392.3	95863.6	136109	102452	135787	112297	141010	128970	147073	176253	80157.2	75213.6	69902.5	134828	115512	70489.8	10756.4	5436.12	10145.6	8354.62
112	trans-4-Hydroxy-L-proline	C01157	Arginine and proline metabolism	132.065	0.650963	+	945439	954535	839246	444072	619884	476754	373446	337606	318409	1254375	1964764	945204	1164795	1405370	1012280	1395366	1103195	1341315	712948	810521	666961	854948	669473	313489	995343	1392754	979612	953766	973340	1268025	1298293	1549770	1179737	961525	816013	713670	609009	607583	600041	67736.5	65488	0	61111.6
113	N-Succinyl-L-glutamate 5-semialdehyde	C05932	Arginine and proline metabolism	230.067	0.622941	-	3963.06	6229.42	4919.25	2330.47	990.282	1990.57	0	541.406	918.656	2883.6	8006.98	3264.78	5121.31	5120.46	6392.42	8081.81	3049.21	4993.57	2775	1614.55	2433.98	4597.14	1985.32	0	8377.97	3069.96	13297.6	5310.64	2515	3853.41	2063.5	4747.71	1381.31	2839.19	1090.38	1854.77	1638.82	1150.42	1461.55	0	706.567	369.73	427.541
114	5-6-Dihydrouracil	C00429	Panthothenate metabolism	113.034	0.632963	-	634000	564026	637129	339818	402089	384976	366336	315535	299716	662828	943436	482323	564256	641521	491318	670627	534491	536600	463159	477153	440958	495460	431003	320210	474693	634433	532733	523581	557091	553564	775519	631017	625629	475345	474523	401108	361713	453838	444176	245844	207026	157992	156691
115	Taurine	C00245	Sulfur metabolism	124.006	0.648723	-	4924362	4704006	4629724	1050019	1279134	1097474	4368310	3062613	3023699	7046300	10200000	6180188	2975648	4116731	2150566	3546279	3480579	3438302	1077978	1249880	1070177	6286602	4957800	2852983	8372024	12500000	10800000	6202488	5318266	6287846	8198604	8229922	7001938	3806922	3759673	3532016	10300000	10900000	9884321	2878.79	1393.38	1159.78	1693.23
116	Hypotaurine	C00519	Sulfur metabolism	110.027	0.64544	+	245938	247424	246108	61975.6	79075.8	83184	251512	189097	163625	371250	524138	295133	144444	198983	119640	248243	183058	191428	70976.5	63046.5	71242.6	398872	279846	184278	388133	575945	382636	309408	265944	256757	312767	433611	292898	201633	189475	157866	397267	524261	526473	0	0	0	0
117	2S-5S-Methionine sulfoximine	C03829	Sulfur metabolism	181.062	0.57293	+	6474.6	8352.13	4398.06	0	3768.43	3735.76	5520.36	3878.46	5017.36	7452.44	36994.4	6378.3	11629	25151.7	5576.53	5849.11	11248.4	14958.7	18263.5	9740.09	3196.57	6478.76	10150.1	3179.15	13899.6	7175.92	11481.3	13224.5	6500	17081.8	25134.1	22106	14276.8	16516	9518.4	13529	8906.81	12430.1	0	0	0	3740.49	0
118	L-Selenomethionine	C05335	Sulfur metabolism	195.991	0.773548	-	10326.3	11450.4	11109.3	7455.38	3520.4	16740.6	10368.8	6576.86	12609.5	12943.8	2927.64	2756.05	5851.22	12250.3	4527.12	10002.1	6446.33	3317.29	9537.78	9852.98	8307.8	8148.76	6558.53	6173.91	8559.94	4156.53	7514.12	2565.91	10353.4	3174.13	12770.2	5818.75	412.353	3218.14	6739.85	964.312	5630.16	6698.18	1923.66	307.328	0	0	424.585
119	L-Cysteate	C00506	Sulfur metabolism	167.996	0.762996	-	13487.6	20320.1	15338	26851.3	23846.1	16556.7	27957.1	30511.2	30712.1	13687.1	18805.2	22590.3	25575.6	28563.2	24503.9	22010.8	26166.9	20524.7	23244.3	23723.5	35486.4	21395.7	21610.5	32725.3	26110.8	23222.4	28201.9	24188	18853.8	23148.1	11494.3	15271.4	22110.9	26713.3	22167.5	40841.9	37384.8	24619.3	24679.3	2453.94	2441.15	1415.53	2819.76
120	(R)-S-Lactoylglutathione	C03451	Sulfur metabolism	380.111	1.69636	+	11834.6	11954	16457.7	1674.3	3333.15	4421.32	10442.3	6759.03	11310	17490.2	44339.1	18093	14445	20415	9151.47	23058.4	23129.5	12856.8	5888.22	2735.25	5734.33	33741.8	31561.8	16735.8	20194.7	29078.5	19833.4	11295.1	10370.8	9482.36	29369	27655.4	20581	16152.5	3916.25	17011.9	39718.8	49045	33232.3	0	0	0	0
121	L-Methionine S-oxide	C02989	Sulfur metabolism	166.053	0.646294	+	214958	207402	186469	83444.6	137348	101810	106329	70990.3	68308.6	248888	342818	209906	211552	260151	174374	207804	160189	231602	146593	190246	123800	230352	173015	107252	173282	227756	214292	214490	202378	291341	249579	312128	257965	184052	187200	137165	187171	255619	232991	0	2857.22	3427.52	2820
122	5-Hydroxyindoleacetate	C05635	Indole and Tryptophan	192.067	1.74737	+	87077.7	93737.8	74775	14988.6	28829.8	17199.7	56836.4	26466.4	40930.9	125766	267580	77208.7	61881.8	99688.5	61625.6	105463	92326.1	92890.6	29879.2	31380.7	23983.2	80552.3	44032.2	22674.4	115342	184932	123967	94862.3	91973.2	112667	185669	199018	154897	46807.2	38608.3	42754.6	46298.6	70019.8	66093.6	0	0	5548.74	0
123	3-methyldioxyindole	C05834	Indole and Tryptophan	164.07	0.678319	+	46897.4	51677.9	41363.6	29016.3	38161.2	16476.2	32870.4	20706.4	19191.5	54804	70102.9	40543.8	43636.1	53960.5	52407.2	74494.1	42682	52389.4	38214	20012.3	30332.6	49172.7	30302	12529.5	45095.4	51796.3	61790	71251.6	55950.4	54867.2	88475	83746	68827.5	41961.6	49545.7	40475.5	28048.4	64412.5	48949.1	15866.5	15898.4	13868.9	13946.3
124	3-Methyleneoxindole	C02796	Indole and Tryptophan	146.06	1.71754	+	460575	414058	484520	194982	255785	268190	231668	196567	199023	486040	895518	356629	468428	645470	311205	507443	405553	446671	311120	332386	294484	408394	370376	234997	531863	679562	461453	654500	576912	680089	1007647	861207	674064	439209	286469	321163	611894	688088	464912	41261.7	45588.2	32844.2	31994.9
125	Indole	C00463	Indole and Tryptophan	118.065	0.685983	+	317119	359114	328868	154143	194720	167707	147011	140485	120098	319452	666102	236121	309987	390711	277818	392387	196713	309389	170125	232841	178435	323572	296494	174236	250122	387559	250334	392370	428203	457054	610233	532588	575460	335778	276132	217160	303192	505656	282660	33542.6	24973.2	24836.5	20631.1
126	Indole-3-acetaldehyde	C00637	Indole and Tryptophan	160.075	0.684625	+	9063.94	28494.7	22255	4653.83	15856.6	17249.9	11612.6	5646.78	2787.87	9659.87	16086.3	16899.1	26323	41127.3	9909.97	10733.8	31189.1	23880.8	7584.73	6192.91	16140.2	13161.1	13660	6936.62	42998.1	64484.4	47702.9	57540.4	54080	42651	59426.5	55880.4	87805.8	40239.3	40673.1	19277.2	10741.2	40286.2	12706.3	0	3355.76	2324.19	5067.43
127	Indolepyruvate	C00331	Indole and Tryptophan	204.063	0.685565	+	363209	600011	447906	296961	298454	245898	285492	198358	235673	322270	439682	297618	400069	812273	371665	629950	515413	403734	353607	254789	370321	596018	376075	258889	532163	481474	690066	494205	487737	490738	717258	659186	520906	389310	415744	415100	796969	552480	302309	0	0	0	0
128	Indoxyl	C05658	Indole and Tryptophan	134.059	0.642021	+	133844	135943	175800	43931.2	78082	71587.4	49040.8	35479.5	23180.2	103697	133466	98948.6	115497	117254	94058.6	152249	112144	140025	74017	83379.7	66103.4	97895.1	53105.5	31762	100028	136188	98586.8	138697	157641	128952	124598	164082	114701	92114.9	84944.2	81494.4	63856.2	65009	76179.6	25226.3	16546.8	14591.9	16463
129	Anthranilate	C00108	Indole and Tryptophan	138.054	0.665294	+	1091537	1148038	1255506	452311	538030	532545	680806	399492	396100	1249972	1850874	755983	1317712	2500927	1134738	1585826	1241905	1318068	565020	859659	760267	517245	267357	199265	1156244	1300808	1154422	1288550	1387972	1278928	2375790	1728740	1560147	637339	1092516	1007169	920056	777343	435977	78259	63739.9	64700.5	55819.8
130	g-Oxalo-crotonate	C03453	Indole and Tryptophan	159.028	0.686912	+	0	0	0	30492.7	25415.5	19786.9	14770.8	18356.6	25603.3	0	0	0	71476.8	43846.6	30366.9	67966.4	44452	34348.1	104127	33994.8	40287.1	120340	137371	35138.2	0	0	0	0	21540.2	45871.1	0	0	0	75134.7	27945.1	46347.6	80845.7	54941	56643.6	0	0	0	0
131	2-Aminomuconate	C02220	Indole and Tryptophan	158.045	0.915149	+	334356	341382	352695	147315	218560	187072	178025	127616	128091	374289	675550	266161	248283	413456	202509	326388	258205	260698	123579	128907	109731	142881	110084	63678.7	401836	557305	424373	327209	336391	343204	644671	593790	462179	189884	165440	163093	181220	190861	156498	0	0	2206.8	0
132	L-Adrenaline	C00788	Signaling	184.094	0.634802	+	172803	161412	183926	321588	382202	326176	62105.7	53714.7	41489.1	259347	187542	127013	567309	766638	435838	450097	428798	427120	465057	548643	378396	126100	240160	221692	284277	225396	328050	445231	688916	407351	582845	313196	333189	339936	619588	572678	464121	474183	199316	9230.47	9875.77	6075.46	9319.1
133	Dopamine	C03758	Signaling	154.084	0.68625	+	42376.4	44022.2	47787	12184.5	20875.7	12726.2	22263.1	33289.3	22869.2	30281.3	68182.3	23449.3	30723.9	47285.6	28598.3	39197.8	26337.8	33726.6	15727.2	27972.4	25548.3	65203.1	40509.8	26697	58777.2	49819.7	51076.6	50913	58779.5	53356.2	90292.4	50747.9	54612.4	18158.3	35181.2	37372.1	62503.8	79198.4	51117.4	15903.1	26483.5	18946.8	18081.7
134	Glycerol 3-phosphate	C00093	Glycerophospholipid biosynthesis	171.006	0.633181	-	83549.9	65612.7	70820.7	178240	265769	92187.9	302138	359697	186827	112994	219965	427022	238968	170071	233961	130134	202198	202950	211187	183694	171866	99383.8	140090	120361	388622	505608	547999	550129	241561	531802	147194	231984	512386	429515	294064	926869	424942	339527	628610	0	669.296	0	734.939
135	Ethanolamine phosphate	C00346	Glycerophospholipid biosynthesis	140.011	0.593076	-	3976153	4166426	4291220	3654168	4450034	4091141	6790400	5019563	5433508	3781909	5711218	3472199	4265582	6188212	4102519	3955561	3552782	3816627	5183704	5740936	5356967	4605592	3750171	2372702	2549915	2907008	2472916	3096098	3165855	3055663	4309176	3146239	3167984	4938358	4730689	4501962	3680978	3998969	3354946	5823.12	0	0	0
136	N-Methylethanolamine phosphate	C01210	Glycerophospholipid biosynthesis	154.026	0.592626	-	68057.6	80020.6	74038.1	50988	74934.4	65051.1	60760.1	53817.8	49888.9	92630.7	153132	91210.2	96971.7	156767	86587.8	91088.1	78040.2	79288.1	90990.3	92902.5	80794.2	99665.2	81648.6	43543.7	78516.9	95934.1	71916.2	77386.3	94722.9	78824.3	114177	102414	99783.5	92521.4	98893.9	82070.3	97526.1	111107	97870.7	3814.8	4126.19	1372.48	2141
137	sn-glycero-3-Phosphoethanolamine	C01233	Glycerophospholipid biosynthesis	214.048	0.635552	-	1574574	1531962	1471933	1847130	2345021	2063005	2795682	2284136	2075322	6490396	9742623	5501816	5293400	6662418	3868983	4806616	3996948	3776146	3020240	3214856	3232228	2959842	2349223	1440058	4714224	6475266	5387970	4718066	3873599	4271748	6065250	4744022	4778858	4118392	3928804	3951610	4073026	4262124	3750773	2657.05	696.776	1069.4	327.339
138	Acetylcholine	C01996	Glycerophospholipid biosynthesis	146.117	0.663845	+	2365301	2757253	2611922	1146545	1468975	1380574	683790	556948	523592	2559971	3389166	1784015	3643675	4964810	2777848	2786545	2727378	2768440	2027791	2038264	2172720	1473426	1044345	506994	2906961	2999879	2937279	3886524	3280672	3813236	3677285	4755944	3450645	3602757	2900485	3107963	1895617	1671198	1475038	12497	24692.1	24172	25829
139	Choline	C00114	Glycerophospholipid biosynthesis	104.107	0.63405	+	48608370	41308040	42180270	28907610	36274710	30959060	22339800	16631590	16917820	36187820	55297780	27227960	40039740	49223900	32448260	48543730	41365880	38967020	23249690	26242790	25943110	23195150	24178650	11314500	28718750	29399240	32745230	35961430	30977800	47992160	50197780	50739670	44980840	26592770	23771050	31182900	26566330	21626410	21395370	21286.5	16515.1	27737.2	22800
140	acyl-C2 (acetyl-carnitine)	C02571	Carnitine and fatty acid metabolism	204.123	0.697009	+	15120700	17875990	17267340	14951660	16455620	18998490	9808613	7584044	7479724	22906350	33709900	17565720	27699980	46315650	24663040	41404550	32881620	32045670	19241200	19729440	26271770	34834260	26015830	14275700	32121700	36540500	37243440	40884920	41350020	39711030	44826840	51741230	46968470	45882750	34128630	38070960	50623600	42643140	30387810	0	9117.6	7836.08	6871.16
141	acyl-C3 (propionyl-carnitine)	C03017	Carnitine and fatty acid metabolism	218.138	0.688012	+	16213880	17213950	12435610	3363727	4523992	3581049	4289066	3337271	2751545	19202770	39350160	18189220	14707020	20183860	11456800	13837710	9962809	12563370	8562036	7432462	7201282	1951448	1348900	820415	26579870	28720090	29688360	17265600	16347680	17831230	24587230	23962520	18349610	14031740	14373700	10096480	2637136	3073741	1576068	0	3472.04	3878.1	3187.7
142	acyl-C4 (butanoyl-l-carnitine)	C02862	Carnitine and fatty acid metabolism	232.154	0.704125	+	3086690	3370782	2958601	653872	957049	858450	583859	498087	506742	3810134	6981414	2800429	2287373	3397477	1753141	2500504	2284038	2089400	1720460	1588093	1402528	1287736	683298	420864	4296786	4538409	3935365	3266522	2884270	3099818	4638818	4634308	3197286	2614888	2050594	2064925	1587296	1793384	1297553	0	2953.87	2881.7	2345.2
143	acyl-C4-OH (Hydroxybutyrylcarnitine)	HMDB13127	Carnitine and fatty acid metabolism	248.149	0.685453	+	87460.4	123973	94711.1	74337.6	72799.3	82191.1	44143.2	33368.1	28798.1	119103	182279	104327	118801	178450	119356	206220	150122	149997	94445.5	79835.4	82861.3	304118	206840	108611	164840	147394	167040	172991	147554	166546	174637	194866	188334	143502	110469	89316.3	493620	458132	278520	0	0	0	0
144	acyl-C5 (isovalerylcarnitine)	C20826	Carnitine and fatty acid metabolism	246.169	1.74046	+	4340340	4556918	3872905	699588	934584	902407	868202	662184	640169	3294262	8773692	3658282	2206976	3391173	1540631	2331124	1865293	1753826	1708618	1771370	1563756	213636	147874	106144	5316594	5516372	5477276	2525051	2446196	2680206	4295692	3517531	3163415	2745973	2006203	2894156	288806	288100	194647	12248.2	18379.5	17880	17205.6
145	acyl-C5-OH	ac107	Carnitine and fatty acid metabolism	262.164	0.692137	+	197861	175516	188652	98942.2	138876	138906	83695.7	73004.2	56662.4	184585	369721	144428	191036	241520	137464	232801	140613	175949	124240	108665	145207	88045.7	63511	41102.6	277189	211291	244973	206493	201445	192489	382689	317698	251864	188370	140852	134436	130689	141904	109014	0	2730.59	4844.15	3319.39
146	acyl-C6 (hexanoyl-l-carnitine)	HMDB00756	Carnitine and fatty acid metabolism	260.185	1.78334	+	33564.6	23630.3	39167.8	26576.7	33782.3	26493.4	8465.49	16982.2	17646.2	43026.9	54681.7	40078.5	73992	86938.1	42340	74294.5	31177.8	34586	59740.4	53574.7	50374	78715.9	35603.4	31296.5	32045.9	43391.6	47185.6	56371.3	53455.3	69968.4	51750.7	40211.6	46727.9	43376.7	40212	50138.3	72193.7	62653.2	60405.9	10017.2	26858.2	8935.48	13734
147	acyl-C10 (O-Decanoyl-L-carnitine)	HMDB00651	Carnitine and fatty acid metabolism	316.248	1.95549	+	10520	25397.3	12163.8	9272.25	16000.6	16810.2	14242.2	5700.9	11834.9	7125.55	12548.5	12546.8	20401.6	28720.4	19511.1	11932.4	17476.8	15886.8	22246	18274.4	28684.7	36634.4	4765.3	5556.14	13118.4	4836.72	9017.58	17297	16584.1	7976.76	8966.77	14557	12016.6	19660.8	15212.7	19509.3	25878.8	23476.9	18504.1	6104.87	2197.51	3073.52	4929.3
148	acyl-C12:1 (O-dodecenoyl-carnitine)	HMDB13326	Carnitine and fatty acid metabolism	342.263	1.81538	+	48892.6	47299.3	46809.5	36657.3	41503.2	31643	31866.2	31210.6	41002.4	46369.1	51768.7	34442.5	37218	41075.9	38679.4	43703.7	33934.6	47296.3	38518.3	20078.6	39528.2	19983.6	38457.8	39506.8	37938.5	45076.2	37071.9	31357.6	44185.2	57176.5	53186.4	48396.9	44723.2	40705.7	38973.4	47996.9	46090.3	39766.3	26421.5	62866	30447.4	31046	38643.8
149	Pentanoate (valerate)	C00803	Saturated Fatty acids	101.059	1.728	-	142680	140744	140466	93613.1	114867	105079	96157.9	95364.5	94155.4	145042	184717	118887	102973	114886	111502	128703	98782.4	126674	118310	111063	103382	103918	107368	101230	130078	150496	111994	120720	132616	126160	137024	136503	126650	114534	120875	97548.8	95939.8	98209.1	103853	105555	69116	0	79238.2
150	Hexanoic acid (caproate)	C01585	Saturated Fatty acids	115.075	1.78513	-	153142	143220	157864	177776	201394	140698	183981	199994	188365	169089	177494	186578	191072	176752	171643	159904	182624	207823	178738	188406	183290	166449	180909	188314	176850	190673	173277	188767	146672	165093	171522	159376	200399	175919	162939	193405	190363	205524	219469	167174	53748.2	42017.1	107952
151	Heptanoic acid	C17714	Saturated Fatty acids	129.091	1.86183	-	402588	374977	406550	325434	380027	365240	361824	402502	365659	394466	458384	382247	340204	307456	377676	442508	254492	424001	421001	447584	335585	436481	412678	373425	292709	442330	262113	365659	427183	406588	445581	414223	482203	415576	473341	327827	273198	400125	437556	510997	83374.7	49067.9	102695
152	Octanoic acid (caprylate)	C06423	Saturated Fatty acids	143.107	2.00239	-	328657	406432	405408	249608	302401	334404	281338	307854	317182	389209	378607	424248	313592	305426	326358	377433	207617	342702	402707	459079	346074	423082	395804	337191	258253	408558	190109	303200	358932	354045	360202	356430	399711	411292	327411	238019	223782	409438	402815	475923	49984.3	0	115069
153	Nonanoic acid (pelargonate)	C01601	Saturated Fatty acids	157.122	2.1063	-	552747	615272	548739	566576	520137	438548	631749	620294	487370	786779	719290	334397	573506	379459	586084	559743	347295	516206	603408	696430	491266	566898	593263	670504	427269	589897	337080	513745	494379	630008	610863	825744	659533	673912	530354	434412	480714	548449	738416	676809	0	7264.43	187237
154	Decanoic acid (caprate)	C01571	Saturated Fatty acids	171.138	2.18786	-	253868	224896	230643	238112	210040	237775	247610	214940	218971	215830	254634	255164	226763	161758	265638	205468	146720	198439	197255	297031	219602	236574	293167	268978	253977	291136	131635	224374	225705	188520	244378	274874	220188	207161	190224	199940	238796	208744	240852	296692	0	732.71	81879.7
155	Dodecanoic acid	C02679	Saturated Fatty acids	199.169	2.38619	-	199885	196822	176442	144311	191891	238986	168949	173480	149355	253230	207223	183390	158227	189934	195353	260848	122456	202261	206437	254560	181787	178181	259229	180060	154400	211929	139010	179853	159936	175001	176370	182772	232465	176228	220090	205241	624512	182694	205955	223716	0	2198.61	57411.6
156	Tetradecanoic acid	C06424	Saturated Fatty acids	227.201	2.64771	-	548197	535310	648700	519795	591790	546585	509488	512625	561000	676157	612884	562027	517321	563888	569763	641428	468782	536325	580773	519229	600403	587794	665098	622310	478264	529951	530246	432189	559327	608331	484439	518695	613758	616754	453075	479788	1840417	610712	680342	502740	0	16715.3	208268
157	Hexadecanoic acid	C00249	Saturated Fatty acids	255.233	3.02738	-	4399985	3009002	3837068	3282626	3042460	3058270	3733628	2983060	3360237	3913302	3768979	2636685	3314196	2823854	2914540	3165795	2352451	3284579	3195044	3590149	3131796	3484377	3836965	4747426	2453112	3895001	2360207	2988390	3435063	3550675	3201015	2864265	3794619	3281496	3304452	3075804	6074092	3076366	4227909	2872170	112798	690662	2485159
158	Octadecanoic acid	C01530	Saturated Fatty acids	283.264	3.63739	-	2081939	1515948	1351187	1466503	1603570	1142873	1304705	1472148	1292410	1938078	1799262	1659791	1422941	1442801	1360215	1601284	1310175	1598802	1293205	1984624	1507930	1704470	1761231	1934772	1067125	1772365	1382564	1051465	1628441	1464889	1389019	1433837	1416686	1679690	1539376	1394177	2158314	1347052	2041339	1446764	1388.35	1155990	1728707
159	Tetradecenoic acid	C08322	Monounsaturated Fatty Acids	225.185	2.42535	-	21728.9	19703.7	20330.5	20822.7	21413	20990.8	21231.2	26016.1	28167.7	20338.5	20299.7	21336.6	27421.1	25275.2	21556.7	25573.3	18154.1	15211.9	22592.8	28358.8	23427.2	22827.4	30106.8	20018.4	20356.6	21703.6	18441.8	21730.7	15612.2	20332.9	19859.2	17970.4	17953.8	25629.4	19701.7	21352.4	153460	20664.8	21874.7	21061.4	0	1240.06	9785.94
160	Hexadecenoic acid	C08362	Monounsaturated Fatty Acids	253.217	2.69283	-	151334	180053	134828	147106	167220	155510	139641	157486	186455	173038	122042	179887	108024	124982	125362	158518	110155	125851	137817	124046	134865	117111	120594	134224	151654	108157	104080	107137	119278	104546	116790	92756.4	136067	215961	93834.6	108953	1835046	109248	173395	89572.9	4237.43	15774.1	88720.9
161	Octadecenoic acid	C00712	Monounsaturated Fatty Acids	281.248	3.08306	-	444252	426151	450024	292006	318101	315580	418524	449056	434732	455875	461945	324828	381404	343886	369864	406433	349320	365713	411000	359340	361278	340314	343586	345926	279520	325552	337372	289853	358784	447989	382717	383188	359458	412595	317361	331471	1738805	333166	344208	313488	943.424	211479	451907
162	Linoleate	C01595	Poly-unsaturated Fatty Acids	279.233	2.74072	-	57557.9	61837.3	45323.2	49756.4	49874.8	44593.3	44336	50511.8	52865.8	56919.4	52337	47261.8	45655	47353.9	42148.4	44302.1	42680.8	46267.4	50381.5	38950.7	48237.6	38087.7	44504.5	42613.6	45810.2	35355.5	39765.1	39811.6	43484.5	49659.5	48569.3	36655.2	42461.1	57252.3	38338	46226.9	352390	51581.3	44375.1	38452.9	0	12183.7	35813
163	Eicosatetraenoic acid	C00219	Poly-unsaturated Fatty Acids	303.233	2.62655	-	7798.04	5491.99	6746	5882.35	4480.05	6808.44	6846.18	9234.78	8356.48	8733.77	7473.96	3512.36	13813.9	12986.8	6168.21	14562.5	6617.81	4104.34	8375.71	11481	12000.4	6307.62	14808.4	7476.91	3464.74	4078.82	6714.94	3180.24	3002.77	13696.7	3400.27	3527.02	6176.64	4842.43	5586.88	7340.07	5448.83	7831.16	8651.63	0	0	0	0
164	Docosahexaenoic acid	C06429	Poly-unsaturated Fatty Acids	327.233	2.52668	-	17739.4	14763.9	14791.1	6646.95	7711.51	11376.4	16465.4	13754.9	17712.9	14058.2	12345.7	8348.4	13495.7	18127	9080.88	14124.6	12755.5	6047.4	26460.2	27095.6	20744	11666.8	21251.5	14869.7	4716.93	7195.61	14397.6	4463.65	6271.19	16580.3	8275.34	9138.83	9400.11	16431.4	16817.1	17244.3	12936.9	14601.7	14330.3	0	0	0	0
165	Dodecanedioic acid	C02678	Poly-unsaturated Fatty Acids	229.144	1.78352	-	78149.7	104020	84390.3	152445	150152	79542.5	153687	164930	158749	89474.9	94929.3	156524	160551	166806	154024	106970	157165	148431	122435	119340	163847	102309	149597	182624	175477	158488	148539	154561	101558	148632	107282	105719	160553	139257	101236	127699	149898	160045	154249	122952	1446559	102521	103128
166	(8Z-11Z-14Z)-Icosatrienoic acid	C03242	Essential fatty acids	305.248	2.90112	-	5752.72	3727.58	3339.58	2702.72	2911.47	4026.49	4283.34	5817.91	8154.17	3487.02	3806.5	3363.27	6184.79	4368.58	3840.4	10717.4	2469.16	3460.92	5740.63	8519.46	6020.73	3162.68	5098	6830.65	1564.6	2261.29	3689.22	1893.2	2561.95	9105.09	3325.1	3650.46	5721.51	6908.71	3799.35	4730.2	14604.2	5043.62	5054.26	0	0	0	0
[truncated: 7 more columns]

## Sheet: siRNA_sum normalized
	MM134-P,siCTL, 1	MM134-P,siCTL, 2	MM134-P,siCTL, 3	MM134-P,siESR1, 1	MM134-P,siESR1, 2	MM134-P,siESR1, 3	MM134-P,siWNT4, 1	MM134-P,siWNT4, 2	MM134-P,siWNT4, 3
Label	siNT	siNT	siNT	siESR1	siESR1	siESR1	siWNT4	siWNT4	siWNT4	log2ESR1vNT	log2WNT4vNT
L-Alanine	50.0047	48.1287	50.8908	47.5993	50.2979	49.1815	43.2209	42.3865	39.5277	-0.0189576	-0.252061
L-Arginine	8.09393	8.51799	8.63458	13.1887	11.8407	9.27622	12.0385	10.2621	13.3061	0.442362	0.496066
L-Asparagine	24.2514	23.2931	24.2456	24.6425	28.0656	27.2477	18.4506	20.8968	18.9306	0.155416	-0.300838
L-Aspartic acid	11.1708	11.1836	10.5142	13.5288	13.6566	14.6719	8.23951	8.8728	7.74709	0.348771	-0.402915
L-Glutamic acid	53.01	53.5033	52.6671	53.2522	59.6001	58.8498	36.8642	40.8546	38.4676	0.109244	-0.454222
L-Glutamine	68.0377	66.5551	68.7961	58.5712	65.8035	62.0741	59.1562	61.6945	52.5372	-0.125463	-0.230239
Glycine	15.6908	14.313	15.592	17.446	17.4379	15.4287	17.988	19.1355	14.6905	0.142017	0.184442
L-Histidine	17.9551	13.7037	18.1367	16.5316	15.1925	13.6376	15.7174	15.9178	14.8015	-0.134545	-0.100753
L-Leucine	66.1227	65.3162	66.1619	53.4278	49.1846	46.0075	72.6002	72.1285	51.75	-0.410961	-0.00821638
L-Lysine	1.49594	1.64648	1.78316	2.11933	2.20275	1.83282	1.93076	1.6324	1.9429	0.321444	0.160731
L-Methionine	15.9913	16.7806	16.9105	26.9154	25.6285	26.685	17.9937	17.2682	17.0957	0.673293	0.0756638
L-Phenylalanine	9.66353	9.93216	11.3079	10.258	11.8257	10.8169	11.1826	11.5593	11.4194	0.090343	0.144593
L-Proline	181.379	184.144	189.151	132.625	137.812	143.013	137.421	141.979	145.584	-0.423926	-0.38423
L-Serine	25.291	23.285	25.0817	26.3214	27.4377	28.7662	20.3238	22.9586	20.2825	0.163999	-0.212608
L-Threonine	69.5601	68.4924	61.4184	72.1457	80.2416	70.9143	61.123	63.3281	58.3451	0.162815	-0.125943
L-Tryptophan	6.98652	6.50437	7.18728	6.4494	6.12442	7.32409	8.20985	7.88342	7.66693	-0.0554914	0.200439
L-Tyrosine	52.8658	54.4181	55.3698	58.5675	53.0187	57.3485	58.3517	56.3619	56.7997	0.0546622	0.0765172
L-Valine	37.3756	39.6831	39.7969	37.0664	35.1073	35.0246	45.2957	43.2898	45.429	-0.124445	0.197663
ADP	0.903667	0.758343	0.980301	0.604671	0.585791	0.803153	0.776095	0.671653	0.963913	-0.406414	-0.131773
Adenosine monophosphate	0.275543	0.24566	0.297837	0.807944	0.453111	0.772137	2.02132	2.28907	2.79981	1.31174	3.11789
Deoxyadenosine monophosphate	0.0550309	0.0816835	0.0599872	0.124941	0.0997044	0.0852087	0.166107	0.102423	0.17496	0.655583	1.17289
Adenosine	0.0447687	0.0144525	0.0603885	0.109279	0.100615	0.0828504	0.122986	0.125534	0.130184	1.29131	1.66274
Adenine	0.3823	0.352182	0.46807	0.618569	0.595044	0.542678	0.667245	0.932234	0.797286	0.546433	0.994989
Guanosine diphosphate	0.0760539	0.0670278	0.0841419	0.0475787	0.0458807	0.0500499	0.0741172	0.0415247	0.0737499	-0.662969	-0.262739
Guanosine monophosphate	0.0407076	0.0377366	0.0239129	0.0513392	0.0435529	0.043192	0.0629077	0.0676199	0.0896893	0.431935	1.10531
Guanosine	0.00213906	0.00228244	0.0107623	0.128449	0.0865254	0.0882977	0.0569988	0.119171	0.0753142	4.32001	4.04986
Guanine	0.631022	0.544407	0.59888	0.99817	0.956744	0.992927	0.667065	0.564363	0.607848	0.732401	0.0518808
Cytidine triphosphate	0.0475581	0.0371358	0.0472918	0.0121322	0.0204666	0.0451213	0.0126437	0.0072347	0.00954737	-0.764023	-2.16523
CDP	0.0600415	0.0483936	0.0698496	0.0474307	0.0367973	0.0719763	0.0754664	0.0531623	0.052158	-0.190749	0.0201065
Cytidine monophosphate	0.0798865	0.0807515	0.0832892	0.0927805	0.113282	0.120182	0.103881	0.0879416	0.1029	0.419503	0.272908
dCMP	0.280488	0.268129	0.223802	0.162918	0.182037	0.17527	0.149175	0.172896	0.138951	-0.570246	-0.744549
Cytidine	0.935751	0.783097	0.867677	1.2966	1.27648	1.33645	2.2441	2.13378	2.37287	0.595979	1.38403
Cytosine	0.303155	0.333217	0.355148	0.578902	0.557332	0.650402	1.28159	1.95421	1.71636	0.849532	2.32035
Thymidine	0.0817986	0.0776155	0.0578905	0.0767765	0.0832243	0.065601	0.0685005	0.0679602	0.0686974	0.0540604	-0.0829825
Uridine triphosphate	0.279643	0.187938	0.250077	0.0372492	0.060705	0.184603	0.0521634	0.0368957	0.0637066	-1.34475	-2.23198
Uridine 5'-diphosphate	0.663851	0.489827	0.630316	0.384304	0.385411	0.536084	0.520791	0.451634	0.439726	-0.450178	-0.337216
Uridine 5'-monophosphate	0.0962894	0.072635	0.0807812	0.0716036	0.0835207	0.0904935	0.116779	0.0917911	0.108387	-0.0238139	0.344062
Inosinic acid	0.00675109	0.00760205	0.00457156	0.0200721	0.022543	0.0338523	0.0137924	0.029049	0.0340749	2.01457	2.02302
Inosine	0.137184	0.121338	0.13065	0.285142	0.265331	0.289064	0.231269	0.203781	0.311894	1.10919	0.940591
Hypoxanthine	0.125053	0.166926	0.146638	0.421611	0.491055	0.425625	0.570742	0.628111	0.716394	1.60936	2.1265
Xanthine	0.122631	0.147208	0.153478	0.195095	0.172436	0.126214	0.159719	0.110561	0.196724	0.222027	0.141696
(S)(+)-Allantoin	0.0675128	0.0627714	0.0729452	0.0360356	0.0620714	0.0524857	0.0622173	0.0573865	0.0550683	-0.432458	-0.21846
5-Hydroxyisourate	1.00508	0.915124	0.862926	0.474322	0.588367	0.389943	0.556866	0.311411	0.221712	-0.938038	-1.35239
Uric acid	0.0459751	0.0438623	0.0461763	0.0493836	0.038792	0.0564425	0.0508104	0.0296918	0.0494182	0.0884964	-0.0661239
2',3'-Cyclic CMP	0.189516	0.222935	0.204627	0.182801	0.16151	0.107181	0.154405	0.103146	0.130388	-0.450752	-0.669625
5'-Phosphoribosyl-N-formylglycinamide	0.0133941	0.0150807	0.0112288	0.00208563	0.00678125	0.00408397	0.000401748	0.000495897	0.000534898	-1.61622	-4.79262
Dihydrothymine	1.07803	1.195	1.1753	1.21852	1.13859	1.11182	1.04512	0.945502	1.04772	0.00859066	-0.182614
Pyridoxal	0.0233181	0.0354605	0.0391869	0.0589409	0.0500627	0.0562796	0.0530643	0.0856351	0.0860513	0.754594	1.19798
Pyridoxamine 5'-phosphate	0.070759	0.0222861	0.0280447	0.0647539	0.026369	0.0627142	0.0497722	0.0209109	0.0496641	0.345325	-0.00887525
Niacinamide	2.20451	2.04881	2.03469	2.49853	2.60798	2.35547	2.52158	2.59039	2.62527	0.246955	0.299215
5-Phosphoribosylamine	0.0576052	0.063545	0.0629644	0.0767588	0.0616494	0.0636149	0.0548197	0.0492211	0.0798391	0.133917	-0.00184009
Uridine diphosphate glucose	0.428385	0.423112	0.371193	0.426406	0.454548	0.488942	0.45572	0.483874	0.487063	0.164009	0.222581
NAD	1.60159	1.58234	1.1904	1.41355	1.56897	1.37262	1.23536	1.21736	1.24594	-0.00634297	-0.242059
Phosphate	13.4605	14.2564	14.1468	32.3271	24.3072	32.1455	51.0529	43.8011	70.1069	1.08453	1.97835
Pyrophosphate	0.662323	0.786101	0.744267	2.14845	1.36546	1.90766	2.91137	2.99436	4.68379	1.30601	2.27186
D-Glucose	3.86504	3.64955	3.48181	1.4612	1.45424	0.895653	1.33917	1.09365	1.1796	-1.52875	-1.606
Fructose 1,6-bisphosphate	0.688792	0.65754	0.68479	0.833333	0.848995	1.14176	0.710528	0.608519	0.633276	0.47551	-0.0570848
D-Glyceraldehyde 3-phosphate	0.118095	0.101219	0.135456	0.120564	0.135983	0.231668	0.16781	0.141349	0.144509	0.460631	0.354753
2-Phospho-D-glyceric acid	0.133247	0.13985	0.145911	0.274444	0.223867	0.335854	0.193315	0.224049	0.260127	0.993354	0.693224
Pyruvic acid	0.491222	0.592138	0.555891	0.753413	0.518757	0.300116	0.812876	0.537202	0.91596	-0.060172	0.467135
2-hydroxypropanoic acid	9.84948	11.171	10.2339	7.33747	6.43497	5.97045	13.326	12.9075	15.3634	-0.662727	0.412415
D-Maltose	0.026948	0.034385	0.0345233	0.0957518	0.0609354	0.0486416	0.070723	0.0540989	0.0839565	1.09899	1.12303
Mannitol	0.397682	0.328401	0.356396	0.361477	0.392688	0.353298	0.362175	0.369935	0.347575	0.03292	-0.00372737
D-Ribose	0.0724727	0.0670305	0.0665091	0.079198	0.0738977	0.0981164	0.106465	0.10575	0.109499	0.286175	0.643048
Citric acid	6.26341	7.33001	7.7479	5.86555	5.47499	7.22985	8.33141	7.36817	8.453	-0.200645	0.178528
Oxoglutaric acid	0.20498	0.161786	0.14491	0.103535	0.0827216	0.0898887	0.116433	0.103878	0.0976142	-0.889803	-0.686541
2-Keto-glutaramic acid	0.0432673	0.0362755	0.0359526	0.00888553	0.00673065	0.0366354	0.0529684	0.062037	0.0676454	-1.14429	0.661253
Succinic acid	0.398884	0.351718	0.381994	0.308517	0.245843	0.251874	0.412968	0.471749	0.417126	-0.490362	0.200922
Fumaric acid	0.287501	0.27967	0.253836	0.236907	0.204549	0.235559	0.234841	0.283555	0.275582	-0.278206	-0.0482953
L-Malic acid	3.41642	3.33126	3.32702	2.61163	2.37891	2.81413	2.87742	2.97621	3.11128	-0.368328	-0.168376
Oxalacetic acid	0.0127239	0.0147586	0.0184813	0.0370735	0.0213149	0.0225894	0.0343019	0.0333705	0.0455354	0.817027	1.3004
Itaconic acid	0.0751187	0.0793913	0.0834499	0.0809382	0.0886797	0.0801429	0.0868044	0.0914533	0.113135	0.0698288	0.292248
2-Hydroxyglutarate	0.0758875	0.0598066	0.0697169	0.120511	0.115314	0.113368	0.123682	0.145416	0.149031	0.765512	1.02544
6-Phosphogluconic acid	0.025037	0.0239952	0.0198778	0.0295054	0.0260979	0.0326139	0.0504516	0.0268182	0.0228586	0.356347	0.539066
6-Phosphonoglucono-D-lactone	0.120054	0.0992376	0.101528	0.079067	0.0730711	0.0800763	0.0838897	0.100184	0.13064	-0.466303	-0.02772
D-Erythrose 4-phosphate	0.0054257	0.00723667	0.00404943	0.0178095	0.0151707	0.0228068	0.00984411	0.0188206	0.014904	1.73906	1.38242
Sedoheptulose 1-phosphate	0.047561	0.052713	0.0376545	0.0994982	0.0984305	0.0869985	0.0639314	0.0804142	0.0875522	1.04667	0.749569
Ribose 1-phosphate	0.0262772	0.0352018	0.0296192	0.0511675	0.0457215	0.0698319	0.0391917	0.0592934	0.0764877	0.871941	0.941636
Glutathione	20.8389	20.959	19.6651	24.2453	23.2269	25.6772	27.9303	28.5414	32.3102	0.251128	0.530545
Oxidized glutathione	0.0133198	0.012606	0.00327212	0.0117603	0.0130078	0.0217687	0.00710014	0.00908255	0.00939915	0.672509	-0.190743
Pyroglutamic acid	61.172	59.7647	62.0022	55.6183	62.4031	60.6574	52.8734	55.5505	49.2475	-0.0339929	-0.214439
Cysteinylglycine	0.29253	0.346025	0.312333	0.315815	0.363063	0.33287	0.368831	0.333362	0.441481	0.0895023	0.266329
Ascorbate	0.111874	0.119116	0.100632	0.151514	0.11672	0.119233	0.146253	0.0896074	0.123634	0.224535	0.11643
Dehydroascorbate	0.11368	0.105512	0.0922667	0.0763313	0.0670815	0.0696964	0.101972	0.0812718	0.124581	-0.547448	-0.0169328
gamma-Glutamylcysteine	0.034562	0.036072	0.0280848	0.0439819	0.0213608	0.0439252	0.025383	0.0264454	0.0355543	0.146474	-0.175977
Gamma-Glutamyl-Se-methylselenocysteine	0.0225494	0.0145985	0.0189633	0.0271695	0.0447041	0.0464439	0.0237935	0.0137492	0.0492034	1.0763	0.628509
gamma-L-Glutamyl-D-alanine	0.0932102	0.0916683	0.0886118	0.0647059	0.0588181	0.0732657	0.146198	0.120063	0.172707	-0.474834	0.682628
4-(Glutamylamino) butanoate	0.0616226	0.0705292	0.0620769	0.0629432	0.0663797	0.0703068	0.114627	0.0944982	0.0835749	0.0395692	0.591667
Bis-gamma-glutamylcystine	0.0262267	0.0224933	0.0322427	0.0183304	0.0110693	0.0111226	0.00259822	0.00320712	0.00345935	-0.99854	-3.12744
N2-gamma-Glutamylglutamine	0.121817	0.0923201	0.105393	0.100869	0.0430453	0.109508	0.125155	0.0454235	0.117672	-0.334409	-0.148631
L-Homocysteine	0.0498412	0.0150248	0.0438498	0.0226345	0.0448901	0.0222858	0.00863287	0.0107797	0.0239246	-0.275609	-1.32688
Allocystathionine	0.173599	0.150231	0.144393	0.0921716	0.101223	0.118098	0.0382297	0.0143203	0.0136878	-0.587996	-2.82147
Dimethylglycine	0.467668	0.503375	0.447161	0.722862	0.58797	0.656611	0.571818	0.604315	0.636157	0.472258	0.35375
Phosphohydroxypyruvic acid	0.0469444	0.0706527	0.046799	0.125577	0.102265	0.046716	0.0970781	0.097248	0.0990192	0.739933	0.835424
S-Adenosylmethionine	0.107014	0.0990521	0.0970302	0.104747	0.114469	0.0729529	0.0573299	0.0598822	0.0369824	-0.0529715	-0.975025
L-Ornithine monochlorohydrate/ornithine	0.142758	0.157081	0.1714	0.201989	0.176636	0.200164	0.172322	0.150131	0.184836	0.296578	0.106347
Citrulline	0.272303	0.298518	0.261746	0.36953	0.279171	0.325835	0.233078	0.378597	0.249469	0.22715	0.0486889
Putrescine	0.597798	0.67458	0.577906	0.0925206	0.0828304	0.0680872	0.0841117	0.0931048	0.0945724	-2.92612	-2.76719
Spermine	0.0473188	0.0905461	0.0439525	0.0768803	0.0673547	0.0783073	0.0978071	0.0732192	0.0977947	0.29159	0.564156
N-Acetylneuraminate	0.162305	0.183464	0.172801	0.176841	0.16654	0.185042	0.279392	0.221993	0.329205	0.027157	0.679599
N-Glycolylneuraminic acid	0.0117181	0.00951762	0.0109522	0.00397761	0.00649641	0.0111536	0.024438	0.0128335	0.00739216	-0.573646	0.472582
alpha-D-Glucosamine 1-phosphate	0.026401	0.0346889	0.0261873	0.0219258	0.019492	0.014456	0.0045803	0.0026809	0.0138898	-0.643435	-2.04488
1,4-beta-D-Xylan	0.00160574	0.00361532	0.0119714	0.034773	0.0393412	0.0138892	0.0369982	0.00975783	0.0197643	2.35579	1.95202
Uridine diphosphate-N-acetylglucosamine	4.3576	3.66976	3.26856	6.66025	6.55395	6.81661	5.87096	5.45665	5.42992	0.82642	0.569009
Cytidine monophosphate N-acetylneuraminic acid	0.0705964	0.0571066	0.0569021	0.0619403	0.0752936	0.0789489	0.0653698	0.0573661	0.0654823	0.227809	0.0279639
Carnosine	0.00169376	0.000127043	0.00302353	0.00481038	0.0033479	0.00294102	0.00408998	0.00168721	0.00219806	1.1961	0.71923
2-Oxoarginine	0.0587084	0.0542444	0.0508683	0.0462799	0.0578907	0.0530205	0.042119	0.0701144	0.0516654	-0.0596023	0.000683841
Phosphocreatine	0.750633	0.790957	0.713002	0.39681	0.391604	0.4202	0.312082	0.279188	0.328721	-0.899513	-1.29317
Creatine	25.5265	27.5388	25.6608	9.81955	10.206	10.2037	15.7996	14.6733	15.3913	-1.3809	-0.77947
Creatinine	0.597146	0.725151	0.653755	0.683731	0.651735	0.622664	0.853205	0.716143	0.855393	-0.0131438	0.295209
N-Acetylornithine	0.0982338	0.097166	0.110827	0.124425	0.0888789	0.0957395	0.0896367	0.0965679	0.0921736	0.01321	-0.137554
4-Hydroxyproline	0.942676	1.01554	0.842034	1.05556	1.11612	0.934482	0.854954	0.954035	0.970551	0.149578	-0.0107088
N2-Succinyl-L-glutamic acid 5-semialdehyde	0.00395148	0.00662754	0.00493559	0.00553951	0.00178304	0.00390169	0.000247895	0.00152995	0.00280018	-0.467009	-1.76083
Dihydrouracil	0.632147	0.600073	0.639246	0.807746	0.723977	0.754587	0.838678	0.891664	0.913573	0.288853	0.498507
Taurine	4.90997	5.00464	4.6451	2.49589	2.30313	2.15115	10.0007	8.65457	9.21662	-1.06686	0.936827
Hypotaurine	0.245219	0.263237	0.246926	0.147316	0.142379	0.163048	0.575802	0.534366	0.498749	-0.738516	1.09081
2S-5S-Methionine sulfoximine	0.00645568	0.00888591	0.00441267	0.00177598	0.00678519	0.00732244	0.0126381	0.0109601	0.0152936	-0.314625	0.977302
Selenomethionine	0.0102961	0.0121822	0.0111462	0.0177214	0.00633861	0.0328131	0.0237379	0.0185854	0.0384354	0.758238	1.26411
Cysteic acid	0.0134482	0.0216188	0.015389	0.0638255	0.0429358	0.0324526	0.064004	0.086221	0.0936144	1.46421	2.27284
S-Lactoylglutathione	0.0118001	0.012718	0.0165123	0.0039798	0.00600147	0.0086662	0.0239062	0.0191002	0.0344744	-1.13771	0.917146
L-Methionine S-oxide	0.214329	0.220657	0.187088	0.198347	0.247301	0.199556	0.243425	0.20061	0.208213	0.0526676	0.0683343
5-Hydroxyindoleacetic acid	0.0868232	0.0997285	0.0750234	0.0356277	0.0519091	0.0337131	0.130119	0.0747908	0.124763	-1.10924	0.333809
3-Methyldioxyindole	0.0467604	0.0549806	0.041501	0.0689716	0.0687106	0.0322949	0.0752524	0.0585138	0.0584981	0.246886	0.424636
3-Methyleneoxindole	0.459229	0.440521	0.486129	0.463471	0.46055	0.525677	0.530372	0.555474	0.606647	0.0649511	0.288349
Indole	0.316192	0.382064	0.329961	0.366396	0.350601	0.32872	0.336562	0.396993	0.366073	0.0243481	0.0968696
Indoleacetaldehyde	0.00903745	0.0303158	0.022329	0.0110621	0.0285504	0.0338113	0.0265856	0.0159571	0.00849778	0.251394	-0.273213
Indolepyruvate	0.362148	0.638357	0.449394	0.705874	0.537377	0.481982	0.653597	0.560536	0.718362	0.250839	0.414512
Indoxyl	0.133453	0.144631	0.176384	0.104424	0.14059	0.140318	0.112272	0.100261	0.0706562	-0.238077	-0.68241
2-Aminobenzoic acid	1.08835	1.22141	1.25968	1.07514	0.968743	1.04384	1.55861	1.12892	1.20736	-0.209152	0.125889
(Z)-5-Oxohex-2-enedioate	0.00294553	0.00314296	0.00296397	0.0724809	0.0457615	0.0387842	0.0338158	0.0518734	0.0780422	4.11656	4.17688
2-Aminomuconic acid	0.333379	0.363199	0.353866	0.350166	0.393526	0.366678	0.407565	0.360629	0.390438	0.0800404	0.141422
Epinephrine	0.172298	0.171727	0.184537	0.764413	0.68817	0.639334	0.142183	0.151791	0.126464	1.98468	-0.33018
Dopamine	0.0422525	0.0468356	0.0479457	0.0289625	0.0375875	0.0249445	0.0509683	0.0940716	0.0697081	-0.582776	0.648112
Glycerol 3-phosphate	0.0833057	0.069806	0.071056	0.423675	0.478527	0.180697	0.691704	1.01646	0.569473	2.27225	3.34489
O-Phosphoethanolamine	3.96453	4.4327	4.30548	8.68594	8.01245	8.01901	15.5457	14.1847	16.562	0.960391	1.86564
N-Methylethanolamine phosphate	0.0678587	0.0851346	0.0742841	0.121198	0.134922	0.127506	0.139102	0.152083	0.152068	0.755248	0.963674
Glycerylphosphorylethanolamine	1.56997	1.62987	1.47682	4.39062	4.2223	4.04368	6.40034	6.45469	6.32585	1.43634	2.03612
Acetylcholine	2.35839	2.93347	2.6206	2.72533	2.64494	2.70605	1.56545	1.57387	1.59597	0.0295739	-0.740673
Choline	48.4663	43.948	42.3204	68.7132	65.314	60.6826	51.144	46.9989	51.5677	0.531204	0.152054
L-Acetylcarnitine	15.0765	19.0184	17.3247	35.54	29.6289	37.2388	22.4555	21.4316	22.7992	0.993933	0.37507
Propionylcarnitine	16.1665	18.3141	12.4769	7.99556	8.14561	7.01918	9.81924	9.43073	8.38706	-1.0197	-0.764753
Butyrylcarnitine	3.07767	3.58621	2.96843	1.55425	1.7232	1.68264	1.33667	1.40753	1.54461	-0.957514	-1.1673
Hydroxybutyrylcarnitine	0.0872047	0.131896	0.0950257	0.1767	0.131078	0.161102	0.10106	0.0942942	0.0877803	0.577873	-0.149858
acyl-C5 (isovalerylcarnitine)	4.32765	4.84815	3.88577	1.66292	1.68275	1.7688	1.98763	1.87125	1.95132	-1.35267	-1.16867
acyl-C5-OH	0.197282	0.186733	0.189278	0.235185	0.250052	0.272268	0.19161	0.206301	0.172714	0.401978	-0.00673272
L-Hexanoylcarnitine	0.0334665	0.0251405	0.0392979	0.0631727	0.0608264	0.0519295	0.0193806	0.0479898	0.0537878	0.845536	0.307438
Decanoylcarnitine	0.0104892	0.0270205	0.0122042	0.0220401	0.0288096	0.0329495	0.0326057	0.01611	0.0360743	0.753287	0.770248
trans-2-Dodecenoylcarnitine	0.0487497	0.0503222	0.046965	0.0871342	0.0747281	0.0620231	0.0729534	0.0881973	0.124981	0.616428	0.970345
Valeric acid	0.142263	0.149738	0.140933	0.222518	0.206822	0.205964	0.220141	0.269489	0.286998	0.553298	0.843072
Caproic acid	0.152695	0.152373	0.158388	0.422573	0.362617	0.27578	0.4212	0.56516	0.574159	1.19488	1.75152
Heptanoic acid	0.401411	0.398942	0.4079	0.773554	0.684253	0.715905	0.828347	1.13742	1.11458	0.847238	1.35017
Caprylic acid	0.327697	0.432407	0.406755	0.593317	0.544484	0.655463	0.644086	0.869957	0.966809	0.619959	1.08821
Pelargonic acid	0.551131	0.654594	0.550562	1.34675	0.936526	0.859595	1.4463	1.75288	1.48556	0.839553	1.41544
Capric acid	0.253126	0.239269	0.231409	0.565992	0.378184	0.466061	0.56687	0.607393	0.667451	0.962266	1.34738
Dodecanoic acid	0.199301	0.209401	0.177029	0.343027	0.345506	0.468434	0.386786	0.490233	0.455254	0.982039	1.18558
Myristic acid	0.546594	0.569521	0.650855	1.23555	1.06554	1.07136	1.16641	1.44862	1.71	0.932517	1.29143
Palmitic acid	4.38713	3.20131	3.84981	7.80278	5.47806	5.99449	8.54764	8.42977	10.2424	0.75289	1.25079
Stearic acid	2.07585	1.61283	1.35568	3.48587	2.88729	2.24014	2.98695	4.16011	3.93943	0.771893	1.13606
Myristoleic acid	0.0216654	0.020963	0.020398	0.0494954	0.0385549	0.0411438	0.0486059	0.0735183	0.0858587	1.03551	1.72244
Palmitoleic acid	0.150892	0.19156	0.135276	0.34967	0.301086	0.304813	0.319689	0.445035	0.568338	1.00017	1.48048
Oleic acid	0.442954	0.453386	0.451519	0.694097	0.572752	0.618565	0.958154	1.26898	1.32512	0.484212	1.39806
Linoleic acid	0.0573897	0.0657893	0.0454738	0.118271	0.0898015	0.087407	0.101501	0.14274	0.161142	0.809	1.26523
Arachidonic acid	0.00777525	0.00584298	0.00676841	0.0139823	0.00806649	0.0133452	0.0156734	0.0260964	0.0254716	0.79588	1.72173
Docosahexaenoic acid	0.0176875	0.0157074	0.0148403	0.0157998	0.0138849	0.0222988	0.0376953	0.0388696	0.0539911	0.107963	1.43651
Dodecanedioic acid	0.0779213	0.110668	0.0846706	0.362362	0.270354	0.155911	0.351845	0.466074	0.483886	1.52907	2.25217
8,11,14-Eicosatrienoic acid	0.0057359	0.00396581	0.00335067	0.00642435	0.0052422	0.0078923	0.00980613	0.0164407	0.0248549	0.583508	1.96906

## Sheet: siRNA_median normalized
	MM134-P,siCTL, 1	MM134-P,siCTL, 2	MM134-P,siCTL, 3	MM134-P,siESR1, 1	MM134-P,siESR1, 2	MM134-P,siESR1, 3	MM134-P,siWNT4, 1	MM134-P,siWNT4, 2	MM134-P,siWNT4, 3
Label	siNT	siNT	siNT	siESR1	siESR1	siESR1	siWNT4	siWNT4	siWNT4	log2ESR1vNT	log2WNT4vNT
L-Alanine	275.42	260.017	287.997	201.653	214.166	224.762	186.158	190.056	155.133	-0.362273	-0.631997
L-Arginine	44.5805	46.0187	48.864	55.8734	50.4171	42.3927	51.8513	46.0141	52.2223	0.0923576	0.105921
L-Asparagine	133.574	125.842	137.209	104.397	119.502	124.523	79.469	93.6987	74.2963	-0.186939	-0.680556
L-Aspartic acid	61.5274	60.4196	59.5008	57.3142	58.1489	67.0512	35.4886	39.7846	30.4048	0.00845438	-0.779879
L-Glutamic acid	291.974	289.053	298.049	225.601	253.774	268.946	158.779	183.187	150.973	-0.23233	-0.834578
L-Glutamine	374.745	359.566	389.325	248.134	280.188	283.681	254.794	276.631	206.191	-0.468616	-0.607232
Glycine	86.4233	77.3264	88.2367	73.9094	74.2495	70.5097	77.4765	85.8014	57.6557	-0.2046	-0.189733
L-Histidine	98.8949	74.0348	102.638	70.0354	64.6887	62.3243	67.697	71.3734	58.0911	-0.483855	-0.483028
L-Leucine	364.197	352.872	374.418	226.345	209.425	210.256	312.698	323.416	203.102	-0.756629	-0.379181
L-Lysine	8.23945	8.89515	10.0911	8.97847	9.37919	8.37605	8.31605	7.31949	7.62527	-0.0263079	-0.227067
L-Methionine	88.0784	90.6576	95.6984	114.026	109.125	121.952	77.5012	77.4287	67.0949	0.330564	-0.30574
L-Phenylalanine	53.2257	53.6587	63.9924	43.4575	50.3533	49.4338	48.1651	51.8304	44.8177	-0.254475	-0.238765
L-Proline	999.015	994.841	1070.43	561.861	586.798	653.574	591.891	636.619	571.369	-0.765765	-0.767651
L-Serine	139.3	125.798	141.94	111.51	116.828	131.463	87.537	102.943	79.6023	-0.177967	-0.591762
L-Threonine	383.13	370.032	347.573	305.642	341.664	324.082	263.265	283.956	228.986	-0.180347	-0.503956
L-Tryptophan	38.481	35.14	40.6736	27.3226	26.0774	33.4714	35.3609	35.3484	30.0902	-0.395803	-0.181269
L-Tyrosine	291.179	293.995	313.344	248.119	225.751	262.085	251.328	252.72	222.921	-0.28793	-0.305653
L-Valine	205.861	214.389	225.215	157.03	149.485	160.064	195.094	194.106	178.294	-0.468216	-0.18573
ADP	4.9773	4.09697	5.54763	2.56166	2.49426	3.67044	3.34274	3.01161	3.78305	-0.744677	-0.528443
Adenosine monophosphate	1.51766	1.32719	1.68549	3.42282	1.92932	3.5287	8.7061	10.2639	10.9884	0.971078	2.72527
Deoxyadenosine monophosphate	0.303104	0.441297	0.339474	0.529309	0.424536	0.389408	0.715446	0.459252	0.686662	0.309532	0.780158
Adenosine	0.246581	0.0780797	0.341745	0.462956	0.428413	0.37863	0.529716	0.56288	0.510929	0.930354	1.26677
Adenine	2.10567	1.90267	2.64886	2.62054	2.53367	2.48007	2.87391	4.18003	3.12909	0.197575	0.613179
Guanosine diphosphate	0.418897	0.362119	0.476168	0.201565	0.195357	0.22873	0.319232	0.186192	0.289445	-1.00676	-0.661408
Guanosine monophosphate	0.224213	0.203873	0.135326	0.217496	0.185446	0.197389	0.270952	0.3032	0.352002	0.0915696	0.71706
Guanosine	0.0117817	0.0123309	0.0609049	0.544168	0.36842	0.403524	0.245501	0.534347	0.295584	3.95238	3.66101
Guanine	3.4756	2.94117	3.38913	4.22871	4.07376	4.53772	2.87313	2.53054	2.38561	0.388944	-0.33216
Cytidine triphosphate	0.261945	0.200627	0.267629	0.0513974	0.0871455	0.206206	0.0544581	0.0324396	0.0374704	-1.08275	-2.55368
CDP	0.330702	0.261447	0.395286	0.200938	0.156681	0.328935	0.325044	0.238374	0.204703	-0.524314	-0.362355
Cytidine monophosphate	0.440006	0.436262	0.471342	0.393061	0.482348	0.549238	0.447429	0.39432	0.403849	0.0802003	-0.113565
dCMP	1.5449	1.44857	1.26652	0.690196	0.775104	0.800991	0.642515	0.775244	0.545337	-0.910516	-1.11772
Cytidine	5.15402	4.2307	4.91028	5.493	5.43517	6.10763	9.66562	9.56763	9.31276	0.25306	0.997778
Cytosine	1.66975	1.80021	2.00982	2.45249	2.37309	2.97236	5.51997	8.76247	6.73617	0.508976	1.93948
Thymidine	0.450538	0.419319	0.327609	0.325261	0.354365	0.2998	0.29504	0.304726	0.269615	-0.289978	-0.461924
Uridine triphosphate	1.54024	1.01534	1.41521	0.157805	0.258478	0.843646	0.224674	0.165436	0.250028	-1.65609	-2.63297
Uridine 5'-diphosphate	3.65642	2.6463	3.56703	1.62809	1.64106	2.44993	2.24311	2.02507	1.72578	-0.787231	-0.719502
Uridine 5'-monophosphate	0.530352	0.392412	0.45715	0.303346	0.355626	0.413559	0.502983	0.411581	0.425386	-0.363559	-0.0424
Inosinic acid	0.0371843	0.0410703	0.025871	0.0850348	0.0959867	0.154707	0.0594055	0.130252	0.133733	1.68897	1.63496
Inosine	0.755597	0.655529	0.739364	1.20799	1.12976	1.32104	0.996105	0.91373	1.22408	0.766702	0.543302
Hypoxanthine	0.688781	0.901821	0.829841	1.78614	2.09089	1.94513	2.45826	2.81638	2.81162	1.26628	1.7402
Xanthine	0.67544	0.795296	0.868547	0.826514	0.734224	0.576802	0.687931	0.495742	0.77208	-0.130116	-0.258343
(S)(+)-Allantoin	0.371854	0.339124	0.412805	0.152663	0.264296	0.239862	0.267978	0.257314	0.216125	-0.774789	-0.600004
5-Hydroxyisourate	5.53587	4.94398	4.88339	2.00945	2.50523	1.78206	2.39849	1.39633	0.870148	-1.28681	-1.71954
Uric acid	0.253226	0.236967	0.261317	0.209211	0.165174	0.257945	0.218847	0.133134	0.193951	-0.249113	-0.461071
2',3'-Cyclic CMP	1.04384	1.20441	1.15801	0.774431	0.687699	0.489822	0.66504	0.462494	0.511731	-0.803267	-1.05514
5'-Phosphoribosyl-N-formylglycinamide	0.0737732	0.0814738	0.0635453	0.00883567	0.0288742	0.0186639	0.00173038	0.00222355	0.0020993	-1.95646	-5.17571
Dihydrothymine	5.93769	6.45603	6.65117	5.16219	4.84807	5.08108	4.50148	4.23952	4.11198	-0.335682	-0.567301
Pyridoxal	0.128434	0.191576	0.221763	0.249701	0.213164	0.2572	0.228555	0.383978	0.337724	0.41044	0.810629
Pyridoxamine 5'-phosphate	0.389733	0.120401	0.158708	0.274327	0.112278	0.286607	0.214375	0.0937622	0.194915	0.00939377	-0.410956
Niacinamide	12.1422	11.0688	11.5145	10.5849	11.1046	10.7646	10.8608	11.615	10.3034	-0.0975916	-0.0832179
5-Phosphoribosylamine	0.317283	0.343304	0.356322	0.325185	0.2625	0.290723	0.236116	0.220701	0.313343	-0.211227	-0.400961
Uridine diphosphate glucose	2.3595	2.28587	2.10062	1.80645	1.93544	2.23449	1.96285	2.16963	1.91157	-0.174758	-0.158516
NAD	8.82137	8.54864	6.73661	5.98846	6.68057	6.27293	5.32086	5.45849	4.88991	-0.347843	-0.621492
Phosphate	74.1392	77.0205	80.0585	136.953	103.499	146.906	219.891	196.399	275.147	0.744412	1.58034
Pyrophosphate	3.648	4.24693	4.21189	9.10182	5.81405	8.7181	12.5396	13.4264	18.3824	0.965041	1.87306
D-Glucose	21.2882	19.7168	19.704	6.19031	6.19209	4.09317	5.76798	4.90378	4.62954	-1.88158	-1.98826
Fructose 1,6-bisphosphate	3.7938	3.55238	3.8753	3.53038	3.61497	5.21791	3.06034	2.72853	2.48541	0.139798	-0.439558
D-Glyceraldehyde 3-phosphate	0.650456	0.546838	0.76656	0.510765	0.579008	1.05873	0.722777	0.633794	0.567152	0.129645	-0.0297867
2-Phospho-D-glyceric acid	0.733913	0.755543	0.825726	1.16267	0.953212	1.53487	0.832633	1.00461	1.02091	0.657068	0.303961
Pyruvic acid	2.7056	3.19904	3.14585	3.19181	2.20884	1.37155	3.50116	2.40875	3.59485	-0.418372	0.0706548
2-hydroxypropanoic acid	54.2499	60.3519	57.9147	31.0849	27.3998	27.2852	57.3969	57.8757	60.2962	-1.00819	0.0253026
D-Maltose	0.148426	0.185766	0.195371	0.405649	0.25946	0.222294	0.304613	0.242573	0.329502	0.744786	0.727261
Mannitol	2.19039	1.77419	2.01688	1.53138	1.67204	1.61459	1.55994	1.65874	1.36412	-0.312061	-0.38427
D-Ribose	0.399172	0.362134	0.376382	0.335519	0.314652	0.448396	0.458559	0.474171	0.429747	-0.0504816	0.260127
Citric acid	34.4982	39.6006	43.8462	24.8492	23.3122	33.0407	35.8845	33.038	33.1753	-0.538524	-0.208162
Oxoglutaric acid	1.12901	0.874051	0.820064	0.438622	0.352224	0.410795	0.501494	0.465778	0.383105	-1.23229	-1.06393
2-Keto-glutaramic acid	0.238312	0.195979	0.203459	0.0376432	0.0286588	0.167426	0.228142	0.278167	0.265486	-1.44816	0.275225
Succinic acid	2.19701	1.90016	2.16175	1.30702	1.04679	1.15108	1.77871	2.11527	1.63709	-0.836547	-0.178358
Fumaric acid	1.58353	1.51092	1.43649	1.00365	0.87096	1.07651	1.01149	1.27143	1.08157	-0.618545	-0.429421
L-Malic acid	18.8173	17.9972	18.828	11.064	10.1293	12.8607	12.3934	13.345	12.2108	-0.708361	-0.552119
Oxalacetic acid	0.0700817	0.0797338	0.104588	0.15706	0.0907578	0.103234	0.147742	0.149629	0.178712	0.464568	0.904097
Itaconic acid	0.413746	0.428913	0.472252	0.342892	0.377593	0.366256	0.373878	0.410066	0.444019	-0.274957	-0.0986983
2-Hydroxyglutarate	0.41798	0.323107	0.394536	0.510539	0.491001	0.518098	0.532716	0.652027	0.584901	0.420245	0.639975
6-Phosphogluconic acid	0.137901	0.129634	0.112491	0.124998	0.111124	0.149047	0.217302	0.12025	0.0897126	0.0193922	0.169028
6-Phosphonoglucono-D-lactone	0.661243	0.536134	0.574558	0.334964	0.311133	0.365953	0.361324	0.449215	0.512719	-0.808046	-0.421231
D-Erythrose 4-phosphate	0.0298842	0.0390963	0.0229162	0.0754494	0.0645962	0.104228	0.0423999	0.0843893	0.0584934	1.41041	1.01164
Sedoheptulose 1-phosphate	0.261961	0.284783	0.213091	0.42152	0.419112	0.397587	0.275361	0.360568	0.343614	0.704508	0.366423
Ribose 1-phosphate	0.144732	0.190179	0.167618	0.216769	0.19468	0.319135	0.168804	0.265865	0.300189	0.539843	0.548258
Glutathione	114.778	113.232	111.287	102.714	98.899	117.346	120.299	127.976	126.807	-0.0891763	0.144658
Oxidized glutathione	0.0733639	0.068104	0.0185173	0.0498221	0.0553865	0.0994839	0.0305812	0.0407251	0.0368886	0.355519	-0.564305
Pyroglutamic acid	336.929	322.88	350.877	235.625	265.709	277.207	227.733	249.082	193.281	-0.37649	-0.592896
Cysteinylglycine	1.61122	1.86941	1.76753	1.33794	1.5459	1.52123	1.5886	1.49476	1.73267	-0.252647	-0.123967
Ascorbate	0.616188	0.643526	0.569488	0.641882	0.496988	0.544899	0.629929	0.401789	0.485223	-0.11952	-0.270049
Dehydroascorbate	0.626138	0.57003	0.522148	0.323375	0.285629	0.318516	0.439207	0.364413	0.488938	-0.889545	-0.410765
gamma-Glutamylcysteine	0.190364	0.19488	0.158935	0.186328	0.0909531	0.20074	0.109328	0.118578	0.139539	-0.187006	-0.566551
Gamma-Glutamyl-Se-methylselenocysteine	0.1242	0.0788688	0.107316	0.115103	0.190348	0.212251	0.102482	0.06165	0.193108	0.738062	0.202835
gamma-L-Glutamyl-D-alanine	0.513392	0.49524	0.501464	0.274124	0.250444	0.334828	0.629692	0.538349	0.677821	-0.813245	0.289656
4-(Glutamylamino) butanoate	0.339411	0.381036	0.3513	0.266656	0.282641	0.321306	0.493714	0.423719	0.328005	-0.299878	0.216688
Bis-gamma-glutamylcystine	0.144454	0.12152	0.182465	0.077656	0.0471324	0.0508309	0.0111909	0.0143803	0.0135768	-1.35246	-3.5179
N2-gamma-Glutamylglutamine	0.670954	0.498762	0.59643	0.427327	0.183284	0.500455	0.539058	0.203674	0.461823	-0.668659	-0.552105
L-Homocysteine	0.27452	0.0811717	0.248151	0.0958901	0.191139	0.101847	0.0371829	0.0483349	0.0938964	-0.634861	-1.75088
Allocystathionine	0.956165	0.811629	0.817136	0.390481	0.431003	0.539715	0.16466	0.0642105	0.05372	-0.925247	-3.19334
Dimethylglycine	2.57586	2.71949	2.53053	3.06238	2.50354	3.00074	2.46289	2.70968	2.49671	0.130479	-0.0291631
Phosphohydroxypyruvic acid	0.258565	0.381703	0.264841	0.532003	0.435437	0.213494	0.418128	0.436049	0.388618	0.383765	0.457426
S-Adenosylmethionine	0.589421	0.535131	0.549105	0.443757	0.487404	0.333398	0.246927	0.268505	0.145144	-0.40437	-1.34121
L-Ornithine monochlorohydrate/ornithine	0.786298	0.848635	0.969971	0.855717	0.752108	0.914759	0.742214	0.673168	0.725423	-0.0463277	-0.283077
Citrulline	1.49982	1.61275	1.48125	1.5655	1.18869	1.48908	1.0039	1.69758	0.979086	-0.114514	-0.319764
Putrescine	3.29261	3.64443	3.27043	0.39196	0.352687	0.311161	0.36228	0.417471	0.371166	-3.27321	-3.14877
Spermine	0.260627	0.489177	0.248732	0.3257	0.286793	0.357868	0.421268	0.328306	0.383813	-0.0412933	0.182754
N-Acetylneuraminate	0.89396	0.991168	0.977899	0.749181	0.709119	0.845652	1.20338	0.99539	1.29202	-0.313431	0.286014
N-Glycolylneuraminic acid	0.064542	0.0514192	0.0619797	0.016851	0.0276614	0.0509722	0.105258	0.0575439	0.0290118	-0.898057	0.108305
alpha-D-Glucosamine 1-phosphate	0.145414	0.187408	0.148197	0.0928878	0.0829959	0.0660644	0.0197279	0.0120208	0.0545129	-0.991395	-2.4793
1,4-beta-D-Xylan	0.00884424	0.0195319	0.0677472	0.147314	0.167513	0.0634743	0.159356	0.043753	0.0775685	1.97658	1.54595
Uridine diphosphate-N-acetylglucosamine	24.0012	19.8259	18.4972	28.2159	27.9063	31.1522	25.287	24.467	21.3107	0.485765	0.189339
Cytidine monophosphate N-acetylneuraminic acid	0.388837	0.30852	0.322015	0.262408	0.320596	0.3608	0.281556	0.257223	0.256997	-0.111123	-0.357247
Carnosine	0.00932907	0.000686354	0.0171105	0.020379	0.0142552	0.0134406	0.0176161	0.00756527	0.00862669	0.825607	0.317692
2-Oxoarginine	0.32336	0.293057	0.28787	0.196063	0.246495	0.242306	0.181412	0.314385	0.20277	-0.400961	-0.372381
Phosphocreatine	4.13441	4.27317	4.03496	1.68107	1.66743	1.92033	1.34418	1.25185	1.29012	-1.23973	-1.67887
Creatine	140.597	148.779	145.217	41.6001	43.4567	46.6312	68.0511	65.7934	60.4058	-1.72254	-1.16175
Creatinine	3.28902	3.91765	3.69967	2.8966	2.77505	2.8456	3.67486	3.2111	3.35714	-0.356706	-0.0905135
N-Acetylornithine	0.541062	0.524942	0.627181	0.527122	0.378442	0.437534	0.386077	0.432999	0.361752	-0.334175	-0.519941
4-Hydroxyproline	5.19216	5.48648	4.76516	4.47183	4.75239	4.27062	3.6824	4.27778	3.8091	-0.194619	-0.392001
N2-Succinyl-L-glutamic acid 5-semialdehyde	0.0217643	0.0358054	0.0279311	0.0234679	0.00759209	0.0178309	0.00106772	0.00686011	0.0109898	-0.806372	-2.17621
Dihydrouracil	3.4818	3.24191	3.61756	3.42198	3.08265	3.4485	3.6123	3.99811	3.58548	-0.0551902	0.114556
Taurine	27.0436	27.0377	26.2872	10.5737	9.80659	9.83085	43.0741	38.8061	36.1723	-1.41155	0.554728
Hypotaurine	1.35064	1.42215	1.39738	0.624097	0.606241	0.745138	2.48006	2.39603	1.95743	-1.0779	0.712523
2S-5S-Methionine sulfoximine	0.0355572	0.0480063	0.0249718	0.00752386	0.028891	0.0334639	0.0544341	0.0491437	0.0600223	-0.63524	0.592009
Selenomethionine	0.0567098	0.0658145	0.0630774	0.075076	0.0269895	0.149958	0.102242	0.0833348	0.150847	0.441346	0.85807
Cysteic acid	0.0740713	0.116796	0.0870879	0.270394	0.182818	0.14831	0.275674	0.386605	0.367406	1.11377	1.88928
S-Lactoylglutathione	0.0649935	0.0687093	0.0934451	0.0168603	0.0255539	0.0396049	0.102967	0.0856431	0.135301	-1.4696	0.511966
L-Methionine S-oxide	1.1805	1.19211	1.05875	0.84029	1.05299	0.911982	1.04846	0.899512	0.817171	-0.290645	-0.311425
5-Hydroxyindoleacetic acid	0.478213	0.538786	0.424566	0.150935	0.221026	0.15407	0.56044	0.335353	0.489653	-1.45441	-0.0572845
3-Methyldioxyindole	0.257551	0.297034	0.234859	0.292195	0.292566	0.147589	0.324122	0.262369	0.229586	-0.108302	0.0478678
3-Methyleneoxindole	2.52938	2.37992	2.75106	1.96348	1.961	2.40237	2.28438	2.49068	2.3809	-0.275928	-0.0982692
Indole	1.74155	2.06411	1.86729	1.55222	1.49284	1.50227	1.44962	1.78007	1.43672	-0.319079	-0.281789
Indoleacetaldehyde	0.0497773	0.163782	0.126362	0.0468643	0.121566	0.154519	0.114508	0.0715499	0.033351	-0.0738915	-0.631581
Indolepyruvate	1.99467	3.44874	2.54317	2.99041	2.28812	2.20268	2.81513	2.51338	2.81934	-0.094307	0.02884
Indoxyl	0.735042	0.781373	0.998175	0.442389	0.598623	0.641259	0.483571	0.449557	0.277303	-0.579914	-1.0548
2-Aminobenzoic acid	5.9945	6.59869	7.12865	4.55479	4.12486	4.77038	6.71315	5.06193	4.73851	-0.552184	-0.25614
(Z)-5-Oxohex-2-enedioate	0.0162236	0.0169799	0.0167734	0.307062	0.19485	0.177246	0.145649	0.232594	0.306291	3.76441	3.77579
2-Aminomuconic acid	1.83622	1.96219	2.00257	1.48347	1.67561	1.67573	1.75544	1.61702	1.53234	-0.262837	-0.242103
Epinephrine	0.949	0.927761	1.04431	3.2384	2.93019	2.92179	0.612399	0.680614	0.496331	1.63784	-0.707068
Dopamine	0.232723	0.25303	0.27133	0.122698	0.160045	0.113998	0.219527	0.421806	0.273582	-0.932253	0.273186
Glycerol 3-phosphate	0.458839	0.377129	0.402114	1.79488	2.03754	0.825792	2.97926	4.55769	2.235	1.91167	2.98054
O-Phosphoethanolamine	21.8362	23.9478	24.3652	36.7976	34.1166	36.6472	66.9574	63.6024	65.0006	0.616664	1.47912
N-Methylethanolamine phosphate	0.373759	0.459942	0.420382	0.513451	0.574491	0.582709	0.599131	0.68192	0.596817	0.413778	0.582464
Glycerylphosphorylethanolamine	8.64724	8.80541	8.3575	18.6007	17.9783	18.4798	27.5671	28.9421	24.8269	1.09303	1.65596
Acetylcholine	12.9898	15.8481	14.8303	11.5458	11.262	12.3668	6.74258	7.05704	6.26369	-0.312049	-1.12202
Choline	266.947	237.43	239.496	291.101	278.103	277.322	220.284	210.737	202.386	0.186498	-0.231923
L-Acetylcarnitine	83.0398	102.748	98.0424	150.564	126.158	170.183	96.7188	96.0968	89.4793	0.654943	-0.00782316
Propionylcarnitine	89.0433	98.9423	70.6083	33.8729	34.6836	32.078	42.2927	42.2863	32.9165	-1.36156	-1.13808
Butyrylcarnitine	16.9515	19.3746	16.7987	6.58452	7.3373	7.68975	5.7572	6.31122	6.06211	-1.29758	-1.55096
Hydroxybutyrylcarnitine	0.480314	0.712571	0.537761	0.748582	0.558122	0.736243	0.435279	0.422804	0.34451	0.239341	-0.525164
acyl-C5 (isovalerylcarnitine)	23.8363	26.1922	21.99	7.04488	7.16507	8.0835	8.56099	8.39048	7.65829	-1.69175	-1.54914
acyl-C5-OH	1.08661	1.00883	1.07115	0.996352	1.06471	1.24428	0.825289	0.92503	0.677847	0.061866	-0.383063
L-Hexanoylcarnitine	0.18433	0.135822	0.222391	0.267629	0.258995	0.23732	0.0834748	0.215181	0.2111	0.493729	-0.089934
Decanoylcarnitine	0.0577736	0.145979	0.0690648	0.0933719	0.12267	0.150581	0.140437	0.0722356	0.14158	0.42636	0.376845
trans-2-Dodecenoylcarnitine	0.268508	0.271867	0.26578	0.369141	0.318188	0.283448	0.31422	0.395466	0.490509	0.268083	0.574139
Valeric acid	0.783571	0.808966	0.797555	0.942688	0.880636	0.941267	0.948174	1.20836	1.12637	0.21	0.457906
Caproic acid	0.841027	0.823197	0.896335	1.79021	1.544	1.26033	1.81416	2.53411	2.25339	0.843463	1.36637
Heptanoic acid	2.21093	2.15529	2.30835	3.27713	2.91351	3.27172	3.5678	5.10007	4.37435	0.503524	0.966442
Caprylic acid	1.80492	2.33609	2.30187	2.51356	2.31838	2.9955	2.77416	3.90079	3.79441	0.280836	0.700397
Pelargonic acid	3.03557	3.53646	3.11569	5.70545	3.98767	3.92839	6.22942	7.85969	5.83036	0.491657	1.03995
Capric acid	1.39419	1.29266	1.30957	2.3978	1.61029	2.12992	2.44158	2.72348	2.61953	0.619063	0.961913
Dodecanoic acid	1.09773	1.13129	1.00182	1.45322	1.47115	2.14077	1.66594	2.19815	1.78672	0.648688	0.806545
Myristic acid	3.01058	3.07685	3.68326	5.23435	4.53701	4.89615	5.02386	6.49542	6.7112	0.586091	0.899819
Palmitic acid	24.1638	17.2951	21.7865	33.0562	23.3253	27.3951	36.8158	37.7981	40.1982	0.405584	0.860241
Stearic acid	11.4336	8.71336	7.67192	14.7677	12.2939	10.2375	12.8652	18.6535	15.461	0.42308	0.755972
Myristoleic acid	0.119331	0.113253	0.115435	0.209685	0.164165	0.188029	0.209352	0.329647	0.336968	0.691097	1.33171
Palmitoleic acid	0.831098	1.03491	0.765544	1.48136	1.28201	1.39301	1.37694	1.99549	2.23054	0.659416	1.09028
Oleic acid	2.43974	2.44943	2.5552	2.94051	2.43875	2.82687	4.12689	5.68996	5.20066	0.140553	1.01242
Linoleic acid	0.316096	0.355428	0.257341	0.501049	0.38237	0.399454	0.437179	0.64003	0.632429	0.465836	0.880149
Arachidonic acid	0.0428253	0.0315668	0.0383032	0.0592355	0.0343467	0.060988	0.0675074	0.117013	0.0999679	0.455836	1.33594
Docosahexaenoic acid	0.0974212	0.0848598	0.0839827	0.0669351	0.0591209	0.101906	0.162358	0.174287	0.211898	-0.224059	1.04275
Dodecanedioic acid	0.429182	0.597887	0.47916	1.53513	1.15115	0.712518	1.51544	2.08982	1.8991	1.17408	1.86963
8,11,14-Eicosatrienoic acid	0.0315928	0.0214254	0.0189618	0.0272165	0.022321	0.0360682	0.0422363	0.0737183	0.0975476	0.250111	1.56858

## Sheet: siESR1 meta_hits
ID	siRNA median ESR1	siRNA sum ESR1	VoteCounts	sum log2ESR1vNT	med log2ESR1vNT				ID	sum log2ESR1vNT
2-Aminobenzoic acid	-2.0906	-0.16057	-2	-0.209152	-0.552184				L-Glutamine	-0.125463	Amino acids
2-Hydroxyglutarate	0.12801	0.047927	2	0.765512	0.420245				L-Leucine	-0.410961	Amino acids
2-hydroxypropanoic acid	-28.916	-3.8372	-2	-0.662727	-1.00819				L-Methionine	0.673293	Amino acids
2-Phospho-D-glyceric acid	0.44519	0.13839	2	0.993354	0.657068				L-Proline	-0.423926	Amino acids
5-Hydroxyindoleacetic acid	-0.30518	-0.046775	-2	-1.10924	-1.45441				L-Valine	-0.124445	Amino acids
5-Hydroxyisourate	-3.0222	-0.4435	-2	-0.938038	-1.28681				Uridine diphosphate-N-acetylglucosamine	0.82642	Aminosugars
6-Phosphonoglucono-D-lactone	-0.2533	-0.029535	-2	-0.466303	-0.808046				Creatine	-1.3809	Arginine and proline metabolism
Adenosine	0.2012	0.057712	2	1.29131	0.930354				Phosphocreatine	-0.899513	Arginine and proline metabolism
Adenosine monophosphate	1.4502	0.40472	2	1.31174	0.971078				Butyrylcarnitine	-0.957514	Carnitine and fatty acid metabolism
Allocystathionine	-0.40791	-0.052243	-2	-0.587996	-0.925247				L-Acetylcarnitine	0.993933	Carnitine and fatty acid metabolism
Bis-gamma-glutamylcystine	-0.09094	-0.01348	-2	-0.99854	-1.35246				Propionylcarnitine	-1.0197	Carnitine and fatty acid metabolism
Butyrylcarnitine	-10.504	-1.5574	-2	-0.957514	-1.29758				Bis-gamma-glutamylcystine	-0.99854	Gamma-glutamyls
Capric acid	0.71386	0.22881	2	0.962266	0.619063				gamma-L-Glutamyl-D-alanine	-0.474834	Gamma-glutamyls
Caproic acid	0.67799	0.19917	2	1.19488	0.843463				Choline	0.531204	Glycerophospholipid biosynthesis
Choline	34.218	19.992	2	0.531204	0.186498				Glycerol 3-phosphate	2.27225	Glycerophospholipid biosynthesis
Creatine	-100.97	-16.166	-2	-1.3809	-1.72254				Glycerylphosphorylethanolamine	1.43634	Glycerophospholipid biosynthesis
Cysteic acid	0.10786	0.029586	2	1.46421	1.11377				N-Methylethanolamine phosphate	0.755248	Glycerophospholipid biosynthesis
Cytidine	0.9136	0.441	2	0.595979	0.25306				O-Phosphoethanolamine	0.960391	Glycerophospholipid biosynthesis
Cytosine	0.77272	0.26504	2	0.849532	0.508976				2-hydroxypropanoic acid	-0.662727	Glycolysis
dCMP	-0.66457	-0.084064	-2	-0.570246	-0.910516				2-Phospho-D-glyceric acid	0.993354	Glycolysis
Dehydroascorbate	-0.2636	-0.032783	-2	-0.547448	-0.889545				D-Glucose	-1.52875	Glycolysis
D-Glucose	-14.744	-2.3951	-2	-1.52875	-1.88158				Dehydroascorbate	-0.547448	GSH homeostasis
Dodecanedioic acid	0.63086	0.17179	2	1.52907	1.17408				2-Aminobenzoic acid	-0.209152	Indole and Tryptophan
Dodecanoic acid	0.61143	0.19041	2	0.982039	0.648688				5-Hydroxyindoleacetic acid	-1.10924	Indole and Tryptophan
Dopamine	-0.12011	-0.01518	-2	-0.582776	-0.932253				Myristoleic acid	1.03551	Monounsaturated Fatty Acids
Epinephrine	2.0564	0.52112	2	1.98468	1.63784				Palmitoleic acid	1.00017	Monounsaturated Fatty Acids
Fumaric acid	-0.5266	-0.047997	-2	-0.278206	-0.618545				5-Hydroxyisourate	-0.938038	Nucleotides
gamma-L-Glutamyl-D-alanine	-0.2169	-0.025567	-2	-0.474834	-0.813245				Adenosine	1.29131	Nucleotides
Glycerol 3-phosphate	1.14	0.28624	2	2.27225	1.91167				Adenosine monophosphate	1.31174	Nucleotides
Glycerylphosphorylethanolamine	9.7495	2.66	2	1.43634	1.09303				Cytidine	0.595979	Nucleotides
Guanine	1.0114	0.39118	2	0.732401	0.388944				Cytosine	0.849532	Nucleotides
Guanosine	0.41037	0.096029	2	4.32001	3.95238				dCMP	-0.570246	Nucleotides
Guanosine diphosphate	-0.21051	-0.027905	-2	-0.662969	-1.00676				Guanine	0.732401	Nucleotides
Heptanoic acid	0.92926	0.32182	2	0.847238	0.503524				Guanosine	4.32001	Nucleotides
Hypotaurine	-0.73156	-0.10088	-2	-0.738516	-1.0779				Guanosine diphosphate	-0.662969	Nucleotides
Hypoxanthine	1.1339	0.29989	2	1.60936	1.26628				Hypoxanthine	1.60936	Nucleotides
Inosine	0.50277	0.15012	2	1.10919	0.766702				Inosine	1.10919	Nucleotides
Inosinic acid	0.077201	0.019181	2	2.01457	1.68897				Inosinic acid	2.01457	Nucleotides
L-Acetylcarnitine	54.358	16.996	2	0.993933	0.654943				Uridine triphosphate	-1.34475	Nucleotides
L-Glutamine	-103.88	-5.6467	-2	-0.125463	-0.468616				6-Phosphonoglucono-D-lactone	-0.466303	Pentose Phosphate Pathway
Linoleic acid	0.118	0.042275	2	0.809	0.465836				Sedoheptulose 1-phosphate	1.04667	Pentose Phosphate Pathway
L-Leucine	-148.49	-16.327	-2	-0.410961	-0.756629				Phosphate	1.08453	Phosphates
L-Malic acid	-7.1961	-0.75668	-2	-0.368328	-0.708361				Pyrophosphate	1.30601	Phosphates
L-Methionine	23.556	9.8488	2	0.673293	0.330564				Putrescine	-2.92612	Polyamines
L-Proline	-420.68	-47.075	-2	-0.423926	-0.765765				Dodecanedioic acid	1.52907	Poly-unsaturated Fatty Acids
L-Valine	-59.628	-3.2191	-2	-0.124445	-0.468216				Linoleic acid	0.809	Poly-unsaturated Fatty Acids
Myristic acid	1.6323	0.53516	2	0.932517	0.586091				Capric acid	0.962266	Saturated Fatty acids
Myristoleic acid	0.071287	0.022056	2	1.03551	0.691097				Caproic acid	1.19488	Saturated Fatty acids
N-Methylethanolamine phosphate	0.13886	0.052116	2	0.755248	0.413778				Dodecanoic acid	0.982039	Saturated Fatty acids
O-Phosphoethanolamine	12.471	4.0049	2	0.960391	0.616664				Heptanoic acid	0.847238	Saturated Fatty acids
Oxoglutaric acid	-0.54049	-0.07851	-2	-0.889803	-1.23229				Myristic acid	0.932517	Saturated Fatty acids
Palmitoleic acid	0.50828	0.15928	2	1.00017	0.659416				Valeric acid	0.553298	Saturated Fatty acids
Phosphate	52.047	15.639	2	1.08453	0.744412				Allocystathionine	-0.587996	Serine biosynthesis and one-carbon metabolism
Phosphocreatine	-2.3912	-0.34866	-2	-0.899513	-1.23973				Dopamine	-0.582776	Signaling
Propionylcarnitine	-52.653	-7.9324	-2	-1.0197	-1.36156				Epinephrine	1.98468	Signaling
Putrescine	-3.0506	-0.53561	-2	-2.92612	-3.27321				Cysteic acid	1.46421	Sulfur metabolism
Pyrophosphate	3.8424	1.0763	2	1.30601	0.965041				Hypotaurine	-0.738516	Sulfur metabolism
Sedoheptulose 1-phosphate	0.15946	0.049	2	1.04667	0.704508				Taurine	-1.06686	Sulfur metabolism
Succinic acid	-0.91801	-0.10879	-2	-0.490362	-0.836547				Fumaric acid	-0.278206	TCA cycle
Taurine	-16.719	-2.5365	-2	-1.06686	-1.41155				L-Malic acid	-0.368328	TCA cycle
Uridine diphosphate-N-acetylglucosamine	8.3167	2.9116	2	0.82642	0.485765				Oxoglutaric acid	-0.889803	TCA cycle
Uridine triphosphate	-0.90362	-0.14503	-2	-1.34475	-1.65609				Succinic acid	-0.490362	TCA cycle
Valeric acid	0.12483	0.067456	2	0.553298	0.21				2-Hydroxyglutarate	0.765512	Alternative Carboxylic acids

## Sheet: Sottnik et al siESR1vsiNT
		logFC	AveExpr	t	P.Value	adj.P.Val	B
ESR1	0.114773	-3.12315	7.7727	-68.4937	1.10514e-41	1.68744e-37	84.853
ZNF703	0.301651	-1.72905	8.80666	-54.9429	4.73335e-38	3.61368e-34	76.9747
TXNIP	3.69187	1.88435	7.70141	52.6135	2.43666e-37	1.24018e-33	75.1283
SLIT1	6.5691	2.7157	2.1806	50.1803	1.45767e-36	5.56428e-33	73.2975
SLC7A5	0.103872	-3.26712	7.15989	-48.2259	6.52603e-36	1.99292e-32	71.5203
RET	0.28033	-1.8348	6.31132	-47.2917	1.36415e-35	3.47154e-32	71.2982
GREB1	0.111756	-3.16157	8.72954	-47.0179	1.69785e-35	3.70351e-32	71.0497
PEG3	0.241105	-2.05227	-1.64311	-46.2743	3.095e-35	5.90719e-32	70.295
TPBG	0.240755	-2.05436	7.25217	-44.712	1.12725e-34	1.91244e-31	69.2057
LAMC1	3.747	1.90573	4.8879	44.5572	1.28429e-34	1.96098e-31	69.0485
EGR3	0.0995335	-3.32867	1.54532	-44.337	1.54723e-34	2.14769e-31	67.5838
ERBB3	2.15725	1.10919	8.64632	43.8175	2.40983e-34	3.06631e-31	68.4431
AREG	0.118707	-3.07452	3.56873	-43.5171	3.12057e-34	3.66523e-31	67.6638
TFCP2L1	0.239523	-2.06176	2.66546	-43.34	3.63722e-34	3.96691e-31	67.8135
RAPGEFL1	0.0822543	-3.60377	4.79393	-43.1632	4.24103e-34	4.14492e-31	67.1346
DOK7	0.304577	-1.71512	3.14592	-43.1358	4.34336e-34	4.14492e-31	67.8095
HID1	1.96352	0.973446	8.99107	42.3852	8.396e-34	7.54109e-31	67.1997
SLC2A1	0.255608	-1.96799	8.20445	-41.2501	2.32435e-33	1.97169e-30	66.1557
CXXC5	0.446281	-1.16397	7.32042	-40.764	3.62455e-33	2.9128e-30	65.7341
PGLYRP2	0.0537965	-4.21634	2.93197	-40.1999	6.1085e-33	4.66354e-30	64.0139
FAM102A	0.32381	-1.62678	7.59843	-39.9196	7.93828e-33	5.77188e-30	64.9571
FMN1	0.141255	-2.82362	5.82271	-39.6854	9.89423e-33	6.86705e-30	64.3968
FKBP4	0.389488	-1.36035	9.29974	-38.4415	3.25549e-32	2.16122e-29	63.4773
C6ORF141	0.180998	-2.46596	2.97273	-38.271	3.84343e-32	2.44523e-29	63.1885
JAK1	0.399721	-1.32294	5.63137	-38.0906	4.58548e-32	2.80063e-29	63.1617
ELOVL2	0.26503	-1.91577	6.52251	-37.6102	7.36549e-32	4.32553e-29	62.7318
IL1R1	2.70132	1.43366	6.02118	37.4419	8.70767e-32	4.92435e-29	62.565
LIMCH1	2.94701	1.55925	4.13409	37.2317	1.07433e-31	5.85854e-29	62.3438
PTPRN2	2.70406	1.43513	2.34467	36.7077	1.82273e-31	9.58481e-29	61.8272
IL6ST	0.302108	-1.72686	7.15588	-36.6558	1.92137e-31	9.58481e-29	61.7573
MYC	0.18277	-2.4519	4.45211	-36.6433	1.94596e-31	9.58481e-29	61.5893
SFXN2	0.348106	-1.5224	4.71297	-36.5958	2.04244e-31	9.74564e-29	61.6606
STC2	0.157164	-2.66966	7.19286	-36.3223	2.70109e-31	1.24979e-28	61.407
YWHAG	0.405542	-1.30208	7.93064	-36.1827	3.11775e-31	1.40014e-28	61.2663
KIAA1324	2.76846	1.46908	7.61137	35.8901	4.21898e-31	1.84056e-28	60.9685
C5AR2	0.20768	-2.26756	4.39482	-35.6839	5.22807e-31	2.21743e-28	60.6512
HEY2	0.242724	-2.04261	2.92947	-35.5781	5.83905e-31	2.40964e-28	60.6289
TFAP2C	0.321924	-1.63521	7.31579	-35.4999	6.33707e-31	2.54633e-28	60.5798
SH3RF1	2.29826	1.20054	4.87025	34.9277	1.15979e-30	4.54071e-28	59.9716
ANXA9	0.31045	-1.68757	5.93682	-34.5959	1.65363e-30	6.24544e-28	59.6218
IGFBP4	0.215614	-2.21348	8.07586	-34.5828	1.67701e-30	6.24544e-28	59.5079
PPME1	0.48832	-1.0341	6.93665	-34.5155	1.80301e-30	6.55481e-28	59.4668
APP	2.50833	1.32673	9.4481	34.4843	1.86458e-30	6.621e-28	59.4019
SLC39A6	0.390383	-1.35704	7.89785	-34.1032	2.81698e-30	9.60948e-28	59.0407
CXCL12	0.249433	-2.00328	0.245219	-34.0983	2.83205e-30	9.60948e-28	58.9002
TTC39A	0.362484	-1.46401	7.58712	-33.8445	3.73683e-30	1.24038e-27	58.8066
HSPB8	0.240389	-2.05656	7.1982	-33.4163	5.99277e-30	1.94688e-27	58.3392
BCAM	2.64629	1.40397	8.95187	33.1269	8.27239e-30	2.63148e-27	57.8495
DHCR24	0.387547	-1.36756	9.2336	-32.9494	1.00935e-29	3.14526e-27	57.6928
RARA	0.311127	-1.68442	6.71295	-32.8847	1.08562e-29	3.30651e-27	57.735
MAMLD1	0.187073	-2.41833	3.03003	-32.8695	1.10441e-29	3.30651e-27	57.6566
KIAA1671	2.36113	1.23948	6.02671	32.7942	1.2023e-29	3.53037e-27	57.6415
TGIF2	0.343754	-1.54055	5.46961	-32.7589	1.25123e-29	3.60473e-27	57.5998
NEDD4L	2.1062	1.07464	6.61647	32.6079	1.48453e-29	4.19765e-27	57.3833
HR	0.294581	-1.76326	5.39886	-32.582	1.52878e-29	4.24417e-27	57.3895
NKAIN1	0.387843	-1.36646	4.99633	-32.2404	2.2579e-29	6.15642e-27	56.9861
COL4A5	2.62338	1.39143	4.20994	32.2101	2.33798e-29	6.26293e-27	56.9795
KCNMA1	3.4828	1.80025	4.25287	31.3836	6.10839e-29	1.60809e-26	55.9806
CCNG2	3.35932	1.74817	5.76538	31.3098	6.6635e-29	1.71786e-26	55.9357
PSD4	2.57841	1.36648	7.09319	31.2988	6.7504e-29	1.71786e-26	55.8854
TGFB3	2.42268	1.2766	5.53101	31.2764	6.93077e-29	1.73485e-26	55.8877
JAK2	0.282459	-1.82389	4.13772	-31.251	7.14195e-29	1.75888e-26	55.8367
RAB11FIP4	0.375133	-1.41453	7.05474	-31.0765	8.78118e-29	2.12825e-26	55.628
NRIP1	0.445527	-1.16642	6.90105	-31.051	9.05131e-29	2.15944e-26	55.5712
STARD10	0.450618	-1.15002	8.56496	-30.9676	9.99524e-29	2.34796e-26	55.4287
SHISA2	2.06688	1.04746	1.37483	30.6946	1.38526e-28	3.20479e-26	55.2022
CDKN1A	2.58775	1.3717	5.63292	30.6644	1.43647e-28	3.27366e-26	55.1557
TIAM1	0.434187	-1.20361	5.7307	-30.5955	1.56051e-28	3.50403e-26	55.0654
FGD3	0.359414	-1.47628	5.08261	-30.216	2.47125e-28	5.46862e-26	54.6214
GRIK3	0.287475	-1.79849	2.70085	-30.106	2.82617e-28	6.16469e-26	54.4845
NBPF1	0.348912	-1.51907	6.54826	-29.9215	3.54337e-28	7.62025e-26	54.2449
WNK4	3.86603	1.95085	3.42166	29.8709	3.77101e-28	7.99715e-26	54.0792
GLA	0.260763	-1.93919	4.66327	-29.5549	5.57489e-28	1.16607e-25	53.7899
MOV10	2.46076	1.2991	5.94094	29.4601	6.27293e-28	1.29434e-25	53.6921
ADCY1	0.295894	-1.75685	3.40731	-29.3409	7.28055e-28	1.46444e-25	53.534
MLEC	1.89319	0.920819	7.94048	29.34	7.2891e-28	1.46444e-25	53.4073
C1ORF226	0.2248	-2.15329	5.01554	-29.3083	7.58398e-28	1.50389e-25	53.278
CCT5	0.556938	-0.844413	8.00791	-29.1952	8.74019e-28	1.71095e-25	53.2031
TENT5C	0.345453	-1.53344	5.82353	-29.1473	9.28359e-28	1.79432e-25	53.3072
PDZK1	0.0420347	-4.57228	3.43644	-28.9746	1.15452e-27	2.20354e-25	51.1948
SEMA3C	0.42993	-1.21783	7.04664	-28.9051	1.26079e-27	2.37668e-25	52.8636
TMCO1	4.30215	2.10506	5.50346	28.8916	1.28255e-27	2.3882e-25	52.9559
GALNT7	2.87209	1.5221	4.53181	28.8214	1.40225e-27	2.57964e-25	52.8912
SLC38A1	1.95024	0.963648	9.37946	28.802	1.43739e-27	2.61279e-25	52.6335
NOLC1	0.529971	-0.916014	7.16953	-28.7674	1.5021e-27	2.6983e-25	52.7147
SEC14L2	0.357872	-1.48249	3.44043	-28.6499	1.74526e-27	3.09865e-25	52.6631
STK32B	2.08139	1.05755	1.15661	28.5334	2.0262e-27	3.5561e-25	52.4184
YPEL3	2.97961	1.57512	5.6395	28.2619	2.87557e-27	4.98944e-25	52.1776
MYOF	0.519026	-0.946122	8.05615	-28.2192	3.03939e-27	5.21442e-25	51.9644
FCRLB	0.101893	-3.29487	0.793842	-28.1852	3.17644e-27	5.38901e-25	51.0397
NAV2	0.262563	-1.92927	3.84969	-28.1053	3.52405e-27	5.91304e-25	51.8977
DCLK2	0.210159	-2.25045	0.32423	-28.0085	3.99806e-27	6.63548e-25	51.7543
NIPAL3	2.77857	1.47434	6.52797	27.7262	5.79022e-27	9.50655e-25	51.4749
SGPL1	2.09289	1.0655	6.93148	27.6941	6.04075e-27	9.81236e-25	51.3845
RERG	0.161892	-2.62689	4.46826	-27.4407	8.45025e-27	1.34811e-24	50.8467
KRT8	0.419	-1.25498	11.9311	-27.4384	8.47591e-27	1.34811e-24	50.6268
SIAH2	0.31176	-1.68149	6.68517	-27.334	9.74169e-27	1.53346e-24	50.9409
BRI3BP	0.383776	-1.38166	6.08391	-27.3251	9.85758e-27	1.53587e-24	50.9406
RBM24	0.470267	-1.08845	4.76527	-27.3065	1.01055e-26	1.54624e-24	50.8229
SLC9A3R1	0.363825	-1.45868	9.92822	-27.3002	1.01912e-26	1.54624e-24	50.664
FYCO1	3.38323	1.7584	6.59102	27.2975	1.02279e-26	1.54624e-24	50.8928
PKDCC	0.256367	-1.96372	-1.06253	-27.1107	1.31391e-26	1.96687e-24	50.664
TMEM150C	2.61987	1.3895	4.05611	26.8065	1.9822e-26	2.93847e-24	50.2471
PLA2G16	2.54804	1.34939	2.11894	26.78	2.05473e-26	3.01669e-24	50.2117
RASGRP1	0.178935	-2.48249	3.29077	-26.6559	2.4336e-26	3.53893e-24	49.9145
IPO5	0.423493	-1.23959	6.88822	-26.4415	3.26492e-26	4.70303e-24	49.6858
OBSL1	2.1223	1.08563	7.86181	26.4247	3.34101e-26	4.76765e-24	49.5977
NCL	0.580546	-0.784517	9.59761	-26.4167	3.37826e-26	4.77617e-24	49.3563
ARMCX6	0.371189	-1.42978	5.18527	-26.3774	3.56607e-26	4.99545e-24	49.666
LRBA	1.92613	0.945702	7.56951	26.3422	3.74361e-26	5.19647e-24	49.4458
CDK6	2.27138	1.18357	3.21495	26.3306	3.80393e-26	5.23263e-24	49.6031
FLNB	0.509293	-0.973432	10.0936	-26.3155	3.88424e-26	5.2954e-24	49.1536
MAN1A1	0.426089	-1.23077	4.25539	-26.2542	4.22756e-26	5.71244e-24	49.4981
DSCAM-AS1	0.152795	-2.71033	4.80372	-26.0033	5.99224e-26	8.02592e-24	48.9151
SIDT1	2.05156	1.03672	5.71963	25.9955	6.058e-26	8.04344e-24	49.1135
NBR1	1.74992	0.807289	7.10886	25.9825	6.1687e-26	8.11981e-24	49.0107
APLP2	2.01643	1.01181	8.81379	25.8398	7.53407e-26	9.83229e-24	48.7649
PCDH1	2.27348	1.1849	6.39366	25.761	8.41657e-26	1.08909e-23	48.7327
INPP5J	2.0746	1.05283	5.46384	25.7344	8.73793e-26	1.12117e-23	48.6374
PPP6R3	1.85232	0.889332	6.93436	25.7165	8.9609e-26	1.1402e-23	48.5668
JPT2	1.93354	0.951246	7.28469	25.6989	9.18672e-26	1.15927e-23	48.5923
BCAS1	4.05499	2.0197	6.19702	25.6599	9.70668e-26	1.21485e-23	48.6621
MYO6	1.86456	0.898835	7.29881	25.6243	1.02074e-25	1.26713e-23	48.4681
TRIM8	0.504215	-0.987889	6.71494	-25.5861	1.07754e-25	1.32685e-23	48.4614
RAP1GAP	2.4615	1.29954	5.71131	25.5734	1.09711e-25	1.34014e-23	48.5468
JARID2	2.37877	1.25022	6.1754	25.5547	1.12663e-25	1.36528e-23	48.4766
FAM30A	0.0338561	-4.88444	-3.22961	-25.4936	1.22866e-25	1.47719e-23	44.7489
SLC12A2	2.13767	1.09604	6.48395	25.4385	1.32879e-25	1.5851e-23	48.1843
MXD4	2.34894	1.23201	6.16361	25.4176	1.36902e-25	1.62043e-23	48.279
ADAM10	0.485683	-1.04191	6.5093	-25.3777	1.44925e-25	1.7022e-23	48.2147
ASIC2	0.0608517	-4.03856	-2.00797	-25.2135	1.83308e-25	2.13658e-23	44.8144
MEX3A	0.453573	-1.14059	4.60156	-25.1452	2.02217e-25	2.33913e-23	47.8765
PAICS	0.615731	-0.699629	7.41085	-25.1361	2.04884e-25	2.35217e-23	47.6898
XBP1	0.50091	-0.997376	9.15592	-25.13	2.06683e-25	2.35511e-23	47.515
KIAA0040	0.447108	-1.1613	7.36456	-25.0986	2.16245e-25	2.44582e-23	47.7489
NPNT	2.8807	1.52642	7.8078	25.051	2.31624e-25	2.60049e-23	47.7454
CCND1	0.550607	-0.860904	11.034	-25.009	2.46086e-25	2.73796e-23	47.0016
SELENBP1	2.43361	1.2831	6.70454	25.0052	2.47454e-25	2.73796e-23	47.6832
NPTN	0.429928	-1.21783	6.25536	-24.861	3.0497e-25	3.35006e-23	47.5015
ALG8	0.555954	-0.846963	5.79275	-24.7118	3.79035e-25	4.13392e-23	47.0652
LRP10	1.80531	0.852244	8.26931	24.6535	4.12796e-25	4.45731e-23	47.0421
LINC00665	0.433583	-1.20562	3.1027	-24.6507	4.14525e-25	4.45731e-23	47.2196
ARMT1	0.364191	-1.45723	6.50932	-24.6383	4.22076e-25	4.48373e-23	47.1255
USP14	0.340492	-1.55431	5.98879	-24.6371	4.22855e-25	4.48373e-23	47.1999
FAM84A	0.426209	-1.23037	2.1186	-24.6257	4.29961e-25	4.52764e-23	47.0676
ELK1	0.545407	-0.874594	5.83432	-24.6163	4.35955e-25	4.55931e-23	47.111
PPP2R2C	0.500797	-0.997701	5.48567	-24.5856	4.56034e-25	4.73686e-23	47.0592
GRB7	2.77253	1.4712	6.54278	24.5087	5.1057e-25	5.26749e-23	47.0076
PPIF	0.549805	-0.863007	5.76752	-24.4608	5.47927e-25	5.595e-23	46.8776
MGAT5	0.586353	-0.770159	6.90718	-24.4586	5.49643e-25	5.595e-23	46.7338
ITGB1	1.66495	0.735481	8.25594	24.441	5.64119e-25	5.70432e-23	46.6886
XRCC5	0.566037	-0.821031	8.03113	-24.3796	6.17709e-25	6.20513e-23	46.543
TGOLN2	1.53566	0.618857	8.05505	24.3609	6.34977e-25	6.33691e-23	46.6456
FAM84B	1.75376	0.810451	7.67582	24.3519	6.43514e-25	6.3804e-23	46.5683
CALCOCO1	3.05059	1.60909	6.19249	24.1818	8.28416e-25	8.1607e-23	46.5119
CAMK2N1	2.21207	1.1454	7.18329	24.1039	9.30516e-25	9.10772e-23	46.1238
SLC35F6	0.461285	-1.11627	6.56518	-24.0317	1.03654e-24	1.0054e-22	46.2559
SUPT16H	0.607062	-0.720084	8.21985	-24.0293	1.04037e-24	1.0054e-22	46.0101
TWF1	0.366048	-1.4499	6.13671	-23.9947	1.09574e-24	1.04711e-22	46.2295
EPS15L1	0.512758	-0.96365	6.34182	-23.9938	1.09724e-24	1.04711e-22	46.1667
ABLIM1	1.69796	0.763805	6.72761	23.9239	1.21854e-24	1.15564e-22	46.0216
DDAH1	0.480458	-1.05752	6.3737	-23.8995	1.26415e-24	1.1915e-22	45.9419
SLC1A5	0.552549	-0.855826	7.90858	-23.8759	1.30991e-24	1.22705e-22	45.8331
KRT80	0.433496	-1.20591	6.7626	-23.8292	1.40533e-24	1.30841e-22	45.9062
TTLL12	0.513926	-0.960367	6.29653	-23.793	1.48437e-24	1.37362e-22	45.8002
EIF3B	0.614796	-0.701821	8.02405	-23.778	1.51833e-24	1.39659e-22	45.6855
FAM53B	2.61677	1.38779	5.58432	23.6629	1.80769e-24	1.65279e-22	45.6933
MSX2	0.423975	-1.23795	6.00577	-23.496	2.33051e-24	2.11506e-22	45.464
TPD52L1	0.263663	-1.92323	6.06458	-23.4931	2.34099e-24	2.11506e-22	45.4646
FRS2	0.35881	-1.47871	7.26627	-23.4106	2.65587e-24	2.38544e-22	45.3114
PRR15	2.08382	1.05923	6.2782	23.3926	2.73029e-24	2.43794e-22	45.2456
TFF3	0.326079	-1.61671	5.49985	-23.3781	2.79155e-24	2.47815e-22	45.2964
KIAA1147	1.78376	0.834921	6.86373	23.3632	2.85596e-24	2.52067e-22	45.1637
PPM1K	0.300902	-1.73264	5.33506	-23.3558	2.8887e-24	2.53492e-22	45.2612
BTG2	3.15127	1.65593	3.85971	23.3447	2.93852e-24	2.5639e-22	45.2612
CPLX2	1.88264	0.912755	1.16679	23.2809	3.24155e-24	2.81223e-22	44.9822
GSR	1.88441	0.914112	6.86828	23.252	3.38902e-24	2.92355e-22	44.9918
TRERF1	3.75233	1.90779	4.40421	23.2378	3.46403e-24	2.97148e-22	45.0988
MGAT3	0.427025	-1.22761	2.71331	-23.1648	3.87713e-24	3.30726e-22	44.9909
NEMP1	0.424699	-1.23549	6.24757	-23.1538	3.94383e-24	3.34546e-22	44.8418
RNF4	0.552382	-0.856261	5.91411	-23.139	4.03553e-24	3.38734e-22	44.7996
ZKSCAN1	1.80778	0.854217	7.47284	23.1386	4.03756e-24	3.38734e-22	44.7393
SAT1	2.25354	1.17219	5.16418	23.1075	4.23724e-24	3.53543e-22	44.7902
DUSP3	0.403292	-1.3101	6.71561	-23.0882	4.36543e-24	3.62259e-22	44.8445
HSPA5	0.512058	-0.965621	8.55051	-23.0694	4.49477e-24	3.70976e-22	44.5019
PPRC1	0.563857	-0.8266	6.22485	-23.0057	4.96271e-24	4.07396e-22	44.5953
NRIP3	0.201429	-2.31166	3.02776	-22.8955	5.89242e-24	4.8113e-22	44.137
CRKL	0.569293	-0.812756	6.59218	-22.8729	6.10462e-24	4.95806e-22	44.3452
RANBP1	0.54872	-0.865859	6.26012	-22.8668	6.16331e-24	4.97924e-22	44.3161
ERGIC1	1.82197	0.8655	8.96704	22.7993	6.85042e-24	5.50522e-22	44.1552
SUSD6	1.77604	0.828662	6.54376	22.7644	7.2354e-24	5.78415e-22	44.1779
VARS	0.550226	-0.861904	6.55854	-22.7103	7.8779e-24	6.26498e-22	44.1883
HSPD1	0.54436	-0.877366	8.74249	-22.5525	1.01062e-23	7.99543e-22	43.6636
MIA3	1.79236	0.841863	6.48537	22.4749	1.14282e-23	8.99474e-22	43.7843
SAR1A	0.542712	-0.881742	6.67741	-22.4581	1.17374e-23	9.19072e-22	43.7571
KDM4B	0.558622	-0.840057	7.02473	-22.4459	1.19676e-23	9.31677e-22	43.6627
TPM3	0.551612	-0.858273	8.64144	-22.4431	1.20205e-23	9.31677e-22	43.4893
LINC01016	0.075929	-3.7192	2.40849	-22.4006	1.28601e-23	9.91723e-22	43.3294
TSPAN5	0.506135	-0.982406	6.32957	-22.3036	1.50141e-23	1.15201e-21	43.5224
PABPC4	0.612896	-0.706285	7.31753	-22.1724	1.85247e-23	1.40732e-21	43.1423
ZDHHC8P1	3.76886	1.91413	3.84675	22.1724	1.85258e-23	1.40732e-21	43.4235
TUB	0.370803	-1.43127	1.17822	-22.1212	2.01154e-23	1.52051e-21	43.3538
RRBP1	0.423424	-1.23983	7.78301	-22.0722	2.17658e-23	1.63715e-21	43.0398
GM2A	1.87548	0.907257	6.44744	22.0036	2.43155e-23	1.81997e-21	43.0086
ESRP1	1.77361	0.826691	7.48021	21.9454	2.67164e-23	1.98991e-21	42.8474
PDZRN3	2.68801	1.42654	3.90869	21.9364	2.71113e-23	2.00499e-21	43.0569
HSPA13	0.475149	-1.07355	5.51763	-21.9348	2.71814e-23	2.00499e-21	42.9135
CLSTN2	1.90614	0.930654	4.26169	21.9312	2.734e-23	2.00699e-21	42.6888
CALR	0.583136	-0.778096	9.29977	-21.9075	2.84106e-23	2.07561e-21	42.5394
CDC25A	0.494841	-1.01496	4.77248	-21.9028	2.8626e-23	2.08138e-21	42.8772
SNHG3	0.442744	-1.17545	4.11357	-21.8237	3.25554e-23	2.35587e-21	42.8539
BMF	2.01638	1.01177	5.02207	21.7782	3.50632e-23	2.51614e-21	42.686
AC240274.1	0.353215	-1.50138	5.88947	-21.7775	3.50998e-23	2.51614e-21	42.7146
SEMA6D	6.36835	2.67092	-1.39303	21.7011	3.97648e-23	2.83724e-21	42.0978
CAST	1.71523	0.778403	6.52529	21.6565	4.27823e-23	3.03834e-21	42.406
TOM1L1	2.01025	1.00737	6.3122	21.6244	4.50954e-23	3.18779e-21	42.465
HBP1	2.06895	1.0489	5.18458	21.6017	4.68059e-23	3.29345e-21	42.4359
FBXO32	4.31011	2.10773	3.3031	21.5025	5.51073e-23	3.84689e-21	42.1887
KCNK6	0.448382	-1.1572	4.11254	-21.5017	5.51751e-23	3.84689e-21	42.2709
NEBL	2.33231	1.22176	6.76551	21.4901	5.62467e-23	3.90378e-21	42.2252
LGALS8	1.85302	0.889882	6.24033	21.4235	6.27874e-23	4.33802e-21	42.0509
ABCD3	0.527304	-0.923294	6.52505	-21.3237	7.40737e-23	5.09324e-21	41.8294
ITGA3	1.82951	0.87146	7.45596	21.3207	7.44486e-23	5.09324e-21	41.8529
PTPN13	1.8269	0.869397	6.0822	21.3185	7.47191e-23	5.09324e-21	41.8035
ICMT	0.601161	-0.734178	7.19603	-21.2974	7.7387e-23	5.25165e-21	41.7643
B3GALT5	0.276381	-1.85527	4.59111	-21.2653	8.163e-23	5.51508e-21	41.9367
NAB2	0.480156	-1.05842	5.70757	-21.1433	1.0005e-22	6.72982e-21	41.6013
BHLHE40	0.485012	-1.04391	6.73747	-21.0561	1.15803e-22	7.75525e-21	41.494
ACTB	0.695542	-0.52379	11.4582	-20.9744	1.32835e-22	8.85704e-21	40.7547
CTPS1	0.452936	-1.14262	5.36102	-20.9567	1.36866e-22	9.08612e-21	41.3587
PTPN1	0.582928	-0.778611	6.59452	-20.9498	1.38457e-22	9.15198e-21	41.2926
TIPARP	0.475356	-1.07292	5.08367	-20.9358	1.41765e-22	9.33019e-21	41.3293
ADAM9	0.610323	-0.712356	7.77788	-20.9279	1.43686e-22	9.41609e-21	41.0553
PPT1	1.6913	0.758133	8.7217	20.8826	1.55098e-22	1.01205e-20	40.8609
UNG	0.556756	-0.844882	6.16291	-20.8679	1.5901e-22	1.03316e-20	41.0973
NMT1	0.6723	-0.572822	7.7548	-20.8562	1.62185e-22	1.04932e-20	40.9721
QSER1	0.547296	-0.869606	6.37479	-20.8373	1.67449e-22	1.07652e-20	41.035
SMIM14	1.82927	0.87127	7.30531	20.8361	1.67799e-22	1.07652e-20	40.9558
ADAM22	1.91043	0.933901	4.08322	20.8143	1.7412e-22	1.1124e-20	41.0793
FBP1	2.05971	1.04244	6.56877	20.8079	1.76013e-22	1.11871e-20	41.0243
VASN	0.387798	-1.36662	5.00673	-20.806	1.76574e-22	1.11871e-20	41.1764
KDM7A	0.388588	-1.36369	4.99127	-20.7741	1.86399e-22	1.17608e-20	41.1186
IGFBP5	0.225497	-2.14882	6.16694	-20.7493	1.94425e-22	1.22168e-20	41.0909
LAMB1	1.78953	0.839582	6.39228	20.6857	2.16614e-22	1.35553e-20	40.7128
WDR5	0.564635	-0.82461	6.27103	-20.6562	2.27817e-22	1.41981e-20	40.7575
WWP1	0.569996	-0.810977	7.3942	-20.6499	2.30281e-22	1.42934e-20	40.6516
SETD3	0.573392	-0.802407	6.7683	-20.6098	2.46578e-22	1.52429e-20	40.6953
FAM171B	2.96587	1.56846	3.12563	20.5927	2.53902e-22	1.56324e-20	40.807
GFRA1	0.226664	-2.14137	1.12268	-20.5798	2.5956e-22	1.59166e-20	40.252
CCT2	0.59412	-0.751175	7.9289	-20.5766	2.60985e-22	1.59399e-20	40.4071
TUFT1	2.14371	1.10011	5.78985	20.5443	2.75841e-22	1.67802e-20	40.6852
REEP5	0.508301	-0.976245	7.80614	-20.5412	2.77281e-22	1.68008e-20	40.538
CYFIP2	2.24062	1.1639	5.6976	20.536	2.79772e-22	1.68847e-20	40.7147
RABEP1	0.533659	-0.90601	6.63121	-20.5204	2.87387e-22	1.7276e-20	40.5329
NME1	0.388118	-1.36543	4.84542	-20.4855	3.05092e-22	1.82684e-20	40.6468
SLC16A2	1.6665	0.73682	2.26085	20.4654	3.15824e-22	1.88118e-20	40.4015
GRM4	3.52364	1.81707	2.12182	20.4639	3.16631e-22	1.88118e-20	40.6099
ALDH3B2	0.593738	-0.752102	9.09835	-20.4432	3.28142e-22	1.94202e-20	40.0961
CHMP7	2.00072	1.00052	5.35364	20.4081	3.48552e-22	2.05471e-20	40.3759
ATP9A	1.80097	0.84877	7.02319	20.4059	3.49875e-22	2.05471e-20	40.2397
GATA4	0.289937	-1.78619	4.31001	-20.3974	3.55064e-22	2.07719e-20	40.4805
AEN	0.459927	-1.12052	4.07142	-20.3856	3.62323e-22	2.11157e-20	40.4454
STAT3	1.52873	0.612331	7.27241	20.3644	3.75844e-22	2.18204e-20	40.1779
MREG	0.410336	-1.28512	4.72644	-20.3539	3.82723e-22	2.21356e-20	40.4106
ARMCX3	0.587772	-0.766671	6.2011	-20.3364	3.9448e-22	2.27295e-20	40.204
EZR	0.74229	-0.429946	9.39118	-20.2492	4.58725e-22	2.63318e-20	39.6186
CAPN13	2.00688	1.00496	3.63056	20.2171	4.85047e-22	2.77385e-20	40.1586
PIK3IP1	3.09271	1.62887	4.26292	20.2134	4.88134e-22	2.78109e-20	40.163
WWC1	0.541062	-0.886135	7.55358	-20.1796	5.17666e-22	2.93838e-20	39.8003
PRKCE	0.343437	-1.54188	4.26583	-20.1621	5.33683e-22	3.01807e-20	40.0848
SPINT1	1.50905	0.593636	8.21818	20.1479	5.47043e-22	3.08221e-20	39.6604
FEN1	0.46089	-1.11751	6.22703	-20.1396	5.55022e-22	3.11567e-20	39.7287
AC124067.4	0.0935696	-3.41782	1.31513	-20.1124	5.81999e-22	3.25515e-20	38.6905
MYBL1	0.371403	-1.42894	5.50059	-20.077	6.19104e-22	3.45004e-20	39.7749
PALLD	0.423232	-1.24048	5.46962	-20.041	6.59324e-22	3.65479e-20	39.7952
SLAIN2	1.76555	0.820115	6.00398	20.0398	6.60635e-22	3.65479e-20	39.7246
REPIN1	0.647826	-0.626321	7.2674	-20.012	6.93613e-22	3.82339e-20	39.4552
PNRC1	3.06912	1.61783	4.7098	19.976	7.38867e-22	4.05819e-20	39.7602
DUSP6	2.02784	1.01994	3.2827	19.957	7.63788e-22	4.17564e-20	39.5833
NOP56	0.583207	-0.777921	6.36575	-19.9556	7.65721e-22	4.17564e-20	39.4414
SNX24	0.456455	-1.13146	4.78086	-19.8481	9.25245e-22	5.02761e-20	39.4748
ST3GAL1	2.23186	1.15825	7.2052	19.8202	9.71871e-22	5.26223e-20	39.2872
ERLIN1	0.458743	-1.12424	5.42161	-19.78	1.04332e-21	5.62914e-20	39.3627
TCERG1	0.602763	-0.730338	6.35351	-19.7717	1.05891e-21	5.69312e-20	39.1184
CCDC125	2.11757	1.08241	5.48713	19.7633	1.07473e-21	5.75789e-20	39.2744
ABAT	0.375068	-1.41477	6.50188	-19.7502	1.09987e-21	5.87202e-20	39.2652
ZFAND3	2.01646	1.01182	6.50345	19.7047	1.19224e-21	6.34297e-20	39.1191
TNFRSF21	1.68216	0.750316	3.80469	19.6929	1.21752e-21	6.45499e-20	39.0535
STIP1	0.612195	-0.707938	8.04096	-19.6789	1.24823e-21	6.59488e-20	38.8701
BOD1	0.483819	-1.04746	5.75136	-19.6224	1.38009e-21	7.26643e-20	38.9766
PUS7	0.417385	-1.26055	4.64933	-19.6168	1.39391e-21	7.31393e-20	39.1027
REPS2	2.31435	1.21061	3.77472	19.5993	1.438e-21	7.51945e-20	39.0968
ATP2A2	0.741723	-0.431048	8.47677	-19.5766	1.49733e-21	7.80299e-20	38.6078
DESI1	0.565496	-0.822412	5.13565	-19.5332	1.61816e-21	8.404e-20	38.8727
TCOF1	0.602211	-0.73166	6.41681	-19.4734	1.80083e-21	9.32095e-20	38.5693
ENPP1	1.74745	0.805248	3.93759	19.4392	1.91473e-21	9.87702e-20	38.5887
IRAK1	0.605185	-0.724552	7.38016	-19.4015	2.0486e-21	1.0532e-19	38.4373
NCAM2	2.00367	1.00264	2.73624	19.3801	2.12911e-21	1.09092e-19	38.56
RSPH3	2.05179	1.03688	4.56679	19.359	2.21129e-21	1.12924e-19	38.6519
PLXNC1	2.4205	1.27531	1.68975	19.3349	2.30937e-21	1.17539e-19	38.6311
YWHAE	0.689154	-0.537101	8.41699	-19.3263	2.3455e-21	1.18982e-19	38.1298
SCIN	0.452696	-1.14339	4.51178	-19.3102	2.41483e-21	1.22093e-19	38.5464
TACC1P1	6.89672	2.78591	-2.93315	19.2872	2.51712e-21	1.26845e-19	37.1155
ADD3	0.337503	-1.56703	5.32495	-19.2732	2.58156e-21	1.29664e-19	38.5218
LMNB2	0.586844	-0.768952	7.33564	-19.27	2.59626e-21	1.29975e-19	38.109
HIVEP2	2.57601	1.36514	4.07023	19.2505	2.68974e-21	1.34215e-19	38.4672
RTN4	0.620114	-0.689396	8.23347	-19.227	2.80617e-21	1.39568e-19	37.9857
SBNO2	0.556054	-0.846702	7.63408	-19.2208	2.83815e-21	1.40701e-19	38.1056
MYO7A	2.41832	1.274	2.78694	19.173	3.09505e-21	1.5294e-19	38.2949
SUCO	0.594046	-0.751354	7.12197	-19.1506	3.22334e-21	1.58765e-19	37.9084
ACSF2	2.18061	1.12473	5.81765	19.1423	3.27206e-21	1.60646e-19	38.2693
TUBA1A	0.569899	-0.811222	8.0997	-19.1208	3.40259e-21	1.66519e-19	37.7192
DDX21	0.56673	-0.819267	6.77565	-19.1167	3.42806e-21	1.6723e-19	37.8979
PDPR	0.52957	-0.917106	5.50826	-19.1103	3.4684e-21	1.68659e-19	38.1021
FGFR4	2.31219	1.20926	7.75572	19.1032	3.51327e-21	1.70299e-19	37.9206
CSE1L	0.554615	-0.850442	7.0799	-19.0869	3.61937e-21	1.74886e-19	37.7692
ZNF467	2.10665	1.07495	5.75559	19.0165	4.11507e-21	1.98211e-19	37.7971
RCC1	0.574989	-0.798394	6.07946	-18.9963	4.26977e-21	2.05016e-19	37.7719
SLC19A1	0.520508	-0.942009	5.1202	-18.9889	4.3281e-21	2.07165e-19	37.9247
GRWD1	0.595349	-0.748193	6.1597	-18.9796	4.40225e-21	2.10056e-19	37.7866
GTPBP4	0.546703	-0.871171	6.47398	-18.972	4.46365e-21	2.12322e-19	37.7602
MSX1	0.449411	-1.15389	1.04756	-18.9591	4.57083e-21	2.16315e-19	37.8901
ARHGAP1	1.8546	0.891107	6.9586	18.9585	4.57592e-21	2.16315e-19	37.8019
TASOR2	0.531363	-0.912229	7.25139	-18.9522	4.62842e-21	2.18122e-19	37.625
GLI3	1.71974	0.782189	6.19941	18.8831	5.25392e-21	2.46837e-19	37.4673
RGS7	0.404258	-1.30665	-0.933694	-18.881	5.27427e-21	2.47033e-19	37.8059
ILF3	0.757436	-0.400805	8.57966	-18.8687	5.39487e-21	2.51909e-19	37.1949
MSN	0.550879	-0.860193	1.63817	-18.8538	5.54501e-21	2.5813e-19	37.5995
ATP1B1	1.76717	0.821444	4.91508	18.8407	5.68054e-21	2.63636e-19	37.4798
MAP3K1	0.624864	-0.678386	6.11064	-18.8301	5.79156e-21	2.67974e-19	37.4074
TUBB	0.586366	-0.770125	9.79089	-18.826	5.83585e-21	2.69207e-19	37.0005
YPEL2	2.55719	1.35456	3.83941	18.8193	5.90831e-21	2.71729e-19	37.6944
LRRC59	0.627045	-0.673358	7.53234	-18.8098	6.01302e-21	2.75714e-19	37.3422
ZMYM3	1.65659	0.728213	6.40098	18.792	6.21374e-21	2.84065e-19	37.4229
RNF141	1.99765	0.998307	5.21279	18.7233	7.05329e-21	3.20834e-19	37.452
SLC35D1	2.53039	1.33936	4.11753	18.7228	7.06007e-21	3.20834e-19	37.4896
VDAC1	0.659052	-0.601535	8.07047	-18.6539	8.02188e-21	3.6346e-19	36.9421
NCOA2	1.64291	0.716253	7.36919	18.6474	8.11873e-21	3.6676e-19	37.0804
NCS1	0.490377	-1.02804	5.4123	-18.6424	8.19452e-21	3.69092e-19	37.2519
OVGP1	3.94511	1.98007	2.01072	18.6264	8.44209e-21	3.79124e-19	37.3237
DEPP1	52.0722	5.70244	1.83293	18.5968	8.91959e-21	3.99394e-19	33.0277
DPYSL5	0.498876	-1.00325	3.36304	-18.5837	9.13885e-21	4.08015e-19	37.0374
RCAN3	1.9073	0.931533	5.51014	18.5526	9.68356e-21	4.3009e-19	37.0244
JPT1	0.570132	-0.810632	6.80382	-18.5523	9.68964e-21	4.3009e-19	36.8746
THBS1	0.718435	-0.477071	8.23752	-18.5007	1.06692e-20	4.72197e-19	36.4445
HSPA8	0.658868	-0.601939	10.4052	-18.4871	1.09434e-20	4.82934e-19	36.4351
DDX39A	0.555054	-0.849301	6.03498	-18.4828	1.10311e-20	4.84442e-19	36.7812
RAB27B	2.27052	1.18302	5.36789	18.4823	1.1041e-20	4.84442e-19	36.7835
FUCA1	2.2164	1.14822	4.52347	18.475	1.11923e-20	4.89672e-19	36.9804
GNG12	2.40395	1.26541	4.46683	18.462	1.14682e-20	5.00307e-19	37.0376
NUP62	0.626198	-0.67531	7.15992	-18.4421	1.19045e-20	5.17864e-19	36.6053
TRIM3	1.58696	0.666264	6.52182	18.4375	1.20075e-20	5.2086e-19	36.7201
HMGB3	0.544695	-0.876479	7.02023	-18.3719	1.35779e-20	5.87312e-19	36.5775
ZNF615	1.93921	0.955467	4.93116	18.3246	1.48427e-20	6.40207e-19	36.6793
SCUBE2	0.500641	-0.99815	4.77549	-18.3019	1.54896e-20	6.66226e-19	36.6063
RNPS1	0.663396	-0.592058	7.42724	-18.2984	1.55922e-20	6.68758e-19	36.2838
MSH6	0.652534	-0.615875	7.60578	-18.2802	1.61353e-20	6.90111e-19	36.2554
MKRN1	1.57963	0.659589	7.09834	18.2628	1.66732e-20	7.10363e-19	36.3326
PACSIN2	1.54881	0.631156	6.6056	18.2619	1.67018e-20	7.10363e-19	36.3033
AC011481.1	0.598673	-0.740161	7.03749	-18.196	1.89167e-20	8.02333e-19	36.1559
BARX2	0.297366	-1.74969	3.41422	-18.1641	2.00974e-20	8.50049e-19	36.3193
CNN3	1.43942	0.525487	5.6794	18.134	2.12781e-20	8.97502e-19	35.9175
ZNF431	1.80853	0.85482	5.3973	18.1221	2.17651e-20	9.15515e-19	36.0854
ANAPC7	0.512347	-0.964806	5.48921	-18.1054	2.24631e-20	9.42277e-19	36.2297
HSPB1	0.604259	-0.726761	10.8399	-18.0922	2.30334e-20	9.63554e-19	35.6246
DNAJC8	0.545394	-0.874628	6.21575	-18.0519	2.48719e-20	1.03762e-18	35.9626
TCF3	0.690612	-0.534054	7.13376	-18.0358	2.56463e-20	1.06701e-18	35.7879
FADS1	0.668445	-0.581118	5.91428	-18.0206	2.6399e-20	1.09534e-18	35.8335
CUEDC1	0.531677	-0.911378	6.19517	-18.0171	2.65749e-20	1.09965e-18	35.9797
RAB15	1.89752	0.924113	5.98097	18.0101	2.69353e-20	1.11155e-18	35.8791
PRMT1	0.608201	-0.71738	6.76258	-18.0065	2.71189e-20	1.11429e-18	35.8183
A2M	0.0958689	-3.38279	-1.88485	-18.0053	2.71832e-20	1.11429e-18	35.473
SSTR2	0.145884	-2.7771	1.5453	-18.0046	2.72206e-20	1.11429e-18	35.829
ERP44	0.448961	-1.15534	5.59826	-17.9913	2.79175e-20	1.13977e-18	36.0926
HNRNPAB	0.642779	-0.637604	8.06089	-17.9888	2.80501e-20	1.14213e-18	35.647
VGLL4	1.88842	0.917177	5.69587	17.9816	2.84384e-20	1.15485e-18	35.9934
PUM3	0.514269	-0.959404	4.44311	-17.9716	2.89899e-20	1.17413e-18	36.0047
PGM2L1	1.73436	0.794406	3.72865	17.9691	2.91291e-20	1.17665e-18	35.8207
CARD19	0.475454	-1.07262	5.13123	-17.9591	2.96885e-20	1.19501e-18	35.9222
STON1	3.7234	1.89662	2.10874	17.9582	2.97403e-20	1.19501e-18	35.9953
SLC39A4	0.537466	-0.895756	3.61275	-17.9428	3.06294e-20	1.22751e-18	35.9229
GSK3A	0.520889	-0.940953	6.51749	-17.9347	3.11071e-20	1.24339e-18	35.7689
MAP2	2.39484	1.25993	3.30535	17.9332	3.11994e-20	1.24382e-18	36.0226
SNAP25	2.49855	1.32109	-2.79652	17.9155	3.22737e-20	1.2833e-18	35.8912
AMMECR1	0.307347	-1.70206	4.92019	-17.883	3.43518e-20	1.36239e-18	35.9409
SRGAP3	2.55503	1.35334	4.22854	17.8701	3.5214e-20	1.39296e-18	35.9225
FGFRL1	0.485759	-1.04169	6.9297	-17.868	3.5353e-20	1.39484e-18	35.6178
EGLN3	2.27576	1.18635	3.78247	17.8654	3.55274e-20	1.39811e-18	35.8851
THAP12	0.672285	-0.572856	6.74889	-17.8616	3.57925e-20	1.40492e-18	35.2845
TFRC	0.505904	-0.983064	8.69747	-17.8495	3.66342e-20	1.43428e-18	35.4397
TMEM97	1.62854	0.703576	6.22306	17.8435	3.70603e-20	1.44725e-18	35.4537
OIP5-AS1	0.577224	-0.792797	6.64608	-17.8077	3.97034e-20	1.54651e-18	35.416
HDAC2	0.691688	-0.531806	6.81354	-17.8035	4.00224e-20	1.55497e-18	35.3329
RRP1B	0.616252	-0.698408	6.08224	-17.7833	4.16106e-20	1.61257e-18	35.4408
ACTR2	0.653923	-0.612807	7.95074	-17.7776	4.20697e-20	1.62623e-18	35.3013
ZBTB2	0.534207	-0.904529	5.60751	-17.7744	4.23341e-20	1.63232e-18	35.6047
IGF1R	0.606233	-0.722055	8.09776	-17.7507	4.4308e-20	1.70413e-18	35.1825
CNTNAP2	1.45981	0.545783	3.21739	17.7421	4.50553e-20	1.72852e-18	35.3452
PPFIBP2	1.94047	0.956403	6.18356	17.7322	4.59221e-20	1.75735e-18	35.4325
B4GALNT1	0.355809	-1.49083	1.53055	-17.7041	4.84858e-20	1.85082e-18	35.5895
C19ORF48	0.509917	-0.971666	6.15366	-17.6948	4.93631e-20	1.87961e-18	35.2806
NOC2L	0.646347	-0.629619	7.31179	-17.6915	4.96863e-20	1.88722e-18	35.1606
FARP1	0.651537	-0.61808	6.74268	-17.6852	5.02892e-20	1.90537e-18	35.2269
ADORA1	0.378021	-1.40346	3.60377	-17.6782	5.0981e-20	1.92681e-18	35.537
ABCC3	3.49922	1.80703	5.00124	17.6489	5.39576e-20	2.03427e-18	35.4627
NUDC	0.623599	-0.681309	7.10564	-17.6418	5.4699e-20	2.05714e-18	35.0001
DDHD2	0.637882	-0.648638	6.26959	-17.6245	5.65659e-20	2.12212e-18	35.0341
CBX2	0.671551	-0.574431	7.71565	-17.583	6.13195e-20	2.29482e-18	34.9584
CTNNB1	1.9904	0.993055	7.23038	17.5707	6.28052e-20	2.34468e-18	35.059
NXPH3	0.517407	-0.95063	4.03895	-17.5691	6.30004e-20	2.34623e-18	35.1926
WNT4	0.305386	-1.7113	3.51976	-17.5678	6.31613e-20	2.3465e-18	35.3397
ABCG1	1.80072	0.84857	6.41754	17.5657	6.34168e-20	2.35027e-18	35.0745
CNNM2	2.01636	1.01175	4.5716	17.5274	6.83368e-20	2.52647e-18	35.1097
TIMP2	1.77709	0.829513	5.35478	17.5182	6.95738e-20	2.56599e-18	34.9146
EIF5A	0.572143	-0.805551	7.2858	-17.512	7.04125e-20	2.59067e-18	34.8637
SLC52A3	0.339298	-1.55937	3.85554	-17.5015	7.18801e-20	2.63831e-18	35.2143
TSPOAP1	2.01839	1.01321	1.8451	17.4981	7.23575e-20	2.64946e-18	35.0107
KPNB1	0.757702	-0.400298	8.61513	-17.4796	7.50177e-20	2.7403e-18	34.5568
ARL3	0.588933	-0.763824	5.26012	-17.4767	7.54415e-20	2.74403e-18	34.8781
CCDC88A	0.446991	-1.16168	3.68871	-17.4764	7.54794e-20	2.74403e-18	35.0934
GDI2	0.701648	-0.511181	8.37972	-17.4594	7.80281e-20	2.8265e-18	34.62
CLMN	1.91209	0.935153	6.25701	17.4589	7.8118e-20	2.8265e-18	34.9691
ABHD2	0.688325	-0.538838	7.25454	-17.4514	7.92618e-20	2.86111e-18	34.631
HIPK3	1.6337	0.708147	6.68027	17.4432	8.05454e-20	2.90058e-18	34.7658
CDH2	2.02446	1.01754	-1.24917	17.4387	8.12607e-20	2.91946e-18	34.9734
MAPK6	0.5394	-0.890572	5.65881	-17.4278	8.30144e-20	2.97546e-18	34.8403
ATXN7L3B	0.590161	-0.76082	7.5287	-17.4258	8.33369e-20	2.98003e-18	34.6932
QSOX1	2.19358	1.13329	6.66281	17.4086	8.6189e-20	3.07481e-18	34.7493
EFTUD2	0.623338	-0.681913	7.06805	-17.4048	8.68439e-20	3.09096e-18	34.6247
CPSF6	0.652351	-0.61628	6.82469	-17.4011	8.74628e-20	3.10574e-18	34.6247
RNF223	0.278129	-1.84618	4.2674	-17.3903	8.93395e-20	3.16502e-18	34.9042
EEF1A2	1.76324	0.81823	8.05126	17.3756	9.19561e-20	3.25018e-18	34.606
PRAG1	0.377257	-1.40638	6.00674	-17.3698	9.30085e-20	3.27528e-18	34.8147
CEP135	0.549485	-0.863848	4.4544	-17.3693	9.30951e-20	3.27528e-18	34.8166
SSPO	5.70802	2.51299	5.11101	17.3626	9.43372e-20	3.31134e-18	34.9419
RPL7L1	0.662544	-0.593913	6.78078	-17.341	9.8416e-20	3.44659e-18	34.4958
FAM8A1	3.55718	1.83073	5.01244	17.3205	1.02475e-19	3.58053e-18	34.8617
MRPL17	0.563143	-0.828427	6.05545	-17.3041	1.0584e-19	3.68966e-18	34.5794
NFE2L2	0.527554	-0.92261	6.39803	-17.2874	1.09371e-19	3.80408e-18	34.5212
MEA1	1.64852	0.721171	5.86768	17.2805	1.10883e-19	3.84789e-18	34.4997
ANLN	0.505374	-0.984576	7.09958	-17.2731	1.12502e-19	3.89522e-18	34.3512
MACF1	0.597989	-0.74181	7.75953	-17.2349	1.21305e-19	4.19052e-18	34.0791
PEG10	0.543305	-0.880165	7.78694	-17.2065	1.28313e-19	4.42261e-18	34.3669
TRIM56	1.55803	0.639724	7.03064	17.204	1.28942e-19	4.43426e-18	34.2175
ARTN	0.354721	-1.49524	1.96933	-17.1918	1.32095e-19	4.53248e-18	34.6002
C1QBP	0.56279	-0.829332	5.6419	-17.1832	1.34369e-19	4.60018e-18	34.3988
AGO1	0.645689	-0.631089	6.55026	-17.1775	1.35896e-19	4.64205e-18	34.2002
UTP20	0.48789	-1.03537	6.07095	-17.1253	1.50725e-19	5.13709e-18	34.2055
SPDEF	1.56247	0.643829	8.31132	17.1132	1.54393e-19	5.25041e-18	33.9686
ARFGEF3	1.72096	0.783214	7.39775	17.1082	1.55911e-19	5.29022e-18	33.9262
YWHAH	0.650302	-0.620818	5.89028	-17.1055	1.56753e-19	5.307e-18	34.1008
HEG1	0.503938	-0.988681	2.80603	-17.1031	1.57496e-19	5.32036e-18	34.2613
MFAP2	0.286472	-1.80353	3.18107	-17.101	1.58172e-19	5.32526e-18	34.4308
COA4	0.6638	-0.59118	6.40585	-17.1005	1.58338e-19	5.32526e-18	33.9295
NCLN	0.625171	-0.677677	6.56885	-17.0918	1.611e-19	5.40624e-18	34.01
TM2D2	0.695992	-0.522858	6.33693	-17.0273	1.83155e-19	6.13287e-18	33.8417
SORL1	1.73716	0.796734	6.86719	17.0223	1.85009e-19	6.18142e-18	33.9809
NXNL2	0.155377	-2.68615	2.25982	-17.0154	1.87577e-19	6.25352e-18	33.1697
GASK1A	0.426373	-1.22981	1.87425	-16.9944	1.9559e-19	6.50647e-18	34.2064
PLEKHS1	0.327036	-1.61248	1.78537	-16.9763	2.02791e-19	6.73133e-18	34.1794
SLC1A2	0.248585	-2.00819	3.41163	-16.9636	2.08e-19	6.88928e-18	34.0575
KDM2A	0.661802	-0.595528	8.36961	-16.9545	2.11838e-19	7.0012e-18	33.4242
SHKBP1	0.584168	-0.775545	6.08229	-16.9461	2.15397e-19	7.09375e-18	33.9046
FOXO4	2.3255	1.21754	5.16104	16.9458	2.15567e-19	7.09375e-18	34.0466
HSP90B1	0.654306	-0.611963	8.89467	-16.9378	2.19009e-19	7.1915e-18	33.5099
TNKS1BP1	1.4562	0.542212	8.2122	16.9322	2.21502e-19	7.25776e-18	33.585
ODC1	0.499425	-1.00166	5.87952	-16.9212	2.26414e-19	7.40282e-18	33.8338
SPRED1	3.54446	1.82557	1.97097	16.912	2.30657e-19	7.50965e-18	34.03
HS3ST5	0.207766	-2.26697	-2.07401	-16.912	2.30665e-19	7.50965e-18	33.9813
RAB3GAP1	1.59594	0.674404	5.73454	16.8912	2.4048e-19	7.81254e-18	33.814
CORO1B	1.31236	0.392158	7.96133	16.8897	2.41207e-19	7.8195e-18	33.3837
LASP1	0.734802	-0.444572	9.96839	-16.884	2.43956e-19	7.89188e-18	33.4096
CMBL	1.65461	0.726489	6.52454	16.8667	2.52574e-19	8.15338e-18	33.6065
MTHFD2	0.502862	-0.991765	6.26687	-16.8594	2.56313e-19	8.25663e-18	33.6774
HNRNPM	0.726945	-0.460081	7.91539	-16.8457	2.63458e-19	8.46892e-18	33.3479
RUNX1	0.595741	-0.747242	6.29527	-16.8421	2.65415e-19	8.5139e-18	33.5174
TLE1	0.59267	-0.754699	5.99137	-16.8318	2.70936e-19	8.67278e-18	33.739
MCM3	0.669362	-0.579141	7.2915	-16.8223	2.76195e-19	8.82265e-18	33.2757
MED24	0.666685	-0.584922	7.35732	-16.802	2.87683e-19	9.17042e-18	33.3865
TUBA1B	0.453846	-1.13973	7.71353	-16.7884	2.95696e-19	9.4062e-18	33.245
MCM7	0.613922	-0.703873	7.84037	-16.7808	3.00243e-19	9.53099e-18	33.1465
ERBB2	1.84789	0.885881	9.76398	16.7587	3.13973e-19	9.94619e-18	33.3346
MAPT	0.354592	-1.49577	5.66712	-16.7358	3.28791e-19	1.0394e-17	33.6939
PRKCD	1.77244	0.825737	5.83008	16.7195	3.39845e-19	1.07213e-17	33.4977
TRMT1	0.580519	-0.784585	4.82818	-16.7116	3.45287e-19	1.08705e-17	33.4219
SEZ6L2	1.58253	0.662235	7.02364	16.7063	3.4905e-19	1.09663e-17	33.216
E2F8	0.615545	-0.700063	4.71888	-16.6815	3.66957e-19	1.15053e-17	33.3189
LAMP2	1.69749	0.763402	7.0396	16.6756	3.71411e-19	1.1621e-17	33.2422
BOP1	0.645948	-0.63051	6.42924	-16.6687	3.76595e-19	1.17592e-17	33.1228
CAPN5	1.86946	0.902622	5.48514	16.6617	3.82002e-19	1.19036e-17	33.2445
LAMP1	1.56494	0.646105	8.15566	16.643	3.9678e-19	1.2339e-17	33.0887
GRK6	0.601396	-0.733613	6.10573	-16.6318	4.05941e-19	1.25982e-17	33.1876
CTR9	0.643978	-0.634916	7.05146	-16.6289	4.08338e-19	1.26469e-17	33.0334
SLC7A1	0.505467	-0.984312	6.53305	-16.6235	4.12807e-19	1.27594e-17	33.1819
GATAD2A	0.654313	-0.611947	7.41778	-16.6128	4.21865e-19	1.3013e-17	33.041
SRRT	0.648874	-0.62399	8.05576	-16.6113	4.23198e-19	1.30279e-17	32.8484
VAV3	0.678203	-0.560211	6.78946	-16.6054	4.28263e-19	1.31572e-17	32.9152
NOS1AP	0.21819	-2.19634	4.09903	-16.5782	4.52636e-19	1.38781e-17	33.3572
IL17RC	1.97965	0.985244	5.76661	16.5474	4.81948e-19	1.47472e-17	33.1394
FGD5-AS1	1.56239	0.643759	7.49863	16.5453	4.83965e-19	1.47793e-17	32.8783
NUDT4	1.98338	0.987963	6.89394	16.5424	4.86884e-19	1.4831e-17	32.9278
KHSRP	0.733618	-0.446898	8.04423	-16.5417	4.876e-19	1.4831e-17	32.6585
DPH2	0.475479	-1.07255	4.45106	-16.5381	4.91123e-19	1.49085e-17	33.2138
EPN3	1.67679	0.745699	7.60361	16.5323	4.96991e-19	1.50379e-17	32.9292
ITGB5	0.574438	-0.799777	7.25855	-16.532	4.97358e-19	1.50379e-17	32.7787
AFAP1	0.626739	-0.674063	5.70028	-16.5294	4.99961e-19	1.50868e-17	32.9731
NACC2	1.94171	0.957324	5.55127	16.527	5.02428e-19	1.51313e-17	33.1267
TMEM63C	1.7086	0.772813	5.85233	16.4836	5.48996e-19	1.65012e-17	32.9831
CEP55	0.581459	-0.782252	4.97347	-16.4565	5.80272e-19	1.7407e-17	32.8222
SLC5A6	0.474418	-1.07577	7.25086	-16.4555	5.81479e-19	1.7409e-17	32.7686
TCAF2	2.67688	1.42056	3.20862	16.4461	5.92734e-19	1.77113e-17	33.1183
POLR3H	0.622844	-0.683057	5.39371	-16.4342	6.07323e-19	1.81117e-17	32.8107
AK4	0.57785	-0.791234	4.31865	-16.4311	6.1118e-19	1.81795e-17	32.8057
ABTB1	2.52689	1.33736	4.60533	16.4305	6.11976e-19	1.81795e-17	32.9885
SERPINA5	0.167975	-2.57368	1.77559	-16.4173	6.28805e-19	1.86432e-17	33.0451
ATIC	0.678706	-0.559142	7.00071	-16.3958	6.57106e-19	1.94445e-17	32.6041
ATP8A1	2.65923	1.41101	4.31985	16.394	6.5952e-19	1.94738e-17	33.0047
ALCAM	1.53419	0.617473	7.00187	16.3932	6.60648e-19	1.94738e-17	32.5582
RXRA	1.53494	0.618178	7.71719	16.386	6.70501e-19	1.97262e-17	32.522
ATP1A1	1.47577	0.561468	8.71061	16.366	6.98653e-19	2.05149e-17	32.2712
IRS1	0.513212	-0.962374	5.3848	-16.3128	7.7949e-19	2.28446e-17	32.4165
BRWD3	1.9151	0.93742	5.44707	16.3117	7.8116e-19	2.28497e-17	32.6443
WSB2	1.58473	0.664237	6.95621	16.309	7.85583e-19	2.29351e-17	32.4572
DPP3	0.455974	-1.13297	5.34239	-16.3045	7.92823e-19	2.31023e-17	32.7749
WDTC1	1.43599	0.522051	6.86243	16.2997	8.00772e-19	2.32895e-17	32.3804
C12ORF75	0.618462	-0.693243	4.20368	-16.2987	8.02477e-19	2.32947e-17	32.4612
FAM214A	2.33493	1.22338	5.03312	16.2926	8.12619e-19	2.35444e-17	32.7548
CXORF40B	0.481314	-1.05495	5.18959	-16.2906	8.15928e-19	2.35955e-17	32.7719
XRCC6	0.751797	-0.411584	8.1259	-16.2806	8.32959e-19	2.40227e-17	32.1267
TNPO1	0.637699	-0.649053	7.67067	-16.2801	8.33847e-19	2.40227e-17	32.1701
PRSS23	0.5099	-0.971714	4.8214	-16.2659	8.58632e-19	2.46901e-17	32.5304
AMZ1	0.109998	-3.18446	3.96283	-16.2553	8.77532e-19	2.51862e-17	32.6658
EIF3A	0.68057	-0.555184	8.70463	-16.2469	8.92934e-19	2.55801e-17	32.0293
SEC22C	0.610091	-0.712904	6.03231	-16.2322	9.20581e-19	2.63228e-17	32.3597
LINC01117	0.213199	-2.22973	1.69874	-16.2092	9.65362e-19	2.75516e-17	32.1917
PDCD11	0.617626	-0.695194	6.25136	-16.2048	9.7423e-19	2.7728e-17	32.2179
WDR43	0.594201	-0.750978	5.55902	-16.2043	9.75174e-19	2.7728e-17	32.36
GMCL1	1.89992	0.925941	5.08825	16.1927	9.99002e-19	2.83527e-17	32.4247
SGK1	0.194445	-2.36257	1.06653	-16.1842	1.0166e-18	2.87987e-17	32.1995
SMARCA2	1.43403	0.520078	7.20858	16.1785	1.02877e-18	2.90894e-17	32.0566
SYNCRIP	0.676127	-0.564635	7.1307	-16.1771	1.03184e-18	2.90954e-17	32.0306
PNPLA7	6.41472	2.68139	4.42234	16.1766	1.03279e-18	2.90954e-17	32.4201
PRRT1B	2.21952	1.15025	3.61515	16.1709	1.04502e-18	2.93856e-17	32.453
SETD7	1.77511	0.827912	7.84137	16.1576	1.07447e-18	3.01581e-17	32.1701
MYO15B	2.14481	1.10085	5.08185	16.1551	1.07993e-18	3.02557e-17	32.2707
FAR1	1.6303	0.705136	7.31967	16.1488	1.0941e-18	3.05967e-17	31.9935
TBX3	1.5698	0.650581	6.09918	16.1459	1.10075e-18	3.07264e-17	31.8567
CNOT9	0.7081	-0.497976	6.15063	-16.1127	1.17939e-18	3.28615e-17	32.0534
EBNA1BP2	0.597282	-0.743516	5.84194	-16.1066	1.19447e-18	3.3221e-17	32.054
FCF1	0.516654	-0.952729	5.06375	-16.0829	1.25495e-18	3.48396e-17	32.2909
DHX37	0.561007	-0.833909	5.38055	-16.0684	1.29332e-18	3.58398e-17	32.1306
LINC00993	1.77877	0.830877	-1.92024	16.0623	1.3098e-18	3.62307e-17	32.0975
OLFM2	1.74443	0.802759	2.03569	16.0556	1.32838e-18	3.66781e-17	32.0973
DNAJA1	0.668457	-0.581094	8.30361	-16.0527	1.33641e-18	3.68332e-17	31.6632
SREBF2	0.669955	-0.577863	8.14824	-16.0454	1.35696e-18	3.73322e-17	31.7346
SERINC3	1.60174	0.679637	6.8952	16.0312	1.39761e-18	3.83814e-17	31.8608
ATP1B3	0.609032	-0.715411	5.68756	-16.0204	1.42943e-18	3.91848e-17	32.021
NRCAM	0.65911	-0.601409	6.55024	-16.007	1.47028e-18	4.02325e-17	31.6085
AOX1	0.141615	-2.81995	-1.70862	-15.9984	1.4969e-18	4.08875e-17	31.7026
SLC20A1	0.673027	-0.571264	6.58005	-15.994	1.51076e-18	4.11926e-17	31.7382
BMPR2	1.60067	0.678674	7.25502	15.9888	1.52703e-18	4.15619e-17	31.7888
NLN	0.648758	-0.624247	5.88592	-15.9872	1.53223e-18	4.16291e-17	31.8202
NXPE3	0.473536	-1.07845	4.58149	-15.9668	1.5991e-18	4.33689e-17	32.1187
SMARCA4	0.716033	-0.481901	8.23962	-15.9414	1.6866e-18	4.56608e-17	31.4145
SGK3	0.370019	-1.43433	4.52078	-15.9287	1.73185e-18	4.68028e-17	32.0021
DHX9	0.697891	-0.518926	7.93857	-15.9238	1.75009e-18	4.72121e-17	31.4331
SLC29A1	0.67987	-0.55667	6.31137	-15.9168	1.7757e-18	4.78186e-17	31.5118
TIMM50	0.692136	-0.530873	5.64204	-15.9148	1.78336e-18	4.79404e-17	31.6367
TNS2	2.38918	1.25651	5.0186	15.9087	1.80614e-18	4.83864e-17	31.9392
NACC1	0.716883	-0.48019	7.27696	-15.9087	1.80629e-18	4.83864e-17	31.4215
PTGES3	0.582798	-0.778931	8.47489	-15.9029	1.82829e-18	4.88898e-17	31.3873
SLC19A2	0.48541	-1.04272	5.59516	-15.8999	1.83989e-18	4.91142e-17	31.8968
LRP2	0.673996	-0.569188	3.45889	-15.8971	1.85074e-18	4.93174e-17	31.4
PINK1	2.57404	1.36403	4.51356	15.8735	1.94476e-18	5.17327e-17	31.8941
CROT	1.86267	0.897375	4.6821	15.8607	1.998e-18	5.30564e-17	31.7314
CREB3L4	1.70956	0.773628	5.98411	15.8298	2.13238e-18	5.65266e-17	31.5563
DCX	0.331971	-1.59087	-1.34243	-15.827	2.14511e-18	5.67654e-17	31.8415
MANSC1	2.34103	1.22714	5.60393	15.8052	2.24585e-18	5.93285e-17	31.7572
PDZD4	0.619859	-0.689987	5.07461	-15.804	2.25173e-18	5.93811e-17	31.4699
MARCKSL1	0.653765	-0.613156	7.80985	-15.8025	2.25865e-18	5.94608e-17	31.1595
PKM	0.627611	-0.672057	9.75499	-15.8011	2.26546e-18	5.95377e-17	31.0542
TMEM106B	2.28139	1.18991	5.38451	15.7923	2.30782e-18	6.04545e-17	31.5256
RAF1	1.66526	0.73575	6.56112	15.7916	2.31101e-18	6.04545e-17	31.4072
ORC2	0.61701	-0.696635	4.87865	-15.7914	2.31223e-18	6.04545e-17	31.5495
CDC6	0.551382	-0.858876	5.57862	-15.7613	2.46426e-18	6.43193e-17	31.2463
PRDX1	0.599911	-0.73718	7.76941	-15.7582	2.48011e-18	6.45993e-17	31.1694
ACOT7	0.598683	-0.740137	6.15768	-15.7576	2.48345e-18	6.45993e-17	31.2646
DDX5	0.731937	-0.450209	9.45484	-15.7421	2.56627e-18	6.66401e-17	30.9765
LIPH	2.38797	1.25579	4.45288	15.7338	2.61163e-18	6.7703e-17	31.6363
TBC1D2B	1.58402	0.663592	5.47974	15.7311	2.62672e-18	6.79786e-17	31.3165
KIF13B	1.63793	0.711872	5.66059	15.7245	2.66356e-18	6.88155e-17	31.22
INSM1	0.48298	-1.04996	0.845009	-15.72	2.68913e-18	6.93586e-17	31.4676
TXLNG	0.600405	-0.735992	5.55336	-15.6907	2.86156e-18	7.36816e-17	31.2617
PBXIP1	2.04376	1.03123	5.73847	15.6849	2.89644e-18	7.44542e-17	31.3309
IQSEC1	1.52136	0.605361	7.09946	15.6812	2.91976e-18	7.49273e-17	31.1115
TCEAL1	2.13946	1.09724	3.78514	15.6791	2.93276e-18	7.51347e-17	31.4695
FGFR1	1.32776	0.408989	8.13752	15.6753	2.95639e-18	7.56132e-17	30.5493
PA2G4	0.675187	-0.566641	6.77395	-15.673	2.97097e-18	7.5859e-17	31.0212
ITPK1	0.700973	-0.51257	7.67601	-15.6668	3.01047e-18	7.67392e-17	30.969
KAT6B	2.09972	1.0702	6.26442	15.6607	3.04914e-18	7.75956e-17	31.2549
KCTD2	1.93369	0.951353	6.57854	15.6511	3.11235e-18	7.90723e-17	31.1631
FOXK1	0.645829	-0.630776	6.71423	-15.6439	3.16034e-18	8.01581e-17	31.0041
RDH11	0.601115	-0.734288	6.10985	-15.635	3.22075e-18	8.15549e-17	31.1102
LDLRAD4	2.04606	1.03285	4.44159	15.6334	3.23174e-18	8.15673e-17	31.3281
ESYT2	1.37554	0.460002	6.74926	15.6334	3.23192e-18	8.15673e-17	30.9123
SPTSSB	0.33963	-1.55797	6.40209	-15.6262	3.28179e-18	8.26891e-17	31.3068
TMEM41A	1.89739	0.924012	5.04847	15.6182	3.33768e-18	8.39589e-17	31.2711
ZNF862	1.83236	0.873703	4.75376	15.5881	3.5591e-18	8.93814e-17	31.1763
HSPA9	0.729215	-0.455584	8.63453	-15.577	3.64367e-18	9.13551e-17	30.652
SZRD1	0.681698	-0.552794	6.99563	-15.5743	3.66499e-18	9.17388e-17	30.8526
CAPN15	0.629655	-0.667368	6.18859	-15.5624	3.75905e-18	9.39393e-17	30.827
SNX9	1.59581	0.674288	5.96495	15.5473	3.88255e-18	9.68671e-17	30.8319
PTPN12	1.64594	0.71891	6.45661	15.5306	4.02342e-18	1.00218e-16	30.8597
CKB	0.474957	-1.07413	6.06549	-15.5207	4.1096e-18	1.02198e-16	30.9635
FURIN	1.5952	0.673736	7.08567	15.519	4.12435e-18	1.02398e-16	30.8745
PCYOX1	1.64739	0.72018	7.1875	15.4983	4.31164e-18	1.06874e-16	30.6751
LRRN1	1.3785	0.463101	4.79557	15.4972	4.32125e-18	1.06939e-16	30.6554
GPATCH4	0.523711	-0.933157	5.36178	-15.4949	4.34314e-18	1.07306e-16	30.8653
ZADH2	1.92723	0.94653	4.8279	15.494	4.35139e-18	1.07337e-16	30.98
ID3	2.11743	1.08231	5.10472	15.4835	4.44993e-18	1.0959e-16	30.7187
DLD	0.64326	-0.636526	6.41768	-15.4814	4.47055e-18	1.09921e-16	30.7021
LRP8	0.397226	-1.33197	4.361	-15.4672	4.6078e-18	1.13113e-16	31.0707
ARHGEF19	0.615046	-0.701234	4.81048	-15.4664	4.61591e-18	1.13131e-16	30.682
FNDC3A	2.40079	1.26351	4.76621	15.4633	4.64674e-18	1.13704e-16	31.0673
NUP210	0.667974	-0.582137	7.62175	-15.4449	4.83427e-18	1.18039e-16	30.4516
SSRP1	0.746173	-0.422419	7.71818	-15.4444	4.83938e-18	1.18039e-16	30.3444
SFPQ	0.729166	-0.45568	8.62598	-15.4088	5.22388e-18	1.27214e-16	30.2021
BID	0.491401	-1.02503	3.58004	-15.4035	5.28396e-18	1.28473e-16	30.9163
KISS1R	0.416811	-1.26254	-1.12388	-15.3929	5.40506e-18	1.31208e-16	30.8154
NUP155	0.615798	-0.69947	6.68802	-15.3592	5.81222e-18	1.40868e-16	30.3902
ZNF552	0.358078	-1.48166	4.8161	-15.3502	5.9259e-18	1.43395e-16	30.8341
DAZAP1	0.663677	-0.591446	7.2313	-15.3471	5.966e-18	1.44137e-16	30.2897
TMEM132A	1.38473	0.469603	8.31346	15.2918	6.72141e-18	1.62132e-16	29.93
PLOD1	0.701365	-0.511762	7.08761	-15.2857	6.8117e-18	1.6405e-16	30.1933
RUVBL2	0.686241	-0.543213	7.16993	-15.281	6.88116e-18	1.65462e-16	30.1318
TSC22D3	1.66216	0.733063	6.45316	15.267	7.09239e-18	1.70273e-16	30.3282
PTTG1IP	1.60115	0.67911	7.76597	15.2618	7.17331e-18	1.71946e-16	30.0787
MRPL48	0.591111	-0.758499	4.36188	-15.2476	7.39637e-18	1.77014e-16	30.2548
PYCR1	0.560818	-0.834395	6.23791	-15.2455	7.43052e-18	1.77553e-16	30.2661
DICER1	0.605243	-0.724414	7.41745	-15.218	7.88755e-18	1.8818e-16	30.0002
FAM177A1	1.58108	0.660908	6.54532	15.2161	7.91885e-18	1.88632e-16	30.2055
NOL9	0.600811	-0.735017	5.39568	-15.1919	8.34618e-18	1.98501e-16	30.1539
TIFA	0.259888	-1.94404	2.49107	-15.1741	8.67504e-18	2.06002e-16	30.3135
TNKS2	1.50168	0.586582	6.28191	15.1508	9.12666e-18	2.1639e-16	29.9988
SYT1	0.576955	-0.793468	2.82799	-15.1418	9.30679e-18	2.20318e-16	30.1271
BMS1	0.723412	-0.46711	6.83459	-15.1337	9.47282e-18	2.23902e-16	29.9043
TSPAN13	0.708424	-0.497314	7.79788	-15.1282	9.58613e-18	2.2623e-16	29.7864
PLCD4	1.86372	0.898182	3.87712	15.1263	9.6255e-18	2.26808e-16	30.25
NES	0.562538	-0.829977	0.551962	-15.1187	9.78778e-18	2.30277e-16	29.9371
ANKRD13A	2.21999	1.15055	4.95562	15.1152	9.86158e-18	2.31656e-16	30.2223
NETO2	0.533465	-0.906534	5.67302	-15.0929	1.03543e-17	2.42857e-16	30.0198
DUSP5	0.605701	-0.723323	5.29498	-15.0845	1.05442e-17	2.4693e-16	29.8168
DYNLL2	1.52042	0.604468	8.32072	15.0817	1.061e-17	2.48091e-16	29.7301
SMAD3	1.6424	0.715807	5.85065	15.0794	1.06624e-17	2.48873e-16	29.8336
CEP85	0.65018	-0.62109	5.82959	-15.0789	1.0676e-17	2.48873e-16	29.8299
ARPP19	0.577609	-0.791834	7.45426	-15.0746	1.07755e-17	2.5081e-16	29.7236
MCM6	0.595099	-0.748799	6.50712	-15.0714	1.08513e-17	2.52189e-16	29.6189
MB	2.56445	1.35865	4.1103	15.0682	1.09283e-17	2.53594e-16	30.2248
POGK	0.699912	-0.514755	6.92907	-15.0603	1.11186e-17	2.57618e-16	29.7559
SRM	0.638243	-0.647822	6.68336	-15.0447	1.15042e-17	2.66149e-16	29.7461
ABCF2	0.534775	-0.902995	3.95939	-15.0396	1.16313e-17	2.68682e-16	29.987
PES1	0.689988	-0.535356	5.95121	-15.0069	1.24969e-17	2.88239e-16	29.651
GSN	1.4523	0.538335	7.74409	14.9992	1.27079e-17	2.92665e-16	29.4868
PANK3	1.62307	0.698729	7.37403	14.9913	1.2929e-17	2.97309e-16	29.4827
PDIA6	0.695288	-0.524317	7.26727	-14.9875	1.30383e-17	2.9937e-16	29.4913
SMC1A	0.710741	-0.492604	8.44861	-14.9867	1.3062e-17	2.99465e-16	29.3434
SLC25A17	0.515873	-0.954913	4.52572	-14.9853	1.31013e-17	2.99916e-16	29.8899
FOXP1	1.86161	0.89655	4.32948	14.9838	1.3146e-17	3.00489e-16	29.8529
BLNK	2.70122	1.43361	3.85278	14.9805	1.32389e-17	3.0216e-16	30.0014
DHCR7	0.516027	-0.954482	6.33258	-14.9783	1.33035e-17	3.03182e-16	29.8509
TMEM104	0.665874	-0.586678	6.47954	-14.9691	1.35751e-17	3.08909e-16	29.6771
SCRN1	1.50004	0.584999	7.25878	14.9605	1.38334e-17	3.14318e-16	29.5452
ZG16B	1.77973	0.83166	5.6914	14.9597	1.3858e-17	3.14409e-16	29.6882
PDHX	0.633476	-0.658639	5.6579	-14.9497	1.41677e-17	3.20959e-16	29.5908
MYBBP1A	0.590936	-0.758925	5.95903	-14.9482	1.42136e-17	3.21522e-16	29.6408
CELF3	2.9017	1.5369	1.1797	14.9279	1.4863e-17	3.35271e-16	29.9153
AL157935.1	0.204626	-2.28894	1.70604	-14.9278	1.48653e-17	3.35271e-16	29.6533
AC080038.1	0.548456	-0.866552	1.48741	-14.9164	1.5244e-17	3.43304e-16	29.8479
HCFC1	0.66796	-0.582167	8.39348	-14.9057	1.56058e-17	3.50936e-16	29.1942
PITPNM1	1.53396	0.617264	5.86651	14.903	1.56979e-17	3.52487e-16	29.1904
CCT6A	0.693257	-0.528537	7.73477	-14.8997	1.58135e-17	3.54562e-16	29.2099
DYRK1B	1.78504	0.835956	5.01395	14.8974	1.58948e-17	3.55685e-16	29.615
PALM	1.83695	0.877311	2.52263	14.8969	1.59102e-17	3.55685e-16	29.5392
SLC52A2	0.648946	-0.62383	5.24004	-14.8944	1.59992e-17	3.57151e-16	29.4583
EPB41L2	1.57895	0.658969	5.4787	14.8911	1.61144e-17	3.59199e-16	29.3077
KLF6	0.688542	-0.538384	6.66477	-14.8883	1.62166e-17	3.6095e-16	29.3279
SS18	1.47024	0.556051	6.93417	14.8528	1.75364e-17	3.89758e-16	29.3156
FDFT1	0.634137	-0.657134	7.35364	-14.8497	1.76566e-17	3.91813e-16	29.2971
PRRT3	1.61723	0.693522	5.88174	14.8491	1.76802e-17	3.91813e-16	29.3478
PLEKHA4	0.343511	-1.54157	2.17711	-14.838	1.81187e-17	4.00948e-16	29.7174
ANKRD13B	0.52954	-0.91719	4.73791	-14.8353	1.8228e-17	4.02783e-16	29.421
PPP3CA	2.01027	1.00739	5.95172	14.8232	1.87217e-17	4.13096e-16	29.3879
PTK2	0.794951	-0.331062	8.16058	-14.801	1.96608e-17	4.3319e-16	29.0491
DNASE1	1.61098	0.687941	5.82641	14.7733	2.09076e-17	4.59998e-16	29.2621
MEF2A	1.64968	0.722187	5.17603	14.7566	2.16934e-17	4.766e-16	29.2293
MBOAT1	0.489036	-1.03199	4.24949	-14.7481	2.2106e-17	4.84966e-16	29.2891
CCNG1	2.20963	1.1438	4.39426	14.7455	2.22382e-17	4.87167e-16	29.3881
FZD7	0.299759	-1.73812	3.91775	-14.736	2.27084e-17	4.96754e-16	29.4842
ATP6V0E2	1.43005	0.516069	6.63089	14.7247	2.32882e-17	5.08709e-16	28.876
LYAR	0.465939	-1.10179	3.01844	-14.7069	2.42274e-17	5.28012e-16	29.3751
ZNF528	2.11359	1.07969	2.37007	14.7066	2.4241e-17	5.28012e-16	29.4055
RBM14	0.676653	-0.563512	6.30407	-14.6913	2.50812e-17	5.45535e-16	28.9686
CELSR2	0.574527	-0.799554	8.37309	-14.6888	2.52221e-17	5.47819e-16	28.7414
SVIL	1.62956	0.704485	5.95913	14.6856	2.53992e-17	5.50882e-16	29.0459
FBXL20	1.8337	0.87476	6.31865	14.6821	2.5597e-17	5.5403e-16	29.1444
CTSD	0.438142	-1.19053	8.50356	-14.6818	2.56169e-17	5.5403e-16	28.725
MARVELD2	0.641337	-0.640846	6.01771	-14.6743	2.60457e-17	5.62507e-16	29.0316
DIAPH3	0.546916	-0.87061	4.63981	-14.6628	2.6724e-17	5.76339e-16	29.1114
LINC01128	1.65548	0.727248	4.91582	14.6545	2.72203e-17	5.86214e-16	29.0378
MLPH	0.709322	-0.495488	8.69081	-14.649	2.75601e-17	5.92697e-16	28.6138
HLF	2.36551	1.24215	2.86282	14.6456	2.77692e-17	5.95935e-16	29.2727
SEMA3B	0.497095	-1.00841	5.46192	-14.6453	2.77887e-17	5.95935e-16	29.1021
MEGF6	1.76011	0.815667	5.73434	14.6259	2.9012e-17	6.21297e-16	28.8403
MAP3K4	1.87168	0.904334	4.48052	14.6181	2.95223e-17	6.3134e-16	28.9145
IARS	0.639092	-0.645904	7.06898	-14.6127	2.98799e-17	6.38093e-16	28.633
ANP32B	0.717748	-0.478451	7.727	-14.5802	3.2136e-17	6.85313e-16	28.5091
NFIC	0.649241	-0.623174	8.13961	-14.5508	3.43212e-17	7.30894e-16	28.3656
U2AF2	0.764015	-0.388327	8.38943	-14.5311	3.58666e-17	7.6212e-16	28.3447
EPHB3	1.66728	0.737498	5.91777	14.5309	3.58874e-17	7.6212e-16	28.6777
ERAP1	1.95106	0.964255	3.66395	14.5097	3.76355e-17	7.98133e-16	28.9081
MRPL3	0.698504	-0.517659	6.29285	-14.4948	3.89099e-17	8.24015e-16	28.4628
ST6GALNAC2	2.19142	1.13187	4.57056	14.4903	3.93055e-17	8.31241e-16	28.7174
TNRC18	1.5844	0.663934	8.72327	14.4847	3.98037e-17	8.40612e-16	28.2102
PTDSS1	0.602337	-0.731356	6.68633	-14.4599	4.20894e-17	8.87656e-16	28.5287
GRHL2	0.725689	-0.462576	7.45656	-14.4535	4.27e-17	8.99291e-16	28.3104
GGT7	1.9927	0.994727	4.49121	14.4478	4.32502e-17	9.09625e-16	28.7132
SPATA20	1.56791	0.648845	6.92097	14.4389	4.41243e-17	9.26732e-16	28.4415
BUD23	0.68712	-0.541365	6.53812	-14.4341	4.45983e-17	9.34166e-16	28.3435
SLC25A24	0.585343	-0.772645	5.73372	-14.4341	4.46006e-17	9.34166e-16	28.3592
SLC25A16	1.94707	0.961308	4.63659	14.432	4.48125e-17	9.37319e-16	28.7136
IRF2BPL	1.47689	0.562558	6.83696	14.4204	4.59991e-17	9.60821e-16	28.2439
ISYNA1	0.678222	-0.560171	6.39209	-14.4128	4.67929e-17	9.76066e-16	28.1407
FZD8	2.63693	1.39886	2.96493	14.404	4.77353e-17	9.94366e-16	28.7596
CDYL2	1.754	0.810645	6.92214	14.3873	4.95704e-17	1.03118e-15	28.3519
RCL1	0.461363	-1.11602	3.77273	-14.365	5.21273e-17	1.0829e-15	28.5546
KLC4	2.11959	1.08378	4.32993	14.3574	5.30302e-17	1.09934e-15	28.5881
PDCD4	0.564845	-0.824073	8.29063	-14.3571	5.30629e-17	1.09934e-15	28.166
GLO1	0.662116	-0.594844	7.22138	-14.3516	5.37288e-17	1.11163e-15	27.983
COA7	0.603574	-0.728398	5.03447	-14.349	5.40503e-17	1.11677e-15	28.3365
CFL1	0.692168	-0.530806	8.91514	-14.3329	5.60535e-17	1.15539e-15	27.9224
ACTL6A	0.67017	-0.577402	6.14227	-14.3327	5.60707e-17	1.15539e-15	28.2317
GCN1	0.676008	-0.564888	8.26608	-14.3309	5.63111e-17	1.15878e-15	27.8967
CILP2	0.488831	-1.03259	2.956	-14.3266	5.68547e-17	1.16839e-15	28.5641
OLFM1	0.571018	-0.808391	5.85477	-14.3205	5.76476e-17	1.18309e-15	28.2267
SRSF7	0.699131	-0.516365	6.78083	-14.3161	5.82207e-17	1.19325e-15	27.9875
NOL8	0.669422	-0.579012	5.27237	-14.3153	5.83263e-17	1.19381e-15	28.1952
CEMIP	2.85748	1.51475	2.07678	14.3023	6.00685e-17	1.22783e-15	28.5293
FAM217B	0.601801	-0.732642	5.67145	-14.2974	6.075e-17	1.2401e-15	28.201
CGN	1.41412	0.499909	5.96117	14.2955	6.10011e-17	1.24356e-15	28.096
PPARA	2.10424	1.0733	3.10486	14.2941	6.12034e-17	1.24602e-15	28.49
FARSA	0.669406	-0.579046	6.02726	-14.2853	6.24413e-17	1.26953e-15	27.9945
SF3A3	0.724454	-0.465033	6.27562	-14.284	6.26177e-17	1.27142e-15	27.9478
CD34	0.0360492	-4.79389	-1.1413	-14.2714	6.44293e-17	1.30647e-15	25.9394
GPAT3	2.86057	1.5163	1.66967	14.2607	6.60246e-17	1.33704e-15	28.4338
CLIP3	2.34417	1.22907	3.42571	14.259	6.62804e-17	1.34044e-15	28.3891
TCP1	0.696596	-0.521605	7.509	-14.2572	6.65413e-17	1.34394e-15	27.7724
MCM10	0.537514	-0.895626	6.01123	-14.243	6.87272e-17	1.38571e-15	27.9111
ORC1	0.579097	-0.788123	3.59754	-14.2426	6.87911e-17	1.38571e-15	28.2341
FSD1	0.537827	-0.894785	0.429065	-14.232	7.04633e-17	1.41753e-15	28.1254
PSMD11	0.707675	-0.498842	6.70367	-14.2243	7.17217e-17	1.44095e-15	27.849
MYO1G	9.95012	3.31471	-1.13298	14.2232	7.18965e-17	1.44256e-15	27.2804
KTN1	1.43274	0.51878	8.53311	14.2199	7.24296e-17	1.45135e-15	27.6534
SFXN1	1.66014	0.731301	5.74142	14.2171	7.28939e-17	1.45753e-15	28.0243
MED1	0.687632	-0.54029	7.89013	-14.2166	7.29896e-17	1.45753e-15	27.8206
CDS2	1.6185	0.694655	5.43668	14.2164	7.30244e-17	1.45753e-15	27.927
NAA25	0.620031	-0.689588	5.43349	-14.2102	7.40489e-17	1.47605e-15	28.0072
RIN2	3.08975	1.62749	3.37261	14.2089	7.42689e-17	1.4785e-15	28.3279
G6PD	0.480684	-1.05684	7.87067	-14.2049	7.49616e-17	1.49035e-15	27.8193
CCT7	0.709584	-0.494956	8.49673	-14.1928	7.70465e-17	1.52981e-15	27.5735
TCEAL3	1.68218	0.750333	5.49719	14.1904	7.74635e-17	1.53609e-15	27.8822
NAV1	0.646266	-0.6298	3.65629	-14.1845	7.85244e-17	1.55511e-15	27.7903
SAE1	0.708353	-0.49746	7.58975	-14.183	7.87952e-17	1.55845e-15	27.6203
TSC22D1	1.6504	0.722813	6.52738	14.1734	8.05398e-17	1.5909e-15	27.9092
KRT19	0.729224	-0.455566	11.5447	-14.1672	8.16811e-17	1.61135e-15	27.138
WDFY1	2.35563	1.23611	4.44126	14.1658	8.1947e-17	1.6138e-15	28.1526
SH2D3C	0.0387321	-4.69033	-1.31799	-14.1654	8.20162e-17	1.6138e-15	25.2282
SCD5	1.79856	0.84684	4.64045	14.1592	8.31928e-17	1.63484e-15	27.9836
RBM28	0.616557	-0.697695	5.90733	-14.152	8.45599e-17	1.65957e-15	27.7438
NCAPG	0.621959	-0.685109	4.0887	-14.1452	8.58863e-17	1.68344e-15	27.815
PIK3R1	0.583157	-0.778044	6.85166	-14.1328	8.83471e-17	1.72945e-15	27.7497
DSP	0.732605	-0.448892	9.0712	-14.1176	9.14692e-17	1.78827e-15	27.1655
NUP98	0.748531	-0.417865	7.52684	-14.1168	9.16362e-17	1.78925e-15	27.4524
CYB5R1	1.70287	0.767964	6.23651	14.1129	9.24663e-17	1.80315e-15	27.8
CISH	0.36968	-1.43565	4.96234	-14.1082	9.34678e-17	1.82036e-15	28.076
PLEKHF2	1.68879	0.755993	7.08896	14.0971	9.58651e-17	1.86467e-15	27.6109
GOLM1	0.621128	-0.687037	5.71455	-14.0954	9.62464e-17	1.8697e-15	27.5443
UBE2N	0.645323	-0.631906	6.58142	-14.0837	9.88698e-17	1.91822e-15	27.5429
TBL1XR1	1.79453	0.843604	6.70808	14.0814	9.93773e-17	1.92562e-15	27.542
YME1L1	0.739873	-0.434651	8.02019	-14.075	1.0086e-16	1.95189e-15	27.3552
ZNF367	0.47014	-1.08884	5.60911	-14.0713	1.01718e-16	1.96595e-15	27.6438
TRIM28	0.71659	-0.48078	8.69977	-14.0707	1.01845e-16	1.96595e-15	27.2691
BIRC5	0.547343	-0.869484	6.32921	-14.0635	1.03532e-16	1.99601e-15	27.4688
UBIAD1	0.578982	-0.788411	4.84834	-14.0588	1.04663e-16	2.01526e-15	27.7723
ABCA3	1.44884	0.534903	7.53697	14.057	1.05098e-16	2.02109e-15	27.4482
SLC9A1	1.48214	0.567681	6.47922	14.055	1.05587e-16	2.02793e-15	27.4322
PSMD1	0.730311	-0.453418	7.3504	-14.0484	1.07203e-16	2.05639e-15	27.3834
MRTO4	0.59466	-0.749864	5.62432	-14.0413	1.08953e-16	2.08734e-15	27.5519
SRSF2	0.648116	-0.625676	6.38	-14.0358	1.10331e-16	2.11108e-15	27.4477
CCT3	0.720666	-0.472597	8.39437	-14.0281	1.12308e-16	2.14623e-15	27.1381
UBE3C	0.717164	-0.479624	6.92515	-14.026	1.12861e-16	2.15409e-15	27.2878
PSAP	1.51445	0.598791	9.30717	14.0224	1.1378e-16	2.16693e-15	27.1722
ALDH1B1	0.407642	-1.29463	4.29374	-14.0223	1.13817e-16	2.16693e-15	27.8879
AP002761.4	0.513891	-0.960465	4.71098	-14.016	1.15464e-16	2.19553e-15	27.8084
AC110285.2	3.07967	1.62277	2.486	14.0085	1.17478e-16	2.23107e-15	27.8712
LHX6	0.519437	-0.944981	3.07727	-13.9945	1.21319e-16	2.30114e-15	27.7913
ID2	2.00768	1.00553	6.31308	13.9897	1.22669e-16	2.32386e-15	27.3772
HSP90AA1	0.753119	-0.40905	11.9741	-13.9847	1.24106e-16	2.34817e-15	26.7161
CORO2A	1.53122	0.61468	5.17147	13.9811	1.25123e-16	2.36448e-15	27.4366
CDCA7	0.610861	-0.711084	4.43627	-13.9791	1.25704e-16	2.37253e-15	27.3616
WDR33	0.693373	-0.528297	6.08769	-13.9683	1.28878e-16	2.42942e-15	27.3105
MFSD6	1.6039	0.681581	5.95595	13.9628	1.30501e-16	2.45699e-15	27.447
HMGB1	0.555982	-0.84689	8.06052	-13.9563	1.32491e-16	2.49138e-15	27.0745
RELL1	1.69491	0.761205	4.74381	13.9529	1.33534e-16	2.50791e-15	27.562
SEPT9	0.729765	-0.454495	9.35936	-13.9502	1.34348e-16	2.5201e-15	26.9473
CHSY1	0.621711	-0.685683	5.66955	-13.949	1.34726e-16	2.52409e-15	27.3562
ONECUT2	0.575621	-0.79681	4.37157	-13.9433	1.36515e-16	2.55447e-15	27.4138
TMTC2	1.76478	0.819484	4.67795	13.9396	1.37678e-16	2.57266e-15	27.5646
ING4	1.78638	0.837035	4.59789	13.9389	1.37902e-16	2.57266e-15	27.5692
LIMK2	1.73681	0.796443	6.37676	13.9386	1.37992e-16	2.57266e-15	27.2587
BAMBI	1.56149	0.642919	6.43182	13.9318	1.40189e-16	2.61041e-15	27.1463
METTL7A	1.68068	0.749048	6.46145	13.9214	1.43607e-16	2.67081e-15	27.2653
POLD2	0.732081	-0.449925	7.41731	-13.918	1.44729e-16	2.68841e-15	26.9826
SYNPO	1.81257	0.858033	5.56631	13.9119	1.46768e-16	2.72297e-15	27.3311
COL4A3BP	1.50787	0.592516	5.96208	13.9063	1.4869e-16	2.75527e-15	27.1724
SHCBP1	0.462046	-1.11389	4.56027	-13.9015	1.50349e-16	2.78189e-15	27.5207
FOXN3	2.01395	1.01003	5.09732	13.9011	1.50491e-16	2.78189e-15	27.4667
CBX3	0.702761	-0.508893	7.02315	-13.8998	1.50952e-16	2.78705e-15	27.0194
ZNF195	0.549586	-0.863583	4.69665	-13.8989	1.51267e-16	2.78949e-15	27.4237
NOP16	0.48429	-1.04606	3.58443	-13.8963	1.52152e-16	2.80243e-15	27.5703
KDM1A	0.741457	-0.431564	7.03443	-13.8952	1.52545e-16	2.80628e-15	26.9925
ZHX3	1.60197	0.679847	4.7413	13.8838	1.56625e-16	2.87786e-15	27.2845
ACBD4	2.12865	1.08994	4.28093	13.8787	1.58478e-16	2.90841e-15	27.5384
PGPEP1	1.73474	0.79472	4.77932	13.8672	1.62758e-16	2.98338e-15	27.2998
KLHL24	3.55833	1.8312	4.42317	13.8549	1.67455e-16	3.0631e-15	27.4939
EHD1	0.552933	-0.854823	6.66446	-13.8548	1.67509e-16	3.0631e-15	27.2175
PAXIP1-AS2	2.59153	1.37381	3.39264	13.8538	1.67879e-16	3.06619e-15	27.4629
PARP1	0.759269	-0.397318	8.47274	-13.853	1.68206e-16	3.06851e-15	26.7228
RNF14	0.585391	-0.772527	5.78001	-13.8519	1.68627e-16	3.07251e-15	27.2223
TRAK1	1.49604	0.581147	6.10322	13.851	1.68972e-16	3.0741e-15	27.145
EIF1AX	0.615797	-0.699473	7.05305	-13.8507	1.69117e-16	3.0741e-15	26.8918
SRPK1	0.620079	-0.689475	5.39479	-13.8422	1.72469e-16	3.13131e-15	27.0818
SLC26A11	1.76175	0.81701	5.58635	13.8381	1.74115e-16	3.15744e-15	27.157
ECHDC2	1.55376	0.635768	6.21102	13.8343	1.75671e-16	3.1814e-15	27.0157
GPX4	0.677	-0.562772	7.76402	-13.8338	1.75853e-16	3.1814e-15	26.7126
SNAI1	0.0546755	-4.19296	0.10555	-13.832	1.76603e-16	3.19118e-15	26.0039
EXOSC2	0.623168	-0.682307	5.19124	-13.8291	1.77783e-16	3.2087e-15	27.0834
RUBCN	1.54892	0.631264	6.65638	13.8226	1.80471e-16	3.25339e-15	26.932
LITAF	2.45952	1.29838	6.09383	13.821	1.81157e-16	3.2619e-15	27.4124
MEX3C	0.649728	-0.622093	4.95334	-13.8141	1.84099e-16	3.31096e-15	27.086
NXPH1	7.29224	2.86636	-1.84337	13.8122	1.84914e-16	3.32171e-15	27.1134
ENPP7P11	3.83068	1.9376	-3.38741	13.8047	1.88124e-16	3.37539e-15	26.7307
SSBP2	2.23625	1.16108	5.07581	13.8018	1.89414e-16	3.39374e-15	27.2883
ASB8	1.87094	0.90376	4.57579	13.8014	1.89591e-16	3.39374e-15	27.3158
PDCD5	0.641261	-0.641017	5.91639	-13.8001	1.9017e-16	3.40013e-15	26.9709
NOTCH3	1.43936	0.525427	7.54601	13.7908	1.94329e-16	3.47042e-15	26.7139
PSMC3	0.649569	-0.622446	6.63673	-13.7705	2.03706e-16	3.63363e-15	26.8659
HDAC7	1.52265	0.606588	6.49471	13.7665	2.05624e-16	3.66357e-15	26.8358
TCAF1	1.55199	0.634122	5.8906	13.7645	2.06582e-16	3.67635e-15	26.8044
GNB1	0.74386	-0.426898	8.98862	-13.7579	2.09752e-16	3.7284e-15	26.4872
FLOT2	1.48185	0.567402	6.9129	13.7521	2.12602e-16	3.77468e-15	26.7881
YIF1B	0.579508	-0.7871	5.63101	-13.7445	2.16395e-16	3.83755e-15	26.9565
ARHGEF28	0.384481	-1.37902	3.82309	-13.7377	2.1988e-16	3.89483e-15	27.2524
MVP	1.95287	0.965596	5.74913	13.7355	2.21e-16	3.91014e-15	27.0078
CADM1	0.70595	-0.502363	1.19903	-13.7322	2.227e-16	3.93565e-15	26.7351
AASS	1.76704	0.821336	3.69306	13.7262	2.25837e-16	3.98648e-15	26.9205
NUP188	0.667704	-0.58272	6.79547	-13.7208	2.28716e-16	4.03263e-15	26.5876
F3	3.41101	1.7702	2.12976	13.7141	2.32324e-16	4.09153e-15	27.1973
CASP2	0.629071	-0.668706	6.47406	-13.7012	2.39381e-16	4.21095e-15	26.6329
HSPBP1	0.603687	-0.728126	5.36963	-13.6995	2.40355e-16	4.22322e-15	26.8615
GLUL	0.671716	-0.574077	9.92251	-13.6913	2.45019e-16	4.30023e-15	26.259
SPC25	0.561617	-0.832343	4.03224	-13.6813	2.50818e-16	4.39695e-15	26.8411
RAI14	0.625417	-0.677109	5.59092	-13.679	2.52136e-16	4.41499e-15	26.8364
KDM5B	1.45986	0.545834	7.05062	13.6778	2.52867e-16	4.42271e-15	26.5033
AP000344.2	4.52115	2.17669	1.70583	13.6639	2.61177e-16	4.56282e-15	26.9993
UBE2G2	0.676096	-0.5647	7.11746	-13.659	2.64237e-16	4.60622e-15	26.4694
MDGA1	2.97682	1.57377	3.9038	13.6587	2.64377e-16	4.60622e-15	27.0525
DPP9	0.721492	-0.470945	6.85518	-13.6584	2.64566e-16	4.60622e-15	26.4579
UBA1	0.791358	-0.337597	9.10293	-13.6574	2.65187e-16	4.60999e-15	26.2738
TENT5A	0.612896	-0.706285	3.94708	-13.6571	2.65386e-16	4.60999e-15	26.6521
NCOR2	0.620259	-0.689057	8.13687	-13.6527	2.68153e-16	4.65275e-15	26.272
CELF1	0.702178	-0.510092	7.27922	-13.652	2.68598e-16	4.65518e-15	26.4445
RAB30	0.433342	-1.20642	3.80078	-13.6498	2.69936e-16	4.67307e-15	26.9752
TRA2B	0.711439	-0.491189	7.31152	-13.6452	2.72879e-16	4.71867e-15	26.4057
PLAC1	0.15972	-2.64638	0.267018	-13.6316	2.8171e-16	4.86587e-15	26.7369
GTPBP3	0.583939	-0.77611	5.09459	-13.63	2.82741e-16	4.87817e-15	26.6646
PARD6B	0.454831	-1.1366	4.46413	-13.6242	2.86622e-16	4.93954e-15	26.8677
CNNM3	0.668356	-0.581312	6.35976	-13.593	3.0837e-16	5.30835e-15	26.5447
AKT2	1.42332	0.509257	7.26548	13.5855	3.13905e-16	5.39754e-15	26.3084
AURKB	0.578494	-0.789626	4.59282	-13.5807	3.17397e-16	5.45145e-15	26.5419
WDR62	0.61877	-0.692525	6.29898	-13.5778	3.19623e-16	5.48351e-15	26.2843
IVNS1ABP	0.751648	-0.41187	6.92935	-13.5714	3.24409e-16	5.55938e-15	26.1785
PRDM6	0.462744	-1.11171	3.90843	-13.5702	3.25377e-16	5.56971e-15	26.8065
SYNJ2BP	1.55262	0.634704	6.28928	13.5365	3.52189e-16	6.02192e-15	26.3293
LIMK1	0.621174	-0.686932	5.85962	-13.5321	3.5586e-16	6.07788e-15	26.4012
CAMK1D	3.44489	1.78446	3.58608	13.5181	3.67761e-16	6.26833e-15	26.7292
COPS8	0.675679	-0.565591	5.86841	-13.518	3.67832e-16	6.26833e-15	26.2319
WNK2	0.465714	-1.10248	3.89517	-13.514	3.71325e-16	6.32081e-15	26.6301
CD164	1.621	0.696887	7.6994	13.5092	3.75536e-16	6.38537e-15	26.0223
STRN	1.64884	0.721451	5.62185	13.4974	3.86185e-16	6.55914e-15	26.3308
CD320	0.588829	-0.764079	4.37277	-13.4962	3.87199e-16	6.56905e-15	26.3091
SSH3	1.4162	0.502027	7.33203	13.4947	3.88578e-16	6.58513e-15	25.8324
PRRT2	2.21314	1.1461	3.67973	13.4774	4.04812e-16	6.85263e-15	26.5186
MYB	0.441761	-1.17866	4.46467	-13.4749	4.07192e-16	6.88529e-15	26.5969
DOT1L	0.649077	-0.623538	6.64205	-13.4669	4.14923e-16	7.00826e-15	25.983
ZBED5-AS1	2.77552	1.47276	2.24883	13.4653	4.16534e-16	7.02769e-15	26.6211
RUVBL1	0.65907	-0.601496	5.69799	-13.4611	4.20694e-16	7.09005e-15	26.1263
CHURC1	1.77503	0.827844	4.64825	13.4572	4.24555e-16	7.14722e-15	26.4099
UBE2H	1.29643	0.37454	7.44695	13.4511	4.3074e-16	7.24336e-15	25.8716
H6PD	1.74557	0.803694	5.77444	13.4476	4.34343e-16	7.29591e-15	26.2887
C9ORF152	1.80967	0.855724	5.29514	13.4421	4.39951e-16	7.382e-15	26.3938
LAMA5	1.81105	0.856823	8.75876	13.4291	4.53726e-16	7.60477e-15	25.7407
ELAVL1	0.725562	-0.462828	6.80406	-13.4259	4.57126e-16	7.64776e-15	25.8762
WDR74	0.632043	-0.661906	4.59084	-13.4258	4.57293e-16	7.64776e-15	26.1735
CEMIP2	0.514701	-0.958194	5.41962	-13.4212	4.62238e-16	7.7161e-15	26.3439
LTBP3	1.48149	0.567051	6.09507	13.4211	4.6239e-16	7.7161e-15	26.071
PREX1	0.728134	-0.457724	8.45087	-13.4174	4.66434e-16	7.77508e-15	25.7392
DNA2	0.565516	-0.82236	4.52849	-13.4158	4.68286e-16	7.79745e-15	26.1446
PER2	1.55651	0.638316	5.31608	13.4148	4.69379e-16	7.80714e-15	26.0415
RASSF6	2.7657	1.46765	2.59206	13.4106	4.74068e-16	7.87654e-15	26.4934
BCAP31	0.711595	-0.490871	8.46377	-13.4064	4.78715e-16	7.94511e-15	25.851
LAPTM4B	0.661499	-0.59619	7.87661	-13.3907	4.96934e-16	8.23853e-15	25.878
PXN	1.48508	0.570536	6.91046	13.382	5.07255e-16	8.40052e-15	25.9594
TFDP1	0.690106	-0.535109	6.7909	-13.377	5.13374e-16	8.49264e-15	25.9017
PAPOLA	0.738847	-0.436652	7.91917	-13.3725	5.18784e-16	8.57285e-15	25.6827
SMPD1	1.52996	0.613494	5.98894	13.3714	5.20137e-16	8.58592e-15	25.9768
ARMC6	0.543637	-0.879284	4.71059	-13.3598	5.34705e-16	8.81686e-15	26.1176
SMARCC1	0.772899	-0.371648	7.7865	-13.3504	5.46787e-16	9.00636e-15	25.5433
DMXL1	1.71206	0.775735	5.89702	13.3427	5.56803e-16	9.15183e-15	25.9178
ENO1	0.603429	-0.728743	9.17264	-13.3427	5.56818e-16	9.15183e-15	25.4564
ASH2L	0.776398	-0.365132	7.53388	-13.3415	5.58431e-16	9.16847e-15	25.447
MINDY2	2.06936	1.04919	5.44795	13.3357	5.66157e-16	9.28534e-15	26.0906
TRIP13	0.552549	-0.855825	4.81499	-13.329	5.75214e-16	9.41462e-15	25.8892
TTC28-AS1	1.85588	0.892105	2.69723	13.329	5.75273e-16	9.41462e-15	26.2425
SDC2	0.536433	-0.898529	4.83713	-13.3264	5.78802e-16	9.46224e-15	25.8434
LARP1	0.677942	-0.560767	8.85544	-13.3184	5.89896e-16	9.63329e-15	25.4611
HNRNPU	0.803042	-0.316453	9.48219	-13.2998	6.16641e-16	1.00593e-14	25.3186
RIOX1	0.550581	-0.860974	4.72797	-13.2889	6.32887e-16	1.03133e-14	25.9982
SHMT2	0.656292	-0.607591	6.32721	-13.2733	6.5686e-16	1.06925e-14	25.6553
STIM1	1.39222	0.477391	6.81121	13.2679	6.65327e-16	1.08188e-14	25.6276
LETM2	1.51852	0.60267	3.32082	13.2604	6.77308e-16	1.09967e-14	25.7184
FBRSL1	0.680054	-0.556278	7.41573	-13.2602	6.77709e-16	1.09967e-14	25.4935
KCNH1	0.196101	-2.35033	-1.02545	-13.2568	6.83175e-16	1.10737e-14	25.6796
SOCS2-AS1	2.9456	1.55856	1.56063	13.2515	6.91916e-16	1.12035e-14	26.1171
NCBP1	0.697523	-0.519687	6.46293	-13.25	6.94368e-16	1.12312e-14	25.5362
LETM1	0.69149	-0.532219	6.78139	-13.2472	6.98988e-16	1.1294e-14	25.4889
ALYREF	0.663843	-0.591086	6.46358	-13.2445	7.03573e-16	1.13561e-14	25.5376
TRAP1	0.631815	-0.662425	5.71194	-13.2386	7.13586e-16	1.15055e-14	25.6827
LMBR1L	1.87653	0.908066	4.4459	13.2341	7.21285e-16	1.16171e-14	25.9408
TRIL	1.54847	0.630848	6.31512	13.2336	7.22026e-16	1.16171e-14	25.6276
CDK16	0.615276	-0.700694	7.96215	-13.2237	7.39333e-16	1.1883e-14	25.365
PSMD3	0.70287	-0.50867	8.59065	-13.2208	7.44438e-16	1.19525e-14	25.3849
SH3YL1	1.69738	0.763307	5.53496	13.2148	7.55288e-16	1.2114e-14	25.8038
GCNT1	1.59915	0.677304	2.82802	13.214	7.56763e-16	1.21249e-14	25.8313
TXNDC16	1.47253	0.558299	4.639	13.2134	7.57731e-16	1.21277e-14	25.5777
COLGALT1	0.657475	-0.604993	6.68648	-13.2121	7.60165e-16	1.21539e-14	25.4281
HDAC11	0.557689	-0.842466	6.1728	-13.195	7.91972e-16	1.26492e-14	25.5411
EDEM3	1.73852	0.797858	5.3416	13.1879	8.05447e-16	1.2851e-14	25.5656
ADCY6	1.48986	0.575178	7.83452	13.1871	8.06949e-16	1.28603e-14	25.3175
COMT	1.57033	0.651065	6.82075	13.1867	8.07716e-16	1.28603e-14	25.3915
SYTL2	1.62948	0.70441	5.88642	13.1719	8.37007e-16	1.33128e-14	25.551
SLC35F5	1.54602	0.628557	6.06982	13.165	8.50939e-16	1.35203e-14	25.4788
NASP	0.743072	-0.428426	7.37561	-13.1632	8.54656e-16	1.35652e-14	25.1274
PLPP2	1.48193	0.567473	4.24714	13.1598	8.61533e-16	1.36602e-14	25.447
ABCF1	0.744881	-0.424917	7.29642	-13.1122	9.65701e-16	1.52959e-14	25.1162
TXNRD1	0.490009	-1.02912	6.73828	-13.1085	9.74405e-16	1.54178e-14	25.3984
RBP1	1.55356	0.635581	2.31071	13.1047	9.83468e-16	1.55451e-14	25.1683
HAUS2	0.525701	-0.927685	4.27255	-13.0955	1.00537e-15	1.58748e-14	25.5758
NOM1	0.658026	-0.603785	4.83486	-13.0869	1.02645e-15	1.61909e-14	25.2408
IL11RA	3.00097	1.58543	3.68156	13.0847	1.03171e-15	1.62571e-14	25.7239
GPR137B	1.61536	0.691855	5.55656	13.0825	1.03729e-15	1.63282e-14	25.4354
ZNF702P	2.99356	1.58186	0.252359	13.0812	1.04063e-15	1.63639e-14	25.7149
SEC63	0.632443	-0.660992	6.28181	-13.0728	1.06187e-15	1.66807e-14	25.1519
SSR3	0.698224	-0.518238	6.87966	-13.068	1.07422e-15	1.6834e-14	25.0671
ZNF268	2.04383	1.03128	4.1357	13.0677	1.07485e-15	1.6834e-14	25.494
ARHGEF9	1.6695	0.739418	4.8406	13.0677	1.07493e-15	1.6834e-14	25.4065
GDAP2	1.81413	0.859277	4.84342	13.0581	1.10011e-15	1.72107e-14	25.4421
CELSR1	0.604298	-0.726669	8.02268	-13.0534	1.11253e-15	1.73872e-14	24.9048
RAC1	1.49282	0.578045	8.05433	13.0412	1.14578e-15	1.78884e-14	24.8896
SNAPC2	0.589741	-0.761846	4.79749	-13.0357	1.16105e-15	1.81084e-14	25.2227
AARS	0.680852	-0.554587	7.47065	-13.0268	1.18635e-15	1.8484e-14	25.0212
NEU1	1.63041	0.705232	6.12705	13.0183	1.21081e-15	1.88459e-14	25.1863
GRB2	1.29739	0.375612	8.05719	13.0088	1.23882e-15	1.92623e-14	24.7615
GLUD1	1.4375	0.523562	6.96469	13.0044	1.2523e-15	1.94521e-14	24.8213
SKP2	0.657936	-0.60398	5.33049	-13.0034	1.25523e-15	1.94778e-14	25.1162
NME6	1.51826	0.60242	5.45907	12.9953	1.28012e-15	1.98437e-14	25.093
TIMELESS	0.628508	-0.669998	7.17299	-12.9937	1.285e-15	1.98993e-14	24.7695
JUND	0.68116	-0.553934	7.24248	-12.9881	1.3026e-15	2.01514e-14	24.8386
GPRIN1	0.596919	-0.744393	4.62691	-12.9785	1.33312e-15	2.06026e-14	25.1466
ZDHHC18	0.654728	-0.611033	5.32546	-12.9754	1.34301e-15	2.07345e-14	24.9862
MFSD12	0.739217	-0.43593	6.18769	-12.9747	1.34532e-15	2.07491e-14	24.8526
TCP11L2	11.436	3.51551	1.8772	12.9732	1.35023e-15	2.08039e-14	23.8466
COQ5	0.601104	-0.734313	4.77693	-12.9627	1.38493e-15	2.13171e-14	25.196
RAN	0.706505	-0.501228	7.84647	-12.9595	1.39578e-15	2.14624e-14	24.6451
BLOC1S6	1.67472	0.743916	4.64308	12.9577	1.40186e-15	2.15342e-14	25.0891
KRT18	0.622809	-0.683138	9.99681	-12.9514	1.42326e-15	2.1841e-14	24.4904
KIAA1109	1.6197	0.695724	7.53939	12.9437	1.45029e-15	2.22334e-14	24.7079
C19ORF24	0.591828	-0.756751	4.96306	-12.9353	1.47997e-15	2.26657e-14	25.0905
CRMP1	0.684867	-0.546105	5.01577	-12.9318	1.49266e-15	2.28337e-14	24.727
MLLT3	1.91076	0.934148	4.52234	12.9314	1.49393e-15	2.28337e-14	25.1673
PIEZO2	1.52444	0.60828	2.70017	12.928	1.5063e-15	2.29997e-14	24.7232
HNRNPL	0.757509	-0.400666	7.54944	-12.9274	1.50855e-15	2.3011e-14	24.6179
AHCTF1	0.689469	-0.536443	6.50572	-12.9257	1.51488e-15	2.30846e-14	24.7453
SMAP2	1.38461	0.469478	6.04561	12.9246	1.51885e-15	2.31219e-14	24.8151
TMEM8B	1.54487	0.627485	5.5841	12.9197	1.53712e-15	2.3366e-14	24.8125
NTN1	0.586817	-0.769016	5.13483	-12.9195	1.53794e-15	2.3366e-14	25.0056
TMC4	1.74774	0.805488	6.02836	12.9182	1.54283e-15	2.34169e-14	25.0558
NRAS	0.589441	-0.76258	6.44262	-12.9166	1.54877e-15	2.34838e-14	24.7894
SIX2	3.56036	1.83202	1.18676	12.9106	1.57153e-15	2.38053e-14	25.3079
ABCA1	11.9488	3.57879	0.0313811	12.9028	1.6016e-15	2.42367e-14	24.3952
PAX9	0.559039	-0.838978	4.42376	-12.9019	1.60501e-15	2.42643e-14	25.0846
ZNF677	1.80071	0.848563	-2.42174	12.8998	1.61333e-15	2.4366e-14	25.1636
ZER1	1.53033	0.61384	6.6689	12.8736	1.71915e-15	2.59384e-14	24.6561
CABLES1	1.49925	0.584237	5.13077	12.8661	1.75091e-15	2.63915e-14	24.7004
GOLPH3L	2.20437	1.14037	4.39156	12.8634	1.76237e-15	2.65291e-14	25.1128
KCNQ3	0.100187	-3.31924	-1.39698	-12.8628	1.76485e-15	2.65291e-14	24.4681
GSTK1	1.50436	0.589151	6.73771	12.8627	1.76525e-15	2.65291e-14	24.6542
CT62	0.2345	-2.09234	1.72572	-12.8583	1.7843e-15	2.6789e-14	24.9678
ALMS1	0.635781	-0.653399	6.87707	-12.8536	1.80469e-15	2.70685e-14	24.5736
CTDSP2	1.35858	0.442098	7.80848	12.8504	1.81896e-15	2.72558e-14	24.413
CCNI	1.36402	0.447868	8.36821	12.848	1.82946e-15	2.73617e-14	24.2878
FGD5	3.92937	1.9743	1.5463	12.848	1.82961e-15	2.73617e-14	25.1559
B3GALT5-AS1	0.26128	-1.93633	1.41077	-12.8445	1.84512e-15	2.75667e-14	25.0255
SNRPD1	0.575778	-0.796415	5.66931	-12.8346	1.89033e-15	2.82145e-14	24.6268
HSPH1	0.697329	-0.520088	8.03197	-12.8341	1.89279e-15	2.82237e-14	24.3991
BACE1	1.98122	0.986392	4.55602	12.8323	1.90094e-15	2.83175e-14	24.9871
ILF2	0.704669	-0.504982	7.57657	-12.8255	1.9325e-15	2.87596e-14	24.3229
SUSD3	0.481265	-1.0551	1.60615	-12.8248	1.93618e-15	2.87863e-14	24.8499
FRYL	0.675918	-0.565079	6.1372	-12.8232	1.94357e-15	2.88681e-14	24.5119
BCL7A	0.599247	-0.738777	5.90538	-12.8143	1.98595e-15	2.94689e-14	24.6426
CMYA5	2.11378	1.07983	4.1817	12.8131	1.99214e-15	2.9532e-14	24.9221
TTL	0.701796	-0.510877	6.09453	-12.811	2.00199e-15	2.96492e-14	24.5371
HIPK2	0.642557	-0.638103	6.84043	-12.8074	2.0201e-15	2.98884e-14	24.385
NUP85	0.694534	-0.525882	6.20434	-12.8062	2.02576e-15	2.99433e-14	24.531
UBR3	1.53606	0.619234	5.85025	12.8	2.0565e-15	3.03681e-14	24.6308
NEU3	0.733274	-0.447575	5.43737	-12.7966	2.07376e-15	3.05934e-14	24.3839
CTSL	1.46842	0.554265	6.1302	12.7881	2.11743e-15	3.12076e-14	24.3813
FAAH	1.48869	0.574046	5.65437	12.7859	2.1288e-15	3.13449e-14	24.4562
SKA1	0.619089	-0.691781	3.57015	-12.7792	2.16369e-15	3.18279e-14	24.6891
PKMYT1	0.567307	-0.817798	6.13466	-12.776	2.18098e-15	3.20207e-14	24.2895
TFF1	0.131181	-2.93037	7.27703	-12.776	2.18099e-15	3.20207e-14	24.8941
ATP8B3	0.463111	-1.11057	2.04052	-12.7711	2.20701e-15	3.23452e-14	24.9217
HINT3	2.30121	1.2024	4.61597	12.771	2.20733e-15	3.23452e-14	24.8201
NUP153	0.703511	-0.507355	7.05642	-12.7652	2.23929e-15	3.27821e-14	24.3208
UBQLN4	0.672195	-0.573049	7.58795	-12.7591	2.27244e-15	3.32356e-14	24.241
SEPT3	0.619824	-0.690069	4.22094	-12.7568	2.28573e-15	3.33979e-14	24.6276
CYCS	0.6244	-0.679457	6.13798	-12.7564	2.288e-15	3.33992e-14	24.5204
DCTPP1	0.484558	-1.04526	4.58967	-12.7531	2.30629e-15	3.36339e-14	24.674
PKIB	0.35397	-1.4983	4.449	-12.7362	2.40392e-15	3.50243e-14	24.8882
SMARCB1	0.728527	-0.456946	6.2758	-12.7304	2.43786e-15	3.5485e-14	24.206
AC027702.1	1.59161	0.670483	3.91111	12.7166	2.52191e-15	3.66734e-14	24.523
MISP	1.53217	0.615579	3.4193	12.7061	2.58767e-15	3.75939e-14	24.2012
SF3B3	0.714812	-0.484365	7.70227	-12.7031	2.60698e-15	3.78384e-14	24.0881
ITGB4	2.37206	1.24614	6.52455	12.696	2.65237e-15	3.84606e-14	24.772
WNT7B	1.422	0.507926	5.87691	12.6778	2.7733e-15	4.01599e-14	24.1582
HSPA4	0.747434	-0.419982	7.49879	-12.6776	2.77482e-15	4.01599e-14	23.9589
HADHB	1.62885	0.703851	6.31405	12.6714	2.81742e-15	4.07379e-14	24.2712
CDK19	1.44272	0.528788	5.69705	12.6619	2.88379e-15	4.16581e-14	24.0812
CYP4F22	0.33561	-1.57514	1.6172	-12.6594	2.90165e-15	4.18764e-14	24.6934
CMSS1	0.611883	-0.708672	4.01796	-12.6497	2.97177e-15	4.2848e-14	24.4083
IRF2BP2	0.70196	-0.51054	6.83773	-12.648	2.9844e-15	4.29894e-14	24.0117
TOLLIP	0.712031	-0.489987	6.79131	-12.6452	3.00489e-15	4.32437e-14	24.1116
LIN7C	0.569575	-0.812042	5.53081	-12.6428	3.02258e-15	4.34575e-14	24.203
NRXN1	4.39792	2.13682	-2.13024	12.6415	3.03247e-15	4.35586e-14	24.4117
USP30	1.60807	0.685326	4.56422	12.628	3.13468e-15	4.49465e-14	24.4292
AHCYL2	1.59272	0.671494	5.26312	12.628	3.13498e-15	4.49465e-14	24.2564
QDPR	2.0985	1.06936	1.89122	12.6272	3.14071e-15	4.49864e-14	24.4861
LURAP1L	0.591411	-0.757766	3.77538	-12.6248	3.15911e-15	4.52075e-14	24.2318
HDGF	0.780558	-0.357423	8.93648	-12.6239	3.16643e-15	4.52699e-14	23.6495
FRMD6	1.7453	0.803478	4.17931	12.6182	3.21141e-15	4.587e-14	24.3782
SAMD4B	0.721407	-0.471114	7.15302	-12.6135	3.2482e-15	4.63522e-14	23.926
FYTTD1	0.706498	-0.501243	7.09339	-12.612	3.26029e-15	4.64812e-14	24.0138
NONO	0.764537	-0.387341	9.14229	-12.6114	3.26535e-15	4.65099e-14	23.6424
PRLR	0.699794	-0.514998	8.69389	-12.6068	3.30254e-15	4.69957e-14	23.7208
TPM2	1.69458	0.760929	3.3632	12.6054	3.314e-15	4.71149e-14	24.204
GOLGA2	1.36229	0.446034	7.5654	12.6022	3.3403e-15	4.74446e-14	23.9226
PHRF1	0.705815	-0.502637	7.46747	-12.599	3.36704e-15	4.778e-14	23.7858
CCNT1	0.67755	-0.5616	5.95518	-12.5982	3.37313e-15	4.7822e-14	24.0444
CA12	0.775601	-0.366614	9.12524	-12.5871	3.46652e-15	4.91004e-14	23.581
NFIB	1.56125	0.642698	6.01384	12.5743	3.57801e-15	5.06326e-14	24.0763
TUG1	0.732999	-0.448118	7.00079	-12.5611	3.69631e-15	5.22582e-14	23.7769
PLPBP	0.791733	-0.336914	7.41926	-12.5589	3.71631e-15	5.24925e-14	23.5564
PPP6R1	0.752133	-0.410941	7.85188	-12.5552	3.75057e-15	5.29274e-14	23.7142
EMC1	0.756755	-0.402102	6.55727	-12.5533	3.76858e-15	5.31324e-14	23.8059
USP8	1.58655	0.665891	6.12798	12.5391	3.90324e-15	5.49802e-14	23.9341
MAL2	1.76167	0.816941	7.38703	12.5319	3.97289e-15	5.59098e-14	23.7458
YBX3	0.712318	-0.489407	7.53969	-12.5178	4.11366e-15	5.78374e-14	23.6034
DDX3X	0.722853	-0.468226	8.64218	-12.5147	4.14623e-15	5.82418e-14	23.5439
NBL1	0.658902	-0.601863	6.23345	-12.5126	4.16794e-15	5.84929e-14	23.7345
SLC35A4	0.736273	-0.441688	6.55121	-12.5082	4.21342e-15	5.90769e-14	23.7102
DAGLA	0.520419	-0.942255	4.91131	-12.505	4.24693e-15	5.94921e-14	23.9734
PLOD2	0.298095	-1.74616	3.85976	-12.4998	4.30208e-15	6.02094e-14	24.3112
BCR	0.717356	-0.47924	6.35669	-12.4987	4.31299e-15	6.03069e-14	23.6553
APBB1	1.70043	0.765899	2.88442	12.4979	4.32137e-15	6.03687e-14	23.9789
CRELD2	0.689485	-0.536409	5.37959	-12.4923	4.38193e-15	6.11587e-14	23.7952
LFNG	1.78057	0.832338	3.6984	12.4899	4.40844e-15	6.14725e-14	23.8702
TTC3	1.38706	0.472032	8.72052	12.488	4.4294e-15	6.17084e-14	23.4381
NR3C1	1.74843	0.806058	5.43545	12.4781	4.53881e-15	6.31751e-14	23.9809
ABL2	1.54239	0.625169	5.29282	12.4776	4.5452e-15	6.32064e-14	23.8789
TMED8	0.59047	-0.760064	5.23666	-12.4726	4.60207e-15	6.3939e-14	23.896
ITSN2	1.69225	0.758947	5.75637	12.4708	4.62189e-15	6.4156e-14	23.9177
CLSTN3	1.60833	0.68556	5.24228	12.4559	4.79659e-15	6.65206e-14	23.7626
PIGQ	1.45874	0.544724	6.66325	12.4554	4.80201e-15	6.65353e-14	23.5921
SNX18	0.570539	-0.809603	5.69153	-12.4355	5.04511e-15	6.98403e-14	23.7693
ATP5MF	0.575537	-0.79702	5.60258	-12.4187	5.26099e-15	7.27627e-14	23.6386
CHML	0.49848	-1.00439	5.0491	-12.4151	5.30752e-15	7.33398e-14	23.9236
UBE2L3	0.765828	-0.384908	6.68421	-12.4122	5.34581e-15	7.37627e-14	23.3966
TSC22D2	0.636503	-0.651761	6.11903	-12.4121	5.34778e-15	7.37627e-14	23.6268
KIAA1143	1.4438	0.529873	5.43033	12.409	5.38953e-15	7.42714e-14	23.5517
C18ORF54	0.620604	-0.688256	3.10549	-12.3882	5.67534e-15	7.81395e-14	23.692
IL13RA1	1.523	0.606921	6.36213	12.375	5.86542e-15	8.06839e-14	23.3844
C1RL	1.69234	0.759018	1.33602	12.3697	5.94342e-15	8.16832e-14	23.6164
CMTM6	1.86299	0.897619	5.63588	12.3684	5.96218e-15	8.18673e-14	23.7829
ATG2B	1.52455	0.608385	6.23316	12.3627	6.04699e-15	8.29574e-14	23.4954
TRAF3	0.602664	-0.730575	5.66551	-12.3511	6.22564e-15	8.53316e-14	23.5103
CRTAP	1.46611	0.551993	6.46626	12.349	6.25743e-15	8.56904e-14	23.4802
RORC	3.02763	1.59819	4.44402	12.3483	6.26834e-15	8.57629e-14	23.9311
PTK2B	2.22554	1.15415	4.01092	12.3419	6.36969e-15	8.70715e-14	23.8859
MBNL1	2.55409	1.35281	5.16248	12.3413	6.3795e-15	8.7107e-14	23.8852
WDR4	0.47275	-1.08085	3.85496	-12.341	6.3837e-15	8.7107e-14	23.8016
PLA2G6	1.76985	0.823625	4.54798	12.3373	6.44315e-15	8.78397e-14	23.7159
MUC5B	0.245757	-2.0247	8.10828	-12.3185	6.75349e-15	9.19885e-14	23.4926
CATSPERG	2.49003	1.31616	4.7771	12.3156	6.80203e-15	9.2567e-14	23.8106
FAM117B	1.85053	0.887936	3.7732	12.3146	6.81823e-15	9.27049e-14	23.6592
MDC1	0.639759	-0.6444	6.51115	-12.3129	6.84849e-15	9.30334e-14	23.182
CHP1	1.31851	0.398906	7.01546	12.3118	6.86714e-15	9.32039e-14	23.1367
DDX6	0.739879	-0.434639	7.41428	-12.311	6.88041e-15	9.33011e-14	23.1499
AHSA1	0.723027	-0.467878	7.58216	-12.3026	7.02672e-15	9.52006e-14	23.0598
GRAMD4	1.66168	0.732645	6.14144	12.3004	7.06489e-15	9.56328e-14	23.336
DANCR	0.636039	-0.652814	4.66866	-12.2973	7.12033e-15	9.62979e-14	23.3152
HIST1H2BD	2.13697	1.09557	6.46073	12.2938	7.18306e-15	9.70603e-14	23.5808
CHD6	1.55129	0.633466	6.88946	12.2913	7.22834e-15	9.75518e-14	23.1246
XPO7	0.824174	-0.278979	7.2677	-12.2911	7.23221e-15	9.75518e-14	22.7902
NUMBL	0.576713	-0.794074	5.3345	-12.2895	7.26098e-15	9.78535e-14	23.5173
RPS27L	1.90201	0.927528	4.08084	12.2886	7.2774e-15	9.79882e-14	23.6724
MAGED2	1.35371	0.436915	7.41978	12.2764	7.5028e-15	1.00874e-13	22.8413
STMN1	0.682069	-0.552011	8.01359	-12.2763	7.50492e-15	1.00874e-13	22.7923
SLC4A2	0.755776	-0.40397	7.08623	-12.2758	7.51304e-15	1.00894e-13	22.927
RGL2	1.37952	0.464166	7.94398	12.2526	7.96331e-15	1.06847e-13	22.9337
JAG2	0.689248	-0.536904	5.45337	-12.2431	8.15637e-15	1.09341e-13	23.1998
FARSB	0.664462	-0.589742	5.46557	-12.2413	8.19265e-15	1.09731e-13	23.2265
MVB12B	1.65459	0.726478	4.26045	12.239	8.24094e-15	1.10281e-13	23.3197
BRINP1	2.00126	1.00091	-2.59632	12.2376	8.26901e-15	1.10483e-13	23.6592
ABCE1	0.614487	-0.702545	5.74635	-12.2375	8.27049e-15	1.10483e-13	23.1111
MAD2L2	0.656036	-0.608153	5.2664	-12.2344	8.33513e-15	1.11249e-13	23.0969
ATMIN	1.39499	0.480258	6.21961	12.2337	8.35066e-15	1.11359e-13	23.174
ABL1	1.31666	0.396884	7.07245	12.2329	8.36616e-15	1.11468e-13	22.9667
BPIFB1	1.86128	0.896292	1.68569	12.2227	8.58458e-15	1.14279e-13	23.396
RIOK3	1.40949	0.495169	5.08849	12.2109	8.84179e-15	1.176e-13	23.088
GRN	1.40876	0.494427	8.46051	12.2076	8.91482e-15	1.18469e-13	22.845
KIF13A	1.42274	0.508677	6.70812	12.2029	9.02172e-15	1.19785e-13	23.0025
PRPF8	0.7604	-0.39517	8.66844	-12.2005	9.07708e-15	1.20415e-13	22.6871
BAG3	0.719811	-0.47431	7.85753	-12.1994	9.10104e-15	1.20628e-13	22.8451
BAZ1B	0.757639	-0.400418	7.94015	-12.1973	9.15059e-15	1.2118e-13	22.7244
ZHX1	2.0041	1.00295	5.98875	12.1951	9.1993e-15	1.21719e-13	23.3069
HS6ST1	0.664648	-0.589338	5.758	-12.19	9.31923e-15	1.23199e-13	22.9687
VDR	0.576353	-0.794976	5.74547	-12.1866	9.3983e-15	1.24137e-13	23.1443
YWHAQ	0.760024	-0.395883	8.42381	-12.1685	9.83751e-15	1.29826e-13	22.5749
CORO1C	0.621588	-0.685969	5.12826	-12.1658	9.90513e-15	1.30606e-13	23.049
FJX1	0.619353	-0.691166	3.18337	-12.1616	1.00103e-14	1.31878e-13	23.0643
RAB26	2.57876	1.36668	2.85004	12.1611	1.00212e-14	1.31909e-13	23.4757
CHEK2	0.587027	-0.7685	3.32486	-12.1571	1.01227e-14	1.3313e-13	23.2648
RBM12	0.731264	-0.451536	6.35177	-12.1455	1.04242e-14	1.36977e-13	22.7893
ZBTB7C	0.332119	-1.59023	1.8461	-12.1439	1.04652e-14	1.37398e-13	23.416
ACAT2	0.630496	-0.665442	4.19504	-12.141	1.05433e-14	1.38304e-13	22.9215
NCOA3	1.59256	0.67135	6.76455	12.1378	1.06282e-14	1.39298e-13	22.7321
SCARB2	1.30421	0.383172	8.14847	12.1292	1.08605e-14	1.42221e-13	22.5774
RPF1	0.634022	-0.657394	5.10682	-12.1246	1.09883e-14	1.4377e-13	22.9689
TMEM201	0.618365	-0.693468	5.2416	-12.1242	1.09991e-14	1.43789e-13	22.8914
NR2C2AP	0.604951	-0.725109	4.4732	-12.1229	1.10361e-14	1.4415e-13	23.0579
PTBP1	0.791243	-0.337808	8.65211	-12.1202	1.11106e-14	1.44998e-13	22.4148
ZDHHC20	1.93034	0.948855	5.54592	12.1168	1.12056e-14	1.46114e-13	23.0055
NAA15	0.667899	-0.582298	6.14495	-12.1077	1.14676e-14	1.49402e-13	22.7072
MYLIP	1.69881	0.764521	6.02578	12.1066	1.14974e-14	1.49663e-13	23.0615
GALNT14	1.82292	0.86625	0.905273	12.1005	1.16767e-14	1.51867e-13	23.1086
KSR2	1.96721	0.976151	4.05443	12.0941	1.18677e-14	1.5422e-13	23.1764
CAMSAP1	0.726348	-0.461267	6.44264	-12.0853	1.21337e-14	1.57542e-13	22.6824
DOCK1	0.653756	-0.613176	5.91227	-12.0837	1.21836e-14	1.58055e-13	22.8584
PTPRU	1.43573	0.521783	6.81281	12.079	1.23275e-14	1.59665e-13	22.5428
PALMD	2.53553	1.34228	2.32512	12.079	1.23286e-14	1.59665e-13	23.2669
RMND1	0.512834	-0.963437	5.36845	-12.0707	1.25896e-14	1.62907e-13	23.0344
DDX46	0.710701	-0.492686	6.98619	-12.0695	1.26291e-14	1.6328e-13	22.5171
CDCA8	0.667808	-0.582494	5.25673	-12.0677	1.26873e-14	1.63894e-13	22.6065
GLTP	0.749552	-0.415899	5.94686	-12.0575	1.30188e-14	1.68034e-13	22.7091
GPR137C	2.27649	1.18681	1.89321	12.0525	1.31853e-14	1.70039e-13	23.1533
SERPINI1	2.12416	1.08689	3.00975	12.0511	1.32288e-14	1.70457e-13	23.0772
DHX33	0.518794	-0.946767	4.33688	-12.0386	1.36572e-14	1.75828e-13	22.9869
IFFO2	0.484208	-1.0463	3.8555	-12.0313	1.39093e-14	1.78922e-13	23.0176
UBE2R2	0.735041	-0.444103	6.77868	-12.0275	1.40462e-14	1.80531e-13	22.4573
TRPS1	1.24266	0.313436	8.3248	12.0233	1.41957e-14	1.82299e-13	22.1413
WASL	1.53138	0.614829	6.56551	12.0213	1.42672e-14	1.83063e-13	22.4465
PMAIP1	0.287095	-1.8004	1.29902	-12.0202	1.43088e-14	1.83392e-13	23.1092
CES5AP1	6.45097	2.68952	0.0245651	12.02	1.43168e-14	1.83392e-13	22.5094
FGD1	0.706795	-0.500637	3.19475	-12.0164	1.44482e-14	1.8492e-13	22.5968
NUMA1	1.37644	0.460946	8.37495	12.0128	1.45781e-14	1.86427e-13	22.2837
TMEM127	0.774103	-0.369402	7.60607	-12.0108	1.4654e-14	1.8724e-13	22.4096
CKAP5	0.735638	-0.442932	8.00978	-12.0051	1.4865e-14	1.89777e-13	22.3158
KIF12	0.663467	-0.591904	5.58746	-12.0001	1.50565e-14	1.92062e-13	22.287
PTGES2	0.667143	-0.583932	5.86773	-11.998	1.51361e-14	1.92916e-13	22.5774
STXBP5	1.55576	0.637623	4.3254	11.9933	1.53182e-14	1.95074e-13	22.6747
S100PBP	0.654712	-0.611068	4.6706	-11.9917	1.53804e-14	1.95703e-13	22.6517
TBL3	0.714908	-0.48417	5.49711	-11.9735	1.61085e-14	2.04796e-13	22.521
PTPN11	0.760818	-0.394376	7.71215	-11.9722	1.61623e-14	2.05309e-13	22.2276
TWIST1	2.01595	1.01146	1.67929	11.9695	1.62721e-14	2.06532e-13	22.9009
ZNF704	1.34958	0.432514	7.49106	11.9682	1.63254e-14	2.07037e-13	22.1635
MMD	0.478899	-1.06221	3.05057	-11.9644	1.64867e-14	2.08909e-13	22.9442
PMPCA	0.73277	-0.448567	5.76948	-11.9565	1.68187e-14	2.12939e-13	22.4626
ARNT2	1.40028	0.485715	1.74208	11.9533	1.69595e-14	2.14545e-13	22.2667
HGSNAT	2.36715	1.24315	5.85264	11.9494	1.71273e-14	2.16488e-13	22.9162
SPC24	0.594588	-0.750039	4.42466	-11.9471	1.72274e-14	2.17572e-13	22.413
AGO4	2.29859	1.20075	4.30481	11.9434	1.73922e-14	2.19464e-13	22.6408
SLC4A7	0.578929	-0.788542	4.04563	-11.9431	1.74059e-14	2.19464e-13	22.7062
MAP3K6	0.673826	-0.569553	4.96233	-11.9319	1.79083e-14	2.25612e-13	22.2268
HMGXB3	0.721979	-0.46997	6.3062	-11.9302	1.79836e-14	2.26374e-13	22.3042
MXRA8	1.8976	0.924178	5.37459	11.9213	1.83963e-14	2.31328e-13	22.4899
DAB2	0.494705	-1.01536	4.73324	-11.9211	1.84074e-14	2.31328e-13	22.7322
DIRAS1	0.644699	-0.633301	2.86968	-11.9197	1.84713e-14	2.31939e-13	22.5549
NCAM1	2.24646	1.16765	2.61163	11.9186	1.85256e-14	2.32431e-13	22.8511
CSDE1	0.819959	-0.286377	10.0301	-11.9061	1.91254e-14	2.39645e-13	21.8204
LPAR1	1.85095	0.888263	-2.36446	11.9059	1.9132e-14	2.39645e-13	22.7474
FOXO3	1.47008	0.555891	5.56803	11.9053	1.91657e-14	2.3987e-13	22.3289
CCDC71L	1.64402	0.717225	4.30683	11.9049	1.91838e-14	2.399e-13	22.4749
YPEL5	1.51644	0.600684	5.9325	11.9011	1.93684e-14	2.42009e-13	22.4338
BYSL	0.617708	-0.695003	4.12069	-11.8937	1.97391e-14	2.46441e-13	22.5201
FANCD2	0.61157	-0.70941	5.41003	-11.889	1.99766e-14	2.49201e-13	22.1778
CCNDBP1	2.04324	1.03086	4.63896	11.8826	2.03046e-14	2.53087e-13	22.5847
ASPSCR1	0.651579	-0.617989	6.19771	-11.8711	2.09095e-14	2.60413e-13	22.3228
SGTA	0.726687	-0.460594	6.75128	-11.866	2.11843e-14	2.63409e-13	22.0136
EIF4G1	0.750485	-0.414105	9.83806	-11.866	2.11845e-14	2.63409e-13	21.8246
CACYBP	0.652851	-0.615175	6.72507	-11.8641	2.1287e-14	2.64468e-13	22.0346
PTGES	0.05464	-4.1939	3.91521	-11.8582	2.16095e-14	2.68256e-13	21.4035
KANSL1	1.29477	0.3727	6.85542	11.8539	2.18516e-14	2.71041e-13	22.0656
CRIM1	1.60252	0.680343	4.97712	11.8518	2.1968e-14	2.72264e-13	22.349
BMPR1A	0.601905	-0.732392	5.18966	-11.8492	2.21166e-14	2.73883e-13	22.2564
YTHDF2	0.726828	-0.460314	6.02052	-11.8468	2.22487e-14	2.75296e-13	22.0206
DDX18	0.695044	-0.524823	5.7574	-11.8416	2.25473e-14	2.78764e-13	22.0958
NEIL2	0.497373	-1.0076	4.3778	-11.8404	2.26203e-14	2.79346e-13	22.5612
ZSCAN18	1.54113	0.623988	5.16146	11.8402	2.26309e-14	2.79346e-13	22.2046
NET1	0.731319	-0.451428	7.50525	-11.8178	2.39648e-14	2.9534e-13	21.7769
MAP1A	0.55545	-0.848272	3.02473	-11.8178	2.39653e-14	2.9534e-13	22.3585
FERMT2	1.55248	0.634575	5.11949	11.8167	2.40344e-14	2.95953e-13	22.2094
LMNB1	1.53445	0.617722	6.84527	11.8068	2.46484e-14	3.03268e-13	21.7643
LRRC56	2.01319	1.00948	4.514	11.804	2.48284e-14	3.05237e-13	22.3754
LMBRD1	1.94951	0.963108	4.67753	11.8025	2.49242e-14	3.06169e-13	22.3448
GTF3C4	0.720556	-0.472817	6.27046	-11.7959	2.53515e-14	3.11167e-13	21.929
CBLB	1.57046	0.651189	4.29444	11.7941	2.5466e-14	3.12321e-13	22.1872
ARHGEF3	1.6543	0.726224	3.58817	11.7928	2.5548e-14	3.13076e-13	22.3279
GMEB1	0.620235	-0.689114	4.5522	-11.7839	2.61393e-14	3.20065e-13	22.1696
SUZ12	0.634236	-0.656908	6.04366	-11.7834	2.61755e-14	3.20251e-13	21.906
ELOVL2-AS1	0.193171	-2.37205	0.788326	-11.7828	2.62141e-14	3.20467e-13	21.7842
HAP1	0.474174	-1.07651	1.53688	-11.7804	2.63792e-14	3.22137e-13	22.4969
PYCR3	0.681998	-0.552161	4.71678	-11.7802	2.63929e-14	3.22137e-13	22.1146
UBE2I	0.703443	-0.507495	6.40314	-11.7789	2.64788e-14	3.22928e-13	21.8617
TMEM175	1.75977	0.815385	5.56244	11.7766	2.66388e-14	3.24619e-13	22.139
CYP26B1	0.566755	-0.819202	3.29126	-11.776	2.66731e-14	3.24778e-13	22.1506
RPN1	0.739721	-0.434946	8.06701	-11.7754	2.6716e-14	3.25042e-13	21.6196
TPM4	0.740036	-0.434333	7.34543	-11.7735	2.68475e-14	3.26381e-13	21.6248
TIMP1	1.73781	0.797267	2.99094	11.7633	2.75573e-14	3.34743e-13	22.1534
CHPT1	0.646992	-0.628181	5.18441	-11.7582	2.79218e-14	3.38901e-13	21.9984
UGCG	0.711781	-0.490495	5.74032	-11.7391	2.93271e-14	3.55676e-13	21.8017
COL18A1	0.589113	-0.763383	6.15279	-11.7347	2.96606e-14	3.59435e-13	21.9457
RASEF	1.37951	0.464152	6.09074	11.7296	3.00571e-14	3.6395e-13	21.7715
NEK11	1.98848	0.991669	3.17945	11.7262	3.03162e-14	3.66797e-13	22.3322
TOX4	1.34286	0.425304	6.65922	11.7182	3.09453e-14	3.74112e-13	21.7145
CLUH	0.644578	-0.633574	7.13903	-11.7162	3.11101e-14	3.75807e-13	21.7308
CDKN2B	2.25774	1.17488	4.55207	11.7145	3.1246e-14	3.7715e-13	22.1628
RBL1	0.634906	-0.655385	4.05068	-11.7134	3.13332e-14	3.77904e-13	22.0139
AL121768.1	2.30087	1.20218	3.60051	11.7053	3.19931e-14	3.85558e-13	22.2304
YDJC	0.624913	-0.678273	4.70292	-11.702	3.22648e-14	3.88526e-13	21.9674
ULK1	1.30628	0.385461	7.77854	11.7009	3.23598e-14	3.89363e-13	21.4454
LARGE1	0.694897	-0.525128	6.07169	-11.6983	3.25747e-14	3.9164e-13	21.6294
DNAH5	1.93646	0.953425	2.00726	11.6923	3.3087e-14	3.97486e-13	22.1565
ZC3H6	2.64654	1.40411	2.95852	11.6844	3.37611e-14	4.05266e-13	22.2797
SEC31B	1.98364	0.988151	4.42422	11.6828	3.39074e-14	4.06703e-13	22.023
ASAP1	1.74984	0.80722	6.9109	11.6708	3.49688e-14	4.19104e-13	21.8069
TRIOBP	1.43021	0.516225	6.50462	11.6655	3.54494e-14	4.24531e-13	21.5291
DNAJA4	0.79565	-0.329795	6.64294	-11.661	3.58622e-14	4.29138e-13	21.3689
RIMS4	0.222837	-2.16594	1.33461	-11.6602	3.59431e-14	4.29769e-13	22.1544
PRELP	2.65171	1.40692	0.0174586	11.6517	3.67406e-14	4.38961e-13	22.1648
AC092338.1	0.557593	-0.842717	4.18459	-11.6489	3.70059e-14	4.41785e-13	21.9493
MIGA1	1.80154	0.849228	4.32166	11.6411	3.77547e-14	4.50372e-13	21.9412
HSP90AB1	0.824567	-0.278291	11.2292	-11.6374	3.81223e-14	4.54403e-13	20.8832
CCT4	0.671065	-0.575476	7.45719	-11.6363	3.8231e-14	4.55343e-13	21.3411
GPAM	0.552657	-0.855542	4.61006	-11.6318	3.86742e-14	4.60262e-13	21.786
SNRPD3	0.701861	-0.510742	5.87549	-11.629	3.89584e-14	4.6314e-13	21.4582
B4GALT2	0.69314	-0.528781	5.49061	-11.6288	3.89767e-14	4.6314e-13	21.5546
MOB3C	2.26875	1.1819	3.29386	11.6238	3.94805e-14	4.68762e-13	22.1058
EDN2	4.79712	2.26217	1.13754	11.6235	3.95165e-14	4.68825e-13	21.9916
ATAD3A	0.634781	-0.655669	5.73261	-11.6046	4.14967e-14	4.91936e-13	21.4823
BRIX1	0.56606	-0.820974	4.57587	-11.6002	4.19738e-14	4.97206e-13	21.7254
PFAS	0.611241	-0.710187	4.63528	-11.5987	4.21287e-14	4.98654e-13	21.6497
GAA	1.56118	0.642638	7.41146	11.5956	4.247e-14	5.02304e-13	21.516
DIAPH1	0.742128	-0.43026	7.61215	-11.5898	4.31105e-14	5.09485e-13	21.2529
RMND5A	0.719311	-0.475313	6.75801	-11.5853	4.36163e-14	5.15064e-13	21.3613
GGA2	0.727313	-0.459351	6.30989	-11.5848	4.36797e-14	5.15414e-13	21.3639
METTL1	0.450337	-1.15092	3.72448	-11.5834	4.38323e-14	5.16815e-13	21.9207
MGLL	1.43856	0.524626	6.83354	11.5813	4.40765e-14	5.19293e-13	21.3946
TTC39A-AS1	0.223455	-2.16195	1.35715	-11.5807	4.41378e-14	5.19615e-13	21.7557
CSTF2	0.645531	-0.631441	4.93795	-11.5637	4.61298e-14	5.42647e-13	21.5755
IQCB1	0.610813	-0.711197	4.27881	-11.5571	4.69224e-14	5.51248e-13	21.7042
RNF19A	1.47906	0.564679	6.53475	11.5571	4.69331e-14	5.51248e-13	21.3645
CDCA4	0.617216	-0.696152	4.90282	-11.5538	4.73358e-14	5.55549e-13	21.5843
PTPRF	1.23689	0.306718	9.94	11.5417	4.88462e-14	5.7245e-13	20.825
THNSL2	2.07792	1.05514	2.70772	11.5416	4.88507e-14	5.7245e-13	21.8989
CYP4F3	0.328452	-1.60625	0.204285	-11.5393	4.91493e-14	5.75211e-13	21.9054
ZBTB40	0.637733	-0.648976	6.5683	-11.5392	4.91617e-14	5.75211e-13	21.3113
TECPR1	1.48589	0.571332	5.35616	11.5287	5.05144e-14	5.90585e-13	21.4761
LINC02614	4.44425	2.15194	1.91584	11.524	5.11403e-14	5.97445e-13	21.8256
ATF6B	1.34644	0.429148	6.98693	11.5233	5.12282e-14	5.98015e-13	21.1551
SYT17	3.71202	1.8922	2.50761	11.5142	5.24538e-14	6.11855e-13	21.8054
SDC4	0.703572	-0.50723	6.98669	-11.5139	5.25057e-14	6.11992e-13	21.1588
SRRM1	0.724096	-0.465748	7.43251	-11.5121	5.27483e-14	6.14351e-13	21.007
RRP1	0.668647	-0.580684	5.18126	-11.5033	5.39652e-14	6.28045e-13	21.3478
PUS1	0.555732	-0.847538	4.24503	-11.5007	5.43271e-14	6.31775e-13	21.6234
GRPEL1	0.62436	-0.67955	4.66741	-11.5001	5.44139e-14	6.32116e-13	21.3782
NKX2-5	0.652576	-0.615782	-2.60374	-11.5	5.44392e-14	6.32116e-13	21.6683
EIF2S3	1.36749	0.451527	7.79657	11.4996	5.44922e-14	6.3225e-13	20.9327
AC015813.6	1.89918	0.925379	5.37081	11.4984	5.46662e-14	6.33788e-13	21.6004
RUNX2	0.305959	-1.70859	2.06712	-11.4973	5.48147e-14	6.35027e-13	21.7955
FXYD3	3.32722	1.73432	2.86337	11.4958	5.50341e-14	6.37085e-13	21.7306
SHANK2	1.32717	0.408355	7.18863	11.4953	5.50981e-14	6.37343e-13	20.7907
TMEM120B	0.570688	-0.809226	5.36193	-11.4908	5.57568e-14	6.44475e-13	21.4255
IMP4	0.683387	-0.549226	5.87982	-11.4893	5.59694e-14	6.46442e-13	21.1934
NCKAP5L	1.62835	0.70341	5.6232	11.488	5.6155e-14	6.48095e-13	21.3552
FKBP5	0.570523	-0.809644	4.55663	-11.4797	5.73918e-14	6.6187e-13	21.4469
EDEM1	0.584991	-0.773513	5.37086	-11.4778	5.76669e-14	6.6454e-13	21.5003
GLDC	0.652554	-0.615831	3.62463	-11.4755	5.80234e-14	6.68145e-13	21.2
NME4	0.752944	-0.409385	5.30491	-11.4694	5.89433e-14	6.78225e-13	20.9417
AMER1	0.588995	-0.763673	3.68301	-11.4644	5.97255e-14	6.86708e-13	21.4535
RFFL	1.77898	0.831051	4.55439	11.4619	6.01153e-14	6.9053e-13	21.4659
FBL	0.676107	-0.564677	6.01494	-11.4617	6.01483e-14	6.9053e-13	20.9181
NFASC	1.31002	0.389586	3.79172	11.4588	6.05936e-14	6.9512e-13	20.806
PLD3	1.41154	0.497275	7.0078	11.4557	6.10818e-14	7.00193e-13	20.9687
LMNTD2	1.96778	0.976566	4.91312	11.4515	6.17621e-14	7.07461e-13	21.3586
CDK7	1.67327	0.742669	4.12871	11.4511	6.18187e-14	7.07578e-13	21.3706
WASHC5	1.40287	0.488378	6.74015	11.4508	6.18764e-14	7.07708e-13	21.0461
USF3	1.54824	0.630629	5.60486	11.4501	6.19861e-14	7.08433e-13	21.2001
ACOX1	1.45018	0.536233	6.45719	11.445	6.2814e-14	7.17357e-13	21.1637
PSMA7	0.718364	-0.477212	7.80205	-11.4391	6.37953e-14	7.2802e-13	20.8599
GATAD1	1.62603	0.701356	5.59923	11.4386	6.38794e-14	7.28435e-13	21.1352
NNT	1.39961	0.485029	5.33963	11.4369	6.4158e-14	7.31066e-13	21.0701
OSTM1	2.39745	1.2615	3.79893	11.4349	6.44887e-14	7.34286e-13	21.6293
MT2A	1.74973	0.80713	6.20311	11.4228	6.65691e-14	7.57409e-13	21.0206
RNPEPL1	1.5235	0.607392	6.51939	11.4208	6.69138e-14	7.60764e-13	21.0666
SOCS2	1.64736	0.720157	3.36583	11.4198	6.70963e-14	7.62272e-13	21.2101
ROCK1	1.3513	0.434345	7.23806	11.4108	6.86778e-14	7.79352e-13	20.864
GNA12	0.723013	-0.467907	6.5211	-11.4107	6.87018e-14	7.79352e-13	21.0108
SF1	0.751034	-0.413049	8.07491	-11.4078	6.92316e-14	7.84779e-13	20.7121
PIM2	0.492737	-1.02111	3.19261	-11.4069	6.93867e-14	7.8571e-13	21.5183
TAOK1	0.674425	-0.568269	7.08907	-11.4067	6.94167e-14	7.8571e-13	20.8522
SMYD5	0.647818	-0.62634	5.73596	-11.4011	7.04538e-14	7.96858e-13	21.1187
NATD1	2.15022	1.10448	3.8057	11.3982	7.09823e-14	8.02242e-13	21.4995
PRICKLE2	1.55545	0.637333	2.11713	11.3966	7.1289e-14	8.05112e-13	21.1552
TMCC1	0.652843	-0.615191	5.48165	-11.3927	7.20131e-14	8.12689e-13	21.0956
NOCT	0.421507	-1.24637	3.31412	-11.3798	7.4489e-14	8.4001e-13	21.3693
KREMEN1	1.45942	0.545392	5.45299	11.374	7.56325e-14	8.52275e-13	20.9092
DUSP16	1.46033	0.546296	6.73155	11.3728	7.58596e-14	8.54204e-13	20.8436
TRAM2	1.27961	0.355709	6.50142	11.3713	7.61608e-14	8.56964e-13	20.7693
TPI1	0.666963	-0.584321	8.48879	-11.3608	7.82883e-14	8.80253e-13	20.5055
PEBP1	0.731223	-0.451616	8.0253	-11.3587	7.87213e-14	8.8447e-13	20.5631
NSUN2	0.757782	-0.400145	6.69036	-11.3577	7.89146e-14	8.8599e-13	20.7435
LIN7A	1.78668	0.837281	4.34855	11.3565	7.91603e-14	8.88096e-13	21.1822
PLIN4	0.458223	-1.12588	2.64694	-11.3512	8.02764e-14	8.99956e-13	21.3692
TMEM59	1.81064	0.856503	6.84161	11.3425	8.21239e-14	9.19993e-13	20.6873
ZNF121	0.666972	-0.584301	5.36471	-11.3403	8.2613e-14	9.24793e-13	20.7854
TNFAIP1	1.39028	0.475376	6.14325	11.3397	8.27262e-14	9.25381e-13	20.7635
SNX3	1.52055	0.60459	6.78871	11.3383	8.30332e-14	9.27676e-13	20.5813
MRPL14	0.630183	-0.666157	4.88544	-11.3382	8.30528e-14	9.27676e-13	20.964
RPS6KA3	0.670749	-0.576155	4.31966	-11.3369	8.33329e-14	9.30125e-13	20.7614
CYTH3	1.41616	0.501985	4.2652	11.3363	8.34836e-14	9.31126e-13	20.8154
TONSL	0.645892	-0.630635	6.49855	-11.3344	8.3902e-14	9.34535e-13	20.4941
UMPS	0.704455	-0.505421	5.25797	-11.3343	8.39117e-14	9.34535e-13	20.8363
UBAP2L	0.688727	-0.537995	8.32793	-11.3321	8.43992e-14	9.3928e-13	20.4264
NAPB	0.587569	-0.767169	3.5783	-11.3197	8.71936e-14	9.69672e-13	21.032
XPO6	0.71887	-0.476198	6.6391	-11.3153	8.82009e-14	9.8016e-13	20.6359
GADD45GIP1	0.653614	-0.613489	5.55055	-11.3093	8.96004e-14	9.94989e-13	20.7089
XPOT	0.713396	-0.487226	7.18125	-11.3082	8.98536e-14	9.97075e-13	20.5957
RBBP4	0.725204	-0.463542	7.46739	-11.3068	9.01986e-14	1.00018e-12	20.406
F11R	1.3912	0.476334	6.22182	11.3021	9.13142e-14	1.01181e-12	20.753
RORA	2.27961	1.18879	2.62857	11.2966	9.26516e-14	1.02589e-12	21.2605
DLG5	1.42206	0.507987	7.52057	11.2944	9.31728e-14	1.03091e-12	20.4775
TMEM129	1.49894	0.583942	5.58355	11.2923	9.36904e-14	1.03589e-12	20.7205
TAOK2	0.759163	-0.397518	7.35873	-11.2904	9.41694e-14	1.04043e-12	20.469
WDR3	0.624691	-0.678785	5.36165	-11.2853	9.5434e-14	1.05364e-12	20.7492
COL27A1	0.673822	-0.56956	4.72494	-11.2849	9.55453e-14	1.05411e-12	20.4834
SLC36A1	0.506977	-0.980009	4.79556	-11.2828	9.60715e-14	1.05914e-12	21.0624
COBLL1	1.83766	0.877869	4.31381	11.2784	9.71933e-14	1.07014e-12	21.0637
BCAT2	0.6173	-0.695957	5.8812	-11.2783	9.72094e-14	1.07014e-12	20.784
ARNTL	1.63088	0.70565	3.73737	11.2772	9.74848e-14	1.0724e-12	20.9204
POLQ	0.603664	-0.728181	4.6979	-11.2714	9.89882e-14	1.08816e-12	20.6767
ARHGDIA	0.709753	-0.494612	8.36675	-11.2707	9.9179e-14	1.08947e-12	20.3393
UBA2	0.705358	-0.503573	6.6833	-11.2673	1.00057e-13	1.09832e-12	20.4894
MCM5	0.724055	-0.465828	6.55918	-11.2632	1.01152e-13	1.10955e-12	20.3184
KPNA3	0.565098	-0.823426	5.32422	-11.2626	1.01306e-13	1.11044e-12	20.8066
ZMPSTE24	0.635981	-0.652944	6.05113	-11.2602	1.01942e-13	1.11661e-12	20.559
PLAGL2	0.645382	-0.631774	5.28245	-11.2518	1.04236e-13	1.14091e-12	20.6671
LINC01963	0.654483	-0.611571	2.36047	-11.2381	1.08067e-13	1.182e-12	20.7582
STARD13	0.387301	-1.36847	4.20255	-11.2328	1.09568e-13	1.19756e-12	21.0551
SUCLG2	1.90236	0.927793	4.89519	11.2314	1.09977e-13	1.20117e-12	20.7911
EFHC1	1.63339	0.707866	4.38749	11.2268	1.11331e-13	1.21509e-12	20.6643
CNDP2	0.790335	-0.339465	6.5061	-11.2241	1.12113e-13	1.22276e-12	20.312
SSH1	0.698747	-0.517158	6.17348	-11.2238	1.12209e-13	1.22293e-12	20.4475
ATP2B1	1.57527	0.655603	6.63363	11.2224	1.12618e-13	1.22597e-12	20.5122
HKR1	1.56984	0.65062	5.08952	11.2223	1.12649e-13	1.22597e-12	20.6271
RASSF2	3.9458	1.98032	1.00988	11.2209	1.13066e-13	1.22964e-12	20.8737
ZNF33B	1.66073	0.73182	4.81034	11.2173	1.14162e-13	1.24067e-12	20.8161
PSMA3	0.674416	-0.568289	5.946	-11.215	1.14859e-13	1.24736e-12	20.5249
WNK3	0.614213	-0.70319	1.90925	-11.203	1.18544e-13	1.28646e-12	20.862
VANGL1	1.56907	0.649913	6.1397	11.2026	1.18661e-13	1.28681e-12	20.6057
RAB31	0.162596	-2.62064	2.36598	-11.1999	1.19513e-13	1.29513e-12	19.7762
ESPL1	0.626512	-0.674585	6.20905	-11.1935	1.21559e-13	1.31637e-12	20.2828
C5ORF22	0.62707	-0.673303	5.10123	-11.1932	1.21663e-13	1.31656e-12	20.5769
ATXN1	3.40194	1.76636	5.19633	11.1901	1.22648e-13	1.32628e-12	21.0024
LRPAP1	0.72018	-0.473571	6.15395	-11.1877	1.23424e-13	1.33373e-12	20.2654
MTHFD1	0.731827	-0.450426	6.75898	-11.1869	1.23705e-13	1.33582e-12	20.1738
TMEM52	0.330414	-1.59765	0.534502	-11.1856	1.24107e-13	1.33922e-12	20.9584
ABHD11	0.72339	-0.467154	6.43511	-11.1827	1.25065e-13	1.3486e-12	20.4406
MRPS12	0.563559	-0.827362	4.48475	-11.1759	1.27347e-13	1.37224e-12	20.6719
ANKRD24	2.16462	1.11411	3.35936	11.1564	1.34073e-13	1.4437e-12	20.7888
DNTTIP2	0.717269	-0.479414	5.46381	-11.1451	1.3815e-13	1.48655e-12	20.2731
FAXDC2	2.42615	1.27867	1.93539	11.1416	1.39444e-13	1.49941e-12	20.8546
ANKRD30A	1.46982	0.55564	-1.34327	11.1352	1.41819e-13	1.52388e-12	20.1533
RHOBTB1	1.65055	0.722946	3.62852	11.1201	1.4762e-13	1.5851e-12	20.4358
TBCB	0.762638	-0.39093	6.6265	-11.119	1.48026e-13	1.58834e-12	20.0704
SYTL1	1.52705	0.610745	5.55164	11.1112	1.51132e-13	1.62053e-12	20.1814
UBXN10	2.9146	1.5433	-0.034638	11.1084	1.52255e-13	1.63143e-12	20.7722
PHLDA3	1.45616	0.542168	4.76367	11.1074	1.52674e-13	1.63477e-12	20.3684
ZBED4	0.700596	-0.513345	5.44182	-11.1031	1.54397e-13	1.65206e-12	20.2037
DKC1	0.730761	-0.452529	6.7453	-11.0949	1.5779e-13	1.68719e-12	20.0663
GNL2	0.71374	-0.486529	5.5061	-11.092	1.59021e-13	1.69915e-12	20.1009
POLD4	1.55829	0.639961	3.42394	11.0883	1.60576e-13	1.71457e-12	20.3465
TRIQK	1.90784	0.931938	5.27579	11.086	1.6156e-13	1.72387e-12	20.3724
SPTLC2	1.31299	0.392855	7.40349	11.0821	1.63251e-13	1.7407e-12	19.9488
TIPIN	0.513712	-0.960969	3.3692	-11.0802	1.64075e-13	1.74826e-12	20.5839
XRCC2	0.698304	-0.518074	4.3257	-11.0784	1.64892e-13	1.75574e-12	20.0818
NEK9	1.2977	0.375961	6.8103	11.0709	1.68174e-13	1.78944e-12	20.0032
AC003102.1	3.37095	1.75316	3.60488	11.053	1.76406e-13	1.87572e-12	20.6508
SLIRP	0.58393	-0.776133	4.60768	-11.052	1.76854e-13	1.87918e-12	20.3145
EZH2	0.719742	-0.474449	5.40634	-11.0507	1.77466e-13	1.88387e-12	19.8887
SRI	1.37089	0.455108	4.88087	11.0505	1.77542e-13	1.88387e-12	20.0628
PSME3	0.78767	-0.344337	7.25652	-11.0459	1.79739e-13	1.90586e-12	19.8134
IQCE	0.737423	-0.439435	6.81624	-11.0405	1.82362e-13	1.93233e-12	19.8568
ITPR2	1.54525	0.627839	6.02366	11.0374	1.83853e-13	1.94677e-12	19.9897
SFN	0.770209	-0.376679	3.65904	-11.0354	1.84823e-13	1.95569e-12	19.8547
LMBRD2	1.89217	0.920039	4.86733	11.0331	1.85992e-13	1.9667e-12	20.3259
P4HTM	1.38606	0.470985	6.32675	11.0296	1.87691e-13	1.98329e-12	19.8619
DDX24	0.758484	-0.398809	7.63816	-11.0271	1.8895e-13	1.99522e-12	19.7708
FIZ1	0.634786	-0.655658	4.75502	-11.0265	1.89288e-13	1.99732e-12	20.2426
APEX1	0.781518	-0.355649	7.17042	-11.0262	1.89411e-13	1.99732e-12	19.7546
ALDH6A1	1.30164	0.380336	5.89682	11.0254	1.89811e-13	2.00016e-12	19.9509
C1ORF198	1.39013	0.475218	6.5361	11.0204	1.9238e-13	2.02582e-12	19.8882
KIAA0930	0.682954	-0.55014	6.62648	-11.0189	1.93151e-13	2.03255e-12	19.8622
DHRS4-AS1	1.48555	0.571002	5.16231	11.0021	2.01961e-13	2.12379e-12	20.1056
PSMB7	0.764724	-0.386988	6.66591	-11.0008	2.02706e-13	2.13016e-12	19.7896
KDM6B	1.79561	0.844477	6.60533	10.9998	2.03211e-13	2.134e-12	19.8774
GSTM4	1.57488	0.655241	4.1991	10.9932	2.06844e-13	2.17066e-12	19.9777
BAIAP2	1.36905	0.453171	6.92753	10.9844	2.11731e-13	2.22041e-12	19.8246
ZNF37BP	1.52783	0.61148	5.40059	10.9823	2.12952e-13	2.23168e-12	19.899
DEPTOR	0.410714	-1.2838	4.24796	-10.9742	2.17582e-13	2.27801e-12	20.2624
HAUS1	0.610986	-0.710788	3.81745	-10.9741	2.17671e-13	2.27801e-12	20.0244
PLEKHM3	2.14735	1.10256	3.66811	10.972	2.18876e-13	2.28905e-12	20.358
SCRIB	0.800323	-0.321345	7.81718	-10.9654	2.22761e-13	2.32809e-12	19.4294
DSG2	1.35525	0.438558	7.24445	10.9515	2.31184e-13	2.41446e-12	19.6543
DDX23	0.773703	-0.370148	7.52362	-10.9485	2.33062e-13	2.43242e-12	19.4993
STC1	2.33428	1.22298	2.93218	10.9477	2.33576e-13	2.43611e-12	20.3031
DEGS2	1.68177	0.749982	7.0652	10.9433	2.36335e-13	2.46321e-12	19.8574
APELA	4.94455	2.30584	-1.01616	10.9417	2.37339e-13	2.47199e-12	19.9862
CCN1	0.627413	-0.672513	4.70487	-10.9414	2.3752e-13	2.47219e-12	19.9194
SULF2	0.737044	-0.440177	3.55076	-10.9331	2.42864e-13	2.52609e-12	19.7154
FADS2	0.78416	-0.35078	6.58146	-10.9317	2.43755e-13	2.53363e-12	19.3195
RNF115	0.693755	-0.527503	5.71403	-10.9271	2.4676e-13	2.56312e-12	19.7691
FAM160B1	1.5542	0.636175	4.82553	10.9245	2.48508e-13	2.57951e-12	19.8095
FAM110C	1.86078	0.895911	4.96703	10.9229	2.49591e-13	2.589e-12	20.1297
SLC25A25	0.447501	-1.16004	4.53034	-10.9186	2.52449e-13	2.61686e-12	20
TRIP6	0.687567	-0.540429	3.1028	-10.9173	2.53353e-13	2.62446e-12	19.7805
OSGIN1	0.263611	-1.92352	4.37077	-10.9149	2.54978e-13	2.6395e-12	20.2886
PPARGC1A	5.27352	2.39877	-0.489203	10.913	2.56272e-13	2.65109e-12	19.9849
ABCC5	1.5588	0.640439	8.81101	10.9104	2.58035e-13	2.66753e-12	19.5276
GPR37	2.68588	1.42539	2.11812	10.9098	2.58482e-13	2.67034e-12	20.2746
OTUD3	0.617785	-0.694822	4.83329	-10.907	2.60402e-13	2.68836e-12	19.9345
SLITRK6	1.49685	0.581925	2.16807	10.9033	2.6301e-13	2.71345e-12	19.8161
SYNGR1	1.60368	0.681384	5.33741	10.8946	2.69223e-13	2.77566e-12	19.8229
CDK5R1	0.407911	-1.29367	2.77938	-10.8938	2.69809e-13	2.77983e-12	20.2121
PHYKPL	1.65415	0.726088	5.17427	10.8893	2.73028e-13	2.8111e-12	19.916
SUMF1	1.40819	0.49384	5.77591	10.8864	2.75171e-13	2.83126e-12	19.7103
PART1	1.86514	0.899287	1.44418	10.878	2.81418e-13	2.89359e-12	20.0481
CLSPN	0.64585	-0.630729	5.50326	-10.8743	2.84295e-13	2.9212e-12	19.4211
STOM	1.58712	0.666408	5.26001	10.8695	2.87931e-13	2.95657e-12	19.7189
MFSD14B	0.745544	-0.423635	6.73343	-10.8652	2.91282e-13	2.98897e-12	19.4766
AK9	2.05809	1.04131	2.46831	10.8625	2.93441e-13	3.0091e-12	20.0389
SKA3	0.644251	-0.634305	3.47172	-10.8601	2.95262e-13	3.02574e-12	19.7846
GHR	2.28201	1.1903	3.27939	10.851	3.02578e-13	3.09863e-12	19.9815
FUS	0.788974	-0.34195	8.23749	-10.8481	3.04957e-13	3.1201e-12	19.0699
DEPDC1	0.640008	-0.643838	3.94714	-10.848	3.05083e-13	3.1201e-12	19.5787
CXXC4	4.01851	2.00666	1.81494	10.8452	3.07349e-13	3.14118e-12	20.0933
AGPS	0.744899	-0.424884	5.51407	-10.8446	3.07882e-13	3.14451e-12	19.4233
GNL3L	0.698754	-0.517144	6.35572	-10.8434	3.08819e-13	3.15198e-12	19.4108
MRFAP1	0.787489	-0.344669	7.88316	-10.8307	3.19601e-13	3.25985e-12	19.0131
DTNA	1.56089	0.642373	4.65469	10.8271	3.22653e-13	3.28878e-12	19.5159
FAM83D	0.662484	-0.594042	4.72402	-10.8267	3.23004e-13	3.29016e-12	19.4608
DNAJC1	1.28885	0.366087	6.35028	10.8261	3.23545e-13	3.29211e-12	19.2002
U2SURP	0.733553	-0.447027	6.69916	-10.826	3.23627e-13	3.29211e-12	19.2497
NEIL3	0.560685	-0.834737	2.75218	-10.8237	3.25627e-13	3.3083e-12	19.8219
SYNE1	2.05071	1.03612	3.94443	10.8237	3.25651e-13	3.3083e-12	19.8817
RMI2	1.64293	0.716269	4.44043	10.8218	3.27284e-13	3.32267e-12	19.573
POLR2A	0.615722	-0.699648	8.1452	-10.82	3.2887e-13	3.33655e-12	19.1272
CANX	1.29119	0.3687	9.51301	10.8135	3.34691e-13	3.39335e-12	18.9534
DGKZ	0.673456	-0.570345	7.42213	-10.8131	3.35058e-13	3.39483e-12	19.3326
ARHGEF40	1.73972	0.798858	4.27871	10.8083	3.39394e-13	3.43648e-12	19.6507
ACTR1A	0.784161	-0.350778	6.95695	-10.8042	3.43207e-13	3.47278e-12	19.1188
PURA	1.46905	0.554882	5.71374	10.7998	3.4723e-13	3.51116e-12	19.4592
ZNF347	1.52925	0.612824	1.28106	10.7984	3.4855e-13	3.52217e-12	19.6229
FAT1	1.48324	0.568753	6.57961	10.7979	3.49087e-13	3.52527e-12	19.1363
CXORF40A	0.518407	-0.947842	4.82752	-10.7916	3.55008e-13	3.5827e-12	19.7295
MOAP1	1.43708	0.523145	5.93027	10.7907	3.55843e-13	3.58875e-12	19.4255
VPS13B	1.38383	0.468668	7.22722	10.7862	3.6019e-13	3.6302e-12	19.1653
RASA4CP	5.33852	2.41644	0.650575	10.7851	3.61272e-13	3.63869e-12	19.5561
GOLGA2P5	1.65808	0.729512	5.74978	10.7834	3.62935e-13	3.65222e-12	19.4501
CNKSR1	1.46596	0.551848	6.13507	10.7832	3.63093e-13	3.65222e-12	19.3423
PVR	0.659653	-0.600221	5.77651	-10.7801	3.66135e-13	3.68039e-12	19.4019
RAD54L	0.699646	-0.515304	3.82533	-10.7765	3.69769e-13	3.71448e-12	19.3143
MTF2	0.67516	-0.566699	4.33327	-10.7668	3.79566e-13	3.81039e-12	19.4473
NOC4L	0.631916	-0.662196	4.8323	-10.7628	3.83698e-13	3.84934e-12	19.4876
PAPSS1	1.4456	0.531668	6.56865	10.7577	3.89006e-13	3.90002e-12	19.1592
RPN2	0.794846	-0.331253	8.07949	-10.7559	3.90873e-13	3.91617e-12	18.9068
NAPA	1.31776	0.398083	6.51998	10.7545	3.92359e-13	3.92847e-12	19.1811
IQCH-AS1	1.96748	0.976351	3.45843	10.7541	3.92769e-13	3.93001e-12	19.7599
LRRN2	0.700557	-0.513426	3.10749	-10.7516	3.9541e-13	3.95384e-12	19.2863
FITM2	0.556948	-0.844387	4.70562	-10.7494	3.97818e-13	3.97532e-12	19.6289
PLEKHH2	0.604453	-0.726298	0.210407	-10.7482	3.99036e-13	3.98488e-12	19.4983
KIAA1522	1.35317	0.436343	8.42009	10.7479	3.99436e-13	3.98627e-12	18.836
POP1	0.594123	-0.751166	4.63596	-10.7402	4.07747e-13	4.06655e-12	19.5274
ARMC9	1.41257	0.498324	5.07559	10.7398	4.08184e-13	4.06825e-12	19.1691
E2F2	0.668885	-0.580169	5.24508	-10.7346	4.13998e-13	4.12351e-12	19.0636
SERTAD4	0.715148	-0.483686	5.48493	-10.7259	4.23847e-13	4.21885e-12	19.0628
AMOTL1	0.0272375	-5.19826	4.65355	-10.7254	4.24396e-13	4.22156e-12	17.1127
B4GAT1	2.3484	1.23168	3.79252	10.7245	4.25391e-13	4.22871e-12	19.7318
SNHG15	0.495796	-1.01218	3.7636	-10.7242	4.25841e-13	4.23042e-12	19.5613
RABL3	1.43755	0.523615	5.45379	10.7093	4.43331e-13	4.40106e-12	19.1896
GLYATL1	1.87895	0.90993	-1.59943	10.709	4.43593e-13	4.40106e-12	19.6791
TMEM132E	5.40815	2.43514	-0.258257	10.7087	4.44017e-13	4.40239e-12	19.6274
BIK	2.63286	1.39663	2.73829	10.6994	4.55287e-13	4.51121e-12	19.6988
RBMS1	1.4718	0.55758	4.84579	10.6895	4.67713e-13	4.63133e-12	19.1462
RPS9	0.735657	-0.442894	7.73427	-10.6881	4.69444e-13	4.64546e-12	18.7565
RASSF4	7.87742	2.97772	-0.268506	10.6826	4.76471e-13	4.71194e-12	18.5824
TM4SF1	1.42234	0.508269	4.06289	10.6814	4.78005e-13	4.72405e-12	18.9256
RBMXL1	0.681549	-0.553111	4.30202	-10.6799	4.79978e-13	4.74048e-12	19.2363
PLEKHA2	1.30056	0.379128	5.33646	10.6728	4.89286e-13	4.82928e-12	18.9944
STRN4	0.791072	-0.338119	7.51183	-10.6717	4.90782e-13	4.84093e-12	18.7493
LIN52	0.641167	-0.641228	4.04497	-10.6683	4.95353e-13	4.88286e-12	19.33
LRRC37A3	2.09143	1.06449	3.44069	10.6629	5.02556e-13	4.95066e-12	19.5812
NORAD	0.756936	-0.401757	8.623	-10.6429	5.30592e-13	5.22347e-12	18.5689
C1ORF115	2.04215	1.03009	5.12561	10.641	5.33306e-13	5.24681e-12	19.4503
CEP41	0.593809	-0.75193	0.350452	-10.6393	5.35749e-13	5.26745e-12	19.4757
NUP35	0.516474	-0.953232	3.49795	-10.638	5.3769e-13	5.28314e-12	19.3287
PLEKHA6	1.34873	0.431597	8.11609	10.6325	5.45797e-13	5.35934e-12	18.595
SRGAP2	1.36802	0.452084	5.6874	10.6314	5.47411e-13	5.37173e-12	18.8509
STON2	1.4823	0.567837	3.89149	10.6286	5.5159e-13	5.40926e-12	18.9964
TBL2	0.673519	-0.570209	5.66954	-10.6227	5.60524e-13	5.49335e-12	18.9521
NSD2	0.738913	-0.436524	7.91845	-10.6213	5.62685e-13	5.51099e-12	18.5151
PLEKHA7	1.36068	0.444326	6.53258	10.6191	5.65976e-13	5.53967e-12	18.7081
CS	0.782765	-0.353348	7.46329	-10.6142	5.73661e-13	5.6113e-12	18.6054
PRMT5	0.676072	-0.564751	5.41648	-10.6129	5.75625e-13	5.6269e-12	18.9099
BICD2	0.641387	-0.640732	5.87821	-10.6079	5.83489e-13	5.70013e-12	18.8154
LSM7	0.699108	-0.516412	5.30746	-10.606	5.86575e-13	5.72661e-12	18.9082
ZNF585B	1.99063	0.993227	3.69252	10.6055	5.87273e-13	5.72976e-12	19.2832
CTSB	0.684169	-0.547576	7.66195	-10.5998	5.96557e-13	5.81662e-12	18.7014
RFC3	0.639753	-0.644412	4.29913	-10.5992	5.97511e-13	5.82221e-12	19.0516
TEP1	1.60617	0.683628	6.20387	10.5988	5.98055e-13	5.82379e-12	18.9972
DOCK10	0.478093	-1.06464	0.190476	-10.5982	5.99142e-13	5.83066e-12	19.3069
JUNB	1.37371	0.458081	5.80955	10.5971	6.00944e-13	5.84446e-12	18.7604
GTF3C5	0.743254	-0.428073	6.53234	-10.595	6.04347e-13	5.87382e-12	18.6716
MAK16	0.397429	-1.33123	3.36083	-10.5905	6.11716e-13	5.94166e-12	19.3991
SAMD11	2.08426	1.05954	4.23081	10.5857	6.19755e-13	6.01591e-12	19.2454
OPHN1	0.631282	-0.663644	5.72874	-10.5834	6.23628e-13	6.04967e-12	18.856
C16ORF72	0.708624	-0.496908	6.11432	-10.5831	6.24138e-13	6.05077e-12	18.7561
CSRP1	1.3147	0.39473	7.30599	10.5804	6.28868e-13	6.09276e-12	18.5777
EMG1	0.603634	-0.728254	4.57028	-10.5793	6.30724e-13	6.10686e-12	19.0711
GOLGA1	1.48374	0.569234	5.63107	10.579	6.31139e-13	6.10701e-12	18.8855
CIRBP	1.28102	0.357288	7.77966	10.5777	6.33461e-13	6.1256e-12	18.5203
RHOA	0.801447	-0.319322	8.3725	-10.5747	6.38601e-13	6.17139e-12	18.319
NRARP	0.655524	-0.60928	3.78009	-10.5726	6.42266e-13	6.20288e-12	18.964
IFRD2	0.578791	-0.788886	5.04672	-10.5689	6.48708e-13	6.26114e-12	18.8985
DDIT4	4.03969	2.01424	3.09528	10.568	6.50429e-13	6.27379e-12	19.3601
LNX1	1.47623	0.561916	3.98072	10.5651	6.55514e-13	6.31884e-12	18.9583
SYNRG	1.49506	0.580201	6.78387	10.5634	6.58485e-13	6.34347e-12	18.7323
RASL10B	0.39579	-1.33719	0.46721	-10.5631	6.5914e-13	6.34578e-12	19.2416
KLF9	6.79397	2.76426	1.79302	10.5624	6.60367e-13	6.35359e-12	18.6032
GPR158	0.480346	-1.05785	5.10577	-10.5612	6.62486e-13	6.36648e-12	19.3107
ITPRID2	1.46522	0.551113	5.9127	10.5612	6.62541e-13	6.36648e-12	18.7467
DNAJC11	0.722014	-0.469902	5.78914	-10.5581	6.68169e-13	6.41653e-12	18.6483
CPAMD8	1.80971	0.855758	4.43097	10.5519	6.79572e-13	6.52137e-12	19.158
PAWR	1.47191	0.557694	6.77603	10.5517	6.79941e-13	6.52137e-12	18.5908
PUF60	0.725947	-0.462064	6.76438	-10.5501	6.82893e-13	6.54557e-12	18.4348
F2RL1	2.45333	1.29474	3.07443	10.5448	6.92749e-13	6.63588e-12	19.2891
KIAA1324L	1.63181	0.706469	5.36849	10.5428	6.96643e-13	6.66899e-12	18.985
RIF1	0.665282	-0.587962	6.48053	-10.5406	7.00799e-13	6.70457e-12	18.4675
FSTL4	1.99408	0.99572	3.75266	10.5397	7.02554e-13	6.71715e-12	19.1857
TPRG1L	0.709293	-0.495547	6.5679	-10.5363	7.08948e-13	6.77404e-12	18.6156
PAK1IP1	0.535706	-0.900488	3.96664	-10.5289	7.23397e-13	6.90779e-12	19.009
XYLT1	2.13089	1.09145	0.444291	10.5266	7.28027e-13	6.94765e-12	19.0861
ZNF81	2.06094	1.0433	3.66876	10.5196	7.42141e-13	7.07792e-12	19.0997
EIF5B	0.751381	-0.412384	7.37286	-10.5179	7.4542e-13	7.10476e-12	18.2651
KMT2E	1.57771	0.65783	6.64869	10.5159	7.49609e-13	7.14022e-12	18.5682
RPL8	0.761663	-0.392775	9.18811	-10.5141	7.53262e-13	7.17055e-12	17.9866
MCMBP	0.758318	-0.399125	6.26826	-10.5109	7.59918e-13	7.2294e-12	18.4277
TDG	0.657274	-0.605433	5.60745	-10.5104	7.61008e-13	7.23527e-12	18.7004
MCM2	0.679464	-0.557531	6.62173	-10.5099	7.62067e-13	7.24082e-12	18.2461
ENTPD8	2.75193	1.46044	1.5274	10.5029	7.76611e-13	7.37443e-12	19.1928
PARD3	1.30746	0.38677	6.59828	10.4996	7.83742e-13	7.43752e-12	18.5035
REEP6	0.63058	-0.665248	5.81882	-10.4865	8.12255e-13	7.70331e-12	18.7665
MTFR1	0.700156	-0.514253	5.69082	-10.4804	8.25919e-13	7.82803e-12	18.5303
PPL	1.69893	0.76463	6.58734	10.4791	8.28891e-13	7.85133e-12	18.6746
PIP5K1A	0.738761	-0.43682	6.33272	-10.473	8.42803e-13	7.97815e-12	18.3977
PLPP5	1.24352	0.314425	6.52546	10.4708	8.47763e-13	8.01768e-12	18.1211
XRCC3	0.648556	-0.624697	4.99874	-10.4707	8.48029e-13	8.01768e-12	18.6611
RFK	1.57183	0.652445	3.72081	10.4688	8.52538e-13	8.05533e-12	18.791
UTP11	0.622016	-0.684977	4.68806	-10.4647	8.62024e-13	8.13992e-12	18.6128
PITX1	0.729385	-0.455247	4.53637	-10.4641	8.63561e-13	8.14939e-12	18.52
PISD	0.728965	-0.456078	4.92487	-10.4628	8.66629e-13	8.17329e-12	18.5214
CALM1	0.761913	-0.392302	7.89036	-10.4585	8.76972e-13	8.26573e-12	18.1438
GPRIN3	1.84706	0.885233	-1.46188	10.4561	8.82668e-13	8.31428e-12	18.9804
POLR2F	0.712884	-0.48826	5.16095	-10.4545	8.86601e-13	8.34618e-12	18.4564
RRP9	0.564053	-0.826097	4.28052	-10.4542	8.87327e-13	8.34788e-12	18.8031
SAYSD1	0.662356	-0.59432	4.86909	-10.4529	8.90338e-13	8.37104e-12	18.5797
SLC1A4	0.737184	-0.439904	7.78856	-10.4472	9.04495e-13	8.49892e-12	18.1968
TMEM50B	1.56536	0.646496	5.57145	10.4312	9.44854e-13	8.87268e-12	18.5216
ANP32E	0.671301	-0.574969	5.27159	-10.426	9.58619e-13	8.99641e-12	18.3444
CDHR3	2.17083	1.11825	1.0594	10.425	9.61009e-13	9.0133e-12	18.8996
SPCS3	0.629686	-0.667296	5.28384	-10.4142	9.90084e-13	9.28029e-12	18.385
EEPD1	1.87989	0.91065	2.42501	10.4124	9.94897e-13	9.31968e-12	18.822
VPS13D	1.39878	0.484167	7.34295	10.4121	9.95644e-13	9.32096e-12	18.0897
FZD4	1.4284	0.514397	5.60619	10.4112	9.98247e-13	9.33961e-12	18.3387
PSMG3	0.62813	-0.670865	4.7516	-10.4075	1.00846e-12	9.42934e-12	18.4431
EIF6	0.70903	-0.496081	5.20128	-10.3977	1.03586e-12	9.67961e-12	18.3262
NDUFS5	0.745837	-0.423068	6.08074	-10.3959	1.04103e-12	9.72201e-12	18.0806
BAG5	0.715445	-0.483088	6.27104	-10.3936	1.04768e-12	9.77817e-12	18.2065
TMPRSS2	2.0486	1.03464	3.68783	10.3926	1.05035e-12	9.79705e-12	18.7697
TP53	0.7017	-0.511074	5.67847	-10.3912	1.05445e-12	9.82926e-12	18.3362
PAK1	1.1905	0.251564	6.77145	10.3898	1.05849e-12	9.86092e-12	17.724
SLC25A28	0.607679	-0.718618	4.45722	-10.3798	1.08815e-12	1.01311e-11	18.4854
GSTM3	1.35543	0.438748	7.23935	10.3594	1.15066e-12	1.07065e-11	17.8502
MSI1	0.549107	-0.86484	1.47017	-10.3497	1.18181e-12	1.09897e-11	18.4501
MARCH8	1.4075	0.493136	6.26302	10.3335	1.23589e-12	1.14856e-11	18.1265
SLC37A3	0.566463	-0.819947	4.51435	-10.3332	1.23665e-12	1.14857e-11	18.4962
CCT8	0.765272	-0.385956	7.76091	-10.3315	1.24273e-12	1.15351e-11	17.7724
CCDC85B	0.560239	-0.835886	5.09745	-10.3296	1.24913e-12	1.15874e-11	18.3692
PHC1	1.58842	0.667592	5.34444	10.3273	1.25715e-12	1.16548e-11	18.2184
NOP53	1.32424	0.405163	6.58754	10.3204	1.28117e-12	1.18702e-11	17.8244
FIG4	1.69414	0.760554	3.87692	10.318	1.28947e-12	1.19399e-11	18.3221
ATP5F1A	0.763261	-0.389752	7.87834	-10.315	1.30028e-12	1.20327e-11	17.7087
KIAA0355	1.82407	0.867162	5.18564	10.3125	1.30939e-12	1.21097e-11	18.3261
DOC2A	1.8658	0.899792	5.09585	10.3056	1.33459e-12	1.23353e-11	18.2534
EIF4H	0.7326	-0.448902	8.00786	-10.3048	1.33726e-12	1.23525e-11	17.6597
CCDC93	1.37242	0.456719	6.02627	10.304	1.34029e-12	1.23698e-11	17.9183
MARS	0.771005	-0.375188	7.09443	-10.3039	1.34079e-12	1.23698e-11	17.8189
LRIG1	0.51874	-0.946916	4.9517	-10.3037	1.34157e-12	1.23698e-11	18.4339
NFATC4	1.5528	0.634872	3.88545	10.2993	1.35767e-12	1.25107e-11	18.1259
FBXL4	1.74616	0.804182	3.98953	10.2962	1.36941e-12	1.26113e-11	18.3751
NUF2	0.60836	-0.717002	4.0066	-10.284	1.41632e-12	1.30355e-11	18.2386
PLPPR2	1.41347	0.499244	6.09314	10.2818	1.42503e-12	1.31077e-11	17.8831
MEF2D	1.61554	0.692019	6.32471	10.2812	1.42734e-12	1.31211e-11	17.9224
MRPL50	0.525633	-0.927872	4.1186	-10.2808	1.42877e-12	1.31263e-11	18.3091
FBXO21	1.33157	0.413126	5.91523	10.2778	1.44065e-12	1.32275e-11	17.9369
RNF43	1.72465	0.786304	4.6146	10.2744	1.45446e-12	1.33462e-11	18.3186
RAP1A	0.692845	-0.529395	5.24373	-10.2725	1.46193e-12	1.34067e-11	17.8467
GNAO1	1.53112	0.614584	3.21926	10.272	1.46399e-12	1.34176e-11	18.2009
ATP2C2	1.58271	0.662394	5.37272	10.2704	1.47064e-12	1.34704e-11	18.213
CC2D2A	2.11362	1.07972	2.38648	10.2696	1.47359e-12	1.34893e-11	18.4811
KHDRBS1	0.814502	-0.29601	7.65149	-10.2681	1.4798e-12	1.35381e-11	17.5676
TBC1D13	0.671602	-0.574322	5.58322	-10.2608	1.50988e-12	1.3805e-11	17.9623
FBXW2	1.30768	0.38701	7.12076	10.2557	1.53153e-12	1.39946e-11	17.6571
C12ORF49	0.709416	-0.495295	6.3795	-10.2537	1.53992e-12	1.40628e-11	17.7937
SAP30L	1.49648	0.581571	5.61293	10.2457	1.57415e-12	1.43561e-11	17.9131
PBX1	1.31938	0.399863	8.63878	10.2457	1.57456e-12	1.43561e-11	17.4874
CEP170	0.637516	-0.649466	4.52179	-10.2456	1.57486e-12	1.43561e-11	18.0937
FAM111B	0.674867	-0.567325	5.67355	-10.2437	1.58296e-12	1.44214e-11	17.6156
RFC2	0.729569	-0.454884	6.01928	-10.239	1.60369e-12	1.46015e-11	17.6868
SNAP23	1.72029	0.78265	3.8588	10.2387	1.6052e-12	1.46065e-11	18.2653
G3BP2	1.35952	0.443103	7.27961	10.2385	1.60622e-12	1.46071e-11	17.5928
KNOP1	0.654995	-0.610444	5.18547	-10.2365	1.61493e-12	1.46776e-11	17.9925
PCLO	1.72439	0.786082	5.54446	10.2242	1.67083e-12	1.51767e-11	17.9585
RAD23A	0.747902	-0.419078	6.83313	-10.2171	1.70409e-12	1.54691e-11	17.5437
TECPR2	1.47319	0.558941	5.21442	10.2169	1.70505e-12	1.54691e-11	17.9707
FOXP4	1.31889	0.399325	7.53575	10.2104	1.73596e-12	1.57401e-11	17.4143
GID8	0.809086	-0.305636	7.77355	-10.2059	1.75757e-12	1.59266e-11	17.5523
MED22	0.766297	-0.384024	5.92022	-10.2022	1.77593e-12	1.60834e-11	17.6119
CD3EAP	0.448165	-1.1579	3.15185	-10.2007	1.78314e-12	1.61392e-11	18.3135
WDR60	1.43815	0.524212	4.47228	10.2002	1.7858e-12	1.61537e-11	17.8892
ZFP14	1.93188	0.950005	3.84354	10.1959	1.80719e-12	1.63374e-11	18.1438
IRS2	0.574106	-0.800611	4.55423	-10.1908	1.83282e-12	1.65594e-11	18.0115
CD24	1.35126	0.434306	9.19697	10.189	1.84195e-12	1.6632e-11	17.1053
FBXO2	1.62177	0.697565	1.35122	10.1884	1.84504e-12	1.665e-11	17.9497
AMBP	0.610933	-0.710914	2.53812	-10.1822	1.87683e-12	1.6927e-11	17.9667
APCDD1	2.72346	1.44544	0.803206	10.1733	1.92371e-12	1.73395e-11	18.2873
IQSEC2	1.68318	0.751186	5.37928	10.1688	1.94798e-12	1.75479e-11	18.0015
SLC29A4	0.478652	-1.06295	2.71219	-10.1662	1.96204e-12	1.76642e-11	18.173
IGSF3	1.25916	0.332463	8.30756	10.1649	1.96938e-12	1.77198e-11	17.3828
ACSL3	1.37738	0.461932	7.84221	10.163	1.97981e-12	1.78031e-11	17.2679
ZNF641	1.38536	0.470265	5.66461	10.1578	2.00841e-12	1.80496e-11	17.68
OSTC	0.606765	-0.72079	5.28977	-10.1547	2.02553e-12	1.81928e-11	17.6631
RSRP1	1.39555	0.48083	6.22038	10.1533	2.03383e-12	1.82486e-11	17.5659
TTF2	0.68884	-0.537759	5.63158	-10.1532	2.03412e-12	1.82486e-11	17.5914
IWS1	0.702691	-0.509038	5.75832	-10.1497	2.05417e-12	1.84176e-11	17.5533
SUSD2	1.42928	0.515286	7.45982	10.1456	2.07755e-12	1.86163e-11	17.4462
PLIN5	0.27026	-1.88758	-0.890212	-10.1399	2.1105e-12	1.89005e-11	18.1464
EFR3B	0.405373	-1.30268	3.42376	-10.1384	2.11943e-12	1.89572e-11	18.2066
ANK3	1.44147	0.52754	6.9485	10.1384	2.11975e-12	1.89572e-11	17.5057
DNAJB2	1.36536	0.449278	6.7033	10.1382	2.12056e-12	1.89572e-11	17.4396
CORO1A	0.325574	-1.61894	1.49661	-10.1365	2.13092e-12	1.90386e-11	18.2022
NECTIN1	0.718069	-0.477806	6.55747	-10.1341	2.14488e-12	1.91521e-11	17.4532
PFKM	0.775202	-0.367356	6.6345	-10.1337	2.14722e-12	1.91619e-11	17.4343
CAMTA1	0.711172	-0.49173	5.05218	-10.128	2.18167e-12	1.94579e-11	17.5584
CUL4A	0.780201	-0.358082	6.64371	-10.1264	2.19124e-12	1.95258e-11	17.4408
PSKH1	2.10214	1.07186	4.8995	10.1263	2.19202e-12	1.95258e-11	17.9861
GPR160	1.64167	0.71516	5.99978	10.126	2.19375e-12	1.95258e-11	17.531
FBXL17	1.58001	0.659933	4.44753	10.1259	2.1944e-12	1.95258e-11	17.8295
GPR157	1.46339	0.549319	5.50147	10.1236	2.20854e-12	1.96402e-11	17.549
FNDC10	0.691904	-0.531356	6.28856	-10.117	2.24914e-12	1.99896e-11	17.5013
OPTN	1.42601	0.511982	6.21221	10.1151	2.26121e-12	2.00852e-11	17.5712
WDR26	1.28071	0.356947	7.29624	10.1145	2.265e-12	2.01071e-11	17.2714
SRSF3	0.772939	-0.371574	7.43969	-10.1071	2.31222e-12	2.05144e-11	17.116
GLT8D1	1.66259	0.733432	4.53982	10.1004	2.35584e-12	2.08893e-11	17.8563
HNRNPH1	0.749566	-0.415873	8.72007	-10.0994	2.36194e-12	2.09312e-11	16.9982
DPYSL4	0.553654	-0.852943	1.5619	-10.0979	2.37206e-12	2.10087e-11	17.6924
PELP1	0.678097	-0.560436	6.08433	-10.0948	2.39265e-12	2.11788e-11	17.3632
XPO1	0.725409	-0.463133	8.05916	-10.0883	2.43626e-12	2.15523e-11	17.0542
NUDT16	1.35106	0.434092	6.2651	10.0807	2.48849e-12	2.20016e-11	17.2313
RGS12	0.731508	-0.451055	5.02246	-10.0711	2.556e-12	2.25854e-11	17.2328
UFD1	0.752624	-0.409998	5.36871	-10.0683	2.57615e-12	2.27503e-11	17.3183
POLA1	0.700301	-0.513952	5.12544	-10.0654	2.59696e-12	2.29208e-11	17.2998
SEC61A2	0.593347	-0.753052	4.8202	-10.0648	2.60102e-12	2.29434e-11	17.6546
EIF5	0.808477	-0.306721	8.13919	-10.0642	2.6052e-12	2.2967e-11	17.0337
CENPM	0.64106	-0.641469	3.57442	-10.0603	2.63399e-12	2.32074e-11	17.5399
TRIM14	1.46771	0.553564	5.3063	10.0582	2.64955e-12	2.3331e-11	17.2948
CNST	1.53459	0.617858	4.73538	10.0578	2.65227e-12	2.33415e-11	17.5848
GZF1	0.601097	-0.734329	4.38505	-10.0555	2.66989e-12	2.3483e-11	17.5712
LYPD6B	1.62833	0.70339	3.16003	10.0507	2.70518e-12	2.37797e-11	17.5996
TMEM41B	1.50353	0.588358	5.58363	10.0485	2.72189e-12	2.39039e-11	17.4414
WSB1	1.49624	0.581341	6.54277	10.0485	2.72244e-12	2.39039e-11	17.1619
CYLD	1.62896	0.703949	5.00453	10.0399	2.78812e-12	2.44665e-11	17.6122
LPP	1.45211	0.538147	6.78629	10.0369	2.81161e-12	2.46585e-11	17.112
TPRN	0.673433	-0.570393	5.80385	-10.0353	2.82456e-12	2.47579e-11	17.3734
NOC3L	0.649689	-0.622178	3.74656	-10.034	2.83445e-12	2.48303e-11	17.5954
VSIG10	1.56631	0.647371	5.64598	10.0285	2.87805e-12	2.51978e-11	17.3655
RALGPS2	0.585475	-0.77232	5.83529	-10.0248	2.90847e-12	2.54495e-11	17.2876
PIP4K2A	0.66237	-0.59429	5.28087	-10.0214	2.93592e-12	2.5675e-11	17.3658
MBTD1	1.39938	0.484791	5.20839	10.0199	2.94881e-12	2.57601e-11	17.2876
DUT	0.70478	-0.504755	6.05943	-10.0198	2.94902e-12	2.57601e-11	16.9916
MICOS10	0.54964	-0.863442	3.16365	-10.0193	2.95374e-12	2.57865e-11	17.6414
OSBPL2	1.36787	0.451933	6.90872	10.0186	2.95899e-12	2.58176e-11	17.2423
TMEM131L	1.48573	0.57117	5.44032	10.0163	2.97782e-12	2.5967e-11	17.2181
PITPNM2	0.116023	-3.10752	2.59287	-10.0126	3.00893e-12	2.62234e-11	17.1821
PAK2	1.29577	0.373808	8.23805	10.0106	3.02611e-12	2.63568e-11	16.9231
SNX17	0.706449	-0.501343	6.53522	-10.0104	3.02769e-12	2.63568e-11	17.0984
IQGAP1	1.17823	0.236623	9.08082	10.0091	3.03897e-12	2.64399e-11	16.6894
QSOX2	0.662428	-0.594165	4.95023	-10.0065	3.06097e-12	2.66161e-11	17.2828
KLF16	0.635535	-0.653956	5.11055	-10.0019	3.10024e-12	2.69423e-11	17.3148
CYP4V2	2.40462	1.26581	1.813	9.99753	3.13859e-12	2.726e-11	17.5605
ZNF549	1.74328	0.801804	2.42471	9.9961	3.15119e-12	2.73539e-11	17.5864
KHNYN	1.39225	0.477418	6.17312	9.99375	3.17194e-12	2.75184e-11	17.1531
UBE2Q1	0.720482	-0.472966	5.99792	-9.98855	3.21843e-12	2.79059e-11	17.1902
ARHGEF10L	0.740751	-0.432939	6.24009	-9.98627	3.23905e-12	2.80687e-11	17.0288
GSPT1	0.805158	-0.312656	7.88573	-9.9821	3.27704e-12	2.83818e-11	16.7833
PPID	0.724869	-0.464207	5.93624	-9.98072	3.28972e-12	2.84755e-11	17.0049
SORBS3	1.46174	0.547688	4.90119	9.97959	3.30017e-12	2.85498e-11	17.2824
HNRNPH2	0.695195	-0.52451	6.5842	-9.97037	3.38641e-12	2.92793e-11	16.9513
AP003119.3	0.700526	-0.51349	2.71521	-9.96957	3.39404e-12	2.93286e-11	17.1926
TENM2	1.63446	0.708814	2.98345	9.96909	3.39855e-12	2.9351e-11	17.3596
SURF4	1.35081	0.43383	8.03898	9.96737	3.41502e-12	2.94765e-11	16.7277
PHB	0.75098	-0.413154	6.80457	-9.96468	3.44085e-12	2.96827e-11	16.9409
PXMP4	1.43459	0.520642	6.52573	9.96201	3.46663e-12	2.98882e-11	17.0299
MRPS23	0.700614	-0.513308	6.01872	-9.95376	3.54767e-12	3.05697e-11	17.0775
AKNA	0.68726	-0.541073	4.54887	-9.95304	3.55489e-12	3.06145e-11	17.2642
LARP6	3.34919	1.74381	2.39467	9.94984	3.58685e-12	3.08724e-11	17.6918
DZIP3	1.81809	0.86242	3.65114	9.94934	3.59191e-12	3.08985e-11	17.4052
ENTPD5	1.50577	0.590503	5.37791	9.94787	3.60673e-12	3.10085e-11	17.2629
ZFP1	0.537892	-0.894613	3.72069	-9.94422	3.64382e-12	3.13098e-11	17.5442
KIAA0319L	1.29992	0.378418	7.05865	9.94154	3.67133e-12	3.15284e-11	16.8323
ZNF362	1.41039	0.496097	5.82791	9.93762	3.71186e-12	3.18586e-11	17.0304
AXIN1	0.763893	-0.388557	6.03436	-9.92695	3.82459e-12	3.28077e-11	16.8882
DPYSL2	0.758715	-0.398371	5.31611	-9.92505	3.84509e-12	3.2965e-11	16.7996
IGSF9	0.720263	-0.473404	6.00527	-9.92409	3.85548e-12	3.30355e-11	16.859
SORD	0.686355	-0.542973	5.52723	-9.91596	3.94441e-12	3.37785e-11	16.891
E2F3	0.702678	-0.509065	5.08339	-9.91248	3.98312e-12	3.40909e-11	16.9121
CCDC117	0.718395	-0.47715	5.35318	-9.9035	4.0848e-12	3.49416e-11	16.7458
SNRPF	0.652051	-0.616943	5.59871	-9.90183	4.10409e-12	3.50869e-11	16.8862
SLCO4A1	0.330223	-1.59849	2.98198	-9.88803	4.26634e-12	3.64537e-11	17.5217
SEC61A1	0.780882	-0.356824	7.98573	-9.88658	4.28374e-12	3.65819e-11	16.553
FFAR2	2.56216	1.35736	2.34614	9.8811	4.35023e-12	3.71289e-11	17.4778
NOL11	0.71954	-0.474854	6.30669	-9.87925	4.37295e-12	3.7302e-11	16.762
BBX	1.52751	0.611186	6.14727	9.87868	4.37998e-12	3.73411e-11	16.9062
SNRPA	0.706642	-0.50095	5.87468	-9.87251	4.45653e-12	3.79725e-11	16.7131
PATL1	0.785609	-0.348116	6.35303	-9.86507	4.55084e-12	3.87545e-11	16.555
PAQR6	1.54018	0.623102	5.56652	9.86421	4.56185e-12	3.88266e-11	16.9152
CCDC88C	0.746374	-0.42203	5.433	-9.86244	4.58467e-12	3.89991e-11	16.7405
YTHDC2	0.680624	-0.55507	4.65426	-9.86205	4.58969e-12	3.90036e-11	16.8781
CARF	2.44478	1.2897	2.93034	9.862	4.59031e-12	3.90036e-11	17.4468
MAN1A2	1.57336	0.653852	6.18782	9.85785	4.64418e-12	3.94394e-11	16.836
EXOSC5	0.666564	-0.585186	4.15993	-9.85728	4.65165e-12	3.94808e-11	17.0168
PTPRH	2.58885	1.37231	-0.291339	9.85545	4.6757e-12	3.96629e-11	17.3631
SLF2	0.713573	-0.486868	5.96831	-9.85494	4.68247e-12	3.96983e-11	16.6188
DDX20	0.672672	-0.572026	4.5365	-9.84852	4.76777e-12	4.03991e-11	16.8597
DHRS1	1.6817	0.749923	4.54939	9.8476	4.78016e-12	4.04816e-11	17.1133
RBM17	0.762282	-0.391603	7.07092	-9.84462	4.8205e-12	4.08006e-11	16.5557
SLC2A10	3.01292	1.59116	4.70734	9.8426	4.84795e-12	4.10101e-11	17.3911
MEPCE	0.749128	-0.416715	6.5791	-9.84214	4.85426e-12	4.10408e-11	16.5628
SPAG8	3.0001	1.58501	0.645759	9.83971	4.88763e-12	4.13001e-11	17.3543
SBDS	0.625972	-0.675831	5.86167	-9.83825	4.90766e-12	4.14464e-11	16.7417
HNRNPR	0.750391	-0.414286	7.8095	-9.83665	4.92983e-12	4.16106e-11	16.3128
IGDCC3	1.31872	0.399136	4.44779	9.83551	4.94576e-12	4.1722e-11	16.6284
AC110619.1	2.18828	1.1298	5.51939	9.83398	4.96712e-12	4.18791e-11	17.2292
NUP43	1.42128	0.50719	5.11331	9.82795	5.05222e-12	4.25731e-11	16.7108
BAZ1A	0.710669	-0.49275	6.00661	-9.82531	5.08993e-12	4.28625e-11	16.7491
DCAF11	1.25983	0.333227	6.76906	9.82516	5.09219e-12	4.28625e-11	16.5452
CLDN9	2.75445	1.46177	2.86875	9.82219	5.13487e-12	4.3198e-11	17.3397
MGA	0.721511	-0.470907	5.38714	-9.8175	5.20334e-12	4.37499e-11	16.6075
ZNF768	0.746832	-0.421144	6.43612	-9.81239	5.27886e-12	4.43604e-11	16.5815
KLHL12	0.717561	-0.478826	5.52709	-9.81152	5.29171e-12	4.44439e-11	16.722
EPB41L1	0.732541	-0.449019	6.4609	-9.80858	5.33583e-12	4.47899e-11	16.5536
INSIG2	1.89507	0.922254	4.02283	9.80512	5.38813e-12	4.51823e-11	17.0752
FZD1	0.694116	-0.526752	5.56046	-9.8051	5.3885e-12	4.51823e-11	16.6217
CREBRF	2.43478	1.28379	3.6634	9.80436	5.39968e-12	4.52512e-11	17.2495
CHORDC1	0.624313	-0.679659	5.67338	-9.80404	5.40463e-12	4.52679e-11	16.6883
EVI5L	1.34798	0.430801	5.21	9.80371	5.40958e-12	4.52845e-11	16.6019
KRCC1	1.58789	0.667114	5.23984	9.8005	5.45892e-12	4.56725e-11	16.817
SERBP1	0.785554	-0.348218	7.54026	-9.79905	5.48118e-12	4.58336e-11	16.1942
DPY19L3	1.49745	0.58251	5.16591	9.79676	5.51673e-12	4.61057e-11	16.783
BRD8	1.25647	0.329376	6.80586	9.79321	5.57239e-12	4.65293e-11	16.3376
TMEM150A	1.74897	0.806504	5.07397	9.79313	5.57352e-12	4.65293e-11	17.0308
SLC12A6	1.77871	0.830832	3.92345	9.79257	5.58242e-12	4.65781e-11	17.138
NXT1	0.597008	-0.744177	3.55065	-9.79224	5.58764e-12	4.65963e-11	16.9507
FGF13	2.16353	1.11339	3.29523	9.78771	5.6595e-12	4.71697e-11	17.2123
AC016705.2	2.18296	1.12629	-2.32953	9.78725	5.66693e-12	4.72059e-11	17.195
KAT2B	2.70559	1.43594	3.89406	9.7869	5.67243e-12	4.72259e-11	17.2364
CSTF3	0.725781	-0.462394	5.08114	-9.78514	5.7007e-12	4.74354e-11	16.5818
SMIM12	0.681657	-0.552882	4.92444	-9.77831	5.81172e-12	4.83329e-11	16.6366
VAMP3	1.34036	0.422624	6.11577	9.77313	5.89745e-12	4.90191e-11	16.4656
NOA1	1.41211	0.497856	4.81597	9.77143	5.92576e-12	4.92276e-11	16.6451
PUM2	0.816976	-0.291634	7.36945	-9.76964	5.95584e-12	4.94507e-11	16.2796
TANC2	0.729763	-0.454501	7.44492	-9.76654	6.00823e-12	4.98585e-11	16.3827
MAPK15	1.48179	0.567345	4.29917	9.76437	6.04523e-12	5.01383e-11	16.374
WDHD1	0.66986	-0.578068	5.69448	-9.75602	6.18969e-12	5.13085e-11	16.3886
MCRIP1	0.61776	-0.694883	6.7007	-9.75575	6.19445e-12	5.13202e-11	16.5508
SCRN2	1.87362	0.90583	4.65773	9.75417	6.22219e-12	5.1522e-11	16.9148
TBC1D10C	2.22281	1.15238	3.01654	9.75391	6.22664e-12	5.15309e-11	16.9558
NTNG2	4.13036	2.04627	-0.534869	9.74611	6.3656e-12	5.26524e-11	17.0239
UQCC2	0.727062	-0.45985	5.49239	-9.73636	6.54358e-12	5.40953e-11	16.4733
RTL6	0.790828	-0.338564	6.44249	-9.73271	6.61166e-12	5.46285e-11	16.1662
STARD3NL	0.678017	-0.560607	4.71146	-9.72189	6.8173e-12	5.62971e-11	16.5375
TICRR	0.666058	-0.58628	4.77544	-9.72104	6.83367e-12	5.64018e-11	16.3238
PSMB5	0.720825	-0.472279	6.47605	-9.72031	6.84779e-12	5.64878e-11	16.2487
CHPF	1.33427	0.416046	7.12736	9.71842	6.88455e-12	5.67603e-11	16.1784
LTA4H	1.30433	0.383314	6.58063	9.71692	6.91382e-12	5.69709e-11	16.2116
TMEM176B	2.17256	1.1194	-0.888755	9.71594	6.93303e-12	5.70984e-11	16.9952
NRSN2	1.39622	0.48153	5.21857	9.71209	7.00904e-12	5.76933e-11	16.316
AIMP2	0.667647	-0.582844	4.21437	-9.71138	7.0233e-12	5.77795e-11	16.7087
OGDH	0.77649	-0.364961	7.33998	-9.70803	7.09029e-12	5.82992e-11	16.1353
PTGFRN	2.43414	1.28341	5.32613	9.70763	7.09828e-12	5.83286e-11	17.0004
PKP3	0.774375	-0.368896	7.42483	-9.70747	7.1015e-12	5.83286e-11	16.0808
TMEM65	1.88098	0.911484	4.57713	9.70312	7.18959e-12	5.90204e-11	16.61
TUBB4B	0.777827	-0.362479	8.61358	-9.70096	7.2337e-12	5.93506e-11	15.8479
AC011462.1	1.94039	0.956346	4.54994	9.70005	7.25249e-12	5.94728e-11	16.538
NELFCD	0.754514	-0.406381	7.49618	-9.69853	7.28374e-12	5.9697e-11	16.1819
NEO1	1.27315	0.348403	6.24432	9.68757	7.51355e-12	6.15474e-11	16.1083
TMEM198B	2.80747	1.48927	3.91645	9.67949	7.68787e-12	6.29416e-11	16.8618
CASTOR3	1.67372	0.743062	4.30583	9.67321	7.82608e-12	6.40388e-11	16.5531
HMGCL	2.07399	1.05241	4.59378	9.66406	8.03215e-12	6.56898e-11	16.7067
TNK2	0.71684	-0.480277	8.15454	-9.66272	8.06258e-12	6.59034e-11	15.8613
TRIM45	1.49314	0.57835	4.71469	9.65925	8.14242e-12	6.65204e-11	16.4461
HPS3	1.47509	0.560804	5.14691	9.65383	8.26881e-12	6.7501e-11	16.3423
SLC6A6	0.585236	-0.77291	5.43754	-9.65372	8.27129e-12	6.7501e-11	16.3779
THOP1	0.707479	-0.499241	6.40257	-9.6529	8.29063e-12	6.76227e-11	16.0302
DLX2	5.69128	2.50875	-1.23687	9.64957	8.3695e-12	6.82296e-11	16.6668
FBN2	2.08174	1.05779	0.532965	9.62999	8.84839e-12	7.20951e-11	16.6161
TMEM63A	1.35821	0.441704	6.81271	9.62927	8.86656e-12	7.22046e-11	15.9397
EML2	1.3789	0.463517	6.29763	9.62697	8.92471e-12	7.26393e-11	16.1696
SLC35B4	0.623615	-0.681274	4.6784	-9.62596	8.95061e-12	7.28113e-11	16.2131
SCAF4	0.762654	-0.390899	6.5945	-9.62474	8.98174e-12	7.30257e-11	15.9778
CCDC86	0.62204	-0.684921	4.15752	-9.62026	9.09676e-12	7.39215e-11	16.343
PSMC4	0.760732	-0.39454	6.12504	-9.61656	9.19321e-12	7.46655e-11	15.942
HIST1H3E	3.74059	1.90326	3.71613	9.6162	9.20257e-12	7.47018e-11	16.6213
LONRF2	0.644096	-0.634651	6.52017	-9.6137	9.26829e-12	7.51953e-11	16.0447
NBEA	1.58446	0.663995	4.93125	9.60733	9.43771e-12	7.65291e-11	16.2801
CDK1	0.665982	-0.586446	6.59441	-9.60653	9.45927e-12	7.66291e-11	15.8384
FAM78A	2.66977	1.41672	2.53046	9.6065	9.46007e-12	7.66291e-11	16.7404
TMEM86A	1.89448	0.921805	4.73792	9.60034	9.62745e-12	7.79435e-11	16.4749
PROM2	1.33367	0.415405	7.36763	9.59741	9.70813e-12	7.85551e-11	15.7495
ZNF106	1.27966	0.355756	6.91302	9.59508	9.77267e-12	7.90354e-11	15.7577
KLHL8	1.62613	0.701445	4.45574	9.59187	9.86257e-12	7.97203e-11	16.2257
LZTFL1	1.6707	0.740455	3.79451	9.58583	1.00337e-11	8.10605e-11	16.3193
CHCHD3	0.762694	-0.390824	6.04796	-9.57925	1.02238e-11	8.25524e-11	15.8219
AGAP1	1.30446	0.383448	6.72405	9.57883	1.02359e-11	8.26064e-11	15.7757
MSMO1	0.653577	-0.61357	5.24714	-9.5742	1.0372e-11	8.36611e-11	15.9839
USP5	0.805626	-0.311818	7.38311	-9.57176	1.04443e-11	8.41996e-11	15.6451
ACADS	2.09593	1.06759	3.69892	9.56915	1.05224e-11	8.47846e-11	16.536
DDX55	0.641369	-0.640774	4.9177	-9.5682	1.05507e-11	8.49679e-11	16.2339
AC098934.1	0.587111	-0.768296	3.60359	-9.56608	1.06149e-11	8.54397e-11	16.3501
RAVER2	1.58803	0.667235	2.7175	9.56579	1.06236e-11	8.54645e-11	16.1466
TLE2	1.4697	0.55552	5.26592	9.56417	1.06728e-11	8.58152e-11	15.9934
LEPROT	1.44087	0.526938	4.92149	9.55668	1.09032e-11	8.76213e-11	15.9719
ASNA1	0.74688	-0.421051	6.36345	-9.55378	1.09939e-11	8.8304e-11	15.6817
NOP14	0.686322	-0.543043	5.01316	-9.55176	1.10573e-11	8.87665e-11	15.8817
TPT1	1.37169	0.455957	7.57153	9.55118	1.10757e-11	8.88676e-11	15.5825
SLC16A14	0.755887	-0.403757	4.03126	-9.54974	1.11212e-11	8.91859e-11	15.6993
LAMTOR3	1.56229	0.643665	5.07022	9.5475	1.11926e-11	8.97109e-11	16.1332
TSPYL4	0.737792	-0.438713	5.90667	-9.54564	1.12523e-11	9.01428e-11	15.7153
NPM3	0.589436	-0.762592	3.89158	-9.54514	1.12682e-11	9.02228e-11	16.1051
ACLY	0.808348	-0.306951	8.58071	-9.544	1.1305e-11	9.04699e-11	15.4961
KLC2	0.73518	-0.44383	6.2006	-9.54207	1.13676e-11	9.09226e-11	15.8486
RCAN1	1.80413	0.851302	4.42314	9.54129	1.13929e-11	9.10772e-11	16.2223
POLRMT	0.766013	-0.384558	6.03146	-9.53889	1.14713e-11	9.16566e-11	15.7198
TAPBP	1.3133	0.393194	7.73933	9.53437	1.16202e-11	9.27974e-11	15.5811
PVT1	0.356562	-1.48778	3.30512	-9.53342	1.16518e-11	9.30013e-11	16.5028
ZDHHC3	1.34952	0.432447	7.07605	9.5322	1.16926e-11	9.32783e-11	15.5667
URB2	0.630027	-0.666515	4.60025	-9.52963	1.17785e-11	9.39147e-11	16.0471
EXOC4	1.3192	0.399667	6.44847	9.528	1.18336e-11	9.43044e-11	15.6595
MIR7-3HG	3.61259	1.85303	-3.06333	9.52651	1.18842e-11	9.46579e-11	16.4838
SIX4	1.38721	0.472185	4.69994	9.52517	1.19296e-11	9.49701e-11	15.9318
CDCA5	0.657707	-0.604484	5.85806	-9.52389	1.19733e-11	9.52683e-11	15.6914
P2RY2	0.5132	-0.962407	4.89404	-9.52072	1.20825e-11	9.60875e-11	16.1987
ZBTB11	0.7175	-0.47895	4.95801	-9.51842	1.21621e-11	9.66704e-11	15.9365
SCRN3	2.06955	1.04932	4.03412	9.51682	1.22178e-11	9.70624e-11	16.3475
CCNT2	0.741692	-0.431108	5.67661	-9.51157	1.24025e-11	9.84786e-11	15.734
USO1	1.30685	0.386092	6.51403	9.51087	1.24272e-11	9.86233e-11	15.6408
RPS2	0.717158	-0.479637	9.6881	-9.50869	1.25051e-11	9.91895e-11	15.0823
CECR2	1.67365	0.743001	1.13395	9.5055	1.26198e-11	1.00048e-10	16.0721
HDDC2	0.643159	-0.636754	4.65278	-9.50289	1.27141e-11	1.00743e-10	15.9939
SLCO2A1	3.51345	1.81289	-0.37093	9.49851	1.28745e-11	1.01961e-10	16.417
MED23	1.33115	0.412668	5.45139	9.49481	1.30114e-11	1.02992e-10	15.6447
DNAL4	1.44496	0.531034	4.5465	9.49222	1.31083e-11	1.03705e-10	15.9067
LRRC8A	0.771526	-0.374214	5.93302	-9.49114	1.31487e-11	1.03971e-10	15.6987
EHD3	1.6088	0.685985	3.60947	9.49024	1.31826e-11	1.04185e-10	16.0859
AC005332.6	1.49379	0.578974	5.01724	9.48977	1.32006e-11	1.04273e-10	15.9938
APC	1.36039	0.444015	5.68292	9.48731	1.32937e-11	1.04925e-10	15.6895
TMEM185B	0.775151	-0.367451	6.35739	-9.48723	1.32968e-11	1.04925e-10	15.64
CNOT6L	1.51088	0.595394	5.34393	9.48388	1.34247e-11	1.05879e-10	15.7817
RBL2	1.65264	0.724772	5.54383	9.47885	1.36197e-11	1.07361e-10	15.9684
GJA1	0.0247201	-5.33817	-1.95906	-9.47694	1.36942e-11	1.07893e-10	12.6954
MYBL2	0.655675	-0.608946	7.02275	-9.47544	1.37533e-11	1.08303e-10	15.3323
NOTCH1	0.560071	-0.836318	4.8389	-9.47293	1.38526e-11	1.09028e-10	15.9891
HNRNPA0	0.801048	-0.320039	7.5062	-9.47185	1.38952e-11	1.09307e-10	15.3026
UGDH	0.775623	-0.366572	5.99241	-9.46187	1.42982e-11	1.1242e-10	15.4037
TOMM22	0.726509	-0.460948	6.09289	-9.4548	1.45911e-11	1.14663e-10	15.4051
TIMM44	0.744448	-0.425757	5.1186	-9.44201	1.51361e-11	1.18885e-10	15.5732
CLN8	0.69315	-0.528759	1.3925	-9.43506	1.54405e-11	1.21214e-10	15.9062
PRDX4	0.681618	-0.552965	5.26073	-9.43461	1.54606e-11	1.2131e-10	15.6074
SLC25A1	0.7607	-0.394601	7.23212	-9.43187	1.55825e-11	1.22164e-10	15.2833
KLHDC8B	1.93766	0.954316	4.48385	9.4318	1.55856e-11	1.22164e-10	15.8138
APPL2	1.65088	0.723231	5.21965	9.42927	1.56992e-11	1.22992e-10	15.8022
GLE1	0.750162	-0.414725	6.15094	-9.4261	1.58426e-11	1.24052e-10	15.4514
ARF6	0.77332	-0.370863	7.85707	-9.42561	1.5865e-11	1.24164e-10	15.2353
STX3	0.790969	-0.338307	6.26789	-9.42131	1.60619e-11	1.2564e-10	15.4047
PTMA	0.704659	-0.505003	10.4348	-9.41944	1.61483e-11	1.26251e-10	14.8127
YBX1	0.761356	-0.393357	9.23533	-9.41804	1.62134e-11	1.26695e-10	14.8473
KIF18B	0.691737	-0.531704	6.0923	-9.40562	1.68021e-11	1.31229e-10	15.2963
HDGFL3	1.33133	0.412863	5.96406	9.40486	1.68388e-11	1.31448e-10	15.2846
RLN2	0.391224	-1.35393	0.968919	-9.40403	1.68793e-11	1.31697e-10	16.1675
MTHFD1L	0.595846	-0.746989	3.3015	-9.39682	1.72326e-11	1.34385e-10	15.954
SH2B3	0.60249	-0.730992	3.03432	-9.39649	1.72488e-11	1.34442e-10	15.8779
SHLD2	0.639183	-0.645699	4.83554	-9.38595	1.77793e-11	1.38507e-10	15.6127
ARHGAP24	0.500547	-0.998422	-1.79998	-9.38134	1.80166e-11	1.40283e-10	15.9127
SCMH1	1.39812	0.483488	4.97277	9.38064	1.80529e-11	1.40494e-10	15.4723
MPZL3	2.34051	1.22682	3.45533	9.37712	1.82364e-11	1.4185e-10	16.0456
SHANK3	0.568094	-0.815799	3.09146	-9.37126	1.85466e-11	1.44189e-10	15.7961
TSR2	0.75209	-0.411023	6.35862	-9.37025	1.86003e-11	1.44534e-10	15.2903
RND1	1.87691	0.90836	2.14312	9.3681	1.87162e-11	1.4536e-10	15.9599
MGAT4B	1.30074	0.379328	7.51738	9.36173	1.90624e-11	1.47973e-10	15.0655
MAP1LC3B	1.45672	0.542723	5.70054	9.36047	1.91315e-11	1.48435e-10	15.5068
DNMT1	0.789116	-0.34169	7.61133	-9.35894	1.92159e-11	1.49013e-10	14.9433
CCNY	1.36865	0.452753	6.25209	9.35626	1.93646e-11	1.50091e-10	15.3248
AUP1	0.759746	-0.396412	6.84047	-9.35358	1.95144e-11	1.51175e-10	15.1014
SEMA4B	1.36907	0.453199	5.61401	9.3525	1.95753e-11	1.5157e-10	15.3329
BBC3	1.89452	0.921831	2.31724	9.34504	2.00006e-11	1.54784e-10	15.804
STK11	0.771669	-0.373945	6.6045	-9.34129	2.02174e-11	1.56382e-10	15.0405
HNRNPD	0.759914	-0.396092	7.50464	-9.34027	2.0277e-11	1.56764e-10	14.8789
COPS9	0.600088	-0.736753	5.38054	-9.33848	2.03822e-11	1.57498e-10	15.3404
ARHGAP29	1.40616	0.491764	5.67645	9.33732	2.04501e-11	1.57943e-10	15.2725
MON2	1.3785	0.463095	6.25233	9.33651	2.04978e-11	1.58231e-10	15.2346
DLGAP1	2.1441	1.10037	-0.444879	9.3323	2.07482e-11	1.60083e-10	15.9542
MPDU1	0.695082	-0.524746	4.40951	-9.32773	2.10232e-11	1.62123e-10	15.3792
ZNF613	1.57665	0.656866	4.46405	9.32597	2.113e-11	1.62865e-10	15.5114
CASKIN1	1.6196	0.69564	3.48695	9.32459	2.12141e-11	1.6343e-10	15.6244
VPS13C	1.46486	0.550763	6.61604	9.32272	2.13291e-11	1.64233e-10	15.1717
SLC39A3	0.664764	-0.589087	4.49585	-9.32071	2.14529e-11	1.65103e-10	15.4244
PSMD2	0.757741	-0.400224	8.26994	-9.32042	2.14712e-11	1.65144e-10	14.9796
XRN1	1.45601	0.54202	5.56014	9.32028	2.14798e-11	1.65144e-10	15.2666
DHX58	1.70542	0.770123	2.7056	9.31892	2.15638e-11	1.65706e-10	15.719
SH3GLB2	1.36515	0.449058	8.19815	9.31466	2.18305e-11	1.67671e-10	14.8626
RUNDC3A	1.88799	0.916847	2.63231	9.31418	2.18608e-11	1.67819e-10	15.5929
PEX6	1.45015	0.536204	6.26238	9.31358	2.18984e-11	1.68024e-10	15.2225
ARSA	1.49266	0.577889	5.45969	9.30928	2.21719e-11	1.70037e-10	15.3828
EIF3H	1.238	0.30801	7.97252	9.3081	2.22473e-11	1.70529e-10	14.8471
ZNF706	0.684293	-0.547314	6.54155	-9.30776	2.22694e-11	1.70613e-10	15.2162
FUT8	1.40939	0.495073	6.15203	9.30278	2.25915e-11	1.72994e-10	15.2811
RPL36A	0.346923	-1.52731	1.20656	-9.29998	2.27751e-11	1.74227e-10	15.8199
PPIA	0.679375	-0.557721	9.50359	-9.29997	2.27754e-11	1.74227e-10	14.6414
REEP3	1.34227	0.424675	5.75603	9.29746	2.29408e-11	1.75405e-10	15.0971
NOSIP	0.710194	-0.493716	5.43077	-9.29634	2.30153e-11	1.75886e-10	15.1799
HIP1R	0.749744	-0.415529	6.49037	-9.29187	2.33142e-11	1.78081e-10	14.9936
[truncated: 13,270 more rows]

## Sheet: MetaboAnalyst_result_pathway (9
Metabolic pathways (integrated); Hypergeometric Test; Betweenness Centrality; Combine p values (unweighted)
Genes: q<1e-4, n=5322; Metabolites: used sum norm data
	Total	Hits.cmpd	Hits.gene	Raw p	#NAME?	Holm adjust	FDR	Impact	matched_features
Mucin type O-glycan biosynthesis	22	0	12	3.5719e-08	7.4471	2.8575e-06	2.8575e-06	0.24286	hsa:2650; hsa:6482; hsa:6483; hsa:11226; hsa:2589; hsa:374378; hsa:442117; hsa:51809; hsa:55568; hsa:79623; hsa:29071; hsa:56913
Lysine degradation	49	0	23	1.786e-07	6.7481	1.4109e-05	7.144e-06	0.27593	hsa:10157; hsa:217; hsa:219; hsa:501; hsa:2146; hsa:51111; hsa:55870; hsa:55904; hsa:64754; hsa:7468; hsa:80854; hsa:84444; hsa:93166; hsa:79709; hsa:8985; hsa:5351; hsa:5352; hsa:51166; hsa:1738; hsa:55526; hsa:39; hsa:2639; hsa:85007
Glycerolipid metabolism	35	2	17	0.00011725	3.9309	0.0091457	0.0031267	1.0992	cpd:C00093; cpd:C00631; hsa:8694; hsa:84513; hsa:8612; hsa:8613; hsa:129642; hsa:154141; hsa:253558; hsa:56894; hsa:11343; hsa:57678; hsa:84803; hsa:217; hsa:219; hsa:501; hsa:2717; hsa:8525; hsa:8527
Purine metabolism	166	9	47	0.0029216	2.5344	0.22496	0.058432	2.7621	cpd:C00035; cpd:C00064; cpd:C00020; cpd:C00130; cpd:C00212; cpd:C00262; cpd:C00294; cpd:C00242; cpd:C00387; hsa:50484; hsa:6240; hsa:5631; hsa:5471; hsa:2618; hsa:471; hsa:10606; hsa:50940; hsa:5142; hsa:5150; hsa:107; hsa:109; hsa:111; hsa:112; hsa:377841; hsa:953; hsa:84284; hsa:10201; hsa:221264; hsa:4830; hsa:4833; hsa:204; hsa:205; hsa:115024; hsa:51251; hsa:132; hsa:1633; hsa:353; hsa:100; …
Butanoate metabolism	29	3	9	0.0061694	2.2098	0.46888	0.098711	0.2381	cpd:C00026; cpd:C00042; cpd:C02630; hsa:56898; hsa:622; hsa:3155; hsa:3157; hsa:39; hsa:18; hsa:35; hsa:7915; hsa:79944
Glycerophospholipid metabolism	86	4	28	0.0076914	2.114	0.57686	0.10255	2.6936	cpd:C00114; cpd:C00346; cpd:C00093; cpd:C01233; hsa:9791; hsa:10162; hsa:54947; hsa:79888; hsa:56994; hsa:5833; hsa:5320; hsa:8398; hsa:8525; hsa:8527; hsa:84513; hsa:8612; hsa:8613; hsa:23646; hsa:5338; hsa:129642; hsa:154141; hsa:253558; hsa:56894; hsa:57678; hsa:84803; hsa:56261; hsa:85465; hsa:375775; hsa:8760; hsa:23761; hsa:10400; hsa:9926
Glutathione metabolism	56	1	22	0.011283	1.9476	0.83492	0.12895	0.66511	cpd:C00134; hsa:51056; hsa:2686; hsa:2876; hsa:2879; hsa:51060; hsa:2539; hsa:3417; hsa:3418; hsa:2936; hsa:79017; hsa:2946; hsa:2947; hsa:2948; hsa:373156; hsa:4259; hsa:9446; hsa:5226; hsa:4953; hsa:6723; hsa:50484; hsa:6240; hsa:494143
Citrate cycle (TCA cycle)	42	4	11	0.015407	1.8123	1	0.15407	2.108	cpd:C00026; cpd:C00042; cpd:C00149; cpd:C00122; hsa:1738; hsa:4967; hsa:8801; hsa:3417; hsa:3418; hsa:47; hsa:48; hsa:1431; hsa:5160; hsa:5162; hsa:1737
Synthesis and degradation of ketone bodies	10	0	5	0.020488	1.6885	1	0.18212	0.81944	hsa:3157; hsa:3155; hsa:39; hsa:56898; hsa:622
Glycolysis or Gluconeogenesis	61	2	21	0.039453	1.4039	1	0.31562	2.2222	cpd:C00631; cpd:C00221; hsa:217; hsa:219; hsa:501; hsa:222; hsa:5160; hsa:5162; hsa:1737; hsa:5315; hsa:2023; hsa:2597; hsa:7167; hsa:230; hsa:5211; hsa:5213; hsa:2203; hsa:2821; hsa:5236; hsa:3098; hsa:92579; hsa:1738; hsa:5230
Taurine and hypotaurine metabolism	16	3	3	0.057033	1.2439	1	0.41478	0.1
Pyruvate metabolism	45	2	13	0.083599	1.0778	1	0.54992	1.1889
Ether lipid metabolism	39	1	13	0.089361	1.0489	1	0.54992	0.12802
Nitrogen metabolism	10	1	3	0.12026	0.91987	1	0.68721	0.13889
Ascorbate and aldarate metabolism	13	0	4	0.14156	0.84906	1	0.70569	0.037879
Riboflavin metabolism	9	0	4	0.14156	0.84906	1	0.70569	0.89286
Fructose and mannose metabolism	40	0	12	0.14996	0.82402	1	0.70569	1.0037
Aminoacyl-tRNA biosynthesis	74	5	10	0.17082	0.76747	1	0.72301	0.0053272
Glyoxylate and dicarboxylate metabolism	56	3	11	0.17171	0.76519	1	0.72301	0.072727
Mannose type O-glycan biosynthesis	30	0	8	0.19852	0.7022	1	0.72793	0.70197
Inositol phosphate metabolism	69	0	21	0.20264	0.69327	1	0.72793	1.5327
Pyrimidine metabolism	99	4	25	0.2035	0.69144	1	0.72793	2.6971
Pentose phosphate pathway	47	2	12	0.20928	0.67927	1	0.72793	1.5479
Drug metabolism - other enzymes	70	0	21	0.2503	0.60154	1	0.79463	0.057332
Phosphonate and phosphinate metabolism	10	0	3	0.25551	0.59259	1	0.79463	0.125
D-Glutamine and D-glutamate metabolism	10	2	1	0.25825	0.58795	1	0.79463	0.055556
Glycosaminoglycan biosynthesis - chondroitin sulfate / dermatan sulfate	18	0	5	0.28034	0.55231	1	0.83064	0.38603
N-Glycan biosynthesis	77	0	20	0.30663	0.51339	1	0.86623	2.828
Valine, leucine and isoleucine biosynthesis	12	2	1	0.31401	0.50306	1	0.86623	0.036364
Arginine biosynthesis	27	3	3	0.36539	0.43724	1	0.97437	0.19769
alpha-Linolenic acid metabolism	22	0	5	0.40366	0.39398	1	1	0.046429
Sphingolipid metabolism	58	1	18	0.42367	0.37297	1	1	0.51488
Glycosaminoglycan biosynthesis - heparan sulfate / heparin	7	0	2	0.44111	0.35545	1	1	0.33333
Terpenoid backbone biosynthesis	36	0	9	0.45831	0.33884	1	1	0.45672
Arginine and proline metabolism	78	4	13	0.47028	0.32765	1	1	0.28027
Glycosylphosphatidylinositol (GPI)-anchor biosynthesis	31	0	8	0.56198	0.25028	1	1	0.259
Phosphatidylinositol signaling system	74	0	21	0.58171	0.23529	1	1	1.8449
Propanoate metabolism	48	1	11	0.60328	0.21948	1	1	0.61748
Valine, leucine and isoleucine degradation	88	2	20	0.63345	0.19829	1	1	0.93222
Histidine metabolism	32	0	7	0.66766	0.17544	1	1	0.065054
beta-Alanine metabolism	44	0	10	0.6768	0.16954	1	1	0.28101
Alanine, aspartate and glutamate metabolism	61	4	7	0.70154	0.15394	1	1	0.10325
Thiamine metabolism	14	0	3	0.70485	0.1519	1	1	0.29487
Neomycin, kanamycin and gentamicin biosynthesis	4	0	1	0.70943	0.14909	1	1	0.083333
Galactose metabolism	51	0	10	0.73942	0.13111	1	1	0.89142
Sulfur metabolism	18	0	4	0.75738	0.12069	1	1	0.56985
One carbon pool by folate	31	0	9	0.75922	0.11963	1	1	0.53247
Glycosphingolipid biosynthesis - globo and isoglobo series	31	0	6	0.8277	0.082127	1	1	0.67816
Linoleic acid metabolism	17	1	2	0.83404	0.078814	1	1	0.17917
Nicotinate and nicotinamide metabolism	42	0	10	0.87583	0.05758	1	1	0.29751
Selenocompound metabolism	35	0	5	0.89736	0.047033	1	1	0.019608
Glycine, serine and threonine metabolism	68	3	7	0.9142	0.038959	1	1	0.54432
Cysteine and methionine metabolism	71	2	10	0.9226	0.034987	1	1	1.2517
Amino sugar and nucleotide sugar metabolism	79	1	15	0.92687	0.032979	1	1	0.38578
Tryptophan metabolism	84	2	12	0.93988	0.026926	1	1	0.044079
Pantothenate and CoA biosynthesis	34	1	3	0.94038	0.026698	1	1	0.086648
Pentose and glucuronate interconversions	32	0	4	0.94741	0.023462	1	1	0.13333
Biosynthesis of unsaturated fatty acids	47	1	2	0.96995	0.013249	1	1	0.005314
Glycosaminoglycan degradation	44	0	6	0.97006	0.013201	1	1	0.062016
Starch and sucrose metabolism	43	0	7	0.98127	0.0082115	1	1	0.67906
Phenylalanine metabolism	21	0	2	0.98871	0.0049311	1	1	0.15263
Ubiquinone and other terpenoid-quinone biosynthesis	17	0	1	0.99303	0.0030376	1	1	0.083333
Porphyrin and chlorophyll metabolism	53	0	5	0.99628	0.0016186	1	1	0.39593
Various types of N-glycan biosynthesis	36	0	5	0.99853	0.00063888	1	1	0.23277
Biotin metabolism	21	0	1	0.99893	0.00046494	1	1	0.031579
Glycosphingolipid biosynthesis - ganglio series	47	0	5	0.99909	0.00039539	1	1	0.31498
Fatty acid elongation	75	0	9	0.99933	0.00029107	1	1	0.57423
Arachidonic acid metabolism	81	0	11	0.99937	0.00027369	1	1	0.027136
Vitamin B6 metabolism	21	0	1	0.99943	0.00024762	1	1	0.042105
Steroid biosynthesis	82	0	8	0.99989	4.7775e-05	1	1	0.68935
Folate biosynthesis	61	0	6	0.99991	3.9088e-05	1	1	0.075235
Retinol metabolism	47	0	5	0.99992	3.4745e-05	1	1	0.056957
Fatty acid degradation	102	0	15	0.99995	2.1715e-05	1	1	1.1759
Drug metabolism - cytochrome P450	98	0	9	1	0	1	1	0.0026847
Metabolism of xenobiotics by cytochrome P450	145	0	9	1	0	1	1	0.0036422
Glycosphingolipid biosynthesis - lacto and neolacto series	121	0	2	1	0	1	1	0.0047619
Steroid hormone biosynthesis	199	0	4	1	0	1	1	0.038882
Tyrosine metabolism	88	3	6	1	0	1	1	0.20556
Primary bile acid biosynthesis	92	1	5	1	0	1	1	0.28486
Fatty acid biosynthesis	129	3	6	1	0	1	1	1.9755

## Sheet: siESR1 enrichment on map01100
	Enrichments against https://www.genome.jp/pathway/map01100 ('filtered' master metabolic pathway)					Hits (Purine metabolism)			Hits (Valine, leucine and isoleucine degradation)			Hits (Pyrimidine metabolism)
	Name	Hits	P-value	Color											L-Glutamine	-0.125463	Amino acids
	Purine metabolism	50	1.61e-09				log2fc			log2fc			log2fc		L-Leucine	-0.410961	Amino acids
	Fatty acid metabolism	22	4.34e-09			Adenosine	1.29131		L-Leucine	-0.41096		Cytidine	0.59598		L-Methionine	0.673293	Amino acids
	Glycerophospholipid metabolism	23	1.63e-08			Adenosine monophosphate	1.31174		L-Valine	-0.12445		dCMP	-0.57025		L-Proline	-0.423926	Amino acids
	Ether lipid metabolism	12	4.49e-07			Guanine	0.7324		ABAT	-1.41477		L-Glutamine	-0.12546		L-Valine	-0.124445	Amino acids
	Glutathione metabolism	19	2.05e-06			Guanosine	4.32001		AOX1	-2.81995		Uridine triphosphate	-1.34475		Creatine	-1.3809	Arginine and proline metabolism
	Lysine degradation	22	1.23e-05			Guanosine diphosphate	-0.66297		DLD	-0.636526		CTPS1	-1.14262		Phosphocreatine	-0.899513	Arginine and proline metabolism
	Sphingolipid metabolism	14	1.46e-05			Hypoxanthine	1.60936		ALDH2	1.29186		NME6	1.41106		Allocystathionine	-0.587996	Serine biosynthesis and one-carbon metabolism
	Other types of O-glycan biosynthesis	7	1.5e-05			Inosine	1.10919		HADHB	0.703851		ENPP1	0.805248		Uridine diphosphate-N-acetylglucosamine	0.82642	Aminosugars
	N-Glycan biosynthesis	18	2.24e-05			Inosinic acid	2.01457		ACAT2	-0.665442		DCTPP1	-1.04526		Bis-gamma-glutamylcystine	-0.99854	Gamma-glutamyls
	Valine, leucine and isoleucine degradation	21	2.61e-05			L-Glutamine	-0.12546		BCAT2	-0.695957		UMPS	-0.505421		gamma-L-Glutamyl-D-alanine	-0.474834	Gamma-glutamyls
	Pyrimidine metabolism	25	3.09e-05			ADCY1	-1.75685		ALDH6A1	0.380336		AK9	1.04131		2-Aminobenzoic acid	-0.209152	Indole and Tryptophan
	Glycolysis / Gluconeogenesis	19	7.35e-05			PAICS	-0.699629		HMGCL	1.05241		ENTPD1	1.79831		5-Hydroxyindoleacetic acid	-1.10924	Indole and Tryptophan
	Drug metabolism - other enzymes	13	0.00016			NME6	1.41106		ACADS	1.06759		DUT	-0.504755		D-Glucose	-1.52875	Glycolysis
	Inositol phosphate metabolism	18	0.000177			ENPP1	0.805248		BCKDHB	0.568632		ENTPD5	0.590503		2-hydroxypropanoic acid	-0.662727	Glycolysis
	Various types of N-glycan biosynthesis	13	0.000235			AK4	0.511616		ACADSB	0.337099		NT5C3A	0.522133		2-Phospho-D-glyceric acid	0.993354	Glycolysis
	Glycosylphosphatidylinositol (GPI)-anchor biosynthesis	10	0.000286			ATIC	-0.559142		PCCB	-0.350233		CAD	-0.320947		Dehydroascorbate	-0.547448	GSH homeostasis
	Biosynthesis of unsaturated fatty acids	12	0.000437			PKM	-0.672057		ACADM	0.343283		RRM1	-0.376663		Butyrylcarnitine	-0.957514	Carnitine and fatty acid metabolism
	Mannose type O-glycan biosynthesis	9	0.00132			ADCY6	0.575178		DBT	0.273053		DCK	-0.723913		L-Acetylcarnitine	0.993933	Carnitine and fatty acid metabolism
	Citrate cycle (TCA cycle)	14	0.00177			PFAS	-0.710187		MCCC2	0.166814		DTYMK	-0.348812		Propionylcarnitine	-1.0197	Carnitine and fatty acid metabolism
	Glycosaminoglycan biosynthesis - keratan sulfate	4	0.00293			AK9	1.04131		HMGCS1	-0.2606		UCK2	-0.339422		Linoleic acid	0.809	Poly-unsaturated Fatty Acids
	Glycerolipid metabolism	14	0.00404			PAPSS1	0.531668		ACAA1	0.387093		TYMS	-0.539179		Palmitoleic acid	1.00017	Monounsaturated Fatty Acids
	Fatty acid degradation	13	0.00444			ENTPD1	1.79831		ALDH7A1	0.221223		TYMP	1.01347		Myristoleic acid	1.03551	Monounsaturated Fatty Acids
	Fatty acid biosynthesis	9	0.00549			NUDT16	0.434092					CANT1	-0.249422		Myristic acid	0.932517	Saturated Fatty acids
	Mucin type O-glycan biosynthesis	6	0.00733			ENTPD5	0.590503					CMPK1	-0.305549		Dodecanedioic acid	1.52907	Poly-unsaturated Fatty Acids
	Glycosaminoglycan biosynthesis - chondroitin sulfate / dermatan sulfate	5	0.00887			GMPR2	0.356911					RRM2B	0.341292		Dodecanoic acid	0.982039	Saturated Fatty acids
	Other glycan degradation	4	0.00961			NT5C3A	0.522133					TK1	-0.36921		Capric acid	0.962266	Saturated Fatty acids
						GUCY1A2	1.43225								Heptanoic acid	0.847238	Saturated Fatty acids
	Bold = enrichment includes metabolites					RRM1	-0.376663								Caproic acid	1.19488	Saturated Fatty acids
						PGM1	0.940699								Valeric acid	0.553298	Saturated Fatty acids
						ADA	-2.03044								Choline	0.531204	Glycerophospholipid biosynthesis
						GART	-0.28574								Glycerol 3-phosphate	2.27225	Glycerophospholipid biosynthesis
						ADCY3	-0.565222								Glycerylphosphorylethanolamine	1.43634	Glycerophospholipid biosynthesis
						HPRT1	-0.473958								N-Methylethanolamine phosphate	0.755248	Glycerophospholipid biosynthesis
						PRPS1	-0.494553								O-Phosphoethanolamine	0.960391	Glycerophospholipid biosynthesis
						NTPCR	0.414269								5-Hydroxyisourate	-0.938038	Nucleotides
						ENPP4	-0.844275								Adenosine	1.29131	Nucleotides
						ADCY5	1.67838								Adenosine monophosphate	1.31174	Nucleotides
						DCK	-0.723913								Cytidine	0.595979	Nucleotides
						ADK	-0.484507								Cytosine	0.849532	Nucleotides
						APRT	-0.51821								dCMP	-0.570246	Nucleotides
						PDE4B	0.419276								Guanine	0.732401	Nucleotides
						PPAT	-0.334565								Guanosine	4.32001	Nucleotides
						GMPS	-0.264407								Guanosine diphosphate	-0.662969	Nucleotides
						PDE11A	0.787714								Hypoxanthine	1.60936	Nucleotides
						DGUOK	-0.553687								Inosine	1.10919	Nucleotides
						CANT1	-0.249422								Inosinic acid	2.01457	Nucleotides
						PDE5A	0.310144								Uridine triphosphate	-1.34475	Nucleotides
						IMPDH1	0.790155								Dopamine	-0.582776	Signaling
						PRUNE1	-0.381808								Epinephrine	1.98468	Signaling
						RRM2B	0.341292								Cysteic acid	1.46421	Sulfur metabolism
						PDE7A	-0.304344								Hypotaurine	-0.738516	Sulfur metabolism
															Taurine	-1.06686	Sulfur metabolism
															6-Phosphonoglucono-D-lactone	-0.466303	Pentose Phosphate Pathway
															Sedoheptulose 1-phosphate	1.04667	Pentose Phosphate Pathway
						Hits (Citrate cycle (TCA cycle))			Hits (Glycerolipid metabolism)	+					Phosphate	1.08453	Phosphates
									Hits (Glycerophospholipid metabolism)						Pyrophosphate	1.30601	Phosphates
							log2fc			log2fc					Putrescine	-2.92612	Polyamines
						Oxoglutaric acid	-0.8898		2-Phospho-D-glyceric acid	0.99335					Fumaric acid	-0.278206	TCA cycle
						Succinic acid	-0.49036		Glycerol 3-phosphate	2.27225					L-Malic acid	-0.368328	TCA cycle
						Fumaric acid	-0.27821		Choline	0.5312					Oxoglutaric acid	-0.889803	TCA cycle
						L-Malic acid	-0.36833		Glycerylphosphorylethanolamine	1.43634					Succinic acid	-0.490362	TCA cycle
						2-Hydroxyglutarate*	0.765512		O-Phosphoethanolamine	0.96039					2-Hydroxyglutarate	0.765512	Alternative Carboxylic acids
						PDHA1	-0.339549		N-Methylethanolamine phosphate*	0.755248
						PDHB	-0.33309		GLA	-1.93919
						DLAT	-0.423184		MBOAT1	0.783587
						DLD	-0.636526		GPAT3	1.5163
						CS	-0.353348		ALDH2	1.29186
						ACLY	-0.306951		PLPP2	1.10097
						ACO1	-0.373757		GPAM	-0.855542
						IDH1	1.33812		MGLL	0.524626
						OGDH	-0.364961		DGKZ	0.967604
						SUCLG2	0.927793		LCLAT1	0.46872
									DGAT1	-0.259319
									ALDH7A1	0.221223
									AGPAT3	-0.206682
									PTDSS1	-0.731356
									CDS2	0.694655
									PLPP3	1.10097
									PLA2G6	0.823625
									CHPT1	-0.628181
									PLD3	0.497275
									PISD	-0.456078
									SELENOI	-0.441391
									PLA2G2A	0.825787
									PLD2	0.666518
									LPCAT2	1.18613
									PCYT2	-0.301929
									PEMT	-0.598439
									AGPAT3	-0.206682
						Hits (Glycolysis / Gluconeogenesis)			Hits (Biosynthesis of unsaturated fatty acids)
							log2fc			log2fc
						D-Glucose*	-1.52875		Linoleic acid	0.809
						2-hydroxypropanoic acid*	-0.662727		Palmitoleic acid*	1.00017
						PGM1	0.940699		Myristoleic acid*	1.03551
						G6PC3	-0.223573		Myristic acid*	0.932517
						HK1	-0.137217		Dodecanedioic acid*	1.52907
						GPI	-0.467347		Dodecanoic acid*	0.982039
						PFKM	0.70342		Capric acid*	0.962266
						FBP1	1.04244		Heptanoic acid*	0.847238
						ALDOC	-0.775818		Caproic acid*	1.19488
						TPI1	-0.584321		Valeric acid*	0.553298
						GAPDH	-0.358925		ACAA1	0.387093
						PGK1	-0.51707		ACADM	0.343283
						ENO1	-0.728743		ACADS	1.06759
						PKM	-0.672057		ACADSB	0.337099
						PDHA1	-0.339549		ACADVL	0.282164
						PDHB	-0.33309		ACAT2	-0.665442
						DLAT	-0.423184		FASN	-0.193502
						DLD	-0.636526		CBR4	0.652204
						ALDH3B2	-0.752102		HSD17B4	0.158941
						ALDH2	1.29186		HSD17B8	0.496381
						ALDH7A1	0.221223		ELOVL1	-0.228895
									ELOVL2	-1.91577
									ELOVL5	-0.312193
									ELOVL6	0.335506
									ELOVL7	0.700446
									FADS2	-0.35078
									SCP2	0.480488
									GCDH	-0.517795
									ACOT2	-0.437129
									MCAT	-0.391211
									ALDH7A1	0.221223
									ACOX1	0.536233
									CYP2U1	0.56993
									HADHB	0.703851
									PPT1	0.758133
									ALDH2	1.29186
									ACSL1	1.41672

## Sheet: siWNT4 meta_hits
ID	siRNA median W4	siRNA sum W4	VoteCounts
2',3'-Cyclic CMP	-0.589	-0.07638	-2
2-Hydroxyglutarate	0.21134	0.070906	2
2-Phospho-D-glyceric acid	0.18099	0.086161	2
5-Hydroxyisourate	-3.5661	-0.56438	-2
5'-Phosphoribosyl-N-formylglycinamide	-0.070913	-0.012757	-2
Acetylcholine	-7.8683	-1.0591	-2
Adenine	1.1753	0.39807	2
Adenosine	0.31237	0.086365	2
Adenosine monophosphate	8.476	2.0971	2
Allocystathionine	-0.76745	-0.134	-2
alpha-D-Glucosamine 1-phosphate	-0.13159	-0.022042	-2
Arachidonic acid	0.057264	0.015618	2
Bis-gamma-glutamylcystine	-0.13643	-0.023899	-2
Butyrylcarnitine	-11.665	-1.7812	-2
Capric acid	1.2627	0.37264	2
Caproic acid	1.347	0.36569	2
Caprylic acid	1.3422	0.438	2
Creatine	-80.114	-10.954	-2
Cysteic acid	0.25058	0.064461	2
Cytidine	4.7503	1.3881	2
Cytidine triphosphate	-0.20194	-0.034187	-2
Cytosine	5.1796	1.3202	2
dCMP	-0.76563	-0.1038	-2
Deoxyadenosine monophosphate	0.25916	0.082263	2
D-Glucose	-15.136	-2.4613	-2
Dihydrothymine	-2.064	-0.13666	-2
D-Maltose	0.11571	0.037641	2
Docosahexaenoic acid	0.094093	0.02744	2
Dodecanedioic acid	1.3327	0.34285	2
Dodecanoic acid	0.80665	0.24885	2
D-Ribose	0.07493	0.038567	2
Epinephrine	-0.37724	-0.036041	-2
gamma-L-Glutamyl-D-alanine	0.11192	0.055159	2
Glutathione	11.928	9.1063	2
Glycerol 3-phosphate	2.8446	0.68449	2
Glycerylphosphorylethanolamine	18.509	4.8347	2
Guanosine	0.33014	0.078767	2
Guanosine monophosphate	0.12091	0.039287	2
Heptanoic acid	2.1225	0.62403	2
Hypotaurine	0.88778	0.28451	2
Hypoxanthine	1.8886	0.49221	2
Indoxyl	-0.43472	-0.057093	-2
Inosine	0.32781	0.11926	2
Inosinic acid	0.073088	0.019331	2
L-Alanine	-97.362	-7.9631	-2
L-Asparagine	-49.72	-4.5041	-2
L-Aspartic acid	-25.257	-2.6697	-2
L-Glutamic acid	-128.71	-14.331	-2
L-Glutamine	-128.67	-10	-2
Linoleic acid	0.26026	0.07891	2
L-Malic acid	-5.8978	-0.36993	-2
L-Proline	-421.47	-43.23	-2
L-Serine	-45.652	-3.3643	-2
Myristic acid	2.8199	0.85268	2
Myristoleic acid	0.17598	0.048319	2
N-Methylethanolamine phosphate	0.20793	0.071992	2
Oleic acid	2.5244	0.7348	2
O-Phosphoethanolamine	41.804	11.197	2
Oxalacetic acid	0.073893	0.022415	2
Oxoglutaric acid	-0.49092	-0.064583	-2
Palmitic acid	17.189	5.2605	2
Palmitoleic acid	0.99047	0.28511	2
Pelargonic acid	3.4106	0.97615	2
Phosphate	153.41	41.032	2
Phosphocreatine	-2.8521	-0.44487	-2
Phosphohydroxypyruvic acid	0.11256	0.042983	2
Propionylcarnitine	-47.033	-6.4402	-2
Putrescine	-3.0189	-0.52616	-2
Pyridoxal	0.13616	0.042262	2
Pyroglutamic acid	-113.53	-8.4224	-2
Pyrophosphate	10.747	2.7989	2
S-Adenosylmethionine	-0.33769	-0.049634	-2
Stearic acid	6.3869	2.014	2
Taurine	12.561	4.4374	2
trans-2-Dodecenoylcarnitine	0.13135	0.046698	2
Uridine triphosphate	-1.1102	-0.1883	-2
Valeric acid	0.2976	0.11456	2

[truncated: 7 more sheets: siW4 v siER, siESR1 v siWNT4 pathways, README_OVSAHO, complete OVSAHO dataset, OVSAHO normalized data, OVSAHO siWNT4 test, OVSAHO_quant enrichment median ]
