# Supplementary material for: WNT4 Regulates Cellular Metabolism via Intracellular Activity at the Mitochondria in Breast and Gynecologic Cancers
Source: Cancer Res Commun. 2024 Jan 17;4(1):134–51. doi: 10.1158/2767-9764.CRC-23-0275 (PMC10793200; doi:10.1158/2767-9764.CRC-23-0275)
Supplement: Supplementary File 8 — Full RPPA dataset and analyses [file crc-23-0275-s11.xlsx]

## Sheet: Suppl File 8 readme
Supplemental File 8
Contents:
Full RPPA dataset and analyses

## Sheet: re Data normalization
The Excel file contains the numerical values of your dataset and consists of five main worksheets as indicated by the labels on the worksheet tabs: (1) L2 (log_2), (2) L3 (log_2), (3) L4 (log_2), (4) L4 (linear), and (5) L4 (CHM).
1. L2 (log_2): Refers to Level 2 (L2) data, which is raw RPPA data in log2 values without any normalization that is obtained directly from RPPASPACE.
Note each worksheet has identical headings (rows 2-10). The following headings are for RPPA Core cataloging purposes that aid in processing reports in the automated RPPA system: Category_#, Slide ID, and Antigen ID.
2. L3 (log_2): Refers to Level 3 (L3) data, which is Level 2 data that has been normalized for sample loading differences by bidirectionally median centering values by antibody then by sample.
3. L4 (log_2): Refers to Level 4 (L4) data, which is Level 3 data adjusted for Set-to-Set differences (batch effects) by normalizing identical control samples in this set with an invariant control sample set and applying the adjustment (differences in means × inverse of standard deviation ratio) to each corresponding data point.
4. L4 (linear): L4 (log_2) data that has been converted from log2 to linear values. These values can be used to construct bar graphs. Note that L4 (linear) values are already normalized; no further conversions are necessary.
5. L4 (CHM): L4 (log_2) data that has been median centered by antibodies. This data corresponds to the clustered heatmaps (CHMs) produced in the report.

## Sheet: re networks, pathways
Due to heterogeneity in dataset (tissue type, race/ethnicity, genotype, etc), we focused on pathway level differences in RPPA signal.
L4log2 data was used in morpheus: https://software.broadinstitute.org/morpheus/
Samples were assigned to groups (e.g. WT vs Variant) to use the 'Marker Selection' tool / Signal to Noise (adjust standard deviation) analysis
Output were separated into RPPA targets that provided differential signal between groups, with low stringency cutoffs, assigning 40% of RPPA targets as selective for WT or Variant samples
Target lists for one group versus the other were clustered into signaling/interaction networks via String network analysis (https://string-db.org/) and/or Enrichr pathway analysis with background list correction (https://appyters.maayanlab.cloud/#/Independent_Enrichment_Analysis)
String full interaction networks were separated by MCL clustering, and Enrichr pathways (Wikipathways or KEGG) wre selected by adj.p<0.05
Resulting enriched networks were scored by converting L4log2 data to Z-scores, and summing network target z-scores per sample

## Sheet: Gene names
Antibody Name	Antibody Origin	Gene Name	Gene Name
14-3-3-beta	R	YWHAB	YWHAB
14-3-3-epsilon	M	YWHAE	YWHAE
14-3-3-zeta	R	YWHAZ	YWHAZ
4E-BP1	R	EIF4EBP1	EIF4EBP1
4E-BP1_pS65	R	EIF4EBP1	EIF4EBP1
4E-BP1_pT37_T46	R	EIF4EBP1	EIF4EBP1
53BP1	R	TP53BP1	TP53BP1
A-Raf	R	ARAF	ARAF
A-Raf_pS299	R	ARAF	ARAF
ACC1	R	ACACA-B	ACACA
ACC_pS79	R	ACACA-B	ACACB
AceCS1	R	ACSS2	ACSS2
ACLY_pS455	R	ACLY	ACLY
ACSL1	R	ACSL1	ACSL1
ACVRL1	R	ACVRL1	ACVRL1
ADAR1	M	ADAR	ADAR
Akt	R	AKT1/2/3	AKT1
Akt1	R	AKT1	AKT1
Akt1_pS473	R	AKT1	AKT1
Akt2	R	AKT2	AKT2
Akt2_pS474	R	AKT2	AKT2
Akt_pS473	R	AKT1/2/3	AKT2
Akt_pT308	R	AKT1/2/3	AKT3
ALKBH5	R	ALKBH5	ALKBH5
Ambra1_pS52	R	AMBRA1	AMBRA1
AMPK-a2_pS345	R	PRKAA2	PRKAA2
AMPKa	R	PRKAA1-2	PRKAA1
AMPKa_pT172	R	PRKAA1-2	PRKAA1
Annexin-I	M	ANXA1	ANXA1
Annexin-VII	M	ANXA7	ANXA7
AR	R	AR	AR
ARID1A	R	ARID1A	ARID1A
ASNS	R	ASNS	ASNS
Atg3	R	ATG3	ATG3
Atg4B	R	ATG4B	ATG4B
Atg5	R	ATG5	ATG5
Atg7	R	ATG7	ATG7
ATM	R	ATM	ATM
ATM_pS1981	R	ATM	ATM
ATP5A	M	ATP5F1A	ATP5F1A
ATP5H	R	ATP5PD	ATP5PD
ATR	R	ATR	ATR
ATRX	R	ATRX	ATRX
ATR_pS428	R	ATR	ATR
Aurora-A	R	AURKA	AURKA
Aurora-ABC_pT288_pT232_pT198	R	AURKA-C	AURKC
Aurora-B	R	AURKB	AURKB
Axl	R	AXL	AXL
b-Actin	R	ACTB	ACTB
b-Catenin	R	CTNNB1	CTNNB1
b-Catenin_pT41_S45	R	CTNNB1	CTNNB1
B-Raf	R	BRAF	BRAF
B-Raf_pS445	R	BRAF	BRAF
B7-H3	R	CD276	CD276
B7-H4	R	VTCN1	VTCN1
Bad_pS112	R	BAD	BAD
Bak	R	BAK1	BAK1
BAP1	M	BAP1	BAP1
Bax	R	BAX	BAX
Bcl-xL	R	BCL2L1	BCL2L1
Bcl2	R	BCL2	BCL2
BCL2A1	R	BCL2A1	BCL2A1
Beclin	R	BECN1	BECN1
Bid	R	BID	BID
Bim	R	BCL2L11	BCL2L11
BiP-GRP78	M	HSPA5	HSPA5
BMK1-Erk5_pT218_Y220	R	MAPK7	MAPK7
BRCA1	M	BRCA1	BRCA1
BRD4	R	BRD4	BRD4
c-Abl	R	ABL1	ABL1
c-Abl_pY412	R	ABL1	ABL1
c-IAP2	R	BIRC3	BIRC3
c-Jun_pS73	R	JUN	JUN
c-Kit	R	KIT	KIT
c-Met_pY1234_Y1235	R	MET	MET
c-Myc	R	MYC	MYC
C-Raf	R	RAF1	RAF1
C-Raf_pS338	R	RAF1	RAF1
CA9	R	CA9	CA9
Calnexin	R	CANX	CANX
Caspase-3-cleaved	R	CASP3	CASP3
Caspase-7-cleaved-	R	CASP7	CASP7
Caspase-8-cleaved	R	CASP8	CASP8
Caveolin-1	R	CAV1	CAV1
CD134	R	TNFRSF4	TNFRSF4
CD171	M	L1CAM	L1CAM
CD20	R	MS4A1	MS4A1
CD26	R	DPP4	DPP4
CD29	M	ITGB1	ITGB1
CD31	M	PECAM1	PECAM1
CD38	R	CD38	CD38
CD44	R	CD44	CD44
CD45	M	PTPRC	PTPRC
CD49b	M	ITGA2	ITGA2
CD5	M	CD5	CD5
CD68	M	CD68	CD68
CD74	M	CD74	CD74
cdc25C	R	CDC25C	CDC25C
cdc2_pY15	R	CDK1	CDK1
Cdc42	R	CDC42/RAC1	CDC42
Cdc6	R	CDC6	CDC6
CDK1_pT14	R	CDK1-3	CDK3
CDK9	R	CDK9	CDK9
CDKN2A	R	CDKN2A	CDKN2A
CDT1	R	CDT1	CDT1
CENP-A	R	CENPA	CENPA
cGAS	R	CGAS	CGAS
CHD1L	R	CHD1L	CHD1L
Chk1	M	CHEK1	CHEK1
Chk1_pS296	R	CHEK1	CHEK1
Chk1_pS345	R	CHEK1	CHEK1
Chk2	M	CHEK2	CHEK2
Chk2_pT68	R	CHEK2	CHEK2
CIITA	R	CIITA	CIITA
Claudin-7	R	CLDN7	CLDN7
COG3	R	COG3	COG3
Collagen-VI	R	COL6A1	COL6A1
Complex-II-Subunit	M	SDHB	SDHB
Connexin-43	R	GJA1	GJA1
Coup-TFII	R	NR2F2	NR2F2
Cox-IV	R	COX4I1	COX4I1
Cox2	R	PTGS2	PTGS2
CRABP1	R	CRABP1	CRABP1
CRABP2	R	CRABP2	CRABP2
Creb	R	CREB1	CREB1
CREB_pS133	R	CREB1	CREB1
CSK	R	CSK	CSK
CtIP	R	RBBP8	RBBP8
Cyclin-B1	R	CCNB1	CCNB1
Cyclin-D1	R	CCND1	CCND1
Cyclin-D3	M	CCND3	CCND3
Cyclin-E1	R	CCNE1	CCNE1
Cyclophilin-F	M	PPIF	PPIF
D-a-Tubulin	R	TUBA4A	TUBA4A
DAPK1_pS308	M	DAPK1	DAPK1
DAPK2	R	DAPK2	DAPK2
DDB-1	R	DDB1	DDB1
DDR1	R	DDR1	DDR1
DDR1_pY513	R	DDR1	DDR1
DJ1	R	PARK7	PARK7
DM-Histone-H3	R	H3-4	H3-4
DM-K9-Histone-H3	M	HC31	HC31
DNA-Ligase-IV	R	LIG4	LIG4
DNA_POLG	R	POLG	POLG
DNMT1	R	DNMT1	DNMT1
DRP1	R	DNM1L	DNM1L
DUSP4	R	DUSP4	DUSP4
DUSP6	R	DUSP6	DUSP6
Dvl3	R	DVL3	DVL3
DYRK1B	R	DYRK1B	DYRK1B
E-Cadherin	R	CDH1	CDH1
E2F1	R	E2F1	E2F1
eEF2	R	EEF2	EEF2
eEF2K	R	EEF2K	EEF2K
EGFR	R	EGFR	EGFR
EGFR_pY1173	R	EGFR	EGFR
eIF4E	R	EIF4E	EIF4E
eIF4E_pS209	R	EIF4E	EIF4E
eIF4G	R	EIF4G1	EIF4G1
Elk1_pS383	R	ELK1	ELK1
EMA	M	MUC1	MUC1
Enolase-1	R	ENO1	ENO1
Enolase-2	R	ENO2	ENO2
ENY2	M	ENY2	ENY2
EphA2	R	EPHA2	EPHA2
EphA2_pS897	R	EPHA2	EPHA2
EphA2_pY588	R	EPHA2	EPHA2
ER-a	R	ESR1	ESR1
ER-a_pS118	R	ESR1	ESR1
ERCC1	R	ERCC1	ERCC1
ERCC5	R	ERCC5	ERCC5
Erk5	R	MAPK7	MAPK7
ERRalpha	R	ESRRA	ESRRA
Ets-1	R	ETS1	ETS1
EVI1	R	MECOM	MECOM
FABP5	R	FABP5	FABP5
FAK	R	PTK2	PTK2
FAK_pY397	R	PTK2	PTK2
FANCD2	R	FANCD2	FANCD2
FASN	R	FASN	FASN
FGF-basic	R	FGF2	FGF2
FGFR1	R	FGFR1	FGFR1
FGFR2	R	FGFR2	FGFR2
Fibronectin	R	FN1	FN1
FN14	R	TNFRSF12A	TNFRSF12A
Folliculin	R	FLCN	FLCN
FOXM1	R	FOXM1	FOXM1
FOXO3	R	FOXO3	FOXO3
FoxO3a_pS318_S321	R	FOXO3	FOXO3
FRS2-alpha_pY196	R	FRS2	FRS2
FTO	R	FTO	FTO
G6PD	R	G6PD	G6PD
Gab2	R	GAB2	GAB2
GATA3	M	GATA3	GATA3
GATA6	R	GATA6	GATA6
GCLC	R	GCLC	GCLC
GCLM	R	GCLM	GCLM
GCN5L2	R	KAT2A	KAT2A
Gli1	R	GLI1	GLI1
Gli3	R	GLI3	GLI3
Glucocorticoid-Receptor	R	NR3C1	NR3C1
Glutamate-D1-2	R	GLUD1	GLUD1
Glutaminase	R	GLS	GLS
Granzyme-B	R	GZMB	GZMB
GRB2	R	GRB2	GRB2
GRB7	R	GRB7	GRB7
Grp75	R	HSPA9	HSPA9
GSK-3a-b	M	GSK3A/GSK3B	GSK3A
GSK-3a-b_pS21_S9	R	GSK3A/GSK3B	GSK3B
GSK-3B	R	GSK3B	GSK3B
Gys	R	GYS1	GYS1
Gys_pS641	R	GYS1	GYS1
H2AX_pS139	R	H2AX	H2AX
H2AX_pS140	M	H2AX	H2AX
HER2	M	ERBB2	ERBB2
HER2_pY1248	R	ERBB2	ERBB2
HER3	R	ERBB3	ERBB3
HER3_pY1289	R	ERBB3	ERBB3
Heregulin	R	NRG1	NRG1
HES1	R	HES1	HES1
Hexokinase-I	R	HK1	HK1
Hexokinase-II	R	HK2	HK2
Hif-1-alpha	R	HIF1A	HIF1A
Histone-H3	R	H3C1	H3C1
Histone-H3_pS10	R	H3C1	H3C1
HLA-DQA1	R	HLA-DQA1	HLA-DQA1
HMHA1	R	ARHGAP45	ARHGAP45
HNRNPK	R	HNRNPK	HNRNPK
HSP27	M	HSPB1	HSPB1
HSP27_pS82	R	HSPB1	HSPB1
HSP60	R	HSPD1	HSPD1
HSP70	R	HSPA1A	HSPA1A
IDO	R	IDO1	IDO1
IGF1R_pY1135_Y1136	R	IGF1R/INSR	INSR
IGFBP2	R	IGFBP2	IGFBP2
IGFRb	R	IGF1R	IGF1R
IL-6	R	IL6	IL6
IMP3	R	IGF2BP3	IGF2BP3
INPP4b	R	INPP4B	INPP4B
IR-b	R	INSR	INSR
IRF-1	R	IRF1	IRF1
IRF-3	R	IRF3	IRF3
IRS1	R	IRS1	IRS1
IRS2	R	IRS2	IRS2
JAB1	M	COPS5	COPS5
Jagged1	R	JAG1	JAG1
Jak2	R	JAK2	JAK2
JNK2	R	MAPK9	MAPK9
JNK_pT183_Y185	R	MAPK8	MAPK8
KAP1	R	TRIM28	TRIM28
KEAP1	R	KEAP1	KEAP1
LAD1	R	LAD1	LAD1
Lasu1	R	HUWE1	HUWE1
LC3A-B	R	MAP1LC3A/B	MAP1LC3A
Lck	R	LCK	LCK
LCN2	R	LCN2	LCN2
LDHA	R	LDHA	LDHA
LRP6_pS1490	R	LRP6	LRP6
Lyn	R	LYN	LYN
MACC1	R	MACC1	MACC1
MAPK_pT202_Y204	R	MAPK1/MAPK3	MAPK1
Mcl-1	R	MCL1	MCL1
MCT4	R	SLC16A3	SLC16A3
MDM2_pS166	R	MDM2	MDM2
MEK1	R	MAP2K1	MAP2K1
MEK1_pS217_S221	R	MAP2K1/MAP2K2	MAP2K2
MEK2	R	MAP2K2	MAP2K2
MelanA	R	MLANA	MLANA
Melanoma-gp100	R	PMEL	PMEL
MERIT40	R	BABAM1	BABAM1
MERIT40_pS29	R	BABAM1	BABAM1
Merlin	R	NF2	NF2
METTL3	R	METTL3	METTL3
Midkine	R	MDK	MDK
MIF	R	MIF	MIF
MIG6	R	ERRFI1	ERRFI1
MITF	R	MITF	MITF
Mitofusin-1	R	MFN1	MFN1
Mitofusin-2	R	MFN2	MFN2
MLH1	M	MLH1	MLH1
MLKL	R	MLKL	MLKL
MMP14	R	MMP14	MMP14
MMP2	R	MMP2	MMP2
Mnk1	R	MKNK1	MKNK1
MR1	M	MR1	MR1
MRAP	R	MRAP	MRAP
MSH2	R	MSH2	MSH2
MSH6	R	MSH6	MSH6
MSI2	R	MSI2	MSI2
MTCO1	M	MT-CO1	MTCO1
mTOR	R	MTOR	MTOR
mTOR_pS2448	R	MTOR	MTOR
MTSS1	M	MTSS1	MTSS1
MYH11	R	MYH11	MYH11
Myosin-IIa	R	MYH9	MYH9
Myosin-IIa_pS1943	R	MYH9	MYH9
Myt1	R	PKMYT1	PKMYT1
N-Cadherin	R	CDH2	CDH2
N-Ras	M	NRAS	NRAS
NAPSIN-A	R	NAPSA	NAPSA
NDRG1_pT346	R	NDRG1	NDRG1
NDUFB4	R	NDUFB4	NDUFB4
NF-kB-p65_pS536	R	RELA	RELA
Notch1	R	NOTCH1	NOTCH1
Notch1-cleaved	R	NOTCH1	NOTCH1
Notch3	R	NOTCH3	NOTCH3
NQO1	M	NQO1	NQO1
NRF2	R	NFE2L2	NFE2L2
Oct-4	R	POU5F1	POU5F1
P-Cadherin	R	CDH3	CDH3
p21	R	CDKN1A	CDKN1A
p27-Kip1	R	CDKN1B	CDKN1B
p27_pT157	R	CDKN1B	CDKN1B
p27_pT198	R	CDKN1B	CDKN1B
p38-a	M	MAPK14	MAPK14
p38-MAPK	R	MAPK11/12/14	MAPK11
p38-MAPK-_pT180_Y182	R	MAPK11/12/13/14	MAPK12
p44-42-MAPK	R	MAPK1/MAPK3	MAPK3
p53	R	TP53	TP53
p70-S6K1	R	RPS6KB1	RPS6KB1
p70-S6K_pT389	R	RPS6KB1	RPS6KB1
p90RSK_pT573	R	RPS6KA1	RPS6KA1
PAI-1	M	SERPINE1	SERPINE1
PAICS	R	PAICS	PAICS
PAK1	R	PAK1	PAK1
PAK4	R	PAK4	PAK4
PAK_pS474_S602_S560	R	PAK4-6	PAK6
PAK_pT423_T402	R	PAK1-3	PAK3
PAR	R	NA	NA
PARG	R	PARG	PARG
PARP	R	PARP1	PARP1
Patched	R	PTCH1	PTCH1
PAX6	R	PAX6	PAX6
PAX8	R	PAX8	PAX8
Paxillin	R	PXN	PXN
PCNA	M	PCNA	PCNA
PD-1	R	PDCD1	PDCD1
PD-L1	R	CD274	CD274
Pdcd4	R	PDCD4	PDCD4
PDH	M	DLAT	DLAT
PDHA1	R	PDHA1	PDHA1
PDK1	R	PDPK1	PDPK1
PDK1_pS241	R	PDPK1	PDPK1
PEA-15	R	PEA15	PEA15
PEA-15_pS116	R	PEA15	PEA15
PERK	R	EIF2AK3	EIF2AK3
PGM1	R	PGM1	PGM1
PHGDH	R	PHGDH	PHGDH
PHLPP	R	PHLPP1	PHLPP1
PI3K-p110-a	R	PIK3CA	PIK3CA
PI3K-p110-b	M	PIK3CB	PIK3CB
PI3K-p85	R	PIK3R1	PIK3R1
PIP4K2A	R	PIP4K2A	PIP4K2A
PIP4K2B	R	PIP4K2B	PIP4K2B
PKA-a	R	PRKAR1A	PRKAR1A
PKC-a-b-II_pT638_T641	R	PRKCA-B	PRKCA
PKC-b-II_pS660	R	PRKCA/B/D/E/H/Q	PRKCB
PKC-delta_pS664	R	PRKCD	PRKCD
PKCa	R	PRKCA	PRKCA
PKM2	R	PKM	PKM
PLC-gamma1	R	PLCG1	PLCG1
PLC-gamma1_pS1248	R	PLCG1	PLCG1
PLC-gamma2_pY759	R	PLCG2	PLCG2
PLK1	R	PLK1	PLK1
PMS2	R	PMS2	PMS2
Porin	M	VDAC1	VDAC1
PR	R	PGR	PGR
PRAS40	M	AKT1S1	AKT1S1
PRAS40_pT246	R	AKT1S1	AKT1S1
PRC1_pT481	R	PRC1	PRC1
PREX1	R	PREX1	PREX1
PRMT1	R	PRMT1	PRMT1
PRMT5	R	PRMT5	PRMT5
PTEN	R	PTEN	PTEN
PTPN12	R	PTPN12	PTPN12
Puma	R	BBC3	BBC3
PYGB	R	PYGB	PYGB
PYGM	M	PYGM	PYGM
Pyk2_pY402	R	PTK2B	PTK2B
Rab11	R	RAB11A/B	RAB11A
Rab11FIP1	R	RAB11FIP1	RAB11FIP1
Rab25	R	RAB25	RAB25
Rad17_pS645	R	RAD17	RAD17
Rad23A	R	RAD23A	RAD23A
Rad50	R	RAD50	RAD50
Rad51	R	RAD51	RAD51
Raptor	R	RPTOR	RPTOR
RBM15	R	RBM15	RBM15
Rb_pS807_S811	R	RB1	RB1
Rheb	M	RHEB	RHEB
Rictor	R	RICTOR	RICTOR
Rictor_pT1135	R	RICTOR	RICTOR
RIP	R	RIPK1	RIPK1
RIP3	R	RIPK3	RIPK3
RPA32	R	RPA2	RPA2
RPA32_pS4_S8	R	RPA2	RPA2
RRM1	R	RRM1	RRM1
RRM2	R	RRM2	RRM2
RSK	R	RPS6KA1/2/3	RPS6KA1
RSK1	R	RPS6KA1	RPS6KA2
S100A4	R	S100A4	S100A4
S6	M	RPS6	RPS6
S6_pS235_S236	R	RPS6	RPS6
S6_pS240_S244	R	RPS6	RPS6
SCD	M	SCD	SCD
SDHA	R	SDHA	SDHA
SF2	R	SRSF1	SRSF1
SFRP1	R	SFRP1	SFRP1
SGK1	R	SGK1	SGK1
SGK3	R	SGK3	SGK3
Shc_pY317	R	SHC1	SHC1
SHP-2_pY542	R	PTPN11	PTPN11
SHP2	R	PTPN11	PTPN11
SIRP-alpha	R	SIRPA	SIRPA
SLC1A5	R	SLC1A5	SLC1A5
Slfn11	G	SLFN11	SLFN11
Smad1	R	SMAD1	SMAD1
Smad3	R	SMAD3	SMAD3
Smad4	R	SMAD4	SMAD4
SOD1	M	SOD1	SOD1
SOD2	R	SOD2	SOD2
Sox17	R	SOX17	SOX17
Sox2	R	SOX2	SOX2
SOX7	R	SOX7	SOX7
Src	R	SRC	SRC
Src_pY416	R	SRC	SRC
Src_pY527	R	SRC	SRC
Stat1_pY701	R	STAT1	STAT1
Stat3	R	STAT3	STAT3
Stat3_pY705	R	STAT3	STAT3
Stat5a	R	STAT5A	STAT5A
Stathmin-1	R	STMN1	STMN1
STING	R	STING1	STING1
Syk	M	SYK	SYK
Synaptophysin	R	SYP	SYP
Tau	M	MAPT	MAPT
TAZ	R	WWTR1	WWTR1
TEAD	R	TEAD1-4	TEAD1
TFAM	R	TFAM	TFAM
TFRC	R	TFRC	TFRC
TIGAR	R	TIGAR	TIGAR
Transglutaminase	M	TGM2	TGM2
TRAP1	M	TRAP1	TRAP1
TRIM24	R	TRIM24	TRIM24
TRIM25	R	TRIM25	TRIM25
TRIP13	R	TRIP13	TRIP13
TROP2	R	TACSTD2	TACSTD2
TSC1	R	TSC1	TSC1
TTF1	R	NKX2-1	NKX2-1
Tuberin	R	TSC2	TSC2
Tuberin_pT1462	R	TSC2	TSC2
TUFM	R	TUFM	TUFM
Twist	M	TWIST1	TWIST1
Tyro3	R	TYRO3	TYRO3
U-Histone-H2B	R	H2BC3	H2BC3
UBAC1	R	UBAC1	UBAC1
ULK1_pS757	R	ULK1	ULK1
UQCRC2	M	UQCRC2	UQCRC2
UVRAG	R	UVRAG	UVRAG
VASP	R	VASP	VASP
VAV1	R	VAV1	VAV1
VEGFR-2	R	KDR	KDR
VEGFR-2_pY1175	R	KDR	KDR
VHL	R	VHL	VHL
VHL-EPPK1	M	VHL-EPPK1	VHL-EPPK1
Vinculin	M	VCL	VCL
Wee1	R	WEE1	WEE1
Wee1_pS642	R	WEE1	WEE1
WIPI1	R	WIPI1	WIPI1
WIPI2	R	WIPI2	WIPI2
WTAP	R	WTAP	WTAP
XBP-1	G	XBP1	XBP1
XIAP	R	XIAP	XIAP
XPA	M	XPA	XPA
XPF	R	ERCC4	ERCC4
XRCC1	R	XRCC1	XRCC1
YAP	R	YAP1	YAP1
YAP_pS127	R	YAP1	YAP1
YB1_pS102	R	YBX1	YBX1
YES1	R	YES1	YES1
YTHDF2	R	YTHDF2	YTHDF2
YTHDF3	R	YTHDF3	YTHDF3
ZAP-70	R	ZAP70	ZAP70
ZEB1	R	ZEB1	ZEB1

## Sheet: L4 (linear)
		Antibody Name	14-3-3-beta	14-3-3-epsilon	14-3-3-zeta	4E-BP1	4E-BP1_pS65	4E-BP1_pT37_T46	53BP1	A-Raf	A-Raf_pS299	ACC1	ACC_pS79	AceCS1	ACLY_pS455	ACSL1	ACVRL1	ADAR1	Akt	Akt1	Akt1_pS473	Akt2	Akt2_pS474	Akt_pS473	Akt_pT308	ALKBH5	Ambra1_pS52	AMPK-a2_pS345	AMPKa	AMPKa_pT172	Annexin-I	Annexin-VII	AR	ARID1A	ASNS	Atg3	Atg4B	Atg5	Atg7	ATM	ATM_pS1981	ATP5A	ATP5H	ATR	ATRX	ATR_pS428	Aurora-A	Aurora-ABC_pT288_pT232_pT198	Aurora-B
		Antibody Origin	R	M	R	R	R	R	R	R	R	R	R	R	R	R	R	M	R	R	R	R	R	R	R	R	R	R	R	R	M	M	R	R	R	R	R	R	R	R	R	M	R	R	R	R	R	R	R
		Gene Name	YWHAB	YWHAE	YWHAZ	EIF4EBP1	EIF4EBP1	EIF4EBP1	TP53BP1	ARAF	ARAF	ACACA-B	ACACA-B	ACSS2	ACLY	ACSL1	ACVRL1	ADAR	AKT1/2/3	AKT1	AKT1	AKT2	AKT2	AKT1/2/3	AKT1/2/3	ALKBH5	AMBRA1	PRKAA2	PRKAA1-2	PRKAA1-2	ANXA1	ANXA7	AR	ARID1A	ASNS	ATG3	ATG4B	ATG5	ATG7	ATM	ATM	ATP5F1A	ATP5PD	ATR	ATRX	ATR	AURKA	AURKA-C	AURKB
		Validation Status	V	C	V	V	V	V	V	V	C	C	V	V	V	V	C	V	V	V	V	V	C	V	V	V	C	V	C	C	V	V	V	C	V	V	C	C	V	V	V	C	V	V	C	C	C	C	V
		Slide Id	GBL1159015	GBL1158991	GBL1158960	GBL1175319	GBL1175320	GBL1175321	GBL1159007	GBL1142235	GBL1158701	GBL1175323	GBL1175322	GBL1142398	GBL1158977	GBL1175301	GBL1159052	GBL1159043	GBL1175416	GBL1142346	GBL1158907	GBL1142318	GBL1175286	GBL1175343	GBL1175432	GBL1142507	GBL1142526	GBL1142257	GBL1175324	GBL1175326	GBL1159045	GBL1159091	GBL1158920	GBL1142269	GBL1142272	GBL1158872	GBL1158890	GBL1158891	GBL1142285	GBL1142259	GBL1159050	GBL1142589	GBL1142694	GBL1142696	GBL1142276	GBL1142317	GBL1142381	GBL1142382	GBL1158703
		Antibody Name in Heatmap	14-3-3-beta-R-V	14-3-3-epsilon-M-C	14-3-3-zeta-R-V	4E-BP1-R-V	4E-BP1_pS65-R-V	4E-BP1_pT37_T46-R-V	53BP1-R-V	A-Raf-R-V	A-Raf_pS299-R-C	ACC1-R-C	ACC_pS79-R-V	AceCS1-R-V	ACLY_pS455-R-V	ACSL1-R-V	ACVRL1-R-C	ADAR1-M-V	Akt-R-V	Akt1-R-V	Akt1_pS473-R-V	Akt2-R-V	Akt2_pS474-R-C	Akt_pS473-R-V	Akt_pT308-R-V	ALKBH5-R-V	Ambra1_pS52-R-C	AMPK-a2_pS345-R-V	AMPKa-R-C	AMPKa_pT172-R-C	Annexin-I-M-V	Annexin-VII-M-V	AR-R-V	ARID1A-R-C	ASNS-R-V	Atg3-R-V	Atg4B-R-C	Atg5-R-C	Atg7-R-V	ATM-R-V	ATM_pS1981-R-V	ATP5A-M-C	ATP5H-R-V	ATR-R-V	ATRX-R-C	ATR_pS428-R-C	Aurora-A-R-C	Aurora-ABC_pT288_pT232_pT198-R-C	Aurora-B-R-V
		Antigen Id	AGID00100	AGID00111	AGID00101	AGID00001	AGID00002	AGID00003	AGID00120	AGID00194	AGID02191	AGID00005	AGID00004	AGID00408	AGID02114	AGID00404	AGID02144	AGID00186	AGID00146	AGID00348	AGID00346	AGID00316	AGID00347	AGID00028	AGID00170	AGID02215	AGID00287	AGID00236	AGID00006	AGID00007	AGID00193	AGID00166	AGID00371	AGID00260	AGID00264	AGID00276	AGID00309	AGID00310	AGID00277	AGID00242	AGID02142	AGID00217	AGID02145	AGID02150	AGID00268	AGID00315	AGID00391	AGID00392	AGID02195
		Slide no.	1	2	3	4	5	6	7	8	9	10	11	12	13	14	15	16	17	18	19	20	21	22	23	24	25	26	27	28	29	30	31	32	33	34	35	36	37	38	39	40	41	42	43	44	45	46	47
Order	Sample description	Sample Type	14-3-3-beta-R-V	14-3-3-epsilon-M-C	14-3-3-zeta-R-V	4E-BP1-R-V	4E-BP1_pS65-R-V	4E-BP1_pT37_T46-R-V	53BP1-R-V	A-Raf-R-V	A-Raf_pS299-R-C	ACC1-R-C	ACC_pS79-R-V	AceCS1-R-V	ACLY_pS455-R-V	ACSL1-R-V	ACVRL1-R-C	ADAR1-M-V	Akt-R-V	Akt1-R-V	Akt1_pS473-R-V	Akt2-R-V	Akt2_pS474-R-C	Akt_pS473-R-V	Akt_pT308-R-V	ALKBH5-R-V	Ambra1_pS52-R-C	AMPK-a2_pS345-R-V	AMPKa-R-C	AMPKa_pT172-R-C	Annexin-I-M-V	Annexin-VII-M-V	AR-R-V	ARID1A-R-C	ASNS-R-V	Atg3-R-V	Atg4B-R-C	Atg5-R-C	Atg7-R-V	ATM-R-V	ATM_pS1981-R-V	ATP5A-M-C	ATP5H-R-V	ATR-R-V	ATRX-R-C	ATR_pS428-R-C	Aurora-A-R-C	Aurora-ABC_pT288_pT232_pT198-R-C	Aurora-B-R-V
314	064-44760	Human tissue	1.00891	0.8371	0.601097	0.661941	0.831409	0.975028	1.51329	1.0805	1.00577	0.474579	0.608748	0.655715	0.696213	0.977094	0.847705	1.18825	0.792303	0.98118	0.737615	0.973072	0.699035	0.529394	0.611553	1.49868	1.39246	1.0795	0.767693	0.863266	0.854442	1.16499	0.775096	1.32222	0.563688	0.637274	0.846703	0.643228	1.07391	1.97598	0.948286	2.1548	0.827706	1.06892	1.64819	1.25514	0.701493	0.485845	0.850055
315	103-48695	Human tissue	0.92143	1.04073	0.848015	1.27207	1.14662	1.32474	0.601347	1.0204	0.881542	1.03667	0.909598	0.929674	0.945651	0.451672	0.778279	0.562264	0.922927	1.27359	0.835412	0.880239	1.85105	0.556583	0.600109	0.96363	1.13922	1.0361	1.07947	1.37511	4.21046	0.738078	0.715926	1.17106	0.638198	0.71322	0.896785	1.13767	1.19107	0.86584	0.955589	5.72451	0.852143	0.998517	0.800202	2.00615	0.692604	0.995675	0.954657
319	123-49304	Human tissue	0.894415	1.0147	0.855675	1.04563	0.960771	1.45345	1.11481	0.805802	0.749582	0.841189	0.853583	0.84575	1.69261	0.816605	0.950515	0.646278	1.30806	1.08829	1.14127	0.86536	1.85452	1.48002	1.0334	0.870017	0.993651	0.97992	0.853273	1.05628	1.09095	0.691256	0.591274	1.10542	1.43033	0.922852	1.19223	0.870377	0.925453	0.894522	0.976252	1.67624	0.623704	1.09792	1.60831	1.32641	0.942667	0.998038	1.07136
320	120-49209	Human tissue	0.990199	1.08175	0.822748	0.773902	1.37895	1.26636	1.16379	0.850339	0.816994	1.27939	1.22091	0.75402	1.41375	0.681168	0.990875	0.664809	1.42792	1.11356	1.21985	0.934169	0.866607	2.35273	1.56458	1.62653	1.07283	1.04635	0.851816	1.07229	0.554857	1.12675	1.23699	1.05065	0.953392	1.13485	0.83673	0.908235	1.01702	1.23855	0.635561	2.15114	0.700422	0.701854	2.61522	1.13792	0.626541	0.914318	0.935955
323	158-50526	Human tissue	1.06903	1.24904	0.81952	0.818252	1.21029	0.864818	2.83986	1.02397	0.879617	1.1711	0.91431	1.20532	0.870321	0.724273	0.866737	0.853288	1.19613	1.11766	1.33955	0.846951	0.962621	1.07793	0.697852	1.21302	1.37265	1.05476	1.13532	2.34406	1.37995	1.25523	1.25636	1.24009	0.799013	0.593991	0.819634	0.978868	1.16945	2.20466	0.750099	1.59373	0.632875	0.807187	2.4959	1.18141	0.473483	0.977509	0.881463
341	223-53705	Human tissue	0.955693	1.23078	0.879954	0.837445	0.857855	0.902897	1.38532	0.783595	0.739059	1.12378	0.768231	0.786465	0.839819	0.495557	1.07172	0.754295	0.876944	1.03739	1.13671	0.878119	0.907262	0.960531	0.821798	1.94803	1.20015	1.0573	1.06699	0.694555	2.25789	0.991603	1.29913	0.735096	0.672071	0.802526	0.766859	1.01974	1.31501	0.574685	1.025	2.8104	0.580631	0.971891	1.80651	2.00501	0.714573	0.929049	0.91388
343	240-54282	Human tissue	0.814497	1.33669	0.725606	0.643954	1.0834	0.633859	0.637924	0.672978	0.694545	0.259725	0.275328	0.784636	0.780895	0.533623	0.929576	0.819299	1.39712	1.71838	0.922691	1.21317	0.902795	0.487455	0.870509	2.0584	1.09135	0.85118	0.918838	0.572946	0.595076	2.00107	1.7025	1.21896	0.596356	0.702581	0.896776	0.640543	0.859231	1.10601	0.951936	4.46436	1.05065	1.02503	1.02329	0.929826	0.646973	1.04676	0.936323
344	251-56986	Human tissue	0.95198	1.10285	0.825663	1.10866	1.15502	0.735135	1.04548	0.675812	0.812256	1.02169	0.959569	0.70518	1.30363	0.712672	0.919365	0.986496	1.11909	1.15668	1.07472	0.82879	0.676142	1.02175	0.967922	1.65586	2.02445	1.04234	1.26265	2.89728	0.680387	1.11074	1.20874	1.13183	1.07283	1.35065	0.992602	1.03129	1.14935	0.384663	0.70249	3.31336	0.708712	0.835597	2.94219	1.30446	0.501947	0.955723	0.941286
346	273-58995	Human tissue	1.01926	1.09333	0.779577	1.79922	1.30987	1.10865	1.0862	1.01342	0.78905	1.21022	1.09567	1.0524	2.10391	0.544784	0.921528	0.64915	1.57034	1.25302	2.80556	0.867746	2.2542	5.50615	2.94732	1.23419	1.05555	0.945371	1.41011	2.46163	0.80483	0.721163	0.826906	0.868109	2.79091	0.867815	0.77519	1.31307	1.43361	1.18891	0.796742	2.9124	0.633336	0.803644	1.49271	1.20495	0.967798	0.896408	0.803998
361	293-61269	Human tissue	0.910877	0.929012	0.851811	0.863921	1.4634	1.20704	0.930952	1.22936	0.8949	1.04638	0.942862	1.13173	1.15671	1.05554	0.848862	0.699636	0.953454	1.0838	1.15952	0.871246	1.21837	1.68549	2.11567	1.40258	0.969653	1.08341	0.917627	0.961179	1.34043	1.01482	0.515789	1.01564	1.08455	0.874784	0.907217	0.973402	2.15724	1.2955	0.67509	4.50794	0.868928	0.951893	1.34575	1.50663	0.811472	0.50268	0.90869
362	295-61358	Human tissue	0.967616	0.987974	0.741923	1.18572	1.88171	1.05994	1.07815	1.25957	0.993153	0.695797	0.74035	1.60894	1.45257	0.939729	0.832876	0.565567	1.22542	1.23364	1.52663	0.913751	1.41238	1.29254	1.16548	1.7495	1.14256	1.16213	1.09955	1.97843	0.977736	0.921771	0.576675	0.975139	1.67993	0.799173	0.672674	0.980829	1.38126	1.23929	0.945921	4.05236	0.636561	0.838504	3.682	1.44274	1.05624	0.365507	1.00324
365	332-63962	Human tissue	0.971464	1.07496	0.754874	1.04154	1.58912	1.1676	0.868818	0.958996	0.906675	0.58391	0.448296	0.843429	0.864531	0.707731	0.84527	0.6865	1.09065	1.12128	0.81183	0.903671	1.08886	0.652177	0.787879	0.99173	0.964693	1.13363	0.839521	1.01683	0.824884	1.48743	1.07223	1.09479	3.82268	0.837048	0.908899	0.791718	1.22474	1.12759	0.689688	2.3239	0.732567	1.16919	0.881103	1.21563	0.493646	1.05751	0.753102
366	345-66085	Human tissue	0.949611	0.91889	0.408634	1.25584	1.71848	1.31442	0.215973	0.933894	1.01226	0.202776	0.251466	0.483057	0.435943	0.320388	0.843739	0.653814	0.15928	0.320248	1.05954	0.278831	1.74264	0.358362	0.641547	0.113786	1.31887	1.55255	1.24453	0.134187	0.337055	0.495198	0.588586	0.705778	0.451243	0.728305	1.56163	0.175225	0.229376	0.11736	11.2881	6.72113	1.40446	1.04621	0.12246	1.54389	0.747549	1.21224	0.961962
370	380-70184	Human tissue	0.914138	0.962882	0.858553	0.759887	1.54142	1.32574	0.767502	0.857593	1.08069	0.946229	0.940008	2.57933	2.86596	2.14848	0.903015	0.60296	1.03855	0.870581	0.961814	2.14939	3.42082	1.86417	0.73896	0.491415	1.11529	1.19474	1.14351	1.385	0.575585	1.33996	0.651453	1.04552	0.529852	0.773682	2.29069	0.988631	1.27777	1.02465	0.731846	3.52136	0.802251	0.949486	1.42703	1.06785	1.43817	1.1187	1.1416
371	375-69977	Human tissue	0.936698	1.05171	0.755232	1.04151	1.48782	1.20982	1.12062	1.07009	1.04399	1.39807	1.17388	0.855904	1.14067	0.943344	0.95896	0.695258	0.932095	0.99538	1.95987	0.795916	0.975822	2.67296	1.92694	1.32233	1.07398	1.05572	1.2775	0.800464	0.810355	0.853699	0.734093	1.18891	1.16262	0.725769	0.717021	0.994223	1.13104	1.09173	0.735377	1.27446	0.689187	0.864113	2.31714	1.19351	0.99323	0.865946	0.943503
385	431-78869	Human tissue	0.972744	0.874022	0.867355	1.01744	1.62184	1.44218	0.932404	1.24749	0.9682	1.15977	0.953955	1.46391	1.03993	0.765869	0.765458	0.64922	0.73046	1.14703	0.968457	0.996782	0.906311	0.836007	0.795177	1.53613	1.1224	1.04761	1.04062	0.949439	1.81959	1.44179	0.622067	1.17221	1.45721	0.673208	0.777605	1.33382	2.00777	0.898252	0.652563	2.10004	0.735265	0.997863	1.59168	3.4648	0.917388	0.524711	0.713413
388	468-83097	Human tissue	0.95506	1.14854	1.04496	1.40549	1.81178	1.26876	1.18226	1.04357	0.908209	1.11005	0.908639	1.16177	1.07388	0.825301	0.840892	0.650489	1.11338	1.35746	1.39478	1.10878	0.948851	1.78117	1.07785	2.02983	1.17259	1.06306	0.883515	1.49357	1.04904	1.22469	0.737247	1.17488	1.8506	0.805746	0.816873	0.858139	1.50415	1.46542	0.697733	1.85599	0.568449	0.972612	2.06825	1.05037	0.819615	0.967981	0.890433
389	456-82619	Human tissue	1.05012	1.18165	0.944421	0.606569	1.5093	0.806892	0.545005	0.910598	0.94115	0.577355	0.506202	1.21616	0.771699	0.632202	0.802554	0.69829	0.616138	1.33324	0.991806	1.23383	1.22446	0.567151	0.8739	2.15539	1.04734	1.16897	1.07996	0.578532	0.771792	1.45292	1.46033	1.03008	0.491975	0.693765	0.988979	1.0784	1.29865	1.62241	1.09259	2.48734	0.769618	0.997524	0.721643	1.21029	0.52595	1.17935	0.86089
392	516-98413	Human tissue	0.902238	0.979429	0.79734	0.781869	1.52123	1.30761	0.881088	0.88418	0.865453	0.497859	0.428632	1.1103	1.09444	0.715349	0.889108	0.638336	1.00205	1.11842	1.26487	0.97186	1.4277	1.06958	0.898398	1.36698	1.18021	1.11009	1.06693	0.860484	0.633071	1.02124	1.46993	1.09721	1.00043	0.826347	0.967875	0.85159	1.14492	1.34279	0.84522	2.47853	0.755865	0.940574	1.23856	1.15348	0.525085	1.07735	0.866353
394	531-100093	Human tissue	0.897971	1.03449	0.790494	0.896622	1.28114	1.18561	0.93491	0.92652	0.849449	0.550998	0.545289	1.16122	0.971476	0.863655	0.863691	0.697524	1.53851	1.41015	1.13127	1.17792	1.25455	1.14966	0.831151	1.27567	1.01826	1.08201	1.12719	0.964897	0.716284	1.07408	1.73802	1.12018	0.512327	0.856468	0.939594	1.059	1.12783	1.38297	0.70325	2.2968	0.597607	0.896198	1.71899	1.0702	0.397692	1.11286	0.922331
396	545-100651	Human tissue	1.19803	1.20542	0.786333	0.880755	1.15618	0.950851	1.69221	0.885116	1.01781	1.10958	0.923207	0.998446	1.15269	0.856997	0.936536	0.992211	1.16397	1.0064	2.17523	0.74249	0.850796	1.79539	1.31203	0.943998	0.947435	1.10343	1.45176	1.45172	1.07119	0.896552	1.25905	0.962902	0.856233	0.847225	0.785217	1.41833	1.28532	0.445417	0.760837	9.55499	0.557434	0.723541	1.99896	1.01967	0.477069	1.05268	0.775454
411	561-106539	Human tissue	1.00416	1.20153	0.534772	1.09728	1.32556	1.20628	1.85498	1.35632	1.18282	0.441505	0.49466	1.57584	0.94613	0.913548	1.03309	0.683833	1.39577	1.17148	1.1525	1.83014	0.917325	0.914961	0.810348	3.61763	1.38196	1.04512	0.888859	0.474353	0.602826	0.698769	0.950501	1.17637	1.03377	0.964776	0.783695	0.727516	0.933738	0.862824	0.863104	2.23372	0.595928	0.90179	4.98012	1.20877	2.14406	1.01858	1.43672
413	562-106574	Human tissue	0.9089	1.07114	0.867658	0.894818	1.20263	1.09875	1.15799	1.19982	0.993858	1.16347	1.02748	1.14982	0.972446	0.641698	0.950694	0.717884	1.15023	1.20589	1.94388	0.978379	1.32037	3.03335	2.21316	1.42264	1.21438	1.10668	1.25706	1.11966	1.73394	0.950253	1.43227	0.908858	0.830492	0.750993	0.791598	1.04015	1.22456	1.66578	0.905986	2.08268	0.557108	0.856801	2.24825	1.34286	0.738942	0.852448	0.870534
414	568-106813	Human tissue	0.935347	1.04077	0.797229	0.851906	1.63179	1.32708	1.4509	0.89157	0.931	0.664278	0.68839	1.00624	1.3408	0.850493	0.942465	0.691591	1.58302	1.2406	1.02354	1.00313	0.961283	0.947181	0.868855	1.29778	1.04337	0.955127	1.17329	1.37812	0.698573	1.3297	1.7358	1.18978	0.487641	0.754797	0.79377	1.07851	1.1502	1.96633	0.694457	2.22379	0.560725	0.851179	2.30739	0.924805	0.498589	0.862449	1.02582
415	570-106891	Human tissue	0.911611	1.05177	0.818013	0.608638	1.18879	1.23794	0.565152	0.804429	0.878797	0.847333	0.892069	1.02939	0.849226	0.757064	0.868603	0.672752	1.17782	1.2385	0.905753	0.945266	0.98692	1.63324	1.11778	1.3045	1.04194	1.0638	1.09312	0.907119	0.8892	1.30823	1.04734	0.997839	1.24146	0.82419	0.758396	1.03617	1.39001	1.65569	0.815967	2.63285	0.773703	0.991904	1.19133	1.70296	0.353515	1.02366	0.800609
417	587-112177	Human tissue	0.933819	0.987602	0.870002	0.925619	1.11513	0.812902	1.22263	1.02896	0.910317	0.900659	0.512065	1.17662	0.495539	0.72352	0.817511	0.72315	0.541906	0.891138	1.0587	1.06464	1.81706	0.509813	0.626056	0.944636	0.928346	0.989256	1.12173	0.478737	1.87863	1.11936	0.998899	1.08045	0.640324	1.14627	1.05777	1.20129	0.973006	1.10213	1.24736	1.02396	0.544738	0.819003	0.858463	1.01923	0.750171	0.842177	1.44728
420	618-119255	Human tissue	0.985236	1.06286	0.6441	0.648666	1.21061	1.04441	0.839159	0.746199	0.938015	0.448986	0.441342	0.870372	0.756263	0.894032	0.882667	0.898294	0.746286	0.849856	1.14091	0.741312	0.823096	1.21636	1.04218	0.964887	1.01734	1.06893	1.1361	0.955992	1.07781	1.9058	0.915525	1.10305	0.405491	0.808904	0.766934	0.893267	2.57731	1.0314	0.787206	4.97576	0.766187	0.960238	0.799226	1.39308	0.226497	0.848469	0.90869
433	630-119713	Human tissue	0.875962	0.678549	0.936022	0.752337	0.885765	1.44423	0.532978	1.17691	1.0277	0.990716	0.807127	1.15581	0.617405	0.628901	0.754262	0.505604	1.14507	1.39076	1.63512	0.951428	5.49145	1.29326	1.43169	1.24036	0.997336	1.01099	1.06501	0.613983	0.795529	0.989277	0.965902	1.16164	0.940934	0.819922	0.812179	0.985986	0.87319	0.633462	4.90331	1.28451	0.512071	0.92041	1.68198	1.48555	0.770023	0.349403	2.05993
437	673-120913	Human tissue	0.942713	1.04448	1.04407	0.397074	0.875307	1.14593	0.332772	0.746072	0.878202	1.60727	1.04409	1.01032	0.691519	0.626952	0.773192	0.706059	0.731077	1.3305	0.912894	0.886375	1.39742	0.570872	0.661838	1.34943	1.46859	1.03402	1.10252	1.05727	1.44105	0.766902	0.834162	0.643295	1.34214	0.930032	0.968876	1.33517	1.12841	1.75803	1.08749	1.6508	0.600623	0.953143	1.2646	1.28763	0.588549	0.945776	1.04616
438	672-120881	Human tissue	0.94148	0.869454	0.690673	0.83127	0.80111	1.68602	0.591402	0.914728	0.954959	0.411085	0.401621	0.814707	0.52804	0.863393	0.849974	0.773853	0.871317	1.05107	1.50972	0.85699	6.53605	0.612276	0.948229	1.00653	1.2248	1.2557	1.05113	0.647657	0.717028	1.33312	1.31138	1.05539	0.379815	1.01496	1.78367	0.704334	0.870491	1.50065	3.20872	2.99191	0.826487	1.05598	0.809257	1.08894	0.531494	1.09445	2.33552
441	712-122309	Human tissue	0.818806	0.86377	0.779011	0.768994	1.14374	1.00725	0.5834	0.983133	0.912042	1.05232	0.789735	0.948705	0.527996	0.728505	0.839312	0.623165	0.895542	1.03755	1.43022	0.949989	4.95394	0.645027	0.937503	0.839877	0.959071	1.13173	1.22495	0.627267	1.47688	0.982844	1.23812	1.0279	0.565458	1.07379	0.899491	1.22937	0.924459	1.4586	2.18099	1.37981	0.655237	0.969779	0.967827	1.1184	0.399131	0.989898	1.75904
442	728-122950	Human tissue	0.820746	0.957476	0.808847	1.00408	0.8894	0.82447	1.05371	1.09362	0.936521	1.31159	1.0325	1.12415	0.575138	0.572277	0.883511	0.979804	1.24732	1.09387	1.55026	0.980222	0.899923	1.39987	1.24197	0.995402	0.911464	0.99636	1.18754	1.46562	1.82341	0.890061	0.94221	0.918251	0.663428	0.86923	0.886119	1.54302	1.09661	2.00273	0.972871	0.977774	0.596309	0.909345	1.62555	1.04483	0.523449	0.789036	1.15157
457	738-123352	Human tissue	1.0551	0.740304	1.20911	1.27221	0.983194	1.44522	0.836677	1.36517	0.984723	1.19349	0.858721	0.954685	0.801981	0.861705	0.802724	0.808079	0.77705	0.981099	0.841229	3.1396	1.42509	0.987052	0.701737	1.65523	1.08019	1.04852	0.816213	1.09879	0.674854	0.928512	0.577925	1.20016	1.75769	0.768254	1.31767	1.1968	1.29243	0.542177	0.846764	1.48383	0.718023	0.895866	0.651015	1.34647	1.46493	1.44049	0.874934
459	751-123912	Human tissue	0.992786	0.98521	1.16135	0.917933	1.56221	1.61173	1.19603	1.07446	0.792849	0.973804	0.778907	0.890276	0.617941	0.829771	0.826123	0.819143	1.00796	1.09337	1.59769	0.828934	1.11484	1.6192	1.15829	1.18917	1.23011	1.03914	1.15681	0.521699	1.84766	1.08752	1.14442	1.22962	0.816108	0.904887	0.858894	1.43786	1.52313	1.10995	0.85391	2.23685	0.564462	0.962627	1.70603	0.749496	0.688308	0.951087	0.775936
461	779-125033	Human tissue	0.849695	0.958515	0.678797	0.983319	0.971268	1.44783	0.936599	1.27541	0.972121	0.798625	0.729373	1.11187	0.677893	0.999841	0.828232	0.796732	1.10259	1.08041	1.09314	0.885526	1.37947	1.15721	0.826395	0.786894	1.1429	1.2204	0.819243	0.974806	0.722057	1.05118	1.65044	1.13012	0.526586	0.782347	1.22308	0.813756	1.08028	1.92121	0.945297	2.43996	0.720259	1.09664	1.50566	0.811292	0.662856	0.902209	0.782581
463	795-125682	Human tissue	0.870862	0.961974	0.891147	0.670125	1.48197	2.10439	0.464154	1.08334	0.870427	0.946902	0.748071	0.754084	0.502843	0.844129	0.809593	0.645254	0.651316	1.11654	1.38783	0.778338	4.88192	1.60232	1.91755	1.2435	1.27378	1.21641	1.168	0.345146	1.17982	1.0394	0.610133	1.07494	4.36721	1.00563	1.00216	1.17499	1.22233	0.989378	1.95221	2.13143	0.712071	1.2243	0.643928	1.11757	0.754413	0.952189	1.42704
465	816-126509	Human tissue	0.815085	0.867951	0.595897	0.905082	1.10342	1.61662	0.677974	1.08736	1.03496	0.554565	0.539821	1.04881	0.606172	0.544598	0.836376	0.632761	0.741831	0.950751	1.57561	0.754018	6.37193	0.840365	0.996671	0.82725	1.11478	1.44851	1.21009	0.839323	1.88827	0.723352	1.12508	1.14975	0.675209	0.963037	1.39578	0.754972	0.910567	1.8277	2.7882	5.92608	0.838602	1.11067	1.03931	0.9983	0.567702	0.971837	1.72781
482	837-127339	Human tissue	0.997888	0.895794	0.984357	0.976526	1.4322	1.37868	1.00141	1.25936	0.967798	0.976047	0.964032	1.35059	0.688596	1.02557	0.790291	0.598034	0.867857	1.03118	0.933648	0.989007	1.97288	0.799387	0.767237	0.826976	1.16126	1.15869	1.17015	1.18794	0.943774	0.842683	0.710709	0.981506	1.11058	0.676376	1.5897	0.837735	1.40023	1.31691	1.13414	7.11319	1.02807	1.11787	1.15846	1.07563	0.624915	0.386392	0.775119
484	859-127850	Human tissue	0.865458	0.904346	0.844933	0.992652	0.835376	1.58096	0.769944	1.02455	0.977484	0.438129	0.481122	1.04984	0.747274	0.607288	0.808015	0.661356	0.939871	0.943196	1.09828	0.92403	2.81209	0.967914	0.772064	0.793369	1.20784	1.10353	1.09479	1.34459	1.21985	0.793826	1.37578	1.00932	0.637564	0.993166	1.3238	0.943549	1.06127	1.19905	1.5775	3.55769	0.833739	1.20366	1.0351	1.02747	0.467276	0.730778	1.50598
488	893-129210	Human tissue	0.725437	0.873334	0.737137	0.876831	1.16054	1.72478	0.684785	0.934415	0.934152	0.735778	0.682228	1.01456	0.733475	0.737946	0.87388	0.65161	1.26436	1.13813	1.0408	1.06918	1.48903	0.816356	0.822062	0.826193	1.11017	1.17299	1.33637	0.918394	1.36475	1.183	1.1127	1.06605	0.712478	0.929835	0.924705	1.26727	1.48757	1.73907	0.839094	2.03135	0.74997	0.904467	1.42615	1.01473	0.5245	0.772705	0.901733
490	899-129451	Human tissue	0.965881	1.0354	0.722348	0.842705	1.26045	1.61606	1.00244	1.14758	1.00027	1.24871	1.14362	1.3757	0.82322	0.912883	0.836956	0.913834	0.976727	0.971503	2.37181	0.912907	2.88924	6.50418	3.03948	1.16624	1.18573	1.18436	1.33879	1.28336	1.40311	1.98624	0.854938	1.05304	1.10371	0.78052	0.914268	1.58736	1.19668	3.12071	0.974601	1.94743	0.631171	0.922401	1.99583	1.00279	0.467337	0.880585	0.906028
492	907-129772	Human tissue	0.970185	0.953161	0.733886	0.846867	1.15795	0.918408	2.30358	1.06515	0.967627	1.10854	0.851705	1.29471	0.5491	0.768127	0.839163	1.3304	0.827036	0.72199	1.2192	0.859071	0.814507	0.994869	0.903805	1.37421	1.22031	1.10567	1.29202	0.772056	1.27068	0.984236	1.09404	1.15662	1.18163	1.00391	0.924444	1.38742	1.25184	1.49761	0.864587	1.76397	0.724246	0.93268	1.44833	0.934023	0.529412	0.810345	1.07552
505	942-131172	Human tissue	1.07452	0.973412	1.06594	0.631409	0.994099	1.38826	0.667966	1.34517	0.965468	1.54235	1.00567	1.05312	0.691011	0.661859	0.774377	0.698243	0.61263	1.18707	1.06195	1.31137	1.36289	1.39603	1.4038	2.44315	0.9413	1.02448	1.03535	1.15751	0.67374	1.68385	0.725014	1.04519	1.36939	0.648493	0.894566	1.29623	1.25272	2.67515	1.30662	2.03409	0.841169	0.977171	1.19554	1.68902	0.654186	0.437211	0.898504
508	1080-136734	Human tissue	0.818319	1.07122	0.921592	1.76415	1.23779	0.849051	1.06447	1.27619	0.907125	1.42063	0.992987	1.25551	0.488466	1.94857	0.782868	0.918741	0.93484	0.985467	1.37867	1.55845	1.90033	2.16923	1.03573	1.5643	1.25725	1.3004	1.3393	2.24769	1.24565	1.20916	0.942114	0.998105	1.16889	0.85856	0.782679	1.34911	2.09775	1.11218	0.84203	8.96157	0.861299	0.987131	1.80509	1.02619	0.474386	0.640182	0.850343
511	1220-143660	Human tissue	0.824389	0.915138	0.682173	0.89544	1.18986	1.17883	0.784337	0.882217	0.819044	0.540266	0.503304	1.02823	0.70405	0.693585	0.990502	0.668216	0.94923	1.05594	0.988512	1.11836	1.58379	0.617329	0.754893	1.11583	1.22073	1.18781	1.31676	0.955309	0.588439	0.932079	1.19068	1.06053	0.62724	0.868454	0.943874	1.08238	1.28234	2.16247	1.90349	4.93069	1.36301	1.3752	1.87881	1.118	0.632155	0.84794	1.30762
316	106-48767	Human tissue	0.966424	0.956085	0.759048	0.999791	1.69233	1.08734	1.54703	0.997579	0.879701	0.749305	0.633578	0.997181	0.952031	0.879259	0.939694	0.725585	1.34808	1.21802	1.43871	1.05721	1.3634	1.58272	0.933052	1.67602	1.19106	1.06027	0.90589	1.16919	0.601753	1.04536	1.59116	1.25076	0.837312	0.881662	0.811925	0.817036	1.327	1.37573	0.749478	2.77558	0.581655	0.871735	2.03046	1.01757	0.578949	0.882721	0.836213
317	112-49009	Human tissue	0.876307	1.06209	0.984727	1.03174	1.52677	1.56583	0.823863	0.938358	0.935468	1.03454	0.984088	1.40602	1.34603	0.609208	0.903233	0.645262	0.965648	1.0858	1.16356	0.902891	1.36142	0.813093	0.785007	1.28867	1.28752	1.15879	1.10882	1.22195	0.294598	0.848931	0.635971	1.10646	0.643374	0.686947	0.869411	0.880452	0.905957	0.937737	0.973782	4.03732	0.614334	0.854998	1.59729	1.33543	0.952164	1.01362	1.05758
318	115-49085	Human tissue	1.15726	1.23897	0.728248	0.776486	0.874181	1.59407	0.900011	0.82481	0.902566	0.449094	0.94497	1.30443	1.717	1.50026	0.952832	1.03136	0.764895	0.98216	1.09388	0.83707	1.11476	0.941507	0.813876	0.926608	1.14689	0.964047	0.631843	0.387947	1.00679	1.13074	0.862689	1.08454	1.03308	1.19892	1.12609	0.594319	0.884665	0.781541	0.916609	1.65277	0.746614	0.841538	1.13709	1.13535	0.644013	0.91817	0.876829
321	140-49883	Human tissue	0.990581	0.969899	0.745564	1.20085	1.17352	1.45115	0.919718	0.913502	1.10544	0.822264	0.879284	0.951536	0.965254	1.1308	0.814553	0.499722	1.05354	0.927166	1.1126	0.816124	1.95801	0.989854	0.8321	0.699769	1.13867	1.06897	1.19159	1.91476	1.41956	0.76531	1.10547	1.08598	1.03824	0.731132	0.901871	0.829785	0.508836	0.81289	0.649639	32.2333	0.728758	0.846874	1.72281	1.14218	0.688156	1.3063	1.03429
322	145-50051	Human tissue	1.79007	1.50956	1.30246	2.47961	1.05712	1.85154	0.190029	0.599759	0.716315	0.206422	0.268107	0.488367	0.922525	0.545888	0.860765	0.678026	0.554979	1.07988	0.775243	0.731477	0.717667	0.317119	0.757392	0.251325	1.07837	1.09333	1.31158	0.167129	1.74782	5.378	0.742559	0.739882	0.555411	0.915265	2.85227	0.275705	1.04329	0.36197	0.702828	4.21901	1.4929	1.03153	0.328176	1.44761	0.37266	1.15763	0.44038
324	183-51378	Human tissue	1.05101	1.13679	0.742942	0.828375	1.00393	1.56307	0.902981	0.833756	0.89906	0.432851	0.427009	0.749373	1.26784	0.99038	0.842262	0.931813	1.1799	0.996851	1.14365	0.844453	1.41387	0.776441	0.801852	1.09084	1.10694	1.16684	0.776614	0.626152	0.712029	1.3689	1.38867	1.15243	0.539365	0.804664	1.19759	0.637355	0.814798	0.918491	0.949459	1.87569	0.676908	0.828508	1.40741	0.994776	0.327022	0.97066	1.1203
338	195-51787	Human tissue	0.86279	1.03683	0.788068	0.675588	1.16809	1.24616	0.871026	0.795013	0.905776	0.639561	0.719222	0.895612	0.868784	0.778294	0.870339	0.689999	1.36323	1.26549	0.785585	1.15954	1.12387	0.868799	0.804459	1.21172	1.31492	1.0289	0.930145	0.62633	0.692654	0.917176	1.48516	1.06538	0.865881	0.861259	0.851912	0.906128	1.23159	0.854403	1.03842	5.00949	0.718171	0.871439	1.83988	1.37512	0.655343	0.510394	0.793317
339	191-51651	Human tissue	0.962241	1.18975	1.08001	0.798207	1.00881	1.28352	1.48567	0.773297	0.858971	0.583351	0.494769	0.600216	0.827786	0.729224	0.963175	0.712782	0.751127	0.981867	1.53658	0.903562	1.04916	1.48544	1.30524	1.81917	1.3338	1.00285	0.890108	0.309683	1.29134	1.34285	1.4199	1.26888	0.578022	0.895755	0.730251	0.841325	1.24234	1.02835	0.990632	4.00793	0.657354	0.776171	1.48409	1.25673	0.653353	1.11078	0.847318
340	221-53636	Human tissue	0.812184	1.0332	0.546109	0.915764	1.55357	1.28047	0.533834	0.789513	0.963648	0.5788	0.685393	0.575622	1.14277	0.599046	0.787129	0.82865	1.25155	1.11427	0.946576	2.21217	3.16472	0.944391	0.911792	1.38146	1.534	1.64114	1.14641	1.02389	0.520964	0.87663	0.705701	1.16646	0.722879	0.649209	0.935517	0.681634	0.775629	0.651683	1.02552	3.39122	0.929384	3.17217	1.22814	1.39153	0.889781	1.72801	0.696023
342	245-54452	Human tissue	0.935104	1.18715	0.778359	0.996425	2.17087	1.29655	1.52602	0.754037	0.899228	1.0858	1.07878	1.1725	1.60776	0.452149	1.00549	0.688056	1.43296	1.49873	2.20057	0.878243	1.07656	1.68078	1.33172	2.18627	1.30454	1.00133	1.01712	1.62125	0.519547	0.938255	0.643044	0.896859	1.57958	0.675965	0.866415	1.18187	0.883142	0.855501	0.762492	2.59466	0.59858	0.736357	3.02507	1.36382	1.06814	0.99509	0.930288
345	268-58787	Human tissue	0.994704	1.13995	0.606434	0.871005	1.09555	1.09897	2.34541	0.844505	0.90195	0.815279	0.854672	1.55755	0.956091	0.507651	0.869286	0.728572	1.0178	0.957709	0.795057	0.958972	0.722089	0.761515	0.539312	1.87801	1.29185	1.11413	0.640008	0.766814	0.429266	0.679658	1.85969	1.40737	0.431011	0.674858	0.995578	0.766819	1.01053	1.63935	0.847995	1.21486	0.557649	0.819838	1.2703	1.56288	1.36864	0.941436	1.08197
347	276-59120	Human tissue	1.05297	1.02919	0.830739	1.36416	1.31286	1.07026	1.01675	0.806519	0.843209	0.746642	0.57439	0.434881	1.38397	0.576024	0.999275	0.825263	1.25422	1.03692	1.36716	0.643556	0.696938	0.949555	0.959289	1.34724	0.957193	0.951599	0.946069	0.534705	2.5636	0.856411	1.16092	0.949337	3.40576	0.865486	0.985494	0.899363	0.845277	0.166783	0.781312	1.14913	0.654877	0.829371	1.90915	0.983562	0.919913	0.814909	1.21479
364	321-63495	Human tissue	0.850473	1.06281	0.782891	0.855959	2.08936	1.46294	0.918661	0.941533	1.01239	0.764291	0.740711	1.53569	1.73311	0.931904	0.860616	0.687534	1.34384	1.34349	1.78401	1.16268	1.6801	3.83074	1.7591	1.63276	1.17342	1.15978	1.21266	1.08793	0.746031	1.34049	1.61489	1.0328	0.927132	0.711745	0.802088	0.967115	1.245	1.62813	0.693183	2.38569	0.664233	0.985449	2.14972	1.09518	0.538899	1.02318	0.86268
367	353-66416	Human tissue	0.95538	1.15427	0.960101	1.49849	1.26091	1.75727	1.06196	1.16652	0.878	2.04937	1.63016	0.651367	1.4296	0.824506	0.865695	0.709398	0.908672	0.945356	2.00849	0.802184	1.34481	3.86343	2.03718	2.14072	1.01829	1.06466	1.05808	1.34859	0.337626	1.24719	1.33425	1.31201	1.90379	2.13076	0.996598	0.854517	0.777403	1.69474	0.682268	1.60414	0.542788	0.907999	3.08694	1.30996	0.780502	0.95203	1.06754
368	368-69700	Human tissue	0.920873	1.00422	0.75602	1.08452	1.18698	1.76387	1.38401	1.03867	0.955025	1.5876	1.25829	2.0674	1.99329	0.816822	0.962472	0.658306	0.872074	0.839347	0.892949	0.724222	1.1865	0.614005	0.755921	1.20378	1.04062	1.12528	1.05196	1.22415	2.51701	0.93235	1.22919	1.34724	1.57779	0.6611	0.981954	0.831073	0.937821	1.25965	0.834783	2.99352	0.730102	0.900518	2.33455	1.17036	1.28558	1.01206	1.26924
369	377-70061	Human tissue	0.98266	1.05219	0.884441	0.675156	1.6104	1.14804	0.614869	0.915031	0.878389	1.4783	1.30442	1.15732	1.31392	0.643209	0.90384	0.700633	1.14833	1.21681	1.04185	0.862917	0.87341	2.32843	1.60621	1.51184	0.899662	1.08262	1.05653	1.19872	1.66098	1.04163	0.941118	0.964233	1.10493	0.86064	0.883814	1.07083	1.40266	0.929014	0.640693	1.78261	0.72105	0.983087	1.77589	1.28652	0.44283	1.10974	0.910859
372	393-75366	Human tissue	1.00277	1.02754	0.800951	0.855505	0.966064	0.764758	0.393682	0.736154	0.919026	0.258649	0.349912	0.7538	0.596966	0.659698	0.898838	0.840292	0.602328	0.686747	1.08397	0.521157	1.60968	0.467743	0.860727	0.842796	1.07316	1.19256	0.823877	0.244697	0.951684	1.09123	0.789288	0.958472	0.646408	0.809395	0.931102	0.637531	1.08501	0.471708	1.53935	3.57633	0.919959	1.23372	0.442341	1.13691	0.408204	1.1725	1.29678
386	429-78790	Human tissue	1.04128	1.15519	0.870398	1.15716	1.16134	1.46673	1.02673	0.968818	0.951574	1.49116	1.34813	1.1566	1.31197	0.578332	0.781078	0.54844	1.10068	1.35755	1.30014	1.00787	1.26908	2.10768	2.13545	1.91541	1.26246	1.06393	1.0931	1.66298	1.29141	0.718028	0.549646	0.978934	1.70253	0.805598	0.776226	0.973892	1.32158	0.454691	1.04537	5.58846	0.681395	0.871971	1.91774	1.57974	1.11273	0.477903	0.691515
390	487-88290	Human tissue	1.11535	1.13004	1.04211	0.984256	1.32977	0.915414	0.942113	1.0147	0.807812	1.29196	0.914474	0.928648	1.19435	0.564917	0.853648	0.772626	0.870716	1.3469	1.10332	1.00422	1.06509	1.11746	1.05504	1.30849	0.972195	0.980123	0.863736	1.04508	1.34493	1.27124	1.00494	1.0863	0.590884	0.867743	0.991896	1.18255	1.21107	1.17366	0.715144	2.40904	0.648877	0.876052	0.975596	1.32783	0.809447	1.08259	0.856634
391	515-98374	Human tissue	1.00619	1.07168	0.793572	1.13288	1.83772	1.28101	1.24908	1.09991	0.867277	0.72126	0.664247	1.1131	0.906538	0.674466	1.08825	0.619098	1.32236	1.23811	2.2623	0.849377	1.03806	2.30571	1.94016	1.59821	1.33624	0.959799	1.52345	0.622368	1.04571	1.86392	1.00937	1.2374	0.936994	1.08239	0.804007	1.51961	1.94765	1.59459	1.13497	2.85759	0.530445	0.845242	1.47842	1.16986	0.587027	1.09373	0.810341
393	524-98735	Human tissue	1.12626	1.23453	1.01741	1.12597	1.29984	0.932306	1.20711	1.15691	0.827202	1.02032	0.803511	1.10321	1.05151	0.894786	0.811296	0.62104	0.840883	1.39181	0.937129	1.12271	0.960428	0.855115	0.774803	1.50156	0.990945	1.00179	1.18049	1.78122	1.01159	1.29311	0.957107	1.16075	0.848312	0.931926	0.868402	1.17228	1.17593	1.75771	0.625606	1.95377	0.553504	0.832572	1.27873	1.24199	0.607181	1.09199	0.820528
395	535-100252	Human tissue	1.11458	1.06988	0.935102	1.32914	0.899963	0.696257	1.0339	0.93835	0.829746	1.52032	0.824772	0.915269	0.741886	0.566837	0.871047	0.777344	0.941982	1.06234	1.08176	0.932162	0.827359	0.7688	0.795729	1.58125	0.82329	0.908098	1.04667	1.17105	3.59329	1.55123	0.99096	1.0087	0.871533	0.754901	0.892928	1.37574	1.33396	1.26534	0.730564	2.43275	0.560317	0.864633	1.10864	1.18221	0.574366	0.964698	0.877906
410	560-106493	Human tissue	1.20734	1.24526	0.987414	1.314	0.894063	1.18286	1.27789	1.2249	1.0675	1.02059	0.716304	0.9153	0.714992	0.69055	0.771715	0.56202	0.495723	1.19696	1.60683	1.00858	0.98663	1.22026	1.11668	3.64136	0.904596	0.925157	1.09376	1.00411	0.968272	1.15067	0.776653	1.33701	1.09566	0.662708	0.903729	1.09492	1.05008	0.475693	0.578977	3.21671	0.572047	0.91265	0.991434	1.15045	1.19333	0.401018	1.06674
412	557-106372	Human tissue	0.970755	0.995138	0.923217	0.811698	1.21056	1.68558	0.96805	1.33553	0.893265	1.73308	1.28506	1.47211	0.838028	0.572599	0.913893	1.12966	1.72475	1.41242	1.15086	2.12497	1.18809	0.874681	0.62399	1.22528	1.24064	1.04971	0.944845	0.538998	1.69063	1.07938	0.759114	1.20111	1.30728	0.892267	0.816467	1.39748	0.98622	1.7171	0.817673	3.48681	0.677109	0.888033	2.42647	1.17218	1.16971	0.843324	0.976487
416	586-112136	Human tissue	0.747273	0.977576	0.882593	0.941029	1.17214	1.45882	1.24619	0.874636	1.12148	1.10553	1.15939	0.989756	1.09167	0.665565	0.811005	0.837903	0.930692	0.948757	1.53491	0.961564	2.41257	1.42401	0.786714	0.763214	1.11955	1.11795	1.0592	1.5335	2.44978	0.879909	0.527091	1.18019	0.766476	0.658392	0.881938	0.859661	0.781247	1.45209	1.22061	1.30755	0.574211	1.00012	1.97297	0.951742	0.493111	0.853331	1.06268
419	613-119055	Human tissue	0.998901	1.14797	0.730809	0.602163	0.889555	1.17452	1.15971	0.820203	0.866048	0.670631	0.598078	0.828351	0.762855	0.803276	0.970466	0.772343	1.0899	1.03846	1.06495	0.959107	0.85472	0.950485	0.987623	1.34237	1.05927	1.03438	0.927168	0.374736	0.569055	1.1363	1.31828	1.11159	0.474031	0.835785	0.739979	0.969879	1.52278	1.69466	0.722193	2.51419	0.650951	0.830614	1.45018	1.40611	0.432336	1.00048	0.954995
434	638-119911	Human tissue	1.02567	1.04165	0.905095	0.649918	1.07661	1.01825	1.08502	1.23766	1.04942	1.31652	0.919503	1.04577	0.576915	0.694522	0.827911	0.718916	0.838414	1.18703	0.87544	0.867357	0.832854	0.862617	0.778117	1.45646	1.19614	1.02764	0.953152	0.841767	1.40526	1.28016	1.26995	0.873733	0.90193	0.79857	0.82129	0.983777	1.71246	1.81221	0.834122	2.32117	0.637941	0.902751	3.10571	1.29456	0.615419	0.417467	0.931606
435	657-120447	Human tissue	0.847389	0.832094	1.09018	1.30022	0.838898	1.4268	0.649833	1.1164	0.980767	0.903474	0.928521	1.99706	0.844969	0.681131	0.834138	0.741196	1.18258	1.03503	1.01023	0.663806	2.18104	1.06775	0.821374	0.896352	1.11555	1.06292	1.32917	3.77683	0.270421	0.909467	0.927915	1.01851	1.69653	0.828654	0.980376	1.15385	0.772917	1.15247	1.7291	1.88998	0.755424	0.960038	2.65582	1.10252	0.604391	0.951329	1.26862
436	663-120607	Human tissue	0.978991	0.991454	0.653521	1.34031	0.94658	1.27714	1.16501	1.04028	0.905496	0.790483	0.76437	1.08118	0.817828	0.706084	0.825216	0.838039	1.25977	1.34432	1.20345	0.805895	1.11256	1.21227	0.597089	1.39146	1.50165	1.03328	1.05159	1.78598	0.714945	1.34287	0.977678	1.05236	1.19295	0.833021	0.912371	1.1302	1.12978	1.49316	2.65875	1.36944	0.668137	1.06534	2.43273	1.30861	0.593364	1.0205	0.726199
439	676-120997	Human tissue	0.925435	1.065	1.09959	0.78937	0.755051	1.37198	0.536385	0.841249	0.821112	1.06846	0.744658	0.867204	0.678791	0.577661	0.852712	0.760672	1.00708	1.21708	1.06091	1.10126	0.900073	1.36746	1.07566	1.746	1.04485	0.980058	1.07829	1.77444	1.05284	1.56494	1.26935	1.00031	0.635672	0.831496	0.966564	2.12839	1.22956	1.95787	0.760371	1.57797	0.595538	0.849729	0.913335	1.26266	0.581598	1.00544	0.800495
440	686-121301	Human tissue	0.844359	0.912779	0.72419	0.891937	0.895452	1.32513	0.848447	0.989822	0.887237	0.52251	0.497697	0.856058	0.567755	0.911167	0.860952	0.83805	1.0805	0.979156	1.03741	0.894679	1.40871	0.707285	0.778795	1.16085	1.26804	1.19758	0.864649	0.722724	0.745361	1.56969	1.279	1.1303	0.663131	0.831611	1.38291	0.717248	0.930804	2.52469	0.863777	2.16345	0.71218	0.968044	1.94251	1.04014	0.423292	0.99324	1.15339
443	725-122830	Human tissue	0.957587	0.997491	0.665402	0.836949	0.822693	0.920324	1.11545	1.02882	0.957028	1.04055	0.781656	0.789636	0.582157	0.743031	0.837743	1.0055	0.947639	1.01613	1.88579	0.888235	1.3275	1.53867	0.92048	1.27304	1.05442	1.11129	0.999037	1.36647	0.795965	0.995492	1.19489	1.07633	1.03015	0.947284	0.938587	0.970974	1.1673	1.6107	0.932895	0.960315	0.581373	0.777262	2.17858	1.09405	0.525101	0.968635	0.790676
444	742-123513	Human tissue	0.978769	1.01039	0.974883	0.753419	0.946223	1.10856	0.545729	0.932266	0.883235	1.65437	1.10299	0.765952	0.685833	0.512151	0.812678	1.02449	0.584742	1.04381	1.36132	0.832418	3.27817	0.949643	0.932682	1.04759	1.00702	0.999018	0.894417	0.854954	1.64332	0.865509	0.594318	0.798078	1.06894	1.06723	1.09008	1.59191	1.44089	0.588129	6.31944	1.35013	0.631074	0.860579	0.628258	1.10107	0.65782	0.876168	1.72577
458	743-123550	Human tissue	0.946175	0.897893	0.846975	1.06653	1.13653	1.03162	1.28939	1.08336	1.0955	0.712343	0.699502	1.39724	0.619686	0.841475	0.857366	0.825487	1.23243	1.27601	0.937506	1.32525	0.941131	0.610224	0.75809	1.13142	1.00784	1.09365	1.20556	1.27251	0.759035	1.35144	1.49369	1.18286	0.810609	0.824561	0.911286	1.00528	1.20282	1.92409	0.796838	1.69476	0.719283	0.962078	2.26171	0.988902	0.458167	0.320583	0.765809
460	754-124033	Human tissue	0.823774	0.676076	0.694997	1.35675	1.55205	2.59919	0.472396	1.09295	1.00842	1.16194	0.895469	0.761584	0.487516	0.689017	0.790637	0.484327	0.505627	0.805089	2.24504	0.672556	14.9096	1.41296	1.57174	0.602857	1.35881	1.38636	2.25519	1.17725	1.353	0.677567	0.774527	0.930435	1.18193	1.43429	0.647806	1.07576	1.51623	0.775437	11.0308	1.21769	0.646049	1.15025	0.540261	0.969257	0.594938	1.01841	3.22514
462	798-125789	Human tissue	0.957587	0.745603	0.945705	0.822716	0.930345	1.46563	0.504543	1.02307	0.910409	0.793508	0.73458	1.725	0.42638	1.03129	0.860114	0.57168	2.15112	1.99712	1.83344	1.22664	8.43834	0.622942	1.04784	0.755891	1.14319	1.29848	1.25606	0.678444	0.579177	1.2031	1.51642	0.974974	0.475856	1.19479	1.40922	0.64638	0.986473	1.35887	4.89613	5.41799	0.889994	1.07351	0.927868	0.718316	0.576479	0.964495	2.2501
464	809-126234	Human tissue	0.872559	0.970249	0.950452	0.814135	1.26504	1.22268	0.661766	1.18864	0.989354	1.35678	1.13559	1.12499	0.693016	0.713354	0.818134	0.629859	1.21753	1.22133	1.63969	1.00769	1.93524	3.58336	1.92294	1.16093	1.03889	1.04564	1.1014	1.37129	1.83704	1.11819	0.989031	0.928939	1.15779	0.878002	0.988208	1.12648	1.44868	2.78774	1.02852	1.20835	0.658869	1.04075	1.82829	0.919571	0.484464	0.846602	1.00147
467	818-126592	Human tissue	0.979672	1.06306	0.955123	0.531912	1.07845	1.32102	0.568646	0.844389	0.886415	1.49796	1.12081	1.17232	0.731186	0.816822	0.791873	0.72655	0.959107	1.22275	1.564	1.05475	2.0154	4.16729	2.22526	1.08288	1.04213	1.05323	1.11108	0.945746	1.35865	1.08509	0.717798	0.744319	1.6777	0.80094	0.859724	1.88472	1.56992	0.679177	2.23883	1.59772	0.711016	0.983618	0.764882	1.26035	0.52859	1.04747	0.819618
481	830-127073	Human tissue	0.976374	0.88704	0.848665	1.0247	1.20591	1.21092	1.13082	1.29971	0.98831	1.15349	0.916325	1.24508	0.62145	0.719147	0.796542	0.760796	1.49468	1.34498	2.60747	1.09306	1.23676	3.298	2.29968	1.79231	0.940508	1.02891	0.966408	0.564134	1.94711	0.936045	0.633015	0.948661	2.116	0.66744	0.981562	1.03113	1.78677	0.998688	1.12154	2.87844	0.660749	1.01656	2.32817	1.15051	0.848588	0.436414	0.884158
483	848-127620	Human tissue	1.13214	1.29018	0.76597	0.88342	1.38755	1.61069	1.17856	0.822566	0.72264	0.99102	0.839804	1.10632	1.29203	1.13089	0.883523	0.663386	2.13459	1.90058	1.08037	1.01633	1.13264	1.64593	1.00641	1.87681	1.44039	1.09334	0.826425	1.23348	0.401936	0.962616	1.40424	1.00503	0.702292	0.903323	0.888351	0.797748	1.24132	1.83759	1.12131	5.72743	0.753328	0.854562	4.67755	1.06635	0.566797	1.15362	0.940849
485	856-127931	Human tissue	1.02088	1.03761	1.07514	0.828006	0.752479	1.19585	0.40758	0.954619	0.969073	0.782617	0.558587	0.890413	0.631406	0.600292	0.765734	0.820255	0.260849	1.3299	1.0838	1.12526	1.69296	0.650922	0.913667	1.66346	1.14683	1.09027	0.959818	0.51337	0.815012	3.87741	1.10398	1.01134	0.668093	0.882596	1.2613	1.23664	0.650917	1.61984	1.16464	1.5737	0.884507	1.14287	0.572858	1.17314	0.601571	0.970439	0.790365
486	874-128454	Human tissue	0.864413	0.891656	0.838685	0.886495	1.41953	1.51634	0.468937	0.815715	0.966967	0.532459	0.488646	1.1764	0.56674	0.762315	0.914721	0.759971	1.26121	1.29088	0.942425	1.09702	1.64235	0.786681	0.987189	0.745022	1.11048	1.27021	1.92527	1.17992	1.32946	1.50195	1.15391	0.983229	0.796219	0.889553	1.12057	0.976564	1.23217	0.662097	0.822646	2.53041	0.807526	1.10682	0.985754	1.12801	0.49319	0.920026	0.937274
487	883-128811	Human tissue	1.08517	1.05202	1.38208	0.789919	0.840862	1.37713	0.770574	1.19228	0.873896	1.18727	0.745127	0.748123	0.639723	0.614472	0.831961	0.807794	0.322217	1.23565	1.16507	1.02065	0.896447	0.931918	1.093	1.35693	1.04554	0.965281	0.895431	0.391525	0.818189	1.20127	1.09729	1.09972	0.513006	0.889233	1.13233	1.5029	0.81768	0.829757	0.824376	1.44533	0.670049	0.841545	0.481885	1.32985	0.580869	1.0144	0.70403
489	896-129332	Human tissue	0.971472	1.14365	0.710495	1.25268	1.07234	1.33431	1.94478	1.26169	1.04861	1.8367	1.56863	0.849276	0.845854	0.838957	0.883755	0.675347	1.57165	1.28452	2.24348	1.27625	2.31013	4.37959	1.66427	1.39858	1.13916	1.1491	1.07563	2.00823	0.604395	1.11256	1.37214	1.2163	1.13143	0.902957	1.00111	1.3654	1.27559	1.30113	0.747967	5.32258	0.519078	0.772645	2.93381	1.09327	0.654692	0.850557	1.03496
491	901-129531	Human tissue	1.07671	0.966021	0.593582	0.678421	0.967881	1.30147	0.429814	0.896933	1.03783	4.24035	4.08553	10.9126	0.783003	8.51324	0.808558	0.623402	0.659225	0.945422	1.24912	1.17622	2.26071	0.777848	0.795709	0.432541	1.02748	1.23624	0.811093	0.756198	1.37042	0.994573	0.953445	0.959532	0.535628	0.866092	1.77969	0.584069	0.936727	0.565017	0.871213	2.82345	1.18662	1.04267	0.644572	1.05088	0.791941	1.24921	0.946357
506	994-133248	Human tissue	0.754574	0.659204	0.998788	1.22311	0.965216	1.4387	0.860468	1.24086	1.03889	0.724033	0.703666	1.36132	0.580022	0.633032	0.785855	0.773223	0.740767	0.768427	1.64523	0.960251	9.12955	0.681995	0.998594	1.10571	1.00297	1.18779	1.26502	0.6473	0.621397	0.505776	0.6752	1.20286	1.44276	1.2823	0.763732	0.703247	1.27639	1.39702	7.72773	2.27453	0.622813	1.00389	2.57683	1.02685	0.684266	0.291063	1.8391
507	1019-134251	Human tissue	0.859849	0.968098	0.757928	0.916773	1.06867	1.00982	0.723289	1.08144	0.794487	0.745878	0.66063	1.68468	0.559411	1.01148	0.822975	0.733071	1.14076	1.29962	0.863926	1.03287	1.10619	0.621198	0.702568	1.09809	1.33201	1.10303	1.08802	2.17571	1.99081	0.988513	0.893192	1.02818	0.700407	0.907873	1.12225	1.09711	1.60329	2.82259	2.0624	5.52437	1.08972	1.19945	1.95739	1.17271	0.560047	0.73065	1.20598
510	1201-142715	Human tissue	0.787764	1.00537	0.775422	0.849363	0.990926	1.4049	1.36074	1.44829	0.905409	1.15181	1.07005	1.12218	0.656292	0.900035	0.912058	0.761911	1.32069	1.35531	2.24429	1.01033	1.24035	3.00645	2.30076	1.68727	1.2013	1.16973	1.14025	0.615601	0.838851	0.962829	1.54791	1.08043	0.422204	0.990664	0.715826	1.16998	2.10664	1.48203	0.809984	4.74834	0.778111	1.13918	1.5088	1.23916	0.440154	0.718686	0.942301
512	1225-143915	Human tissue	0.979574	1.2192	0.982826	0.882028	1.18309	1.75333	1.54503	0.736619	0.79287	1.17033	1.12211	0.667582	1.01208	0.940214	0.927604	0.653096	1.10402	0.981439	1.77882	0.858886	0.808728	2.1482	2.02843	1.94773	1.30447	1.15272	1.57481	0.363258	0.553878	1.03711	1.31678	1.07881	0.513848	1.23591	0.711782	1.06085	1.5149	0.462092	0.599669	16.4752	0.852319	0.767291	1.02669	1.42644	0.340231	0.820687	1.10268
337	186-51479	Human tissue	1.23669	1.07837	1.05456	1.25597	0.818569	1.39366	0.203075	1.11947	1.14968	1.0238	0.7515	0.801528	0.654003	0.669023	0.748435	0.783948	0.251594	0.826989	0.915461	0.808382	1.46782	0.479179	0.622352	0.712126	1.04991	1.18123	0.706652	0.559405	3.31773	1.32074	0.530472	1.00293	1.43222	0.653502	1.00415	0.55196	1.09623	0.57939	1.07381	1.55043	1.17961	1.77521	0.268776	1.72886	1.30509	0.711762	0.74298
348	288-61017	Human tissue	0.937752	0.956058	0.643264	0.858583	1.06164	1.20872	0.918541	0.881889	0.873248	0.446249	0.462862	0.715727	1.28983	1.05049	0.872776	0.902237	1.11527	1.03883	1.04781	0.830352	1.53813	0.739736	0.841343	0.764272	1.07702	1.13301	0.810997	0.98357	1.12094	1.05012	1.02124	1.08673	0.611879	0.978161	1.1868	0.758294	1.41662	1.40199	1.07097	2.02773	0.752361	0.847077	0.967623	1.12524	0.36255	1.10304	0.994207
363	303-61896	Human tissue	0.910854	1.13896	0.795548	1.29125	1.8053	1.00196	1.45509	1.10971	1.01459	0.911862	0.862489	0.965833	1.6635	0.748934	1.00773	0.617178	1.25876	1.18545	2.65141	0.957964	1.6662	4.08224	2.53438	1.94653	1.20456	1.06254	1.47425	1.83178	1.91413	0.944491	1.07704	0.926582	0.783767	0.803347	0.730608	1.01462	1.52424	1.03233	1.17124	3.21039	0.547847	0.852323	3.62335	1.33445	0.701951	0.917615	0.861398
387	464-82935	Human tissue	1.17428	1.17335	0.687092	0.762049	1.04767	1.32766	0.387326	0.909347	1.02925	1.18784	1.83834	2.86107	0.758016	4.33325	0.823047	0.702212	0.397074	0.962014	1.05918	1.23622	2.48281	0.609237	0.872822	0.429977	1.33033	1.35054	1.02873	0.851784	1.08607	3.11516	0.90955	0.921442	0.495365	1.18938	1.47054	0.438402	0.854844	0.455691	1.51561	10.8351	1.25127	1.33778	0.421466	1.33473	0.71151	1.52862	1.55194
409	553-106214	Human tissue	0.904299	0.926394	0.905961	1.10876	1.35624	1.36726	1.80572	1.37901	0.984718	1.77275	1.4992	1.62888	1.12695	0.733698	0.858676	0.650824	1.43718	1.36182	0.98544	0.93854	0.629457	0.662771	0.642182	2.55207	1.15926	1.00513	1.29432	2.05132	1.49412	1.02583	0.795131	1.20306	1.64425	0.804731	0.743574	1.34343	2.5108	1.62814	0.675204	4.6067	0.569267	0.814836	4.75473	2.2614	0.781866	0.344914	0.932537
418	602-118615	Human tissue	0.950424	0.9562	0.799615	1.35659	0.844554	0.904079	0.448026	1.03382	0.963812	0.980816	0.582118	1.05355	0.466575	0.597892	0.837787	0.714747	0.438964	0.686009	1.88715	0.712915	8.57326	0.640719	1.14995	0.728022	0.969249	1.19818	1.24851	0.425599	0.940417	1.43598	0.625351	1.04245	3.89528	1.16019	1.03879	0.745361	0.819055	1.00543	4.82327	1.30719	0.766608	1.1374	0.535959	1.13498	0.510215	0.976231	3.00956
466	817-126549	Human tissue	0.939586	0.890519	0.575258	1.01028	1.11106	1.08796	1.49853	1.09317	1.03015	0.683298	0.696036	0.949209	0.694805	1.29162	0.802801	0.786141	1.05339	0.929953	1.35552	0.840897	4.57924	0.681003	0.925215	0.79446	1.1691	1.41512	1.01434	1.26785	0.275681	1.13066	1.19874	1.1787	0.427784	0.804427	1.37767	0.677045	0.867997	2.93404	1.96627	2.53213	0.881317	1.08743	2.79509	1.05554	0.424253	0.956738	1.92892
468	822-126750	Human tissue	0.861589	0.850744	0.680366	0.882345	1.24287	1.58296	0.473765	0.941944	1.07846	0.493098	0.458448	0.942093	0.661444	0.821471	0.896	0.852282	0.811795	0.749064	1.65138	0.694825	4.73684	1.45359	1.38082	0.407416	1.06854	1.38728	1.51839	0.798081	0.7579	1.10119	1.06496	0.997307	0.58129	0.936552	2.01966	0.651124	0.979636	0.946304	2.27787	3.04766	1.01307	1.08874	0.914204	1.06311	0.450983	0.884148	1.89003
509	1193-142312	Human tissue	0.709077	0.916665	0.762657	1.06292	1.04247	1.14742	1.80961	1.55355	0.841426	0.92241	0.80853	0.968532	0.703689	0.780239	0.844954	0.785704	1.15313	1.17858	1.57139	1.02449	0.91299	1.08099	0.882525	3.39388	1.1276	1.17067	0.857012	1.09939	1.16346	0.874503	0.85064	1.35794	2.30733	1.12329	0.781535	1.27652	1.02591	1.92832	0.832631	4.32546	0.637517	0.963876	1.64892	1.44794	1.37019	0.705128	1.34603
[truncated: 437 more columns]

## Sheet: L4 (log_2)
		Antibody Name	14-3-3-beta	14-3-3-epsilon	14-3-3-zeta	4E-BP1	4E-BP1_pS65	4E-BP1_pT37_T46	53BP1	A-Raf	A-Raf_pS299	ACC1	ACC_pS79	AceCS1	ACLY_pS455	ACSL1	ACVRL1	ADAR1	Akt	Akt1	Akt1_pS473	Akt2	Akt2_pS474	Akt_pS473	Akt_pT308	ALKBH5	Ambra1_pS52	AMPK-a2_pS345	AMPKa	AMPKa_pT172	Annexin-I	Annexin-VII	AR	ARID1A	ASNS	Atg3	Atg4B	Atg5	Atg7	ATM	ATM_pS1981	ATP5A	ATP5H	ATR	ATRX	ATR_pS428	Aurora-A	Aurora-ABC_pT288_pT232_pT198	Aurora-B
		Antibody Origin	R	M	R	R	R	R	R	R	R	R	R	R	R	R	R	M	R	R	R	R	R	R	R	R	R	R	R	R	M	M	R	R	R	R	R	R	R	R	R	M	R	R	R	R	R	R	R
		Gene Name	YWHAB	YWHAE	YWHAZ	EIF4EBP1	EIF4EBP1	EIF4EBP1	TP53BP1	ARAF	ARAF	ACACA-B	ACACA-B	ACSS2	ACLY	ACSL1	ACVRL1	ADAR	AKT1/2/3	AKT1	AKT1	AKT2	AKT2	AKT1/2/3	AKT1/2/3	ALKBH5	AMBRA1	PRKAA2	PRKAA1-2	PRKAA1-2	ANXA1	ANXA7	AR	ARID1A	ASNS	ATG3	ATG4B	ATG5	ATG7	ATM	ATM	ATP5F1A	ATP5PD	ATR	ATRX	ATR	AURKA	AURKA-C	AURKB
		Validation Status	V	C	V	V	V	V	V	V	C	C	V	V	V	V	C	V	V	V	V	V	C	V	V	V	C	V	C	C	V	V	V	C	V	V	C	C	V	V	V	C	V	V	C	C	C	C	V
		Slide Id	GBL1159015	GBL1158991	GBL1158960	GBL1175319	GBL1175320	GBL1175321	GBL1159007	GBL1142235	GBL1158701	GBL1175323	GBL1175322	GBL1142398	GBL1158977	GBL1175301	GBL1159052	GBL1159043	GBL1175416	GBL1142346	GBL1158907	GBL1142318	GBL1175286	GBL1175343	GBL1175432	GBL1142507	GBL1142526	GBL1142257	GBL1175324	GBL1175326	GBL1159045	GBL1159091	GBL1158920	GBL1142269	GBL1142272	GBL1158872	GBL1158890	GBL1158891	GBL1142285	GBL1142259	GBL1159050	GBL1142589	GBL1142694	GBL1142696	GBL1142276	GBL1142317	GBL1142381	GBL1142382	GBL1158703
		Antibody Name in Heatmap	14-3-3-beta-R-V	14-3-3-epsilon-M-C	14-3-3-zeta-R-V	4E-BP1-R-V	4E-BP1_pS65-R-V	4E-BP1_pT37_T46-R-V	53BP1-R-V	A-Raf-R-V	A-Raf_pS299-R-C	ACC1-R-C	ACC_pS79-R-V	AceCS1-R-V	ACLY_pS455-R-V	ACSL1-R-V	ACVRL1-R-C	ADAR1-M-V	Akt-R-V	Akt1-R-V	Akt1_pS473-R-V	Akt2-R-V	Akt2_pS474-R-C	Akt_pS473-R-V	Akt_pT308-R-V	ALKBH5-R-V	Ambra1_pS52-R-C	AMPK-a2_pS345-R-V	AMPKa-R-C	AMPKa_pT172-R-C	Annexin-I-M-V	Annexin-VII-M-V	AR-R-V	ARID1A-R-C	ASNS-R-V	Atg3-R-V	Atg4B-R-C	Atg5-R-C	Atg7-R-V	ATM-R-V	ATM_pS1981-R-V	ATP5A-M-C	ATP5H-R-V	ATR-R-V	ATRX-R-C	ATR_pS428-R-C	Aurora-A-R-C	Aurora-ABC_pT288_pT232_pT198-R-C	Aurora-B-R-V
		Antigen Id	AGID00100	AGID00111	AGID00101	AGID00001	AGID00002	AGID00003	AGID00120	AGID00194	AGID02191	AGID00005	AGID00004	AGID00408	AGID02114	AGID00404	AGID02144	AGID00186	AGID00146	AGID00348	AGID00346	AGID00316	AGID00347	AGID00028	AGID00170	AGID02215	AGID00287	AGID00236	AGID00006	AGID00007	AGID00193	AGID00166	AGID00371	AGID00260	AGID00264	AGID00276	AGID00309	AGID00310	AGID00277	AGID00242	AGID02142	AGID00217	AGID02145	AGID02150	AGID00268	AGID00315	AGID00391	AGID00392	AGID02195
		Slide no.	1	2	3	4	5	6	7	8	9	10	11	12	13	14	15	16	17	18	19	20	21	22	23	24	25	26	27	28	29	30	31	32	33	34	35	36	37	38	39	40	41	42	43	44	45	46	47
Order	Sample description	Sample Type	14-3-3-beta-R-V	14-3-3-epsilon-M-C	14-3-3-zeta-R-V	4E-BP1-R-V	4E-BP1_pS65-R-V	4E-BP1_pT37_T46-R-V	53BP1-R-V	A-Raf-R-V	A-Raf_pS299-R-C	ACC1-R-C	ACC_pS79-R-V	AceCS1-R-V	ACLY_pS455-R-V	ACSL1-R-V	ACVRL1-R-C	ADAR1-M-V	Akt-R-V	Akt1-R-V	Akt1_pS473-R-V	Akt2-R-V	Akt2_pS474-R-C	Akt_pS473-R-V	Akt_pT308-R-V	ALKBH5-R-V	Ambra1_pS52-R-C	AMPK-a2_pS345-R-V	AMPKa-R-C	AMPKa_pT172-R-C	Annexin-I-M-V	Annexin-VII-M-V	AR-R-V	ARID1A-R-C	ASNS-R-V	Atg3-R-V	Atg4B-R-C	Atg5-R-C	Atg7-R-V	ATM-R-V	ATM_pS1981-R-V	ATP5A-M-C	ATP5H-R-V	ATR-R-V	ATRX-R-C	ATR_pS428-R-C	Aurora-A-R-C	Aurora-ABC_pT288_pT232_pT198-R-C	Aurora-B-R-V
314	064-44760	Human tissue	0.012793	-0.256528	-0.734331	-0.595225	-0.266369	-0.036484	0.597685	0.111694	0.008302	-1.07528	-0.716083	-0.60886	-0.5224	-0.03343	-0.238366	0.248837	-0.335877	-0.02741	-0.43906	-0.039382	-0.516563	-0.917586	-0.70945	0.583696	0.477634	0.110368	-0.381398	-0.212123	-0.226945	0.220319	-0.367554	0.402965	-0.82703	-0.650014	-0.240072	-0.636598	0.10288	0.982567	-0.076606	1.10756	-0.27281	0.096153	0.720886	0.327851	-0.511499	-1.04143	-0.234371
315	103-48695	Human tissue	-0.118054	0.057591	-0.237838	0.347178	0.197383	0.405709	-0.73373	0.029137	-0.181899	0.051954	-0.136699	-0.105204	-0.08062	-1.14665	-0.36164	-0.830682	-0.115712	0.3489	-0.25944	-0.184033	0.888343	-0.845332	-0.736703	-0.053448	0.188047	0.051159	0.11032	0.459543	2.07398	-0.438155	-0.482118	0.22781	-0.647925	-0.48758	-0.157166	0.186077	0.252254	-0.207828	-0.065538	2.51715	-0.230833	-0.00214	-0.321564	1.00443	-0.529898	-0.006253	-0.066945
319	123-49304	Human tissue	-0.160984	0.02106	-0.224865	0.06437	-0.057736	0.53948	0.156799	-0.311503	-0.415841	-0.249499	-0.228397	-0.241696	0.75925	-0.29229	-0.073218	-0.629773	0.387427	0.12206	0.19064	-0.208627	0.891048	0.565616	0.047403	-0.200885	-0.009189	-0.029264	-0.228921	0.078996	0.125586	-0.532707	-0.758102	0.144594	0.51635	-0.115828	0.253664	-0.200287	-0.111769	-0.160811	-0.034674	0.745229	-0.681067	0.134778	0.68555	0.407522	-0.08518	-0.002834	0.099437
320	120-49209	Human tissue	-0.014209	0.113364	-0.281477	-0.369777	0.463568	0.340694	0.218827	-0.233889	-0.291602	0.355459	0.287961	-0.407326	0.49953	-0.553918	-0.013225	-0.588989	0.513917	0.15518	0.2867	-0.098245	-0.206551	1.23433	0.645774	0.701796	0.101422	0.065369	-0.231386	0.100695	-0.849812	0.172174	0.306832	0.071285	-0.068859	0.182509	-0.257166	-0.138862	0.024347	0.308649	-0.653898	1.1051	-0.513703	-0.510757	1.38694	0.186403	-0.674519	-0.129231	-0.095489
323	158-50526	Human tissue	0.096304	0.320825	-0.287149	-0.289384	0.275356	-0.209532	1.50582	0.034173	-0.185053	0.22786	-0.129245	0.26942	-0.20038	-0.465395	-0.206334	-0.228895	0.258373	0.16048	0.42175	-0.239649	-0.054961	0.108261	-0.519008	0.278605	0.456967	0.076913	0.183092	1.22901	0.464615	0.327946	0.329247	0.310441	-0.323708	-0.751487	-0.286949	-0.030814	0.22583	1.14056	-0.414848	0.672409	-0.660007	-0.309025	1.31956	0.240511	-1.07862	-0.032819	-0.182028
341	223-53705	Human tissue	-0.065381	0.299568	-0.1845	-0.255933	-0.221195	-0.147367	0.470223	-0.351819	-0.436239	0.168359	-0.380387	-0.346546	-0.25185	-1.01288	0.099924	-0.4068	-0.189444	0.05296	0.18486	-0.187512	-0.140409	-0.058096	-0.283145	0.962019	0.263219	0.080386	0.093554	-0.52584	1.17497	-0.012165	0.37755	-0.443996	-0.573314	-0.317379	-0.382967	0.028199	0.395076	-0.799156	0.035628	1.49077	-0.784305	-0.041133	0.853206	1.00361	-0.484847	-0.106173	-0.129923
343	240-54282	Human tissue	-0.296018	0.418664	-0.462742	-0.634971	0.115566	-0.657766	-0.648544	-0.571369	-0.525859	-1.94494	-1.86078	-0.349905	-0.3568	-0.906107	-0.105355	-0.287538	0.482456	0.78105	-0.11608	0.278776	-0.147529	-1.03666	-0.200069	1.04152	0.126107	-0.232464	-0.122117	-0.80353	-0.748855	1.00077	0.767654	0.285652	-0.745754	-0.509264	-0.15718	-0.642633	-0.218883	0.145363	-0.071063	2.15845	0.071282	0.035661	0.033211	-0.104967	-0.628223	0.065937	-0.094921
344	251-56986	Human tissue	-0.070997	0.14124	-0.276375	0.148818	0.207918	-0.44392	0.064168	-0.565307	-0.299993	0.030956	-0.059541	-0.503937	0.38253	-0.488689	-0.121291	-0.019615	0.162322	0.20999	0.10396	-0.270921	-0.564602	0.031039	-0.047037	0.727579	1.01753	0.059826	0.33646	1.5347	-0.555572	0.151527	0.273508	0.178655	0.101426	0.433654	-0.010712	0.044444	0.200813	-1.37833	-0.50945	1.72829	-0.496728	-0.259121	1.55689	0.38345	-0.994392	-0.065336	-0.087295
346	273-58995	Human tissue	0.027522	0.128729	-0.359237	0.84737	0.389426	0.1488	0.119286	0.019238	-0.341812	0.275272	0.131819	0.073678	1.07307	-0.876245	-0.1179	-0.623377	0.651072	0.32541	1.48829	-0.204655	1.17262	2.46104	1.5594	0.303568	0.078001	-0.081048	0.495806	1.29961	-0.313244	-0.471603	-0.274205	-0.204051	1.48073	-0.20454	-0.367379	0.392943	0.519648	0.249639	-0.327815	1.54221	-0.658957	-0.315371	0.577933	0.268973	-0.047222	-0.157773	-0.314736
361	293-61269	Human tissue	-0.134672	-0.10623	-0.231394	-0.211028	0.54932	0.27148	-0.103221	0.29791	-0.160202	0.065409	-0.084881	0.178527	0.21003	0.077982	-0.236397	-0.515323	-0.068764	0.1161	0.21353	-0.198847	0.284953	0.753165	1.08112	0.488082	-0.04446	0.115577	-0.12402	-0.057123	0.422692	0.021225	-0.955146	0.022384	0.117101	-0.193002	-0.140481	-0.038893	1.10919	0.373503	-0.566848	2.17247	-0.202692	-0.071129	0.42841	0.591326	-0.301386	-0.992288	-0.13814
362	295-61358	Human tissue	-0.047493	-0.017456	-0.430658	0.245757	0.912041	0.083977	0.108558	0.332934	-0.009912	-0.523261	-0.43372	0.686111	0.53861	-0.089683	-0.263826	-0.822231	0.293275	0.30292	0.61035	-0.130127	0.498132	0.37021	0.22092	0.806944	0.192269	0.216778	0.136908	0.984359	-0.032483	-0.117519	-0.79417	-0.03632	0.748403	-0.323421	-0.57202	-0.027927	0.465989	0.309517	-0.080208	2.01876	-0.65163	-0.25411	1.88049	0.528816	0.078941	-1.45203	0.004669
365	332-63962	Human tissue	-0.041768	0.10429	-0.405693	0.058716	0.668223	0.22355	-0.202874	-0.060404	-0.141343	-0.776182	-1.15748	-0.245661	-0.21001	-0.498727	-0.242515	-0.542669	0.125187	0.16515	-0.30075	-0.14613	0.122815	-0.616665	-0.343955	-0.01198	-0.051858	0.180954	-0.252361	0.024075	-0.277736	0.572825	0.10062	0.130657	1.93459	-0.256618	-0.137808	-0.336941	0.292481	0.17324	-0.535984	1.21655	-0.448967	0.225512	-0.182617	0.281707	-1.01845	0.080676	-0.409084
366	345-66085	Human tissue	-0.074592	-0.122036	-1.29112	0.328651	0.78113	0.394426	-2.21108	-0.098669	0.017577	-2.30204	-1.99156	-1.04974	-1.19779	-1.64211	-0.245131	-0.613049	-2.65036	-1.64274	0.08344	-1.84254	0.801278	-1.48051	-0.640372	-3.13561	0.399298	0.634642	0.315607	-2.89769	-1.56894	-1.01392	-0.764675	-0.502713	-1.14803	-0.457386	0.643054	-2.51272	-2.12421	-3.09099	3.49673	2.7487	0.490018	0.065178	-3.02962	0.62657	-0.419761	0.277681	-0.055948
370	380-70184	Human tissue	-0.129516	-0.05457	-0.220021	-0.396144	0.624257	0.4068	-0.381759	-0.221636	0.111959	-0.079738	-0.089255	1.36699	1.51902	1.10332	-0.147179	-0.729865	0.054574	-0.19995	-0.05617	1.10393	1.77434	0.898531	-0.436432	-1.02499	0.15742	0.256691	0.193464	0.469889	-0.796898	0.422194	-0.618266	0.064222	-0.916339	-0.370187	1.19578	-0.016496	0.353627	0.035126	-0.450388	1.81613	-0.317874	-0.074781	0.513014	0.094707	0.524238	0.161818	0.19106
371	375-69977	Human tissue	-0.094344	0.072731	-0.405008	0.058682	0.573204	0.274789	0.164299	0.097726	0.062111	0.48344	0.231289	-0.224479	0.18988	-0.084145	-0.060458	-0.52438	-0.101451	-0.00668	0.97076	-0.329311	-0.03531	1.41844	0.946313	0.403078	0.102962	0.078228	0.353323	-0.321092	-0.303373	-0.228201	-0.445965	0.24964	0.217374	-0.462418	-0.479913	-0.008359	0.177644	0.126614	-0.443443	0.349884	-0.537032	-0.210709	1.21235	0.25521	-0.0098	-0.207651	-0.083901
385	431-78869	Human tissue	-0.039868	-0.194258	-0.205306	0.02495	0.697632	0.528251	-0.100973	0.319025	-0.046623	0.213841	-0.068007	0.549828	0.05649	-0.38483	-0.385605	-0.62322	-0.453123	0.1979	-0.04624	-0.004649	-0.141923	-0.258414	-0.330651	0.619304	0.166586	0.067098	0.057436	-0.074852	0.86361	0.527866	-0.684858	0.229236	0.543213	-0.570875	-0.362891	0.415562	1.00559	-0.154808	-0.615812	1.07042	-0.443663	-0.003087	0.67055	1.79277	-0.124396	-0.930406	-0.48719
388	468-83097	Human tissue	-0.066337	0.199806	0.063447	0.491072	0.857408	0.343416	0.241551	0.061525	-0.138904	0.150628	-0.138221	0.216322	0.10283	-0.277008	-0.250008	-0.620404	0.154944	0.44091	0.48004	0.148979	-0.075747	0.832821	0.108152	1.02136	0.229693	0.088225	-0.178673	0.578766	0.069064	0.292413	-0.43978	0.232519	0.887993	-0.311603	-0.291816	-0.220717	0.588949	0.551314	-0.519253	0.892192	-0.814897	-0.040064	1.04841	0.070896	-0.286982	-0.04695	-0.167421
389	456-82619	Human tissue	0.070549	0.240807	-0.082499	-0.721255	0.593875	-0.309553	-0.875659	-0.135115	-0.087503	-0.79247	-0.982215	0.282339	-0.37389	-0.661543	-0.31733	-0.518101	-0.698674	0.41494	-0.01187	0.303139	0.292141	-0.818194	-0.19446	1.10795	0.066729	0.225234	0.110978	-0.789531	-0.373717	0.538957	0.546294	0.04276	-1.02334	-0.527482	-0.015988	0.108892	0.377011	0.698137	0.127753	1.31461	-0.377786	-0.003577	-0.470643	0.275352	-0.927004	0.237996	-0.216099
392	516-98413	Human tissue	-0.148421	-0.029987	-0.326734	-0.355001	0.605235	0.386928	-0.182643	-0.177588	-0.208473	-1.00619	-1.22219	0.150947	0.13019	-0.483282	-0.16957	-0.647613	0.002949	0.16146	0.33899	-0.041179	0.51369	0.097049	-0.154574	0.450988	0.23904	0.150674	0.093469	-0.21678	-0.65956	0.030318	0.555746	0.133836	0.000619	-0.275181	-0.047108	-0.23177	0.195246	0.425236	-0.242601	1.30949	-0.403799	-0.088387	0.308664	0.205989	-0.929378	0.107483	-0.206974
394	531-100093	Human tissue	-0.155259	0.048916	-0.339173	-0.157429	0.357424	0.245631	-0.097101	-0.110106	-0.235401	-0.85988	-0.874907	0.215643	-0.04175	-0.211473	-0.211413	-0.519685	0.621537	0.49585	0.17794	0.236235	0.327167	0.201208	-0.266817	0.351255	0.026105	0.11371	0.172733	-0.051553	-0.481396	0.103107	0.797445	0.163735	-0.964864	-0.223528	-0.08989	0.082708	0.173557	0.467768	-0.507891	1.19962	-0.74273	-0.15811	0.781563	0.097879	-1.33028	0.154271	-0.116644
396	545-100651	Human tissue	0.260665	0.269533	-0.346788	-0.183187	0.209362	-0.072709	0.758909	-0.176061	0.025461	0.150011	-0.115275	-0.002244	0.205	-0.222638	-0.094594	-0.011282	0.219058	0.0092	1.12117	-0.429556	-0.233115	0.844301	0.391803	-0.083144	-0.077902	0.142	0.537805	0.537764	0.099218	-0.157541	0.332332	-0.054539	-0.223924	-0.239183	-0.348836	0.504188	0.36213	-1.16677	-0.394341	3.25625	-0.843128	-0.466854	0.99925	0.028102	-1.06773	0.074066	-0.366887
411	561-106539	Human tissue	0.005991	0.264868	-0.903005	0.133929	0.406606	0.270563	0.891401	0.439695	0.242236	-1.1795	-1.01549	0.656123	-0.07989	-0.130448	0.046972	-0.548283	0.481059	0.22833	0.20476	0.871952	-0.124496	-0.128217	-0.303386	1.85505	0.466711	0.063662	-0.169973	-1.07597	-0.730187	-0.517113	-0.07324	0.234339	0.047912	-0.051734	-0.351636	-0.458948	-0.098911	-0.212863	-0.212394	1.15945	-0.746789	-0.149136	2.31618	0.273541	1.10035	0.026556	0.52278
413	562-106574	Human tissue	-0.137806	0.099144	-0.204802	-0.160334	0.266191	0.135867	0.211627	0.262817	-0.008889	0.218439	0.039109	0.201402	-0.04031	-0.640033	-0.072946	-0.478177	0.201918	0.2701	0.95894	-0.031535	0.400944	1.60091	1.14611	0.508568	0.280217	0.146235	0.330054	0.163065	0.794056	-0.073617	0.518302	-0.137873	-0.267961	-0.413129	-0.337159	0.056786	0.292265	0.736199	-0.142439	1.05844	-0.843971	-0.222968	1.16881	0.425309	-0.436467	-0.230317	-0.200028
414	568-106813	Human tissue	-0.096426	0.057652	-0.326933	-0.231234	0.706458	0.408257	0.536947	-0.165579	-0.103147	-0.590142	-0.538701	0.008971	0.42309	-0.233628	-0.085488	-0.532009	0.662684	0.31104	0.03357	0.004502	-0.056967	-0.078288	-0.202812	0.376047	0.061256	-0.066235	0.230558	0.462705	-0.517517	0.411102	0.795601	0.250697	-1.03611	-0.405839	-0.333206	0.109047	0.201891	0.975507	-0.526042	1.15302	-0.834634	-0.232465	1.20626	-0.112778	-1.00408	-0.213488	0.036777
415	570-106891	Human tissue	-0.13351	0.072823	-0.289805	-0.716345	0.249498	0.307943	-0.82329	-0.313963	-0.186399	-0.239	-0.164773	0.041788	-0.23578	-0.401512	-0.203231	-0.571854	0.236113	0.30859	-0.14281	-0.081208	-0.018995	0.707737	0.160634	0.383497	0.059271	0.089227	0.128452	-0.140636	-0.16942	0.387616	0.066727	-0.003121	0.312037	-0.278952	-0.398977	0.051264	0.475098	0.727432	-0.293417	1.39663	-0.370147	-0.011727	0.252575	0.768042	-1.50016	0.033736	-0.320831
417	587-112177	Human tissue	-0.098786	-0.017998	-0.200909	-0.11151	0.157219	-0.298847	0.289992	0.04118	-0.135559	-0.150947	-0.9656	0.234651	-1.01293	-0.466895	-0.290691	-0.467634	-0.883885	-0.16628	0.08229	0.090367	0.861606	-0.971961	-0.675637	-0.08217	-0.107266	-0.015584	0.165729	-1.0627	0.909684	0.162676	-0.001589	0.111627	-0.643126	0.196942	0.081029	0.264581	-0.03948	0.140299	0.318879	0.034159	-0.876365	-0.288059	-0.220172	0.027486	-0.414709	-0.247804	0.533346
420	618-119255	Human tissue	-0.021459	0.087953	-0.634642	-0.624452	0.275739	0.062684	-0.252984	-0.422368	-0.092318	-1.15526	-1.18003	-0.200295	-0.40304	-0.161601	-0.180058	-0.15474	-0.422199	-0.23471	0.19018	-0.431846	-0.280867	0.282564	0.059609	-0.051569	0.024794	0.096173	0.184093	-0.064929	0.10811	0.930399	-0.127329	0.141498	-1.30226	-0.30596	-0.382826	-0.162837	1.36587	0.044602	-0.345187	2.31492	-0.384231	-0.058536	-0.323324	0.478282	-2.14244	-0.237066	-0.13814
433	630-119713	Human tissue	-0.19106	-0.559475	-0.095386	-0.410549	-0.175004	0.530295	-0.907852	0.23501	0.039421	-0.013457	-0.309132	0.208899	-0.69571	-0.669096	-0.406862	-0.98392	0.195435	0.47587	0.7094	-0.071834	2.45719	0.37101	0.517716	0.310761	-0.003848	0.015772	0.09087	-0.703729	-0.330013	-0.015554	-0.050051	0.216158	-0.087834	-0.286441	-0.300131	-0.020361	-0.195632	-0.658669	2.29376	0.361218	-0.965585	-0.119652	0.750164	0.570994	-0.377026	-1.51704	1.04259
437	673-120913	Human tissue	-0.085109	0.062787	0.062219	-1.33252	-0.192139	0.196519	-1.58739	-0.422613	-0.187376	0.684612	0.062248	0.014813	-0.53216	-0.673573	-0.371102	-0.502139	-0.451905	0.41197	-0.13148	-0.174011	0.482769	-0.80876	-0.595451	0.432347	0.55443	0.048268	0.1408	0.080346	0.527116	-0.382887	-0.2616	-0.636447	0.424531	-0.104648	-0.045617	0.417024	0.174296	0.813957	0.120998	0.723166	-0.735468	-0.069236	0.338677	0.364716	-0.764765	-0.08043	0.065105
438	672-120881	Human tissue	-0.086997	-0.201818	-0.533926	-0.26661	-0.319927	0.753619	-0.757789	-0.128586	-0.06649	-1.28249	-1.31609	-0.295646	-0.92128	-0.21191	-0.234509	-0.369869	-0.19873	0.07186	0.59428	-0.22265	2.70842	-0.707745	-0.076692	0.009395	0.292547	0.328491	0.071944	-0.626699	-0.479898	0.414809	0.391082	0.077779	-1.39663	0.02143	0.834851	-0.505669	-0.200099	0.585585	1.682	1.58107	-0.274937	0.078583	-0.30533	0.122921	-0.911876	0.130212	1.22374
441	712-122309	Human tissue	-0.288406	-0.211281	-0.360284	-0.378957	0.193759	0.010428	-0.777442	-0.024541	-0.132828	0.07357	-0.340559	-0.075968	-0.9214	-0.456988	-0.25272	-0.682313	-0.159168	0.05318	0.51624	-0.074018	2.30858	-0.632568	-0.093105	-0.251751	-0.060291	0.178528	0.292728	-0.672848	0.562553	-0.024965	0.308152	0.039693	-0.822509	0.102706	-0.152819	0.297923	-0.11332	0.544587	1.12499	0.464469	-0.609912	-0.044273	-0.047179	0.161431	-1.32506	-0.014648	0.814788
442	728-122950	Human tissue	-0.284992	-0.062692	-0.306061	0.005882	-0.169095	-0.278462	0.075474	0.129112	-0.094617	0.39132	0.046142	0.168832	-0.79802	-0.805214	-0.178679	-0.029434	0.318832	0.12944	0.63251	-0.028819	-0.152126	0.485293	0.312629	-0.006649	-0.133743	-0.00526	0.247971	0.551511	0.86664	-0.168024	-0.085879	-0.12304	-0.591989	-0.20219	-0.174428	0.625759	0.133053	1.00197	-0.03968	-0.032428	-0.745868	-0.1371	0.700924	0.063275	-0.93388	-0.341836	0.203601
457	738-123352	Human tissue	0.077375	-0.433811	0.273941	0.347336	-0.024452	0.531294	-0.257257	0.44908	-0.02221	0.255186	-0.219739	-0.066903	-0.31836	-0.214735	-0.317023	-0.307432	-0.363921	-0.02753	-0.24943	1.65058	0.511053	-0.018801	-0.510997	0.727032	0.111287	0.068348	-0.292982	0.135916	-0.567353	-0.107007	-0.791045	0.26322	0.813682	-0.380345	0.397994	0.259185	0.37009	-0.883164	-0.239968	0.569327	-0.477898	-0.158645	-0.619238	0.429179	0.550832	0.526564	-0.192753
459	751-123912	Human tissue	-0.010445	-0.021496	0.215807	-0.123539	0.643588	0.688613	0.258254	0.103614	-0.334882	-0.038297	-0.360477	-0.167676	-0.69446	-0.269215	-0.275571	-0.287812	0.011442	0.12878	0.67599	-0.27067	0.156832	0.695279	0.211994	0.249951	0.298791	0.055387	0.210157	-0.938709	0.885697	0.121047	0.194613	0.29821	-0.293169	-0.144191	-0.219448	0.52392	0.607034	0.150498	-0.227844	1.16147	-0.825051	-0.054951	0.770639	-0.416007	-0.538874	-0.072351	-0.36599
461	779-125033	Human tissue	-0.234982	-0.061127	-0.558948	-0.024269	-0.042059	0.533888	-0.094497	0.350959	-0.040793	-0.32441	-0.45527	0.152985	-0.56087	-0.00023	-0.271893	-0.327833	0.140896	0.11158	0.12848	-0.175393	0.464116	0.210654	-0.275097	-0.345759	0.192702	0.287349	-0.287637	-0.036813	-0.469816	0.072005	0.722852	0.176481	-0.92526	-0.35412	0.290524	-0.297331	0.111404	0.942017	-0.081161	1.28686	-0.473411	0.133086	0.590396	-0.301707	-0.593233	-0.148466	-0.353687
463	795-125682	Human tissue	-0.199484	-0.05593	-0.166264	-0.577497	0.567516	1.0734	-1.10732	0.115483	-0.200205	-0.078712	-0.418752	-0.407202	-0.99182	-0.244465	-0.30473	-0.632062	-0.61857	0.15903	0.47283	-0.361531	2.28745	0.680166	0.939265	0.3144	0.34911	0.282627	0.224042	-1.53472	0.238572	0.055758	-0.712805	0.104258	2.12671	0.008098	0.003117	0.232652	0.289636	-0.015406	0.965105	1.09182	-0.489907	0.291962	-0.635028	0.160366	-0.406573	-0.07068	0.513031
465	816-126509	Human tissue	-0.294978	-0.204314	-0.746866	-0.143879	0.141984	0.692985	-0.560699	0.120823	0.049581	-0.850572	-0.889446	0.06875	-0.7222	-0.876737	-0.257777	-0.660268	-0.430838	-0.07286	0.65591	-0.407329	2.67173	-0.250913	-0.00481	-0.273604	0.156758	0.534568	0.27512	-0.252702	0.917066	-0.46723	0.170029	0.201325	-0.566593	-0.054336	0.481068	-0.405505	-0.135163	0.87003	1.47934	2.56708	-0.253942	0.151424	0.055627	-0.002455	-0.816794	-0.041214	0.788946
482	837-127339	Human tissue	-0.00305	-0.158761	-0.022746	-0.03427	0.518231	0.463291	0.002029	0.332689	-0.047223	-0.034977	-0.052847	0.433592	-0.53827	0.036419	-0.339544	-0.7417	-0.204471	0.04429	-0.09905	-0.015947	0.980303	-0.323034	-0.382255	-0.274082	0.215691	0.212499	0.22669	0.248457	-0.083487	-0.246938	-0.492668	-0.02693	0.151318	-0.564103	0.668757	-0.255435	0.485666	0.397156	0.181601	2.8305	0.039938	0.160755	0.212207	0.105181	-0.678268	-1.37186	-0.367511
484	859-127850	Human tissue	-0.208464	-0.145053	-0.243092	-0.010641	-0.259503	0.660803	-0.377174	0.034989	-0.032855	-1.19057	-1.05553	0.070171	-0.42029	-0.719548	-0.307546	-0.5965	-0.089465	-0.08437	0.13525	-0.113988	1.49164	-0.04705	-0.373207	-0.333935	0.272434	0.142131	0.13066	0.427167	0.286698	-0.333106	0.460246	0.01338	-0.649358	-0.009894	0.40469	-0.08383	0.085791	0.261892	0.657641	1.83094	-0.262332	0.267433	0.049777	0.039096	-1.09765	-0.452495	0.590706
488	893-129210	Human tissue	-0.463078	-0.195394	-0.439995	-0.189629	0.214799	0.786416	-0.546277	-0.097864	-0.098271	-0.442657	-0.551674	0.020852	-0.44718	-0.438412	-0.194493	-0.617919	0.338409	0.18666	0.0577	0.096504	0.574374	-0.29273	-0.282681	-0.275449	0.150779	0.230189	0.418323	-0.122814	0.448636	0.242444	0.154061	0.092279	-0.489083	-0.104953	-0.112935	0.341728	0.572959	0.798319	-0.253096	1.02244	-0.415094	-0.14486	0.512127	0.021096	-0.930985	-0.372011	-0.149228
490	899-129451	Human tissue	-0.050083	0.050184	-0.469233	-0.2469	0.333938	0.692481	0.00352	0.1986	0.000395	0.320441	0.193611	0.460171	-0.28065	-0.131498	-0.256777	-0.129996	-0.033973	-0.04171	1.24599	-0.13146	1.53069	2.70137	1.60382	0.221862	0.245777	0.244109	0.420934	0.359928	0.488625	0.99004	-0.226107	0.074559	0.142364	-0.357493	-0.12931	0.666628	0.259032	1.64187	-0.037116	0.961574	-0.663898	-0.116535	0.99699	0.004018	-1.09746	-0.183465	-0.142373
492	907-129772	Human tissue	-0.043668	-0.069209	-0.446372	-0.239793	0.211572	-0.122793	1.20388	0.091057	-0.047477	0.148655	-0.231574	0.372626	-0.86486	-0.380583	-0.252977	0.411856	-0.273978	-0.46995	0.28593	-0.219151	-0.296	-0.007422	-0.145916	0.458608	0.287242	0.14492	0.369625	-0.373222	0.345603	-0.022924	0.129665	0.209919	0.240782	0.005628	-0.113343	0.472405	0.32405	0.582663	-0.209918	0.818824	-0.465449	-0.100546	0.534391	-0.09847	-0.917536	-0.303393	0.105032
505	942-131172	Human tissue	0.103687	-0.038877	0.092124	-0.663353	-0.008539	0.473273	-0.582154	0.427791	-0.050699	0.625128	0.008161	0.074666	-0.53322	-0.595405	-0.368892	-0.518199	-0.706912	0.2474	0.08671	0.391072	0.446666	0.481326	0.489341	1.28874	-0.087273	0.034886	0.050115	0.211027	-0.569735	0.751764	-0.463919	0.063767	0.453538	-0.624838	-0.16074	0.374324	0.325067	1.41962	0.385838	1.02438	-0.249532	-0.033317	0.257663	0.756184	-0.612226	-1.1936	-0.154404
508	1080-136734	Human tissue	-0.289265	0.099257	-0.1178	0.818977	0.307771	-0.236077	0.090141	0.351845	-0.140627	0.506533	-0.010153	0.328273	-1.03367	0.962415	-0.353159	-0.12227	-0.097209	-0.02112	0.46328	0.640113	0.926246	1.11718	0.050647	0.645514	0.330272	0.37896	0.421484	1.16844	0.3169	0.27401	-0.086027	-0.002736	0.22514	-0.22001	-0.353507	0.43201	1.06885	0.153392	-0.248056	3.16375	-0.215414	-0.018686	0.852069	0.037297	-1.07587	-0.643446	-0.233883
511	1220-143660	Human tissue	-0.278602	-0.127938	-0.55179	-0.159332	0.250794	0.237354	-0.350455	-0.180794	-0.287987	-0.888258	-0.990497	0.040157	-0.50625	-0.527855	-0.013769	-0.581615	-0.07517	0.07853	-0.01667	0.161388	0.663377	-0.695888	-0.405655	0.158113	0.287748	0.2483	0.396994	-0.065961	-0.765034	-0.101476	0.251781	0.084785	-0.67291	-0.203478	-0.083334	0.11421	0.358783	1.11268	0.928646	2.30179	0.446795	0.459645	0.909821	0.160923	-0.661649	-0.237965	0.386939
316	106-48767	Human tissue	-0.049272	-0.064789	-0.397736	-0.000301	0.759014	0.120807	0.6295	-0.003497	-0.184914	-0.416374	-0.658406	-0.004072	-0.07092	-0.185639	-0.089737	-0.462783	0.430908	0.28454	0.52478	0.080258	0.447205	0.662408	-0.09997	0.745041	0.252249	0.084425	-0.142592	0.225515	-0.732758	0.063997	0.670077	0.322806	-0.256163	-0.181702	-0.300581	-0.291529	0.40817	0.460202	-0.416043	1.47279	-0.781764	-0.198038	1.0218	0.025131	-0.788492	-0.17997	-0.258057
317	112-49009	Human tissue	-0.190491	0.086909	-0.022204	0.045076	0.610481	0.646925	-0.279524	-0.09179	-0.09624	0.048991	-0.023141	0.491617	0.42871	-0.714994	-0.14683	-0.632042	-0.050431	0.11876	0.21855	-0.147377	0.445107	-0.298508	-0.349222	0.365881	0.364592	0.212615	0.149024	0.289182	-1.76318	-0.236281	-0.652968	0.145955	-0.636271	-0.541729	-0.20189	-0.183684	-0.142486	-0.092745	-0.038329	2.0134	-0.702905	-0.226007	0.675624	0.417309	-0.070718	0.019516	0.080767
318	115-49085	Human tissue	0.210715	0.309143	-0.457498	-0.364968	-0.193996	0.672719	-0.151985	-0.277867	-0.147896	-1.15491	-0.08166	0.383421	0.77989	0.585214	-0.069706	0.044545	-0.386667	-0.02597	0.12945	-0.25658	0.156728	-0.086956	-0.297119	-0.109969	0.197731	-0.052824	-0.662362	-1.36607	0.009758	0.177271	-0.213087	0.117087	0.046956	0.26174	0.171321	-0.750691	-0.176797	-0.355606	-0.125621	0.724885	-0.421565	-0.248899	0.185341	0.183136	-0.634839	-0.123166	-0.189632
321	140-49883	Human tissue	-0.013653	-0.044094	-0.423596	0.264059	0.230844	0.537197	-0.120737	-0.130521	0.144624	-0.282326	-0.1856	-0.07167	-0.05102	0.177342	-0.29592	-1.0008	0.075249	-0.1091	0.15394	-0.293139	0.969389	-0.014712	-0.265171	-0.515049	0.187349	0.096216	0.252888	0.937164	0.505441	-0.385884	0.144655	0.118996	0.054144	-0.451795	-0.149006	-0.26919	-0.974729	-0.298867	-0.622289	5.01048	-0.456488	-0.23978	0.784765	0.191787	-0.539192	0.38549	0.048637
322	145-50051	Human tissue	0.840017	0.594126	0.381235	1.31011	0.080145	0.888728	-2.39571	-0.737544	-0.481334	-2.27633	-1.89912	-1.03396	-0.11634	-0.873322	-0.216309	-0.560587	-0.849494	0.11087	-0.36728	-0.451116	-0.478614	-1.6569	-0.400887	-1.99237	0.108857	0.128734	0.391308	-2.58097	0.805554	2.42707	-0.429423	-0.434632	-0.848371	-0.127739	1.51211	-1.8588	0.061133	-1.46606	-0.508757	2.07691	0.578122	0.044791	-1.60746	0.533668	-1.42407	0.211177	-1.18318
324	183-51378	Human tissue	0.071771	0.184963	-0.428678	-0.271645	0.005665	0.644386	-0.147233	-0.262302	-0.15351	-1.20806	-1.22766	-0.416243	0.34237	-0.013946	-0.24766	-0.101887	0.23866	-0.00455	0.19364	-0.243911	0.499646	-0.365051	-0.318592	0.125444	0.146581	0.222604	-0.36473	-0.675415	-0.489993	0.453021	0.473699	0.204675	-0.890665	-0.313542	0.260136	-0.64983	-0.295485	-0.122662	-0.074822	0.907417	-0.562968	-0.271413	0.493038	-0.007556	-1.61254	-0.042961	0.16389
338	195-51787	Human tissue	-0.212918	0.052179	-0.343609	-0.565784	0.224155	0.317494	-0.199213	-0.33095	-0.142773	-0.644846	-0.475491	-0.159055	-0.20293	-0.361613	-0.20035	-0.535334	0.447034	0.3397	-0.34816	0.213554	0.16848	-0.202906	-0.313909	0.27705	0.394979	0.041097	-0.104473	-0.675005	-0.529793	-0.12473	0.570616	0.091362	-0.20776	-0.215482	-0.231223	-0.142214	0.300522	-0.227011	0.054385	2.32466	-0.4776	-0.198528	0.879614	0.459559	-0.609678	-0.970318	-0.33403
339	191-51651	Human tissue	-0.055529	0.250659	0.111045	-0.325165	0.012649	0.360107	0.571111	-0.370905	-0.219318	-0.777564	-1.01517	-0.736447	-0.27267	-0.455565	-0.05413	-0.488466	-0.412871	-0.0264	0.61972	-0.146304	0.069228	0.570895	0.384316	0.863277	0.415537	0.004111	-0.167948	-1.69114	0.36887	0.425292	0.505788	0.343557	-0.790803	-0.158823	-0.453535	-0.249264	0.313061	0.040334	-0.013578	2.00286	-0.605257	-0.365554	0.569574	0.329673	-0.614065	0.151574	-0.239025
340	221-53636	Human tissue	-0.300121	0.047115	-0.872739	-0.126951	0.635587	0.35667	-0.905538	-0.340965	-0.053422	-0.788863	-0.544996	-0.796808	0.19254	-0.739262	-0.345329	-0.271166	0.323722	0.1561	-0.07921	1.14546	1.66208	-0.082544	-0.133223	0.466194	0.617297	0.714695	0.197125	0.034064	-0.940746	-0.18996	-0.502872	0.22214	-0.468175	-0.623245	-0.096165	-0.552931	-0.366562	-0.617757	0.036355	1.76181	-0.105653	1.66547	0.296478	0.476672	-0.168477	0.78911	-0.522793
342	245-54452	Human tissue	-0.096801	0.247498	-0.361492	-0.005167	1.11827	0.374672	0.60977	-0.407293	-0.153241	0.118757	0.109397	0.229587	0.68505	-1.14513	0.007902	-0.539402	0.518994	0.58374	1.13788	-0.187309	0.106432	0.749131	0.413288	1.12847	0.383539	0.00191	0.024491	0.697103	-0.944673	-0.091948	-0.637011	-0.157047	0.659539	-0.56498	-0.20687	0.24107	-0.179282	-0.225159	-0.391206	1.37555	-0.740383	-0.441523	1.59697	0.447653	0.095097	-0.007101	-0.104251
345	268-58787	Human tissue	-0.007661	0.188973	-0.721578	-0.199247	0.131655	0.136151	1.22984	-0.243823	-0.14888	-0.294634	-0.226558	0.639276	-0.06478	-0.97809	-0.202097	-0.456856	0.025456	-0.06234	-0.33087	-0.06044	-0.469752	-0.393055	-0.890807	0.909205	0.36944	0.155912	-0.643839	-0.383052	-1.22006	-0.55712	0.895062	0.493003	-1.2142	-0.567343	-0.006393	-0.383041	0.015114	0.713124	-0.237872	0.280785	-0.84257	-0.286589	0.345164	0.644204	0.452739	-0.087065	0.113657
347	276-59120	Human tissue	0.07447	0.041509	-0.267533	0.448014	0.392712	0.097965	0.023962	-0.31022	-0.246038	-0.421511	-0.799898	-1.20131	0.46881	-0.7958	-0.001047	-0.277073	0.326789	0.0523	0.45118	-0.635863	-0.520897	-0.074676	-0.059963	0.430006	-0.063118	-0.071575	-0.079983	-0.903185	1.35817	-0.223626	0.21527	-0.075007	1.76798	-0.208418	-0.021081	-0.153024	-0.242503	-2.58396	-0.356029	0.200541	-0.610703	-0.26991	0.93293	-0.023912	-0.12043	-0.295289	0.280709
364	321-63495	Human tissue	-0.233663	0.087881	-0.353117	-0.224386	1.06306	0.548875	-0.122395	-0.086916	0.01777	-0.387806	-0.433018	0.618884	0.79336	-0.101746	-0.216558	-0.540498	0.426367	0.42599	0.83512	0.217458	0.74855	1.93762	0.81484	0.707315	0.230716	0.21385	0.278171	0.121587	-0.422692	0.422758	0.691439	0.046563	-0.109153	-0.490568	-0.318167	-0.04824	0.316142	0.703214	-0.528692	1.2544	-0.59024	-0.021147	1.10415	0.13117	-0.891913	0.033065	-0.213103
367	353-66416	Human tissue	-0.065853	0.206988	-0.058742	0.583506	0.334469	0.813337	0.086725	0.222209	-0.187706	1.03518	0.705012	-0.618457	0.51561	-0.278399	-0.208069	-0.495332	-0.138168	-0.08107	1.00611	-0.317995	0.427405	1.94988	1.02657	1.09809	0.026154	0.09039	0.08145	0.431454	-1.5665	0.318679	0.41603	0.391774	0.928875	1.09137	-0.004916	-0.22682	-0.363266	0.761067	-0.551589	0.681797	-0.881539	-0.139237	1.62618	0.389521	-0.357526	-0.07092	0.094284
368	368-69700	Human tissue	-0.118925	0.006083	-0.403504	0.117057	0.247302	0.818745	0.468854	0.05474	-0.06639	0.666847	0.331468	1.04781	0.99515	-0.291906	-0.055183	-0.603171	-0.197477	-0.25266	-0.16335	-0.465496	0.246706	-0.703678	-0.403692	0.267567	0.057442	0.17029	0.073079	0.291775	1.33171	-0.101056	0.29771	0.430007	0.657906	-0.59706	-0.026272	-0.266953	-0.092616	0.333025	-0.260527	1.58184	-0.45383	-0.151173	1.22315	0.226948	0.36242	0.0173	0.34397
369	377-70061	Human tissue	-0.025235	0.073396	-0.177162	-0.566707	0.687422	0.199168	-0.701648	-0.128108	-0.187068	0.56394	0.383412	0.210789	0.39388	-0.63664	-0.145861	-0.513269	0.199541	0.2831	0.05915	-0.212706	-0.195269	1.21935	0.68366	0.596306	-0.152545	0.114524	0.079339	0.26149	0.732038	0.058843	-0.087552	-0.052547	0.143952	-0.216517	-0.178185	0.09873	0.488161	-0.106228	-0.642294	0.833992	-0.471829	-0.02461	0.828544	0.363473	-1.17518	0.150219	-0.134701
372	393-75366	Human tissue	0.003994	0.039187	-0.320214	-0.225152	-0.049809	-0.386925	-1.3449	-0.44192	-0.121822	-1.95093	-1.51494	-0.407746	-0.74428	-0.600123	-0.153867	-0.251038	-0.731379	-0.54215	0.11632	-0.940211	0.686777	-1.09621	-0.216372	-0.246744	0.101867	0.254062	-0.279499	-2.03093	-0.071446	0.125956	-0.341377	-0.061192	-0.629483	-0.305084	-0.102988	-0.649433	0.11771	-1.08404	0.622325	1.83848	-0.120359	0.303018	-1.17677	0.185124	-1.29264	0.229588	0.374932
386	429-78790	Human tissue	0.058361	0.208133	-0.200252	0.210594	0.215786	0.552606	0.038051	-0.045702	-0.071612	0.576439	0.43096	0.209887	0.39174	-0.790031	-0.356461	-0.866595	0.1384	0.441	0.37867	0.011315	0.343779	1.07566	1.09454	0.937654	0.336239	0.089402	0.128427	0.733766	0.368953	-0.477887	-0.863425	-0.030717	0.767678	-0.311869	-0.365451	-0.038166	0.402265	-1.13704	0.064015	2.48245	-0.553437	-0.197648	0.939404	0.659684	0.154103	-1.06521	-0.532168
390	487-88290	Human tissue	0.157498	0.17638	0.059506	-0.022895	0.411174	-0.127504	-0.086028	0.021057	-0.307908	0.369557	-0.128987	-0.106797	0.25623	-0.823888	-0.228288	-0.372158	-0.199726	0.42964	0.14185	0.006078	0.090977	0.160224	0.077302	0.387905	-0.040683	-0.028966	-0.211338	0.063609	0.427527	0.346234	0.007106	0.119419	-0.759052	-0.20466	-0.011739	0.241903	0.276285	0.23102	-0.483695	1.26846	-0.623982	-0.190912	-0.035645	0.409072	-0.304991	0.114485	-0.223249
391	515-98374	Human tissue	0.008908	0.099871	-0.333567	0.179993	0.877917	0.357284	0.320861	0.13739	-0.205435	-0.471408	-0.590209	0.154579	-0.14156	-0.568182	0.122013	-0.691761	0.40311	0.30814	1.17779	-0.235522	0.053888	1.20521	0.956178	0.676457	0.418184	-0.059195	0.607345	-0.684161	0.064488	0.898341	0.013457	0.307307	-0.093888	0.114218	-0.31472	0.603702	0.961732	0.673182	0.182657	1.5148	-0.914724	-0.242564	0.564057	0.226333	-0.7685	0.12925	-0.303398
393	524-98735	Human tissue	0.171537	0.303967	0.0249	0.171175	0.378332	-0.101124	0.271563	0.210282	-0.273689	0.029026	-0.315611	0.141709	0.07246	-0.160386	-0.3017	-0.687243	-0.250022	0.47696	-0.09368	0.166983	-0.058251	-0.225809	-0.368098	0.586464	-0.013123	0.002578	0.23938	0.832865	0.016622	0.370849	-0.063247	0.215061	-0.237333	-0.101713	-0.203564	0.22932	0.233799	0.813697	-0.676674	0.966259	-0.853334	-0.264354	0.354716	0.312655	-0.719801	0.126958	-0.285375
395	535-100252	Human tissue	0.156493	0.097456	-0.096804	0.410498	-0.152063	-0.522309	0.048099	-0.091802	-0.269259	0.604373	-0.277933	-0.127732	-0.43073	-0.818995	-0.199178	-0.363375	-0.086228	0.08724	0.11338	-0.101347	-0.273414	-0.37932	-0.329651	0.661062	-0.280527	-0.139081	0.065807	0.227804	1.8453	0.633408	-0.013101	0.012502	-0.198372	-0.40564	-0.163385	0.460209	0.415718	0.339521	-0.452917	1.28259	-0.835684	-0.20984	0.148785	0.241481	-0.799958	-0.05185	-0.187862
410	560-106493	Human tissue	0.271836	0.316447	-0.018273	0.393964	-0.161551	0.242277	0.353767	0.292664	0.09423	0.0294	-0.481357	-0.127683	-0.484	-0.534182	-0.37386	-0.831308	-1.01239	0.25938	0.68422	0.012321	-0.019419	0.287187	0.15922	1.86448	-0.144654	-0.112229	0.129294	0.005922	-0.046516	0.20248	-0.364657	0.419007	0.131799	-0.593554	-0.146038	0.130823	0.070499	-1.0719	-0.788423	1.68558	-0.805793	-0.131867	-0.012411	0.202202	0.25499	-1.31826	0.093206
412	557-106372	Human tissue	-0.042821	-0.007031	-0.115259	-0.300984	0.27568	0.753244	-0.046846	0.417415	-0.16284	0.793342	0.361832	0.557881	-0.25493	-0.804404	-0.129902	0.175895	0.786388	0.49817	0.20271	1.08744	0.248643	-0.193171	-0.680404	0.293111	0.311085	0.06999	-0.08185	-0.891647	0.757558	0.110202	-0.397612	0.264366	0.38657	-0.164453	-0.292534	0.482828	-0.020019	0.779975	-0.290404	1.80191	-0.56254	-0.171315	1.27886	0.229197	0.226152	-0.245841	-0.034327
416	586-112136	Human tissue	-0.420293	-0.032719	-0.180179	-0.087689	0.22915	0.544805	0.317523	-0.193246	0.165406	0.144744	0.213366	-0.014855	0.12653	-0.587349	-0.302217	-0.255146	-0.103624	-0.07589	0.61815	-0.056545	1.27057	0.509964	-0.346089	-0.389841	0.162917	0.160852	0.082975	0.616832	1.29265	-0.184574	-0.923876	0.239016	-0.383688	-0.602982	-0.181252	-0.21816	-0.356149	0.538135	0.287599	0.38687	-0.800347	0.000175	0.980369	-0.071357	-1.02001	-0.228823	0.087713
419	613-119055	Human tissue	-0.001586	0.19908	-0.452435	-0.731775	-0.168845	0.232075	0.213764	-0.285946	-0.207481	-0.57641	-0.741594	-0.271685	-0.39052	-0.316032	-0.04325	-0.372686	0.124191	0.05444	0.09079	-0.060237	-0.226477	-0.073265	-0.017967	0.424777	0.083065	0.048762	-0.109097	-1.41605	-0.813361	0.184337	0.398656	0.152624	-1.07695	-0.258795	-0.434444	-0.044124	0.606705	0.760995	-0.469544	1.3301	-0.619379	-0.26775	0.536234	0.491714	-1.20977	0.000687	-0.066435
434	638-119911	Human tissue	0.036563	0.058869	-0.14386	-0.62167	0.106489	0.026093	0.117717	0.307611	0.069594	0.396735	-0.121074	0.064563	-0.79357	-0.525907	-0.272452	-0.476104	-0.254265	0.24736	-0.19192	-0.205303	-0.263864	-0.213207	-0.36194	0.542467	0.258384	0.039339	-0.069221	-0.248508	0.490842	0.356326	0.344777	-0.194735	-0.148913	-0.32451	-0.284037	-0.023597	0.776075	0.857748	-0.26167	1.21485	-0.648505	-0.147599	1.63492	0.372468	-0.700359	-1.26027	-0.102208
435	657-120447	Human tissue	-0.238904	-0.265182	0.12457	0.378759	-0.253433	0.512779	-0.621859	0.158854	-0.028017	-0.146445	-0.106993	0.99788	-0.24303	-0.553995	-0.261642	-0.432073	0.24194	0.04967	0.01468	-0.591167	1.12501	0.09457	-0.283888	-0.157862	0.157757	0.088036	0.410526	1.91718	-1.88672	-0.136907	-0.107936	0.026457	0.76259	-0.271158	-0.028594	0.206459	-0.371615	0.204734	0.790017	0.918373	-0.404642	-0.058836	1.40916	0.140804	-0.726446	-0.071984	0.343255
436	663-120607	Human tissue	-0.030633	-0.012382	-0.613694	0.422572	-0.079203	0.352912	0.220341	0.056978	-0.143219	-0.339194	-0.387657	0.112609	-0.29013	-0.502087	-0.277157	-0.254911	0.333161	0.42688	0.26717	-0.311336	0.153885	0.277708	-0.743982	0.4766	0.586549	0.047229	0.072567	0.836716	-0.484097	0.425321	-0.032569	0.073624	0.254535	-0.263576	-0.132307	0.176584	0.176042	0.578367	1.41075	0.453589	-0.581785	0.091321	1.28258	0.38803	-0.75301	0.029279	-0.461563
439	676-120997	Human tissue	-0.111797	0.090858	0.136971	-0.341226	-0.405355	0.45626	-0.898661	-0.249396	-0.284349	0.095533	-0.42535	-0.205557	-0.55896	-0.791706	-0.22987	-0.394653	0.010173	0.28343	0.0853	0.139151	-0.151886	0.4515	0.105226	0.804057	0.063301	-0.02906	0.108746	0.827361	0.074288	0.646106	0.344089	0.000452	-0.653646	-0.266218	-0.049063	1.08977	0.298139	0.969287	-0.395224	0.658071	-0.747736	-0.234926	-0.130785	0.336466	-0.781905	0.007828	-0.321035
440	686-121301	Human tissue	-0.244072	-0.131662	-0.46556	-0.164986	-0.159312	0.406131	-0.237104	-0.014759	-0.172608	-0.936469	-1.00666	-0.22422	-0.81666	-0.134213	-0.215995	-0.254891	0.111693	-0.03039	0.05298	-0.160559	0.494372	-0.499637	-0.360685	0.215181	0.342602	0.260128	-0.209813	-0.468484	-0.423989	0.650479	0.355015	0.176707	-0.592633	-0.266019	0.467703	-0.479456	-0.10345	1.33611	-0.211269	1.11333	-0.489686	-0.046856	0.957925	0.056777	-1.24028	-0.009785	0.205883
443	725-122830	Human tissue	-0.062525	-0.003625	-0.587701	-0.256789	-0.281575	-0.119786	0.157622	0.040994	-0.063367	0.057352	-0.355394	-0.340741	-0.78052	-0.428506	-0.255421	0.007907	-0.07759	0.02308	0.91517	-0.170986	0.408717	0.62168	-0.119541	0.348282	0.076449	0.152236	-0.00139	0.450453	-0.329223	-0.006518	0.256874	0.106119	0.042857	-0.078131	-0.091438	-0.042496	0.22318	0.687692	-0.100213	-0.05842	-0.782464	-0.363527	1.12339	0.129679	-0.929334	-0.045975	-0.338842
444	742-123513	Human tissue	-0.03096	0.014912	-0.036699	-0.408476	-0.079748	0.148681	-0.873745	-0.101187	-0.179131	0.726279	0.141423	-0.384674	-0.54407	-0.965359	-0.299245	0.034901	-0.774127	0.06186	0.44501	-0.264621	1.71289	-0.074543	-0.100543	0.067078	0.010094	-0.001417	-0.16098	-0.226081	0.716613	-0.208379	-0.750693	-0.325398	0.096182	0.093876	0.12443	0.670755	0.526961	-0.765796	2.6598	0.433093	-0.664118	-0.216621	-0.670572	0.13891	-0.604235	-0.190721	0.787243
458	743-123550	Human tissue	-0.07982	-0.155385	-0.239608	0.092921	0.184639	0.044911	0.366687	0.115506	0.131587	-0.489356	-0.5156	0.482576	-0.69039	-0.249008	-0.222017	-0.276682	0.301505	0.35164	-0.0931	0.406264	-0.087533	-0.71259	-0.399558	0.178138	0.011261	0.129155	0.269702	0.347676	-0.397762	0.434501	0.578879	0.242278	-0.302923	-0.278301	-0.134023	0.007595	0.266416	0.944172	-0.327642	0.761078	-0.47537	-0.055775	1.17741	-0.016101	-1.12606	-1.64123	-0.384944
460	754-124033	Human tissue	-0.279679	-0.564743	-0.524922	0.440153	0.634173	1.37806	-1.08193	0.128226	0.012093	0.216535	-0.159284	-0.392924	-1.03648	-0.537389	-0.338912	-1.04595	-0.983856	-0.31278	1.16674	-0.572274	3.89817	0.498718	0.652359	-0.730113	0.442339	0.471298	1.17325	0.235425	0.436159	-0.561565	-0.368612	-0.104022	0.241148	0.520335	-0.626367	0.105356	0.600492	-0.366919	3.46346	0.284147	-0.630285	0.201952	-0.888272	-0.045048	-0.749189	0.026316	1.68936
462	798-125789	Human tissue	-0.062525	-0.42352	-0.080538	-0.281533	-0.104163	0.551524	-0.986951	0.032903	-0.135413	-0.333684	-0.445009	0.7866	-1.22979	0.044453	-0.217401	-0.80672	1.10509	0.99792	0.87455	0.294712	3.07696	-0.68283	0.067425	-0.403749	0.193063	0.376824	0.328907	-0.559698	-0.787924	0.266755	0.600674	-0.036565	-1.0714	0.256761	0.494898	-0.629545	-0.019649	0.442408	2.29164	2.43776	-0.168133	0.102333	-0.108008	-0.47731	-0.794659	-0.052154	1.16999
464	809-126234	Human tissue	-0.196676	-0.043573	-0.073314	-0.296659	0.339183	0.290051	-0.595608	0.249316	-0.015442	0.440183	0.183445	0.169919	-0.52904	-0.48731	-0.289591	-0.666899	0.283956	0.28845	0.71342	0.011055	0.952512	1.84131	0.943313	0.215283	0.055036	0.064389	0.139336	0.455534	0.877383	0.16117	-0.015912	-0.106345	0.211375	-0.187704	-0.017114	0.171818	0.534735	1.47909	0.040564	0.27304	-0.601937	0.057617	0.870493	-0.120968	-1.04554	-0.240244	0.002127
467	818-126592	Human tissue	-0.029629	0.088219	-0.066242	-0.910741	0.108965	0.401658	-0.814398	-0.244021	-0.173947	0.583001	0.16454	0.229365	-0.45169	-0.291906	-0.33666	-0.460866	-0.060237	0.29013	0.64524	0.076905	1.01106	2.05911	1.15397	0.114868	0.059535	0.074814	0.151965	-0.080475	0.442173	0.117818	-0.478351	-0.426007	0.746481	-0.320234	-0.218055	0.914353	0.650691	-0.55814	1.16274	0.676017	-0.492046	-0.02383	-0.386691	0.333827	-0.91978	0.066912	-0.286976
481	830-127073	Human tissue	-0.034494	-0.172929	-0.236734	0.035199	0.270125	0.2761	0.177375	0.378194	-0.016965	0.20601	-0.126068	0.316243	-0.68629	-0.475641	-0.328179	-0.394418	0.579837	0.42758	1.38265	0.128366	0.306564	1.72159	1.20143	0.841817	-0.088488	0.041119	-0.049295	-0.82589	0.961336	-0.095351	-0.659689	-0.076035	1.08134	-0.58329	-0.026849	0.044222	0.837354	-0.001894	0.165476	1.52529	-0.597826	0.023702	1.2192	0.202273	-0.236865	-1.19623	-0.177624
483	848-127620	Human tissue	0.179053	0.367576	-0.38464	-0.178828	0.472541	0.687678	0.237022	-0.281796	-0.468651	-0.013014	-0.251876	0.145772	0.36964	0.177462	-0.17866	-0.59208	1.09396	0.92644	0.11152	0.023376	0.179693	0.718905	0.009212	0.908283	0.526462	0.128741	-0.275045	0.302731	-1.31496	-0.054967	0.489786	0.007232	-0.509857	-0.146687	-0.170799	-0.325995	0.31187	0.877813	0.165181	2.51789	-0.408649	-0.226742	2.22575	0.092684	-0.819096	0.206175	-0.087964
485	856-127931	Human tissue	0.02981	0.053263	0.104525	-0.272287	-0.410276	0.258042	-1.29485	-0.067003	-0.045323	-0.353622	-0.840147	-0.167454	-0.66336	-0.736263	-0.385084	-0.285856	-1.93871	0.41132	0.1161	0.170259	0.759545	-0.619443	-0.13026	0.734191	0.197647	0.124688	-0.059167	-0.96193	-0.295107	1.95509	0.142714	0.016262	-0.581879	-0.180175	0.33491	0.306428	-0.619456	0.695851	0.219878	0.654161	-0.177054	0.192666	-0.803751	0.23038	-0.733192	-0.043291	-0.33941
486	874-128454	Human tissue	-0.210207	-0.165441	-0.253799	-0.173816	0.505412	0.600591	-1.09254	-0.293863	-0.048461	-0.909256	-1.03314	0.234379	-0.81924	-0.39154	-0.128596	-0.395983	0.334805	0.36835	-0.08555	0.133584	0.71576	-0.346149	-0.018601	-0.424646	0.151176	0.345069	0.94506	0.238693	0.41084	0.586841	0.206535	-0.024401	-0.328763	-0.168848	0.16423	-0.034214	0.3012	-0.594886	-0.281657	1.33937	-0.30842	0.146425	-0.020701	0.173775	-1.01978	-0.120254	-0.093457
487	883-128811	Human tissue	0.117921	0.07316	0.466838	-0.340224	-0.250059	0.461668	-0.375994	0.253723	-0.194467	0.247642	-0.424441	-0.418652	-0.64448	-0.702581	-0.265412	-0.30794	-1.6339	0.30527	0.22042	0.029493	-0.15771	-0.101724	0.128296	0.440343	0.064251	-0.050979	-0.159345	-1.35282	-0.289493	0.264554	0.133945	0.137139	-0.962954	-0.169366	0.179298	0.587747	-0.290391	-0.269239	-0.278626	0.531396	-0.577661	-0.248888	-1.05324	0.411262	-0.783715	0.02063	-0.506291
489	896-129332	Human tissue	-0.041756	0.193648	-0.493104	0.325013	0.100758	0.416094	0.959605	0.335359	0.068471	0.877118	0.649507	-0.235694	-0.24152	-0.253331	-0.178281	-0.566299	0.652282	0.36123	1.16574	0.351913	1.20798	2.1308	0.734886	0.483964	0.187975	0.200504	0.105183	1.00592	-0.726437	0.153887	0.456428	0.282505	0.178147	-0.147271	0.001598	0.449321	0.351162	0.379767	-0.418953	2.41213	-0.945977	-0.372123	1.55278	0.128649	-0.611112	-0.233521	0.049579
491	901-129531	Human tissue	0.106628	-0.049874	-0.752482	-0.559747	-0.047098	0.380145	-1.21822	-0.156928	0.053565	2.08418	2.03052	3.44792	-0.35291	3.08971	-0.306577	-0.681766	-0.601158	-0.08097	0.32091	0.234158	1.17678	-0.36244	-0.329688	-1.20909	0.039109	0.305962	-0.30206	-0.403163	0.454615	-0.00785	-0.068778	-0.059598	-0.900697	-0.207408	0.831629	-0.77579	-0.0943	-0.823634	-0.198902	1.49746	0.246855	0.060279	-0.633586	0.071594	-0.336535	0.321012	-0.079543
506	994-133248	Human tissue	-0.406266	-0.601202	-0.00175	0.290549	-0.051076	0.524768	-0.216806	0.311342	0.05505	-0.465872	-0.507037	0.445004	-0.78582	-0.659649	-0.347666	-0.371043	-0.432908	-0.38002	0.71829	-0.058517	3.19054	-0.552167	-0.00203	0.144974	0.004284	0.248286	0.339156	-0.627493	-0.686412	-0.983428	-0.566612	0.266463	0.528826	0.358738	-0.388861	-0.507897	0.352066	0.482351	2.95004	1.18557	-0.683129	0.005598	1.3656	0.038221	-0.547371	-1.7806	0.879003
507	1019-134251	Human tissue	-0.217844	-0.046774	-0.399868	-0.125363	0.095822	0.014094	-0.467356	0.112953	-0.331905	-0.422989	-0.598085	0.752474	-0.83802	0.016474	-0.281079	-0.447976	0.19	0.37809	-0.21102	0.046657	0.145596	-0.686875	-0.50929	0.134995	0.413601	0.14147	0.121704	1.12148	0.993353	-0.016669	-0.162958	0.040091	-0.513734	-0.139437	0.166397	0.13371	0.681038	1.49702	1.04433	2.46581	0.123958	0.262378	0.968932	0.229848	-0.836381	-0.452748	0.270199
510	1201-142715	Human tissue	-0.344165	0.00772	-0.366946	-0.235547	-0.013151	0.490468	0.444394	0.534354	-0.143358	0.203907	0.097672	0.1663	-0.60759	-0.151946	-0.132802	-0.392306	0.401296	0.43862	1.16626	0.014833	0.310749	1.58806	1.20211	0.754695	0.264591	0.226171	0.189352	-0.699932	-0.253514	-0.054649	0.630322	0.111602	-1.24399	-0.013532	-0.482319	0.226482	1.07495	0.567574	-0.304035	2.24742	-0.361952	0.188	0.593404	0.309365	-1.18392	-0.476566	-0.08574
512	1225-143915	Human tissue	-0.029774	0.285931	-0.024992	-0.181103	0.242558	0.810101	0.62763	-0.44101	-0.334843	0.226913	0.166217	-0.582984	0.01733	-0.088939	-0.108419	-0.614633	0.142762	-0.02703	0.83092	-0.219461	-0.306273	1.10313	1.02037	0.961796	0.383467	0.205045	0.655177	-1.46093	-0.852359	0.052573	0.397017	0.109444	-0.960587	0.305572	-0.490493	0.085226	0.599219	-1.11375	-0.737762	4.04222	-0.230534	-0.382155	0.038008	0.512425	-1.55541	-0.285095	0.141021
337	186-51479	Human tissue	0.306487	0.108852	0.076638	0.328798	-0.288824	0.478873	-2.29992	0.162818	0.201233	0.033937	-0.412155	-0.319175	-0.61263	-0.579872	-0.418052	-0.351169	-1.99083	-0.27406	-0.12743	-0.306891	0.55368	-1.06136	-0.684197	-0.489796	0.070266	0.240294	-0.500929	-0.838036	1.7302	0.401343	-0.914652	0.004216	0.51825	-0.613738	0.005973	-0.857363	0.132549	-0.787394	0.102743	0.632665	0.238309	0.82799	-1.89552	0.789818	0.384149	-0.490533	-0.428605
348	288-61017	Human tissue	-0.092722	-0.06483	-0.636517	-0.219971	0.086289	0.273478	-0.122584	-0.181331	-0.195536	-1.16408	-1.11135	-0.48252	0.36718	0.071064	-0.196316	-0.148422	0.157398	0.05496	0.06737	-0.268206	0.621174	-0.434917	-0.249234	-0.387842	0.10704	0.180163	-0.302231	-0.0239	0.164715	0.070557	0.03033	0.119989	-0.708682	-0.031856	0.24708	-0.39917	0.502457	0.487472	0.098915	1.01987	-0.410504	-0.239435	-0.047484	0.170236	-1.46375	0.141482	-0.008382
363	303-61896	Human tissue	-0.134708	0.187714	-0.329979	0.368769	0.852236	0.002829	0.541109	0.15018	0.020892	-0.133112	-0.213422	-0.050154	0.73422	-0.417089	0.011112	-0.696241	0.332003	0.24543	1.40676	-0.061957	0.736558	2.02936	1.34163	0.960908	0.2685	0.087513	0.559977	0.873246	0.936689	-0.082391	0.107068	-0.11001	-0.351504	-0.315905	-0.452831	0.020934	0.608092	0.045904	0.228036	1.68275	-0.868156	-0.230528	1.85732	0.416244	-0.510558	-0.12404	-0.215248
387	464-82935	Human tissue	0.231775	0.230629	-0.541426	-0.392044	0.067179	0.40889	-1.36838	-0.137097	0.04159	0.248337	0.878404	1.51656	-0.3997	2.11545	-0.280953	-0.510022	-1.33252	-0.05587	0.08295	0.305942	1.31197	-0.714924	-0.19624	-1.21767	0.411784	0.433535	0.040866	-0.23144	0.119112	1.63931	-0.136776	-0.118035	-1.01344	0.250215	0.556349	-1.18968	-0.226267	-1.13387	0.599896	3.43764	0.323392	0.419839	-1.24651	0.416552	-0.491043	0.612226	0.634072
409	553-106214	Human tissue	-0.145129	-0.110302	-0.142479	0.148942	0.43961	0.451292	0.852575	0.463631	-0.022218	0.825987	0.584191	0.703885	0.17242	-0.446743	-0.219814	-0.61966	0.523237	0.44554	-0.02116	-0.091509	-0.667821	-0.593418	-0.638946	1.35167	0.213201	0.007381	0.3722	1.03655	0.579299	0.03679	-0.330736	0.266711	0.71743	-0.313422	-0.427452	0.425927	1.32815	0.703229	-0.566606	2.20373	-0.812822	-0.295419	2.24936	1.17721	-0.355007	-1.53569	-0.100766
418	602-118615	Human tissue	-0.073357	-0.064615	-0.322622	0.439984	-0.243738	-0.145479	-1.15835	0.047989	-0.053176	-0.027946	-0.780616	0.075259	-1.09982	-0.742043	-0.255344	-0.484495	-1.18782	-0.5437	0.91621	-0.488197	3.09984	-0.642236	0.201569	-0.457947	-0.045061	0.26084	0.320207	-1.23243	-0.088628	0.522031	-0.677261	0.059974	1.96173	0.214363	0.054903	-0.423988	-0.287967	0.007813	2.27001	0.386473	-0.38344	0.18574	-0.899806	0.182663	-0.970824	-0.034705	1.58955
466	817-126549	Human tissue	-0.089902	-0.167282	-0.79772	0.014757	0.151944	0.121623	0.583552	0.128518	0.042851	-0.549414	-0.522766	-0.075203	-0.52532	0.369177	-0.316885	-0.34714	0.075045	-0.10477	0.43885	-0.249999	2.19511	-0.554267	-0.11214	-0.331953	0.225399	0.500924	0.020537	0.342383	-1.85893	0.17717	0.261518	0.237196	-1.22505	-0.313967	0.462231	-0.562676	-0.204238	1.55289	0.975462	1.34035	-0.182268	0.120927	1.48289	0.077985	-1.237	-0.063804	0.947792
468	822-126750	Human tissue	-0.214927	-0.233203	-0.555617	-0.180585	0.313679	0.662627	-1.07776	-0.086287	0.108974	-1.02005	-1.12517	-0.086059	-0.59631	-0.283719	-0.15843	-0.230597	-0.300813	-0.41684	0.72367	-0.525278	2.24393	0.539623	0.465526	-1.29543	0.095636	0.472257	0.602537	-0.325392	-0.39992	0.13906	0.090793	-0.003891	-0.782671	-0.09457	1.01411	-0.618996	-0.029682	-0.079624	1.18768	1.6077	0.018736	0.122664	-0.129412	0.088293	-1.14886	-0.177641	0.918408
509	1193-142312	Human tissue	-0.495986	-0.125534	-0.390893	0.088033	0.060004	0.198389	0.855679	0.635565	-0.249092	-0.11652	-0.306627	-0.046128	-0.50699	-0.358011	-0.243055	-0.347942	0.205555	0.23705	0.65204	0.034905	-0.131329	0.112351	-0.18029	1.76293	0.173251	0.227341	-0.222613	0.136709	0.218419	-0.193465	-0.23338	0.441416	1.20622	0.16773	-0.355617	0.352219	0.036897	0.947341	-0.264251	2.11285	-0.649464	-0.05308	0.721524	0.533999	0.454375	-0.504044	0.428705
[truncated: 437 more columns]

## Sheet: L4 (log_2)_annotated dataset
										Antibody Name	14-3-3-beta	14-3-3-epsilon	14-3-3-zeta	4E-BP1	4E-BP1_pS65	4E-BP1_pT37_T46	53BP1	A-Raf	A-Raf_pS299	ACC1	ACC_pS79	AceCS1	ACLY_pS455	ACSL1	ACVRL1	ADAR1	Akt	Akt1	Akt1_pS473	Akt2	Akt2_pS474	Akt_pS473	Akt_pT308	ALKBH5	Ambra1_pS52	AMPK-a2_pS345	AMPKa	AMPKa_pT172	Annexin-I	Annexin-VII	AR	ARID1A	ASNS	Atg3	Atg4B	Atg5	Atg7	ATM	ATM_pS1981
										Antibody Origin	R	M	R	R	R	R	R	R	R	R	R	R	R	R	R	M	R	R	R	R	R	R	R	R	R	R	R	R	M	M	R	R	R	R	R	R	R	R	R
										Gene Name	YWHAB	YWHAE	YWHAZ	EIF4EBP1	EIF4EBP1	EIF4EBP1	TP53BP1	ARAF	ARAF	ACACA-B	ACACA-B	ACSS2	ACLY	ACSL1	ACVRL1	ADAR	AKT1/2/3	AKT1	AKT1	AKT2	AKT2	AKT1/2/3	AKT1/2/3	ALKBH5	AMBRA1	PRKAA2	PRKAA1-2	PRKAA1-2	ANXA1	ANXA7	AR	ARID1A	ASNS	ATG3	ATG4B	ATG5	ATG7	ATM	ATM
										Validation Status	V	C	V	V	V	V	V	V	C	C	V	V	V	V	C	V	V	V	V	V	C	V	V	V	C	V	C	C	V	V	V	C	V	V	C	C	V	V	V
										Slide Id	GBL1159015	GBL1158991	GBL1158960	GBL1175319	GBL1175320	GBL1175321	GBL1159007	GBL1142235	GBL1158701	GBL1175323	GBL1175322	GBL1142398	GBL1158977	GBL1175301	GBL1159052	GBL1159043	GBL1175416	GBL1142346	GBL1158907	GBL1142318	GBL1175286	GBL1175343	GBL1175432	GBL1142507	GBL1142526	GBL1142257	GBL1175324	GBL1175326	GBL1159045	GBL1159091	GBL1158920	GBL1142269	GBL1142272	GBL1158872	GBL1158890	GBL1158891	GBL1142285	GBL1142259	GBL1159050
										Antibody Name in Heatmap	14-3-3-beta-R-V	14-3-3-epsilon-M-C	14-3-3-zeta-R-V	4E-BP1-R-V	4E-BP1_pS65-R-V	4E-BP1_pT37_T46-R-V	53BP1-R-V	A-Raf-R-V	A-Raf_pS299-R-C	ACC1-R-C	ACC_pS79-R-V	AceCS1-R-V	ACLY_pS455-R-V	ACSL1-R-V	ACVRL1-R-C	ADAR1-M-V	Akt-R-V	Akt1-R-V	Akt1_pS473-R-V	Akt2-R-V	Akt2_pS474-R-C	Akt_pS473-R-V	Akt_pT308-R-V	ALKBH5-R-V	Ambra1_pS52-R-C	AMPK-a2_pS345-R-V	AMPKa-R-C	AMPKa_pT172-R-C	Annexin-I-M-V	Annexin-VII-M-V	AR-R-V	ARID1A-R-C	ASNS-R-V	Atg3-R-V	Atg4B-R-C	Atg5-R-C	Atg7-R-V	ATM-R-V	ATM_pS1981-R-V
										Antigen Id	AGID00100	AGID00111	AGID00101	AGID00001	AGID00002	AGID00003	AGID00120	AGID00194	AGID02191	AGID00005	AGID00004	AGID00408	AGID02114	AGID00404	AGID02144	AGID00186	AGID00146	AGID00348	AGID00346	AGID00316	AGID00347	AGID00028	AGID00170	AGID02215	AGID00287	AGID00236	AGID00006	AGID00007	AGID00193	AGID00166	AGID00371	AGID00260	AGID00264	AGID00276	AGID00309	AGID00310	AGID00277	AGID00242	AGID02142
			*see below for category list		WT vs (VAR+ Het) for most analyses			W:White; NW:Non-White/Unknown		Slide no.	1	2	3	4	5	6	7	8	9	10	11	12	13	14	15	16	17	18	19	20	21	22	23	24	25	26	27	28	29	30	31	32	33	34	35	36	37	38	39
Order	GTFB ID	tissue type	TISSUE	Dx	Genotype	Race	Ethnicity	R&E	Sample description	Sample Type	14-3-3-beta-R-V	14-3-3-epsilon-M-C	14-3-3-zeta-R-V	4E-BP1-R-V	4E-BP1_pS65-R-V	4E-BP1_pT37_T46-R-V	53BP1-R-V	A-Raf-R-V	A-Raf_pS299-R-C	ACC1-R-C	ACC_pS79-R-V	AceCS1-R-V	ACLY_pS455-R-V	ACSL1-R-V	ACVRL1-R-C	ADAR1-M-V	Akt-R-V	Akt1-R-V	Akt1_pS473-R-V	Akt2-R-V	Akt2_pS474-R-C	Akt_pS473-R-V	Akt_pT308-R-V	ALKBH5-R-V	Ambra1_pS52-R-C	AMPK-a2_pS345-R-V	AMPKa-R-C	AMPKa_pT172-R-C	Annexin-I-M-V	Annexin-VII-M-V	AR-R-V	ARID1A-R-C	ASNS-R-V	Atg3-R-V	Atg4B-R-C	Atg5-R-C	Atg7-R-V	ATM-R-V	ATM_pS1981-R-V
462	798	RETRO-PERITONEAL MASS	BENIGN/OTHER	angiolipoma of the vulva	Het	Asian	Non-Hispanic	NW	798-125789	Human tissue	-0.062525	-0.42352	-0.080538	-0.281533	-0.104163	0.551524	-0.986951	0.032903	-0.135413	-0.333684	-0.445009	0.7866	-1.22979	0.044453	-0.217401	-0.80672	1.10509	0.99792	0.87455	0.294712	3.07696	-0.68283	0.067425	-0.403749	0.193063	0.376824	0.328907	-0.559698	-0.787924	0.266755	0.600674	-0.036565	-1.0714	0.256761	0.494898	-0.629545	-0.019649	0.442408	2.29164
438	672	BENIGN LEFT OVARIAN CYST	BENIGN/OTHER	benign leiomyoma and cysts -history of leiomyosarcoma	Het	American Indian and Alaska Native	Non-Hispanic	NW	672-120881	Human tissue	-0.086997	-0.201818	-0.533926	-0.26661	-0.319927	0.753619	-0.757789	-0.128586	-0.06649	-1.28249	-1.31609	-0.295646	-0.92128	-0.21191	-0.234509	-0.369869	-0.19873	0.07186	0.59428	-0.22265	2.70842	-0.707745	-0.076692	0.009395	0.292547	0.328491	0.071944	-0.626699	-0.479898	0.414809	0.391082	0.077779	-1.39663	0.02143	0.834851	-0.505669	-0.200099	0.585585	1.682
389	456	BENIGN UTERINE TUMOR	BENIGN/OTHER	benign leiomyoma and paratubal cysts	VAR	Multiple Race	Non-Hispanic	NW	456-82619	Human tissue	0.070549	0.240807	-0.082499	-0.721255	0.593875	-0.309553	-0.875659	-0.135115	-0.087503	-0.79247	-0.982215	0.282339	-0.37389	-0.661543	-0.31733	-0.518101	-0.698674	0.41494	-0.01187	0.303139	0.292141	-0.818194	-0.19446	1.10795	0.066729	0.225234	0.110978	-0.789531	-0.373717	0.538957	0.546294	0.04276	-1.02334	-0.527482	-0.015988	0.108892	0.377011	0.698137	0.127753
491	901	DERMOID LEFT ADNEXA	BENIGN/OTHER	benign mature cystic teratoma	WT	Black or African American	Non-Hispanic	NW	901-129531	Human tissue	0.106628	-0.049874	-0.752482	-0.559747	-0.047098	0.380145	-1.21822	-0.156928	0.053565	2.08418	2.03052	3.44792	-0.35291	3.08971	-0.306577	-0.681766	-0.601158	-0.08097	0.32091	0.234158	1.17678	-0.36244	-0.329688	-1.20909	0.039109	0.305962	-0.30206	-0.403163	0.454615	-0.00785	-0.068778	-0.059598	-0.900697	-0.207408	0.831629	-0.77579	-0.0943	-0.823634	-0.198902
387	464	BENIGN RIGHT OVARY	BENIGN/OTHER	benign mature cystic teratoma	Het	Black or African American	Non-Hispanic	NW	464-82935	Human tissue	0.231775	0.230629	-0.541426	-0.392044	0.067179	0.40889	-1.36838	-0.137097	0.04159	0.248337	0.878404	1.51656	-0.3997	2.11545	-0.280953	-0.510022	-1.33252	-0.05587	0.08295	0.305942	1.31197	-0.714924	-0.19624	-1.21767	0.411784	0.433535	0.040866	-0.23144	0.119112	1.63931	-0.136776	-0.118035	-1.01344	0.250215	0.556349	-1.18968	-0.226267	-1.13387	0.599896
483	848	ADNEXAL MASS	BENIGN/OTHER	benign mucinous cystadenoma	WT	Asian	Non-Hispanic	NW	848-127620	Human tissue	0.179053	0.367576	-0.38464	-0.178828	0.472541	0.687678	0.237022	-0.281796	-0.468651	-0.013014	-0.251876	0.145772	0.36964	0.177462	-0.17866	-0.59208	1.09396	0.92644	0.11152	0.023376	0.179693	0.718905	0.009212	0.908283	0.526462	0.128741	-0.275045	0.302731	-1.31496	-0.054967	0.489786	0.007232	-0.509857	-0.146687	-0.170799	-0.325995	0.31187	0.877813	0.165181
468	822	BENIGN LEFT OVARY	BENIGN/OTHER	benign ovarian cyst	VAR	Multiple Race	Hispanic	NW	822-126750	Human tissue	-0.214927	-0.233203	-0.555617	-0.180585	0.313679	0.662627	-1.07776	-0.086287	0.108974	-1.02005	-1.12517	-0.086059	-0.59631	-0.283719	-0.15843	-0.230597	-0.300813	-0.41684	0.72367	-0.525278	2.24393	0.539623	0.465526	-1.29543	0.095636	0.472257	0.602537	-0.325392	-0.39992	0.13906	0.090793	-0.003891	-0.782671	-0.09457	1.01411	-0.618996	-0.029682	-0.079624	1.18768
440	686	NORMAL RIGHT OVARY	BENIGN/OTHER	benign ovarian parenchyma	WT	Black or African American	Non-Hispanic	NW	686-121301	Human tissue	-0.244072	-0.131662	-0.46556	-0.164986	-0.159312	0.406131	-0.237104	-0.014759	-0.172608	-0.936469	-1.00666	-0.22422	-0.81666	-0.134213	-0.215995	-0.254891	0.111693	-0.03039	0.05298	-0.160559	0.494372	-0.499637	-0.360685	0.215181	0.342602	0.260128	-0.209813	-0.468484	-0.423989	0.650479	0.355015	0.176707	-0.592633	-0.266019	0.467703	-0.479456	-0.10345	1.33611	-0.211269
466	817	BENIGN TUMOR RIGHT OVARY	BENIGN/OTHER	benign ovarian serous cystadenoma with fibrothecoma	VAR	Multiple Race	Hispanic	NW	817-126549	Human tissue	-0.089902	-0.167282	-0.79772	0.014757	0.151944	0.121623	0.583552	0.128518	0.042851	-0.549414	-0.522766	-0.075203	-0.52532	0.369177	-0.316885	-0.34714	0.075045	-0.10477	0.43885	-0.249999	2.19511	-0.554267	-0.11214	-0.331953	0.225399	0.500924	0.020537	0.342383	-1.85893	0.17717	0.261518	0.237196	-1.22505	-0.313967	0.462231	-0.562676	-0.204238	1.55289	0.975462
486	874	ENDO. MYOCARC.	BENIGN/OTHER	benign tissue - history of leiomyosarcoma	WT	Black or African American	Non-Hispanic	NW	874-128454	Human tissue	-0.210207	-0.165441	-0.253799	-0.173816	0.505412	0.600591	-1.09254	-0.293863	-0.048461	-0.909256	-1.03314	0.234379	-0.81924	-0.39154	-0.128596	-0.395983	0.334805	0.36835	-0.08555	0.133584	0.71576	-0.346149	-0.018601	-0.424646	0.151176	0.345069	0.94506	0.238693	0.41084	0.586841	0.206535	-0.024401	-0.328763	-0.168848	0.16423	-0.034214	0.3012	-0.594886	-0.281657
348	288	BENIGN ADNEXAL MASS	BENIGN/OTHER	clear cell carcinoma of right adnexal mass/staged IC secondary to ruptured cyst (no definitive ovarian tissue identified). History of stage IC clear cell ovarian carcinoma.	VAR	White	Non-Hispanic	W	288-61017	Human tissue	-0.092722	-0.06483	-0.636517	-0.219971	0.086289	0.273478	-0.122584	-0.181331	-0.195536	-1.16408	-1.11135	-0.48252	0.36718	0.071064	-0.196316	-0.148422	0.157398	0.05496	0.06737	-0.268206	0.621174	-0.434917	-0.249234	-0.387842	0.10704	0.180163	-0.302231	-0.0239	0.164715	0.070557	0.03033	0.119989	-0.708682	-0.031856	0.24708	-0.39917	0.502457	0.487472	0.098915
324	183	BENIGN LEFT OVARY	BENIGN/OTHER	normal tissue - therapeutic BSO, history of stage III breast cancer	WT	Multiple Race	Non-Hispanic	NW	183-51378	Human tissue	0.071771	0.184963	-0.428678	-0.271645	0.005665	0.644386	-0.147233	-0.262302	-0.15351	-1.20806	-1.22766	-0.416243	0.34237	-0.013946	-0.24766	-0.101887	0.23866	-0.00455	0.19364	-0.243911	0.499646	-0.365051	-0.318592	0.125444	0.146581	0.222604	-0.36473	-0.675415	-0.489993	0.453021	0.473699	0.204675	-0.890665	-0.313542	0.260136	-0.64983	-0.295485	-0.122662	-0.074822
340	221	BENIGN ADNEXAL MASS	BENIGN/OTHER	stage IA grade 1 papillary thyroid carcinoma arising in struma ovarii	WT	Asian	Non-Hispanic	NW	221-53636	Human tissue	-0.300121	0.047115	-0.872739	-0.126951	0.635587	0.35667	-0.905538	-0.340965	-0.053422	-0.788863	-0.544996	-0.796808	0.19254	-0.739262	-0.345329	-0.271166	0.323722	0.1561	-0.07921	1.14546	1.66208	-0.082544	-0.133223	0.466194	0.617297	0.714695	0.197125	0.034064	-0.940746	-0.18996	-0.502872	0.22214	-0.468175	-0.623245	-0.096165	-0.552931	-0.366562	-0.617757	0.036355
459	751	PRIMARY TUMOR ENDOMETRIUM	Endometrial, endometriod	grade 1 endometrial endometrioid adenocarcinoma	Het	White or Caucasian	Non-Hispanic	W	751-123912	Human tissue	-0.010445	-0.021496	0.215807	-0.123539	0.643588	0.688613	0.258254	0.103614	-0.334882	-0.038297	-0.360477	-0.167676	-0.69446	-0.269215	-0.275571	-0.287812	0.011442	0.12878	0.67599	-0.27067	0.156832	0.695279	0.211994	0.249951	0.298791	0.055387	0.210157	-0.938709	0.885697	0.121047	0.194613	0.29821	-0.293169	-0.144191	-0.219448	0.52392	0.607034	0.150498	-0.227844
417	587	PRIMARY TUMOR ENDOMETRIUM	Endometrial, endometriod	stage IA grade 1 endometrial endometrioid adenocarcinoma	Het	White or Caucasian	Non-Hispanic	W	587-112177	Human tissue	-0.098786	-0.017998	-0.200909	-0.11151	0.157219	-0.298847	0.289992	0.04118	-0.135559	-0.150947	-0.9656	0.234651	-1.01293	-0.466895	-0.290691	-0.467634	-0.883885	-0.16628	0.08229	0.090367	0.861606	-0.971961	-0.675637	-0.08217	-0.107266	-0.015584	0.165729	-1.0627	0.909684	0.162676	-0.001589	0.111627	-0.643126	0.196942	0.081029	0.264581	-0.03948	0.140299	0.318879
342	245	PRIMARY TUMOR ENDOMETRIUM	Endometrial, endometriod	stage IA grade 1 endometrial endometrioid adenocarcinoma	Het	White or Caucasian	Non-Hispanic	W	245-54452	Human tissue	-0.096801	0.247498	-0.361492	-0.005167	1.11827	0.374672	0.60977	-0.407293	-0.153241	0.118757	0.109397	0.229587	0.68505	-1.14513	0.007902	-0.539402	0.518994	0.58374	1.13788	-0.187309	0.106432	0.749131	0.413288	1.12847	0.383539	0.00191	0.024491	0.697103	-0.944673	-0.091948	-0.637011	-0.157047	0.659539	-0.56498	-0.20687	0.24107	-0.179282	-0.225159	-0.391206
458	743	PRIMARY TUMOR ENDOMETRIUM	Endometrial, endometriod	stage IA grade 1 endometrial endometrioid adenocarcinoma	WT	Asian	Hispanic	NW	743-123550	Human tissue	-0.07982	-0.155385	-0.239608	0.092921	0.184639	0.044911	0.366687	0.115506	0.131587	-0.489356	-0.5156	0.482576	-0.69039	-0.249008	-0.222017	-0.276682	0.301505	0.35164	-0.0931	0.406264	-0.087533	-0.71259	-0.399558	0.178138	0.011261	0.129155	0.269702	0.347676	-0.397762	0.434501	0.578879	0.242278	-0.302923	-0.278301	-0.134023	0.007595	0.266416	0.944172	-0.327642
487	883	ENDOMETRIAL MASS	Endometrial, endometriod	stage IA grade 1 endometrioid endometrial adenocarcinoma	WT	White or Caucasian	Non-Hispanic	W	883-128811	Human tissue	0.117921	0.07316	0.466838	-0.340224	-0.250059	0.461668	-0.375994	0.253723	-0.194467	0.247642	-0.424441	-0.418652	-0.64448	-0.702581	-0.265412	-0.30794	-1.6339	0.30527	0.22042	0.029493	-0.15771	-0.101724	0.128296	0.440343	0.064251	-0.050979	-0.159345	-1.35282	-0.289493	0.264554	0.133945	0.137139	-0.962954	-0.169366	0.179298	0.587747	-0.290391	-0.269239	-0.278626
320	120	PRIMARY TUMOR ENDOMETRIAL	Endometrial, endometriod	stage IA grade 1 endometrioid endometrial adenocarcinoma	Het	Unknown	Non-Hispanic	NW	120-49209	Human tissue	-0.014209	0.113364	-0.281477	-0.369777	0.463568	0.340694	0.218827	-0.233889	-0.291602	0.355459	0.287961	-0.407326	0.49953	-0.553918	-0.013225	-0.588989	0.513917	0.15518	0.2867	-0.098245	-0.206551	1.23433	0.645774	0.701796	0.101422	0.065369	-0.231386	0.100695	-0.849812	0.172174	0.306832	0.071285	-0.068859	0.182509	-0.257166	-0.138862	0.024347	0.308649	-0.653898
386	429	PRIMARY TUMOR ENDOMETRIAL POLYP	Endometrial, endometriod	stage IA grade 1 endometrioid endometrial adenocarcinoma	Het	#N/A	#N/A	NW	429-78790	Human tissue	0.058361	0.208133	-0.200252	0.210594	0.215786	0.552606	0.038051	-0.045702	-0.071612	0.576439	0.43096	0.209887	0.39174	-0.790031	-0.356461	-0.866595	0.1384	0.441	0.37867	0.011315	0.343779	1.07566	1.09454	0.937654	0.336239	0.089402	0.128427	0.733766	0.368953	-0.477887	-0.863425	-0.030717	0.767678	-0.311869	-0.365451	-0.038166	0.402265	-1.13704	0.064015
409	553	PRIMARY TUMOR ENDOMETRIUM	Endometrial, endometriod	stage IA grade 1 endometrioid endometrial adenocarcinoma	VAR	Asian	Non-Hispanic	NW	553-106214	Human tissue	-0.145129	-0.110302	-0.142479	0.148942	0.43961	0.451292	0.852575	0.463631	-0.022218	0.825987	0.584191	0.703885	0.17242	-0.446743	-0.219814	-0.61966	0.523237	0.44554	-0.02116	-0.091509	-0.667821	-0.593418	-0.638946	1.35167	0.213201	0.007381	0.3722	1.03655	0.579299	0.03679	-0.330736	0.266711	0.71743	-0.313422	-0.427452	0.425927	1.32815	0.703229	-0.566606
344	251	PRIMARY TUMOR ENDOMETRIUM	Endometrial, endometriod	stage IA grade 1 endometrioid endometrial adenocarcinoma	Het	White or Caucasian	Non-Hispanic	W	251-56986	Human tissue	-0.070997	0.14124	-0.276375	0.148818	0.207918	-0.44392	0.064168	-0.565307	-0.299993	0.030956	-0.059541	-0.503937	0.38253	-0.488689	-0.121291	-0.019615	0.162322	0.20999	0.10396	-0.270921	-0.564602	0.031039	-0.047037	0.727579	1.01753	0.059826	0.33646	1.5347	-0.555572	0.151527	0.273508	0.178655	0.101426	0.433654	-0.010712	0.044444	0.200813	-1.37833	-0.50945
369	377	PRIMARY TUMOR ENDOMETRIUM	Endometrial, endometriod	stage IA grade 1 endometrioid endometrial adenocarcinoma	Het	White or Caucasian	Non-Hispanic	W	377-70061	Human tissue	-0.025235	0.073396	-0.177162	-0.566707	0.687422	0.199168	-0.701648	-0.128108	-0.187068	0.56394	0.383412	0.210789	0.39388	-0.63664	-0.145861	-0.513269	0.199541	0.2831	0.05915	-0.212706	-0.195269	1.21935	0.68366	0.596306	-0.152545	0.114524	0.079339	0.26149	0.732038	0.058843	-0.087552	-0.052547	0.143952	-0.216517	-0.178185	0.09873	0.488161	-0.106228	-0.642294
410	560	PRIMARY TUMOR ENDOMETRIUM	Endometrial, endometriod	stage IA grade 1 endometrioid endometrial adenocarcinoma	Het	White or Caucasian	Non-Hispanic	W	560-106493	Human tissue	0.271836	0.316447	-0.018273	0.393964	-0.161551	0.242277	0.353767	0.292664	0.09423	0.0294	-0.481357	-0.127683	-0.484	-0.534182	-0.37386	-0.831308	-1.01239	0.25938	0.68422	0.012321	-0.019419	0.287187	0.15922	1.86448	-0.144654	-0.112229	0.129294	0.005922	-0.046516	0.20248	-0.364657	0.419007	0.131799	-0.593554	-0.146038	0.130823	0.070499	-1.0719	-0.788423
443	725	PRIMARY TUMOR ENDOMETRIUM	Endometrial, endometriod	stage IA grade 1 endometrioid endometrial adenocarcinoma	Het	White or Caucasian	Non-Hispanic	W	725-122830	Human tissue	-0.062525	-0.003625	-0.587701	-0.256789	-0.281575	-0.119786	0.157622	0.040994	-0.063367	0.057352	-0.355394	-0.340741	-0.78052	-0.428506	-0.255421	0.007907	-0.07759	0.02308	0.91517	-0.170986	0.408717	0.62168	-0.119541	0.348282	0.076449	0.152236	-0.00139	0.450453	-0.329223	-0.006518	0.256874	0.106119	0.042857	-0.078131	-0.091438	-0.042496	0.22318	0.687692	-0.100213
322	145	PRIMARY TUMOR ENDOMETRIUM	Endometrial, endometriod	stage IA grade 1 endometrioid endometrial adenocarcinoma	WT	White or Caucasian	Non-Hispanic	W	145-50051	Human tissue	0.840017	0.594126	0.381235	1.31011	0.080145	0.888728	-2.39571	-0.737544	-0.481334	-2.27633	-1.89912	-1.03396	-0.11634	-0.873322	-0.216309	-0.560587	-0.849494	0.11087	-0.36728	-0.451116	-0.478614	-1.6569	-0.400887	-1.99237	0.108857	0.128734	0.391308	-2.58097	0.805554	2.42707	-0.429423	-0.434632	-0.848371	-0.127739	1.51211	-1.8588	0.061133	-1.46606	-0.508757
339	191	PRIMARY TUMOR ENDOMETRIUM	Endometrial, endometriod	stage IA grade 1 endometrioid endometrial adenocarcinoma	WT	White or Caucasian	Non-Hispanic	W	191-51651	Human tissue	-0.055529	0.250659	0.111045	-0.325165	0.012649	0.360107	0.571111	-0.370905	-0.219318	-0.777564	-1.01517	-0.736447	-0.27267	-0.455565	-0.05413	-0.488466	-0.412871	-0.0264	0.61972	-0.146304	0.069228	0.570895	0.384316	0.863277	0.415537	0.004111	-0.167948	-1.69114	0.36887	0.425292	0.505788	0.343557	-0.790803	-0.158823	-0.453535	-0.249264	0.313061	0.040334	-0.013578
372	393	PRIMARY TUMOR ENDOMETRIUM	Endometrial, endometriod	stage IA grade 1 endometrioid endometrial adenocarcinoma	WT	White or Caucasian	Non-Hispanic	W	393-75366	Human tissue	0.003994	0.039187	-0.320214	-0.225152	-0.049809	-0.386925	-1.3449	-0.44192	-0.121822	-1.95093	-1.51494	-0.407746	-0.74428	-0.600123	-0.153867	-0.251038	-0.731379	-0.54215	0.11632	-0.940211	0.686777	-1.09621	-0.216372	-0.246744	0.101867	0.254062	-0.279499	-2.03093	-0.071446	0.125956	-0.341377	-0.061192	-0.629483	-0.305084	-0.102988	-0.649433	0.11771	-1.08404	0.622325
390	487	PRIMARY TUMOR ENDOMETRIUM	Endometrial, endometriod	stage IA grade 1 endometrioid endometrial adenocarcinoma	WT	White or Caucasian	Non-Hispanic	W	487-88290	Human tissue	0.157498	0.17638	0.059506	-0.022895	0.411174	-0.127504	-0.086028	0.021057	-0.307908	0.369557	-0.128987	-0.106797	0.25623	-0.823888	-0.228288	-0.372158	-0.199726	0.42964	0.14185	0.006078	0.090977	0.160224	0.077302	0.387905	-0.040683	-0.028966	-0.211338	0.063609	0.427527	0.346234	0.007106	0.119419	-0.759052	-0.20466	-0.011739	0.241903	0.276285	0.23102	-0.483695
391	515	PRIMARY TUMOR ENDOMETRIUM	Endometrial, endometriod	stage IA grade 1 endometrioid endometrial adenocarcinoma	WT	White or Caucasian	Non-Hispanic	W	515-98374	Human tissue	0.008908	0.099871	-0.333567	0.179993	0.877917	0.357284	0.320861	0.13739	-0.205435	-0.471408	-0.590209	0.154579	-0.14156	-0.568182	0.122013	-0.691761	0.40311	0.30814	1.17779	-0.235522	0.053888	1.20521	0.956178	0.676457	0.418184	-0.059195	0.607345	-0.684161	0.064488	0.898341	0.013457	0.307307	-0.093888	0.114218	-0.31472	0.603702	0.961732	0.673182	0.182657
393	524	PRIMARY TUMOR ENDOMETRIUM	Endometrial, endometriod	stage IA grade 1 endometrioid endometrial adenocarcinoma	WT	White or Caucasian	Non-Hispanic	W	524-98735	Human tissue	0.171537	0.303967	0.0249	0.171175	0.378332	-0.101124	0.271563	0.210282	-0.273689	0.029026	-0.315611	0.141709	0.07246	-0.160386	-0.3017	-0.687243	-0.250022	0.47696	-0.09368	0.166983	-0.058251	-0.225809	-0.368098	0.586464	-0.013123	0.002578	0.23938	0.832865	0.016622	0.370849	-0.063247	0.215061	-0.237333	-0.101713	-0.203564	0.22932	0.233799	0.813697	-0.676674
419	613	PRIMARY TUMOR ENDOMETRIUM	Endometrial, endometriod	stage IA grade 1 endometrioid endometrial adenocarcinoma	WT	White or Caucasian	Non-Hispanic	W	613-119055	Human tissue	-0.001586	0.19908	-0.452435	-0.731775	-0.168845	0.232075	0.213764	-0.285946	-0.207481	-0.57641	-0.741594	-0.271685	-0.39052	-0.316032	-0.04325	-0.372686	0.124191	0.05444	0.09079	-0.060237	-0.226477	-0.073265	-0.017967	0.424777	0.083065	0.048762	-0.109097	-1.41605	-0.813361	0.184337	0.398656	0.152624	-1.07695	-0.258795	-0.434444	-0.044124	0.606705	0.760995	-0.469544
439	676	PRIMARY TUMOR ENDOMETRIUM	Endometrial, endometriod	stage IA grade 1 endometrioid endometrial adenocarcinoma	WT	White or Caucasian	Non-Hispanic	W	676-120997	Human tissue	-0.111797	0.090858	0.136971	-0.341226	-0.405355	0.45626	-0.898661	-0.249396	-0.284349	0.095533	-0.42535	-0.205557	-0.55896	-0.791706	-0.22987	-0.394653	0.010173	0.28343	0.0853	0.139151	-0.151886	0.4515	0.105226	0.804057	0.063301	-0.02906	0.108746	0.827361	0.074288	0.646106	0.344089	0.000452	-0.653646	-0.266218	-0.049063	1.08977	0.298139	0.969287	-0.395224
343	240	PRIMARY TUMOR UTERUS	Endometrial, endometriod	stage IA grade 1 endometrioid endometrial adenocarcinoma	WT	White or Caucasian	Non-Hispanic	W	240-54282	Human tissue	-0.296018	0.418664	-0.462742	-0.634971	0.115566	-0.657766	-0.648544	-0.571369	-0.525859	-1.94494	-1.86078	-0.349905	-0.3568	-0.906107	-0.105355	-0.287538	0.482456	0.78105	-0.11608	0.278776	-0.147529	-1.03666	-0.200069	1.04152	0.126107	-0.232464	-0.122117	-0.80353	-0.748855	1.00077	0.767654	0.285652	-0.745754	-0.509264	-0.15718	-0.642633	-0.218883	0.145363	-0.071063
316	106	PRIMARY TUMOR UTERUS	Endometrial, endometriod	stage IA grade 1 endometrioid endometrial adenocarcinoma	WT	White or Caucasian	Non-Hispanic	W	106-48767	Human tissue	-0.049272	-0.064789	-0.397736	-0.000301	0.759014	0.120807	0.6295	-0.003497	-0.184914	-0.416374	-0.658406	-0.004072	-0.07092	-0.185639	-0.089737	-0.462783	0.430908	0.28454	0.52478	0.080258	0.447205	0.662408	-0.09997	0.745041	0.252249	0.084425	-0.142592	0.225515	-0.732758	0.063997	0.670077	0.322806	-0.256163	-0.181702	-0.300581	-0.291529	0.40817	0.460202	-0.416043
394	531	TUMOR ENDOMETRIUM	Endometrial, endometriod	stage IA grade 1 endometrioid endometrial adenocarcinoma	Het	Black or African American	Non-Hispanic	NW	531-100093	Human tissue	-0.155259	0.048916	-0.339173	-0.157429	0.357424	0.245631	-0.097101	-0.110106	-0.235401	-0.85988	-0.874907	0.215643	-0.04175	-0.211473	-0.211413	-0.519685	0.621537	0.49585	0.17794	0.236235	0.327167	0.201208	-0.266817	0.351255	0.026105	0.11371	0.172733	-0.051553	-0.481396	0.103107	0.797445	0.163735	-0.964864	-0.223528	-0.08989	0.082708	0.173557	0.467768	-0.507891
414	568	TUMOR ENDOMETRIUM	Endometrial, endometriod	stage IA grade 1 endometrioid endometrial adenocarcinoma	Het	White or Caucasian	Non-Hispanic	W	568-106813	Human tissue	-0.096426	0.057652	-0.326933	-0.231234	0.706458	0.408257	0.536947	-0.165579	-0.103147	-0.590142	-0.538701	0.008971	0.42309	-0.233628	-0.085488	-0.532009	0.662684	0.31104	0.03357	0.004502	-0.056967	-0.078288	-0.202812	0.376047	0.061256	-0.066235	0.230558	0.462705	-0.517517	0.411102	0.795601	0.250697	-1.03611	-0.405839	-0.333206	0.109047	0.201891	0.975507	-0.526042
441	712	TUMOR ENDOMETRIUM	Endometrial, endometriod	stage IA grade 1 endometrioid endometrial adenocarcinoma	Het	White or Caucasian	Non-Hispanic	W	712-122309	Human tissue	-0.288406	-0.211281	-0.360284	-0.378957	0.193759	0.010428	-0.777442	-0.024541	-0.132828	0.07357	-0.340559	-0.075968	-0.9214	-0.456988	-0.25272	-0.682313	-0.159168	0.05318	0.51624	-0.074018	2.30858	-0.632568	-0.093105	-0.251751	-0.060291	0.178528	0.292728	-0.672848	0.562553	-0.024965	0.308152	0.039693	-0.822509	0.102706	-0.152819	0.297923	-0.11332	0.544587	1.12499
511	1220	TUMOR ENDOMETRIUM	Endometrial, endometriod	stage IA grade 1 endometrioid endometrial adenocarcinoma	Het	#N/A	#N/A	NW	1220-143660	Human tissue	-0.278602	-0.127938	-0.55179	-0.159332	0.250794	0.237354	-0.350455	-0.180794	-0.287987	-0.888258	-0.990497	0.040157	-0.50625	-0.527855	-0.013769	-0.581615	-0.07517	0.07853	-0.01667	0.161388	0.663377	-0.695888	-0.405655	0.158113	0.287748	0.2483	0.396994	-0.065961	-0.765034	-0.101476	0.251781	0.084785	-0.67291	-0.203478	-0.083334	0.11421	0.358783	1.11268	0.928646
510	1201	TUMOR UTERUS	Endometrial, endometriod	stage IA grade 1 endometrioid endometrial adenocarcinoma	WT	White	#N/A	W	1201-142715	Human tissue	-0.344165	0.00772	-0.366946	-0.235547	-0.013151	0.490468	0.444394	0.534354	-0.143358	0.203907	0.097672	0.1663	-0.60759	-0.151946	-0.132802	-0.392306	0.401296	0.43862	1.16626	0.014833	0.310749	1.58806	1.20211	0.754695	0.264591	0.226171	0.189352	-0.699932	-0.253514	-0.054649	0.630322	0.111602	-1.24399	-0.013532	-0.482319	0.226482	1.07495	0.567574	-0.304035
434	638	ENDOMETRIAL TUMOR	Endometrial, endometriod	stage IA grade 1 endometrioid endometrial adenocarcinoma	WT	White or Caucasian	Non-Hispanic	W	638-119911	Human tissue	0.036563	0.058869	-0.14386	-0.62167	0.106489	0.026093	0.117717	0.307611	0.069594	0.396735	-0.121074	0.064563	-0.79357	-0.525907	-0.272452	-0.476104	-0.254265	0.24736	-0.19192	-0.205303	-0.263864	-0.213207	-0.36194	0.542467	0.258384	0.039339	-0.069221	-0.248508	0.490842	0.356326	0.344777	-0.194735	-0.148913	-0.32451	-0.284037	-0.023597	0.776075	0.857748	-0.26167
420	618	PRIMARY TUMOR ENDOMETRIUM	Endometrial, endometriod	stage IA grade 1 endometrioid endometrial adenocarcinoma	Het	Native Hawaiian and Other Pacific Islander	Hispanic	NW	618-119255	Human tissue	-0.021459	0.087953	-0.634642	-0.624452	0.275739	0.062684	-0.252984	-0.422368	-0.092318	-1.15526	-1.18003	-0.200295	-0.40304	-0.161601	-0.180058	-0.15474	-0.422199	-0.23471	0.19018	-0.431846	-0.280867	0.282564	0.059609	-0.051569	0.024794	0.096173	0.184093	-0.064929	0.10811	0.930399	-0.127329	0.141498	-1.30226	-0.30596	-0.382826	-0.162837	1.36587	0.044602	-0.345187
415	570	PRIMARY TUMOR ENDOMETRIUM	Endometrial, endometriod	stage IA grade 1 endometrioid endometrial adenocarcinoma	Het	White or Caucasian	Non-Hispanic	W	570-106891	Human tissue	-0.13351	0.072823	-0.289805	-0.716345	0.249498	0.307943	-0.82329	-0.313963	-0.186399	-0.239	-0.164773	0.041788	-0.23578	-0.401512	-0.203231	-0.571854	0.236113	0.30859	-0.14281	-0.081208	-0.018995	0.707737	0.160634	0.383497	0.059271	0.089227	0.128452	-0.140636	-0.16942	0.387616	0.066727	-0.003121	0.312037	-0.278952	-0.398977	0.051264	0.475098	0.727432	-0.293417
365	332	PRIMARY TUMOR UTERUS	Endometrial, endometriod	stage IA grade 1 endometrioid endometrial adenocarcinoma	Het	White or Caucasian	Non-Hispanic	W	332-63962	Human tissue	-0.041768	0.10429	-0.405693	0.058716	0.668223	0.22355	-0.202874	-0.060404	-0.141343	-0.776182	-1.15748	-0.245661	-0.21001	-0.498727	-0.242515	-0.542669	0.125187	0.16515	-0.30075	-0.14613	0.122815	-0.616665	-0.343955	-0.01198	-0.051858	0.180954	-0.252361	0.024075	-0.277736	0.572825	0.10062	0.130657	1.93459	-0.256618	-0.137808	-0.336941	0.292481	0.17324	-0.535984
367	353	PRIMARY TUMOR UTERUS	Endometrial, endometriod	stage IA grade 1 endometrioid endometrial adenocarcinoma	WT	White or Caucasian	Non-Hispanic	W	353-66416	Human tissue	-0.065853	0.206988	-0.058742	0.583506	0.334469	0.813337	0.086725	0.222209	-0.187706	1.03518	0.705012	-0.618457	0.51561	-0.278399	-0.208069	-0.495332	-0.138168	-0.08107	1.00611	-0.317995	0.427405	1.94988	1.02657	1.09809	0.026154	0.09039	0.08145	0.431454	-1.5665	0.318679	0.41603	0.391774	0.928875	1.09137	-0.004916	-0.22682	-0.363266	0.761067	-0.551589
364	321	PRIMARY TUMOR ENDOMETRIUM	Endometrial, endometriod	stage IA grade 1 endometrioid endometrial adenocarcoma	WT	White or Caucasian	Non-Hispanic	W	321-63495	Human tissue	-0.233663	0.087881	-0.353117	-0.224386	1.06306	0.548875	-0.122395	-0.086916	0.01777	-0.387806	-0.433018	0.618884	0.79336	-0.101746	-0.216558	-0.540498	0.426367	0.42599	0.83512	0.217458	0.74855	1.93762	0.81484	0.707315	0.230716	0.21385	0.278171	0.121587	-0.422692	0.422758	0.691439	0.046563	-0.109153	-0.490568	-0.318167	-0.04824	0.316142	0.703214	-0.528692
323	158	PRIMARY TUMOR ENDOMETRIAL	Endometrial, endometriod	stage IA grade 1 non-invasive endometrioid endometrial adenocarcinoma	Het	Asian	Non-Hispanic	NW	158-50526	Human tissue	0.096304	0.320825	-0.287149	-0.289384	0.275356	-0.209532	1.50582	0.034173	-0.185053	0.22786	-0.129245	0.26942	-0.20038	-0.465395	-0.206334	-0.228895	0.258373	0.16048	0.42175	-0.239649	-0.054961	0.108261	-0.519008	0.278605	0.456967	0.076913	0.183092	1.22901	0.464615	0.327946	0.329247	0.310441	-0.323708	-0.751487	-0.286949	-0.030814	0.22583	1.14056	-0.414848
444	742	TUMOR ENDOMETRIUM	Endometrial, endometriod	stage IA grade 2 endometrial endometrioid adenocarcinoma	Het	#N/A	#N/A	NW	742-123513	Human tissue	-0.03096	0.014912	-0.036699	-0.408476	-0.079748	0.148681	-0.873745	-0.101187	-0.179131	0.726279	0.141423	-0.384674	-0.54407	-0.965359	-0.299245	0.034901	-0.774127	0.06186	0.44501	-0.264621	1.71289	-0.074543	-0.100543	0.067078	0.010094	-0.001417	-0.16098	-0.226081	0.716613	-0.208379	-0.750693	-0.325398	0.096182	0.093876	0.12443	0.670755	0.526961	-0.765796	2.6598
385	431	PRIMARY TUMOR ENDOMETRIUM	Endometrial, endometriod	stage IA grade 2 endometrioid endometrial adenocarcinoma	WT	White or Caucasian	Non-Hispanic	W	431-78869	Human tissue	-0.039868	-0.194258	-0.205306	0.02495	0.697632	0.528251	-0.100973	0.319025	-0.046623	0.213841	-0.068007	0.549828	0.05649	-0.38483	-0.385605	-0.62322	-0.453123	0.1979	-0.04624	-0.004649	-0.141923	-0.258414	-0.330651	0.619304	0.166586	0.067098	0.057436	-0.074852	0.86361	0.527866	-0.684858	0.229236	0.543213	-0.570875	-0.362891	0.415562	1.00559	-0.154808	-0.615812
463	795	PRIMARY TUMOR ENDOMETRIUM	Endometrial, endometriod	stage IA grade 2 endometrioid endometrial adenocarcinoma	WT	White or Caucasian	Non-Hispanic	W	795-125682	Human tissue	-0.199484	-0.05593	-0.166264	-0.577497	0.567516	1.0734	-1.10732	0.115483	-0.200205	-0.078712	-0.418752	-0.407202	-0.99182	-0.244465	-0.30473	-0.632062	-0.61857	0.15903	0.47283	-0.361531	2.28745	0.680166	0.939265	0.3144	0.34911	0.282627	0.224042	-1.53472	0.238572	0.055758	-0.712805	0.104258	2.12671	0.008098	0.003117	0.232652	0.289636	-0.015406	0.965105
338	195	PRIMARY TUMOR ENDOMETRIUM	Endometrial, endometriod	stage IA grade 2 endometrioid endometrial adenocarcinoma	WT	White or Caucasian	Non-Hispanic	W	195-51787	Human tissue	-0.212918	0.052179	-0.343609	-0.565784	0.224155	0.317494	-0.199213	-0.33095	-0.142773	-0.644846	-0.475491	-0.159055	-0.20293	-0.361613	-0.20035	-0.535334	0.447034	0.3397	-0.34816	0.213554	0.16848	-0.202906	-0.313909	0.27705	0.394979	0.041097	-0.104473	-0.675005	-0.529793	-0.12473	0.570616	0.091362	-0.20776	-0.215482	-0.231223	-0.142214	0.300522	-0.227011	0.054385
395	535	PRIMARY TUMOR ENDOMETRIUM	Endometrial, endometriod	stage IA grade 2 endometrioid endometrial adenocarcinoma	WT	White or Caucasian	Non-Hispanic	W	535-100252	Human tissue	0.156493	0.097456	-0.096804	0.410498	-0.152063	-0.522309	0.048099	-0.091802	-0.269259	0.604373	-0.277933	-0.127732	-0.43073	-0.818995	-0.199178	-0.363375	-0.086228	0.08724	0.11338	-0.101347	-0.273414	-0.37932	-0.329651	0.661062	-0.280527	-0.139081	0.065807	0.227804	1.8453	0.633408	-0.013101	0.012502	-0.198372	-0.40564	-0.163385	0.460209	0.415718	0.339521	-0.452917
505	942	TUMOR ENDOMETRIUM	Endometrial, endometriod	stage IA grade 2 endometrioid endometrial adenocarcinoma	Het	White or Caucasian	Non-Hispanic	W	942-131172	Human tissue	0.103687	-0.038877	0.092124	-0.663353	-0.008539	0.473273	-0.582154	0.427791	-0.050699	0.625128	0.008161	0.074666	-0.53322	-0.595405	-0.368892	-0.518199	-0.706912	0.2474	0.08671	0.391072	0.446666	0.481326	0.489341	1.28874	-0.087273	0.034886	0.050115	0.211027	-0.569735	0.751764	-0.463919	0.063767	0.453538	-0.624838	-0.16074	0.374324	0.325067	1.41962	0.385838
464	809	TUMOR ENDOMETRIUM	Endometrial, endometriod	stage IA grade 2 endometrioid endometrial adenocarcinoma	WT	White or Caucasian	Non-Hispanic	W	809-126234	Human tissue	-0.196676	-0.043573	-0.073314	-0.296659	0.339183	0.290051	-0.595608	0.249316	-0.015442	0.440183	0.183445	0.169919	-0.52904	-0.48731	-0.289591	-0.666899	0.283956	0.28845	0.71342	0.011055	0.952512	1.84131	0.943313	0.215283	0.055036	0.064389	0.139336	0.455534	0.877383	0.16117	-0.015912	-0.106345	0.211375	-0.187704	-0.017114	0.171818	0.534735	1.47909	0.040564
392	516	TUMOR UTERUS	Endometrial, endometriod	stage IA grade 2 endometrioid endometrial adenocarcinoma	Het	White or Caucasian	Non-Hispanic	W	516-98413	Human tissue	-0.148421	-0.029987	-0.326734	-0.355001	0.605235	0.386928	-0.182643	-0.177588	-0.208473	-1.00619	-1.22219	0.150947	0.13019	-0.483282	-0.16957	-0.647613	0.002949	0.16146	0.33899	-0.041179	0.51369	0.097049	-0.154574	0.450988	0.23904	0.150674	0.093469	-0.21678	-0.65956	0.030318	0.555746	0.133836	0.000619	-0.275181	-0.047108	-0.23177	0.195246	0.425236	-0.242601
467	818	TUMOR UTERUS	Endometrial, endometriod	stage IA grade 2 endometrioid endometrial adenocarcinoma	WT	White or Caucasian	Non-Hispanic	W	818-126592	Human tissue	-0.029629	0.088219	-0.066242	-0.910741	0.108965	0.401658	-0.814398	-0.244021	-0.173947	0.583001	0.16454	0.229365	-0.45169	-0.291906	-0.33666	-0.460866	-0.060237	0.29013	0.64524	0.076905	1.01106	2.05911	1.15397	0.114868	0.059535	0.074814	0.151965	-0.080475	0.442173	0.117818	-0.478351	-0.426007	0.746481	-0.320234	-0.218055	0.914353	0.650691	-0.55814	1.16274
346	273	PRIMARY TUMOR ENDOMETRIUM	Endometrial, endometriod	stage IA grade 2 endometrioid endometrial adenocarcinoma	Het	White or Caucasian	Non-Hispanic	W	273-58995	Human tissue	0.027522	0.128729	-0.359237	0.84737	0.389426	0.1488	0.119286	0.019238	-0.341812	0.275272	0.131819	0.073678	1.07307	-0.876245	-0.1179	-0.623377	0.651072	0.32541	1.48829	-0.204655	1.17262	2.46104	1.5594	0.303568	0.078001	-0.081048	0.495806	1.29961	-0.313244	-0.471603	-0.274205	-0.204051	1.48073	-0.20454	-0.367379	0.392943	0.519648	0.249639	-0.327815
347	276	PRIMARY TUMOR ENDOMETRIUM	Endometrial, endometriod	stage IA grade 3 endometrioid endometrial adenocarcinoma	WT	White or Caucasian	Non-Hispanic	W	276-59120	Human tissue	0.07447	0.041509	-0.267533	0.448014	0.392712	0.097965	0.023962	-0.31022	-0.246038	-0.421511	-0.799898	-1.20131	0.46881	-0.7958	-0.001047	-0.277073	0.326789	0.0523	0.45118	-0.635863	-0.520897	-0.074676	-0.059963	0.430006	-0.063118	-0.071575	-0.079983	-0.903185	1.35817	-0.223626	0.21527	-0.075007	1.76798	-0.208418	-0.021081	-0.153024	-0.242503	-2.58396	-0.356029
388	468	PRIMARY TUMOR ANTERIOR FUNDUS	Endometrial, endometriod	stage IB grade 1 endometrioid endometrial adenocarcinoma	Het	White or Caucasian	Non-Hispanic	W	468-83097	Human tissue	-0.066337	0.199806	0.063447	0.491072	0.857408	0.343416	0.241551	0.061525	-0.138904	0.150628	-0.138221	0.216322	0.10283	-0.277008	-0.250008	-0.620404	0.154944	0.44091	0.48004	0.148979	-0.075747	0.832821	0.108152	1.02136	0.229693	0.088225	-0.178673	0.578766	0.069064	0.292413	-0.43978	0.232519	0.887993	-0.311603	-0.291816	-0.220717	0.588949	0.551314	-0.519253
488	893	PRIMARY TUMOR ENDOMETRIUM	Endometrial, endometriod	stage IB grade 1 endometrioid endometrial adenocarcinoma	Het	American Indian and Alaska Native	Hispanic	NW	893-129210	Human tissue	-0.463078	-0.195394	-0.439995	-0.189629	0.214799	0.786416	-0.546277	-0.097864	-0.098271	-0.442657	-0.551674	0.020852	-0.44718	-0.438412	-0.194493	-0.617919	0.338409	0.18666	0.0577	0.096504	0.574374	-0.29273	-0.282681	-0.275449	0.150779	0.230189	0.418323	-0.122814	0.448636	0.242444	0.154061	0.092279	-0.489083	-0.104953	-0.112935	0.341728	0.572959	0.798319	-0.253096
490	899	PRIMARY TUMOR ENDOMETRIUM	Endometrial, endometriod	stage IB grade 1 endometrioid endometrial adenocarcinoma	Het	White or Caucasian	Non-Hispanic	W	899-129451	Human tissue	-0.050083	0.050184	-0.469233	-0.2469	0.333938	0.692481	0.00352	0.1986	0.000395	0.320441	0.193611	0.460171	-0.28065	-0.131498	-0.256777	-0.129996	-0.033973	-0.04171	1.24599	-0.13146	1.53069	2.70137	1.60382	0.221862	0.245777	0.244109	0.420934	0.359928	0.488625	0.99004	-0.226107	0.074559	0.142364	-0.357493	-0.12931	0.666628	0.259032	1.64187	-0.037116
436	663	PRIMARY TUMOR ENDOMETRIUM	Endometrial, endometriod	stage IB grade 1 endometrioid endometrial adenocarcinoma	WT	White or Caucasian	Non-Hispanic	W	663-120607	Human tissue	-0.030633	-0.012382	-0.613694	0.422572	-0.079203	0.352912	0.220341	0.056978	-0.143219	-0.339194	-0.387657	0.112609	-0.29013	-0.502087	-0.277157	-0.254911	0.333161	0.42688	0.26717	-0.311336	0.153885	0.277708	-0.743982	0.4766	0.586549	0.047229	0.072567	0.836716	-0.484097	0.425321	-0.032569	0.073624	0.254535	-0.263576	-0.132307	0.176584	0.176042	0.578367	1.41075
341	223	PRIMARY TUMOR UTERUS	Endometrial, endometriod	stage IB grade 1 endometrioid endometrial adenocarcinoma	Het	White or Caucasian	Non-Hispanic	W	223-53705	Human tissue	-0.065381	0.299568	-0.1845	-0.255933	-0.221195	-0.147367	0.470223	-0.351819	-0.436239	0.168359	-0.380387	-0.346546	-0.25185	-1.01288	0.099924	-0.4068	-0.189444	0.05296	0.18486	-0.187512	-0.140409	-0.058096	-0.283145	0.962019	0.263219	0.080386	0.093554	-0.52584	1.17497	-0.012165	0.37755	-0.443996	-0.573314	-0.317379	-0.382967	0.028199	0.395076	-0.799156	0.035628
489	896	PRIMARY TUMOR ENDOMETRIUM	Endometrial, endometriod	stage IB grade 1 endometrioid endometrial adenocarcinoma	WT	White or Caucasian	Non-Hispanic	W	896-129332	Human tissue	-0.041756	0.193648	-0.493104	0.325013	0.100758	0.416094	0.959605	0.335359	0.068471	0.877118	0.649507	-0.235694	-0.24152	-0.253331	-0.178281	-0.566299	0.652282	0.36123	1.16574	0.351913	1.20798	2.1308	0.734886	0.483964	0.187975	0.200504	0.105183	1.00592	-0.726437	0.153887	0.456428	0.282505	0.178147	-0.147271	0.001598	0.449321	0.351162	0.379767	-0.418953
492	907	TUMOR ENDOMETRIUM	Endometrial, endometriod	stage IB grade 2 endometrioid endometrial adenocarcinoma	Het	White or Caucasian	Non-Hispanic	W	907-129772	Human tissue	-0.043668	-0.069209	-0.446372	-0.239793	0.211572	-0.122793	1.20388	0.091057	-0.047477	0.148655	-0.231574	0.372626	-0.86486	-0.380583	-0.252977	0.411856	-0.273978	-0.46995	0.28593	-0.219151	-0.296	-0.007422	-0.145916	0.458608	0.287242	0.14492	0.369625	-0.373222	0.345603	-0.022924	0.129665	0.209919	0.240782	0.005628	-0.113343	0.472405	0.32405	0.582663	-0.209918
481	830	TUMOR ENDOMETRIUM	Endometrial, endometriod	stage IB grade 2 endometrioid endometrial adenocarcinoma	WT	White or Caucasian	Non-Hispanic	W	830-127073	Human tissue	-0.034494	-0.172929	-0.236734	0.035199	0.270125	0.2761	0.177375	0.378194	-0.016965	0.20601	-0.126068	0.316243	-0.68629	-0.475641	-0.328179	-0.394418	0.579837	0.42758	1.38265	0.128366	0.306564	1.72159	1.20143	0.841817	-0.088488	0.041119	-0.049295	-0.82589	0.961336	-0.095351	-0.659689	-0.076035	1.08134	-0.58329	-0.026849	0.044222	0.837354	-0.001894	0.165476
433	630	PRIMARY TUMOR ENDOMETRIUM	Endometrial, endometriod	stage IB grade 3 endometrioid endometrial adenocarcinoma	Het	White or Caucasian	Non-Hispanic	W	630-119713	Human tissue	-0.19106	-0.559475	-0.095386	-0.410549	-0.175004	0.530295	-0.907852	0.23501	0.039421	-0.013457	-0.309132	0.208899	-0.69571	-0.669096	-0.406862	-0.98392	0.195435	0.47587	0.7094	-0.071834	2.45719	0.37101	0.517716	0.310761	-0.003848	0.015772	0.09087	-0.703729	-0.330013	-0.015554	-0.050051	0.216158	-0.087834	-0.286441	-0.300131	-0.020361	-0.195632	-0.658669	2.29376
509	1193	TUMOR	Endometrial, endometriod	stage IB grade 3 endometrioid endometrial adenocarcinoma	VAR	#N/A	#N/A	NW	1193-142312	Human tissue	-0.495986	-0.125534	-0.390893	0.088033	0.060004	0.198389	0.855679	0.635565	-0.249092	-0.11652	-0.306627	-0.046128	-0.50699	-0.358011	-0.243055	-0.347942	0.205555	0.23705	0.65204	0.034905	-0.131329	0.112351	-0.18029	1.76293	0.173251	0.227341	-0.222613	0.136709	0.218419	-0.193465	-0.23338	0.441416	1.20622	0.16773	-0.355617	0.352219	0.036897	0.947341	-0.264251
512	1225	TUMOR UTERUS	Endometrial, endometriod	stage IB grade 3 endometrioid endometrial adenocarcinoma	WT	#N/A	#N/A	NW	1225-143915	Human tissue	-0.029774	0.285931	-0.024992	-0.181103	0.242558	0.810101	0.62763	-0.44101	-0.334843	0.226913	0.166217	-0.582984	0.01733	-0.088939	-0.108419	-0.614633	0.142762	-0.02703	0.83092	-0.219461	-0.306273	1.10313	1.02037	0.961796	0.383467	0.205045	0.655177	-1.46093	-0.852359	0.052573	0.397017	0.109444	-0.960587	0.305572	-0.490493	0.085226	0.599219	-1.11375	-0.737762
413	562	PRIMARY TUMOR ENDOMETRIUM	Endometrial, endometriod	stage II grade 2 endometrioid endometrial adenocarcinoma	Het	White or Caucasian	Non-Hispanic	W	562-106574	Human tissue	-0.137806	0.099144	-0.204802	-0.160334	0.266191	0.135867	0.211627	0.262817	-0.008889	0.218439	0.039109	0.201402	-0.04031	-0.640033	-0.072946	-0.478177	0.201918	0.2701	0.95894	-0.031535	0.400944	1.60091	1.14611	0.508568	0.280217	0.146235	0.330054	0.163065	0.794056	-0.073617	0.518302	-0.137873	-0.267961	-0.413129	-0.337159	0.056786	0.292265	0.736199	-0.142439
418	602	PRIMARY TUMOR ENDOMETRIUM	Endometrial, endometriod	stage IIIA grade 2 endometrioid endometrial adenocarcinoma	VAR	#N/A	Non-Hispanic	NW	602-118615	Human tissue	-0.073357	-0.064615	-0.322622	0.439984	-0.243738	-0.145479	-1.15835	0.047989	-0.053176	-0.027946	-0.780616	0.075259	-1.09982	-0.742043	-0.255344	-0.484495	-1.18782	-0.5437	0.91621	-0.488197	3.09984	-0.642236	0.201569	-0.457947	-0.045061	0.26084	0.320207	-1.23243	-0.088628	0.522031	-0.677261	0.059974	1.96173	0.214363	0.054903	-0.423988	-0.287967	0.007813	2.27001
442	728	ENDOMETRIAL TUMOR	Endometrial, endometriod	stage IIIC grade 1 endometrioid endometrial adenocarcinoma	WT	White or Caucasian	Non-Hispanic	W	728-122950	Human tissue	-0.284992	-0.062692	-0.306061	0.005882	-0.169095	-0.278462	0.075474	0.129112	-0.094617	0.39132	0.046142	0.168832	-0.79802	-0.805214	-0.178679	-0.029434	0.318832	0.12944	0.63251	-0.028819	-0.152126	0.485293	0.312629	-0.006649	-0.133743	-0.00526	0.247971	0.551511	0.86664	-0.168024	-0.085879	-0.12304	-0.591989	-0.20219	-0.174428	0.625759	0.133053	1.00197	-0.03968
363	303	PRIMARY TUMOR ENDOMETRIUM	Endometrial, endometriod	stage IIIC grade 1 endometrioid endometrial adenocarcinoma	VAR	White	Hispanic	NW	303-61896	Human tissue	-0.134708	0.187714	-0.329979	0.368769	0.852236	0.002829	0.541109	0.15018	0.020892	-0.133112	-0.213422	-0.050154	0.73422	-0.417089	0.011112	-0.696241	0.332003	0.24543	1.40676	-0.061957	0.736558	2.02936	1.34163	0.960908	0.2685	0.087513	0.559977	0.873246	0.936689	-0.082391	0.107068	-0.11001	-0.351504	-0.315905	-0.452831	0.020934	0.608092	0.045904	0.228036
362	295	PRIMARY TUMOR ENDOMETRIUM	Endometrial, endometriod	stage IIIC grade 2 endometrioid endometrial adenocarcinoma; benign Brenner tumor of left ovary	Het	Multiple Race	Hispanic	NW	295-61358	Human tissue	-0.047493	-0.017456	-0.430658	0.245757	0.912041	0.083977	0.108558	0.332934	-0.009912	-0.523261	-0.43372	0.686111	0.53861	-0.089683	-0.263826	-0.822231	0.293275	0.30292	0.61035	-0.130127	0.498132	0.37021	0.22092	0.806944	0.192269	0.216778	0.136908	0.984359	-0.032483	-0.117519	-0.79417	-0.03632	0.748403	-0.323421	-0.57202	-0.027927	0.465989	0.309517	-0.080208
437	673	PRIMARY TUMOR ENDOMETRIUM	Endometrial, endometriod	stage IIIC1 grade 1 endometrioid endometrial adenocarcinoma	Het	Black or African American	Non-Hispanic	NW	673-120913	Human tissue	-0.085109	0.062787	0.062219	-1.33252	-0.192139	0.196519	-1.58739	-0.422613	-0.187376	0.684612	0.062248	0.014813	-0.53216	-0.673573	-0.371102	-0.502139	-0.451905	0.41197	-0.13148	-0.174011	0.482769	-0.80876	-0.595451	0.432347	0.55443	0.048268	0.1408	0.080346	0.527116	-0.382887	-0.2616	-0.636447	0.424531	-0.104648	-0.045617	0.417024	0.174296	0.813957	0.120998
396	545	PRIMARY TUMOR ENDOMETRIUM	Endometrial, endometriod	stage IIIC1 grade 2 endometrioid endometrial adenocarcinoma	Het	White or Caucasian	Non-Hispanic	W	545-100651	Human tissue	0.260665	0.269533	-0.346788	-0.183187	0.209362	-0.072709	0.758909	-0.176061	0.025461	0.150011	-0.115275	-0.002244	0.205	-0.222638	-0.094594	-0.011282	0.219058	0.0092	1.12117	-0.429556	-0.233115	0.844301	0.391803	-0.083144	-0.077902	0.142	0.537805	0.537764	0.099218	-0.157541	0.332332	-0.054539	-0.223924	-0.239183	-0.348836	0.504188	0.36213	-1.16677	-0.394341
508	1080	TUMOR ENDOMETRIUM	Endometrial, endometriod	stage IIIC2 grade 2 endometrioid endometrial adenocarcinoma	Het	White or Caucasian	Non-Hispanic	W	1080-136734	Human tissue	-0.289265	0.099257	-0.1178	0.818977	0.307771	-0.236077	0.090141	0.351845	-0.140627	0.506533	-0.010153	0.328273	-1.03367	0.962415	-0.353159	-0.12227	-0.097209	-0.02112	0.46328	0.640113	0.926246	1.11718	0.050647	0.645514	0.330272	0.37896	0.421484	1.16844	0.3169	0.27401	-0.086027	-0.002736	0.22514	-0.22001	-0.353507	0.43201	1.06885	0.153392	-0.248056
371	375	PRIMARY TUMOR ENDOMETRIUM	Endometrial, other	grade 1 endometrial adenocarcinoma	WT	White or Caucasian	Non-Hispanic	W	375-69977	Human tissue	-0.094344	0.072731	-0.405008	0.058682	0.573204	0.274789	0.164299	0.097726	0.062111	0.48344	0.231289	-0.224479	0.18988	-0.084145	-0.060458	-0.52438	-0.101451	-0.00668	0.97076	-0.329311	-0.03531	1.41844	0.946313	0.403078	0.102962	0.078228	0.353323	-0.321092	-0.303373	-0.228201	-0.445965	0.24964	0.217374	-0.462418	-0.479913	-0.008359	0.177644	0.126614	-0.443443
361	293	PRIMARY TUMOR POSTERIOR ENDOMETRIUM	Endometrial, other	Mixed endometrial carcinoma: 50% endometrioid grade 1; 50% serous (classified as grade 3) adenocarcinoma	Het	#N/A	#N/A	NW	293-61269	Human tissue	-0.134672	-0.10623	-0.231394	-0.211028	0.54932	0.27148	-0.103221	0.29791	-0.160202	0.065409	-0.084881	0.178527	0.21003	0.077982	-0.236397	-0.515323	-0.068764	0.1161	0.21353	-0.198847	0.284953	0.753165	1.08112	0.488082	-0.04446	0.115577	-0.12402	-0.057123	0.422692	0.021225	-0.955146	0.022384	0.117101	-0.193002	-0.140481	-0.038893	1.10919	0.373503	-0.566848
485	856	TUMOR ENDOMETRIUM	Endometrial, other	stage IA grade 1 mixed endometrioid and mucinous endometrial adenocarcinoma	Het	Asian	Non-Hispanic	NW	856-127931	Human tissue	0.02981	0.053263	0.104525	-0.272287	-0.410276	0.258042	-1.29485	-0.067003	-0.045323	-0.353622	-0.840147	-0.167454	-0.66336	-0.736263	-0.385084	-0.285856	-1.93871	0.41132	0.1161	0.170259	0.759545	-0.619443	-0.13026	0.734191	0.197647	0.124688	-0.059167	-0.96193	-0.295107	1.95509	0.142714	0.016262	-0.581879	-0.180175	0.33491	0.306428	-0.619456	0.695851	0.219878
460	754	TUMOR ENDOMETRIUM	Endometrial, other	stage IA grade 1 mixed mucinous (70%) endometrioid (30%) endometrial carcinoma	WT	Native Hawaiian and Other Pacific Islander	Unknown	NW	754-124033	Human tissue	-0.279679	-0.564743	-0.524922	0.440153	0.634173	1.37806	-1.08193	0.128226	0.012093	0.216535	-0.159284	-0.392924	-1.03648	-0.537389	-0.338912	-1.04595	-0.983856	-0.31278	1.16674	-0.572274	3.89817	0.498718	0.652359	-0.730113	0.442339	0.471298	1.17325	0.235425	0.436159	-0.561565	-0.368612	-0.104022	0.241148	0.520335	-0.626367	0.105356	0.600492	-0.366919	3.46346
416	586	PRIMARY TUMOR ENDOMETRIUM	Endometrial, other	stage IA grade 3 serous endometrial adenocarcinoma	WT	Multiple Race	Non-Hispanic	NW	586-112136	Human tissue	-0.420293	-0.032719	-0.180179	-0.087689	0.22915	0.544805	0.317523	-0.193246	0.165406	0.144744	0.213366	-0.014855	0.12653	-0.587349	-0.302217	-0.255146	-0.103624	-0.07589	0.61815	-0.056545	1.27057	0.509964	-0.346089	-0.389841	0.162917	0.160852	0.082975	0.616832	1.29265	-0.184574	-0.923876	0.239016	-0.383688	-0.602982	-0.181252	-0.21816	-0.356149	0.538135	0.287599
319	123	PRIMARY CA SEROSAL IMPLANT	Endometrial, other	stage IIIB grade 3 serous endometrial adenocarcinoma	Het	Asian	Non-Hispanic	NW	123-49304	Human tissue	-0.160984	0.02106	-0.224865	0.06437	-0.057736	0.53948	0.156799	-0.311503	-0.415841	-0.249499	-0.228397	-0.241696	0.75925	-0.29229	-0.073218	-0.629773	0.387427	0.12206	0.19064	-0.208627	0.891048	0.565616	0.047403	-0.200885	-0.009189	-0.029264	-0.228921	0.078996	0.125586	-0.532707	-0.758102	0.144594	0.51635	-0.115828	0.253664	-0.200287	-0.111769	-0.160811	-0.034674
412	557	PRIMARY TUMOR ENDOMETRIUM	Endometrial, other	stage IIIC1 grade 3 serous endometrial carcinoma	WT	Multiple Race	Non-Hispanic	NW	557-106372	Human tissue	-0.042821	-0.007031	-0.115259	-0.300984	0.27568	0.753244	-0.046846	0.417415	-0.16284	0.793342	0.361832	0.557881	-0.25493	-0.804404	-0.129902	0.175895	0.786388	0.49817	0.20271	1.08744	0.248643	-0.193171	-0.680404	0.293111	0.311085	0.06999	-0.08185	-0.891647	0.757558	0.110202	-0.397612	0.264366	0.38657	-0.164453	-0.292534	0.482828	-0.020019	0.779975	-0.290404
457	738	PRIMARY TUMOR ENDOMETRIUM	Endometrial, other	stage IIIC2 endometrial carcinosarcoma (malignant mixed Mullerian tumor)	WT	Asian	Non-Hispanic	NW	738-123352	Human tissue	0.077375	-0.433811	0.273941	0.347336	-0.024452	0.531294	-0.257257	0.44908	-0.02221	0.255186	-0.219739	-0.066903	-0.31836	-0.214735	-0.317023	-0.307432	-0.363921	-0.02753	-0.24943	1.65058	0.511053	-0.018801	-0.510997	0.727032	0.111287	0.068348	-0.292982	0.135916	-0.567353	-0.107007	-0.791045	0.26322	0.813682	-0.380345	0.397994	0.259185	0.37009	-0.883164	-0.239968
411	561	PRIMARY TUMOR ENDOMETRIUM	Endometrial, other	stage IIIC2 grade 3 uterine carcinosarcoma (malignant mixed Mullerian tumor)	WT	Multiple Race	Non-Hispanic	NW	561-106539	Human tissue	0.005991	0.264868	-0.903005	0.133929	0.406606	0.270563	0.891401	0.439695	0.242236	-1.1795	-1.01549	0.656123	-0.07989	-0.130448	0.046972	-0.548283	0.481059	0.22833	0.20476	0.871952	-0.124496	-0.128217	-0.303386	1.85505	0.466711	0.063662	-0.169973	-1.07597	-0.730187	-0.517113	-0.07324	0.234339	0.047912	-0.051734	-0.351636	-0.458948	-0.098911	-0.212863	-0.212394
484	859	TUMOR OMENTUM	Gyn, other	stage IV high grade serous peritoneal carcinoma	WT	American Indian and Alaska Native	Non-Hispanic	NW	859-127850	Human tissue	-0.208464	-0.145053	-0.243092	-0.010641	-0.259503	0.660803	-0.377174	0.034989	-0.032855	-1.19057	-1.05553	0.070171	-0.42029	-0.719548	-0.307546	-0.5965	-0.089465	-0.08437	0.13525	-0.113988	1.49164	-0.04705	-0.373207	-0.333935	0.272434	0.142131	0.13066	0.427167	0.286698	-0.333106	0.460246	0.01338	-0.649358	-0.009894	0.40469	-0.08383	0.085791	0.261892	0.657641
337	186	PRIMARY TUMOR CERVIX	Gyn, other	stage IVB grade 2 squamous cell cervical carcinoma	VAR	Asian	Hispanic	NW	186-51479	Human tissue	0.306487	0.108852	0.076638	0.328798	-0.288824	0.478873	-2.29992	0.162818	0.201233	0.033937	-0.412155	-0.319175	-0.61263	-0.579872	-0.418052	-0.351169	-1.99083	-0.27406	-0.12743	-0.306891	0.55368	-1.06136	-0.684197	-0.489796	0.070266	0.240294	-0.500929	-0.838036	1.7302	0.401343	-0.914652	0.004216	0.51825	-0.613738	0.005973	-0.857363	0.132549	-0.787394	0.102743
366	345	METASTATIC RECTAL SIGMOID TUMOR	Metastatic	stage IIB metastatic uterine leiomyosarcoma	Het	Black or African American	Non-Hispanic	NW	345-66085	Human tissue	-0.074592	-0.122036	-1.29112	0.328651	0.78113	0.394426	-2.21108	-0.098669	0.017577	-2.30204	-1.99156	-1.04974	-1.19779	-1.64211	-0.245131	-0.613049	-2.65036	-1.64274	0.08344	-1.84254	0.801278	-1.48051	-0.640372	-3.13561	0.399298	0.634642	0.315607	-2.89769	-1.56894	-1.01392	-0.764675	-0.502713	-1.14803	-0.457386	0.643054	-2.51272	-2.12421	-3.09099	3.49673
318	115	METASTATIC OMENTUM	Metastatic	stage IIIC high grade serous fallopian tube carcinoma	WT	Black or African American	Non-Hispanic	NW	115-49085	Human tissue	0.210715	0.309143	-0.457498	-0.364968	-0.193996	0.672719	-0.151985	-0.277867	-0.147896	-1.15491	-0.08166	0.383421	0.77989	0.585214	-0.069706	0.044545	-0.386667	-0.02597	0.12945	-0.25658	0.156728	-0.086956	-0.297119	-0.109969	0.197731	-0.052824	-0.662362	-1.36607	0.009758	0.177271	-0.213087	0.117087	0.046956	0.26174	0.171321	-0.750691	-0.176797	-0.355606	-0.125621
482	837	TUMOR LEFT OVARY	Ovarian, clear cell	stage IA grade 2 clear cell carcinoma of the ovary	Het	White	Non-Hispanic	W	837-127339	Human tissue	-0.00305	-0.158761	-0.022746	-0.03427	0.518231	0.463291	0.002029	0.332689	-0.047223	-0.034977	-0.052847	0.433592	-0.53827	0.036419	-0.339544	-0.7417	-0.204471	0.04429	-0.09905	-0.015947	0.980303	-0.323034	-0.382255	-0.274082	0.215691	0.212499	0.22669	0.248457	-0.083487	-0.246938	-0.492668	-0.02693	0.151318	-0.564103	0.668757	-0.255435	0.485666	0.397156	0.181601
370	380	PRIMARY TUMOR LEFT OVARY	Ovarian, clear cell	stage IC grade 3 clear cell ovarian carcinoma	Het	White	Non-Hispanic	W	380-70184	Human tissue	-0.129516	-0.05457	-0.220021	-0.396144	0.624257	0.4068	-0.381759	-0.221636	0.111959	-0.079738	-0.089255	1.36699	1.51902	1.10332	-0.147179	-0.729865	0.054574	-0.19995	-0.05617	1.10393	1.77434	0.898531	-0.436432	-1.02499	0.15742	0.256691	0.193464	0.469889	-0.796898	0.422194	-0.618266	0.064222	-0.916339	-0.370187	1.19578	-0.016496	0.353627	0.035126	-0.450388
317	112	PRIMARY TUMOR RIGHT OVARY	Ovarian, clear cell	stage IIIA grade 2 mixed clear cell (70% clear cell) and endometrioid adenocarcinoma of the ovary	WT	White	Non-Hispanic	W	112-49009	Human tissue	-0.190491	0.086909	-0.022204	0.045076	0.610481	0.646925	-0.279524	-0.09179	-0.09624	0.048991	-0.023141	0.491617	0.42871	-0.714994	-0.14683	-0.632042	-0.050431	0.11876	0.21855	-0.147377	0.445107	-0.298508	-0.349222	0.365881	0.364592	0.212615	0.149024	0.289182	-1.76318	-0.236281	-0.652968	0.145955	-0.636271	-0.541729	-0.20189	-0.183684	-0.142486	-0.092745	-0.038329
315	103	PRIMARY TUMOR LEFT OVARY	Ovarian, other	stage IA grade 2 seromucinous, borderline tumor of ovary	Het	Black or African American	Non-Hispanic	NW	103-48695	Human tissue	-0.118054	0.057591	-0.237838	0.347178	0.197383	0.405709	-0.73373	0.029137	-0.181899	0.051954	-0.136699	-0.105204	-0.08062	-1.14665	-0.36164	-0.830682	-0.115712	0.3489	-0.25944	-0.184033	0.888343	-0.845332	-0.736703	-0.053448	0.188047	0.051159	0.11032	0.459543	2.07398	-0.438155	-0.482118	0.22781	-0.647925	-0.48758	-0.157166	0.186077	0.252254	-0.207828	-0.065538
507	1019	TUMOR OVARY	Ovarian, other	stage IC grade 1 (80% endometrioid 20% mucinous) ovarian carcinoma	WT	Multiple Race	Non-Hispanic	NW	1019-134251	Human tissue	-0.217844	-0.046774	-0.399868	-0.125363	0.095822	0.014094	-0.467356	0.112953	-0.331905	-0.422989	-0.598085	0.752474	-0.83802	0.016474	-0.281079	-0.447976	0.19	0.37809	-0.21102	0.046657	0.145596	-0.686875	-0.50929	0.134995	0.413601	0.14147	0.121704	1.12148	0.993353	-0.016669	-0.162958	0.040091	-0.513734	-0.139437	0.166397	0.13371	0.681038	1.49702	1.04433
435	657	TUMOR / PELVIC MASS	Ovarian, other	stage IC grade 2 mucinous ovarian adenocarcinoma	WT	Black or African American	Non-Hispanic	NW	657-120447	Human tissue	-0.238904	-0.265182	0.12457	0.378759	-0.253433	0.512779	-0.621859	0.158854	-0.028017	-0.146445	-0.106993	0.99788	-0.24303	-0.553995	-0.261642	-0.432073	0.24194	0.04967	0.01468	-0.591167	1.12501	0.09457	-0.283888	-0.157862	0.157757	0.088036	0.410526	1.91718	-1.88672	-0.136907	-0.107936	0.026457	0.76259	-0.271158	-0.028594	0.206459	-0.371615	0.204734	0.790017
461	779	TUMOR LEFT OVARY	Ovarian, other	stage IIB grade 1 mixed epithelial ovarian borderline tumor (80% endocervical-type mucinous, 20% clear cell)	Het	White	Non-Hispanic	W	779-125033	Human tissue	-0.234982	-0.061127	-0.558948	-0.024269	-0.042059	0.533888	-0.094497	0.350959	-0.040793	-0.32441	-0.45527	0.152985	-0.56087	-0.00023	-0.271893	-0.327833	0.140896	0.11158	0.12848	-0.175393	0.464116	0.210654	-0.275097	-0.345759	0.192702	0.287349	-0.287637	-0.036813	-0.469816	0.072005	0.722852	0.176481	-0.92526	-0.35412	0.290524	-0.297331	0.111404	0.942017	-0.081161
345	268	PRIMARY TUMOR RIGHT OVARY	Ovarian, other	stage IIC grade 3 ovarian carcinosarcoma (malignant mixed Mullerian tumor)	WT	Asian	Hispanic	NW	268-58787	Human tissue	-0.007661	0.188973	-0.721578	-0.199247	0.131655	0.136151	1.22984	-0.243823	-0.14888	-0.294634	-0.226558	0.639276	-0.06478	-0.97809	-0.202097	-0.456856	0.025456	-0.06234	-0.33087	-0.06044	-0.469752	-0.393055	-0.890807	0.909205	0.36944	0.155912	-0.643839	-0.383052	-1.22006	-0.55712	0.895062	0.493003	-1.2142	-0.567343	-0.006393	-0.383041	0.015114	0.713124	-0.237872
368	368	PRIMARY TUMOR LEFT OVARY	Ovarian, other	stage IIIC grade 3 ovarian carcinosarcoma (malignant mixed Mullerian tumor)	WT	Multiple Race	Non-Hispanic	NW	368-69700	Human tissue	-0.118925	0.006083	-0.403504	0.117057	0.247302	0.818745	0.468854	0.05474	-0.06639	0.666847	0.331468	1.04781	0.99515	-0.291906	-0.055183	-0.603171	-0.197477	-0.25266	-0.16335	-0.465496	0.246706	-0.703678	-0.403692	0.267567	0.057442	0.17029	0.073079	0.291775	1.33171	-0.101056	0.29771	0.430007	0.657906	-0.59706	-0.026272	-0.266953	-0.092616	0.333025	-0.260527
506	994	TUMOR OMENTUM	Ovarian, other	stage IIIC high grade serous ovarian carcinoma	WT	Black or African American	Non-Hispanic	NW	994-133248	Human tissue	-0.406266	-0.601202	-0.00175	0.290549	-0.051076	0.524768	-0.216806	0.311342	0.05505	-0.465872	-0.507037	0.445004	-0.78582	-0.659649	-0.347666	-0.371043	-0.432908	-0.38002	0.71829	-0.058517	3.19054	-0.552167	-0.00203	0.144974	0.004284	0.248286	0.339156	-0.627493	-0.686412	-0.983428	-0.566612	0.266463	0.528826	0.358738	-0.388861	-0.507897	0.352066	0.482351	2.95004
314	64	PRIMARY TUMOR OVARY	Ovarian, other	stage IIIC high grade serous papillary ovarian carcinoma	Het	Black or African American	Unknown	NW	064-44760	Human tissue	0.012793	-0.256528	-0.734331	-0.595225	-0.266369	-0.036484	0.597685	0.111694	0.008302	-1.07528	-0.716083	-0.60886	-0.5224	-0.03343	-0.238366	0.248837	-0.335877	-0.02741	-0.43906	-0.039382	-0.516563	-0.917586	-0.70945	0.583696	0.477634	0.110368	-0.381398	-0.212123	-0.226945	0.220319	-0.367554	0.402965	-0.82703	-0.650014	-0.240072	-0.636598	0.10288	0.982567	-0.076606
465	816	TUMOR RIGHT ADNEXAL MASS	Ovarian, other	stage IIIC serous borderline tumor of ovary	Het	Black or African American	Non-Hispanic	NW	816-126509	Human tissue	-0.294978	-0.204314	-0.746866	-0.143879	0.141984	0.692985	-0.560699	0.120823	0.049581	-0.850572	-0.889446	0.06875	-0.7222	-0.876737	-0.257777	-0.660268	-0.430838	-0.07286	0.65591	-0.407329	2.67173	-0.250913	-0.00481	-0.273604	0.156758	0.534568	0.27512	-0.252702	0.917066	-0.46723	0.170029	0.201325	-0.566593	-0.054336	0.481068	-0.405505	-0.135163	0.87003	1.47934
321	140	PRIMARY TUMOR RIGHT OVARY	Ovarian, other	stage IV grade 3 ovarian carcinosarcoma (malignant mixed Mullerian tumor)	WT	Multiple Race	Hispanic	NW	140-49883	Human tissue	-0.013653	-0.044094	-0.423596	0.264059	0.230844	0.537197	-0.120737	-0.130521	0.144624	-0.282326	-0.1856	-0.07167	-0.05102	0.177342	-0.29592	-1.0008	0.075249	-0.1091	0.15394	-0.293139	0.969389	-0.014712	-0.265171	-0.515049	0.187349	0.096216	0.252888	0.937164	0.505441	-0.385884	0.144655	0.118996	0.054144	-0.451795	-0.149006	-0.26919	-0.974729	-0.298867	-0.622289
			BENIGN/OTHER	13
			Endometrial, endometriod	64
			Endometrial, other	9
			Gyn, other	2
			Metastatic	2
			Ovarian, clear cell	3
			Ovarian, other	10
			total	103
[truncated: 445 more columns]

## Sheet: Full dataset S2N (z-scores)
FULL DATASET
id			343	371	385	411	442	457	463	484	316	317	318	321	322	324	338	339	340	345	347	364	367	368	372	390	391	393	395	412	416	419	434	435	436	439	440	458	460	464	467	481	483	486	487	489	491	506	507
GTFB ID			240	375	431	561	728	738	795	859	106	112	115	140	145	183	195	191	221	268	276	321	353	368	393	487	515	524	535	557	586	613	638	657	663	676	686	743	754	809	818	830	848	874	883	896	901	994	1019
tissue type			PRIMARY TUMOR UTERUS	PRIMARY TUMOR ENDOMETRIUM	PRIMARY TUMOR ENDOMETRIUM	PRIMARY TUMOR ENDOMETRIUM	ENDOMETRIAL TUMOR	PRIMARY TUMOR ENDOMETRIUM	PRIMARY TUMOR ENDOMETRIUM	TUMOR OMENTUM	PRIMARY TUMOR UTERUS	PRIMARY TUMOR RIGHT OVARY	METASTATIC OMENTUM	PRIMARY TUMOR RIGHT OVARY	PRIMARY TUMOR ENDOMETRIUM	BENIGN LEFT OVARY	PRIMARY TUMOR ENDOMETRIUM	PRIMARY TUMOR ENDOMETRIUM	BENIGN ADNEXAL MASS	PRIMARY TUMOR RIGHT OVARY	PRIMARY TUMOR ENDOMETRIUM	PRIMARY TUMOR ENDOMETRIUM	PRIMARY TUMOR UTERUS	PRIMARY TUMOR LEFT OVARY	PRIMARY TUMOR ENDOMETRIUM	PRIMARY TUMOR ENDOMETRIUM	PRIMARY TUMOR ENDOMETRIUM	PRIMARY TUMOR ENDOMETRIUM	PRIMARY TUMOR ENDOMETRIUM	PRIMARY TUMOR ENDOMETRIUM	PRIMARY TUMOR ENDOMETRIUM	PRIMARY TUMOR ENDOMETRIUM	ENDOMETRIAL TUMOR	TUMOR / PELVIC MASS	PRIMARY TUMOR ENDOMETRIUM	PRIMARY TUMOR ENDOMETRIUM	NORMAL RIGHT OVARY	PRIMARY TUMOR ENDOMETRIUM	TUMOR ENDOMETRIUM	TUMOR ENDOMETRIUM	TUMOR UTERUS	TUMOR ENDOMETRIUM	ADNEXAL MASS	ENDO. MYOCARC.	ENDOMETRIAL MASS	PRIMARY TUMOR ENDOMETRIUM	DERMOID LEFT ADNEXA	TUMOR OMENTUM	TUMOR OVARY
Genotype			WT	WT	WT	WT	WT	WT	WT	WT	WT	WT	WT	WT	WT	WT	WT	WT	WT	WT	WT	WT	WT	WT	WT	WT	WT	WT	WT	WT	WT	WT	WT	WT	WT	WT	WT	WT	WT	WT	WT	WT	WT	WT	WT	WT	WT	WT	WT
Dx			stage IA grade 1 endometrioid endometrial adenocarcinoma	grade 1 endometrial adenocarcinoma	stage IA grade 2 endometrioid endometrial adenocarcinoma	stage IIIC2 grade 3 uterine carcinosarcoma (malignant mixed Mullerian tumor)	stage IIIC grade 1 endometrioid endometrial adenocarcinoma	stage IIIC2 endometrial carcinosarcoma (malignant mixed Mullerian tumor)	stage IA grade 2 endometrioid endometrial adenocarcinoma	stage IV high grade serous peritoneal carcinoma	stage IA grade 1 endometrioid endometrial adenocarcinoma	stage IIIA grade 2 mixed clear cell (70% clear cell) and endometrioid adenocarcinoma of the ovary	stage IIIC high grade serous fallopian tube carcinoma	stage IV grade 3 ovarian carcinosarcoma (malignant mixed Mullerian tumor)	stage IA grade 1 endometrioid endometrial adenocarcinoma	normal tissue - therapeutic BSO, history of stage III breast cancer	stage IA grade 2 endometrioid endometrial adenocarcinoma	stage IA grade 1 endometrioid endometrial adenocarcinoma	stage IA grade 1 papillary thyroid carcinoma arising in struma ovarii	stage IIC grade 3 ovarian carcinosarcoma (malignant mixed Mullerian tumor)	stage IA grade 3 endometrioid endometrial adenocarcinoma	stage IA grade 1 endometrioid endometrial adenocarcoma	stage IA grade 1 endometrioid endometrial adenocarcinoma	stage IIIC grade 3 ovarian carcinosarcoma (malignant mixed Mullerian tumor)	stage IA grade 1 endometrioid endometrial adenocarcinoma	stage IA grade 1 endometrioid endometrial adenocarcinoma	stage IA grade 1 endometrioid endometrial adenocarcinoma	stage IA grade 1 endometrioid endometrial adenocarcinoma	stage IA grade 2 endometrioid endometrial adenocarcinoma	stage IIIC1 grade 3 serous endometrial carcinoma	stage IA grade 3 serous endometrial adenocarcinoma	stage IA grade 1 endometrioid endometrial adenocarcinoma	stage IA grade 1 endometrioid endometrial adenocarcinoma	stage IC grade 2 mucinous ovarian adenocarcinoma	stage IB grade 1 endometrioid endometrial adenocarcinoma	stage IA grade 1 endometrioid endometrial adenocarcinoma	benign ovarian parenchyma	stage IA grade 1 endometrial endometrioid adenocarcinoma	stage IA grade 1 mixed mucinous (70%) endometrioid (30%) endometrial carcinoma	stage IA grade 2 endometrioid endometrial adenocarcinoma	stage IA grade 2 endometrioid endometrial adenocarcinoma	stage IB grade 2 endometrioid endometrial adenocarcinoma	benign mucinous cystadenoma	benign tissue - history of leiomyosarcoma	stage IA grade 1 endometrioid endometrial adenocarcinoma	stage IB grade 1 endometrioid endometrial adenocarcinoma	benign mature cystic teratoma	stage IIIC high grade serous ovarian carcinoma	stage IC grade 1 (80% endometrioid 20% mucinous) ovarian carcinoma
Race			White or Caucasian	White or Caucasian	White or Caucasian	Multiple Race	White or Caucasian	Asian	White or Caucasian	American Indian and Alaska Native	White or Caucasian	White	Black or African American	Multiple Race	White or Caucasian	Multiple Race	White or Caucasian	White or Caucasian	Asian	Asian	White or Caucasian	White or Caucasian	White or Caucasian	Multiple Race	White or Caucasian	White or Caucasian	White or Caucasian	White or Caucasian	White or Caucasian	Multiple Race	Multiple Race	White or Caucasian	White or Caucasian	Black or African American	White or Caucasian	White or Caucasian	Black or African American	Asian	Native Hawaiian and Other Pacific Islander	White or Caucasian	White or Caucasian	White or Caucasian	Asian	Black or African American	White or Caucasian	White or Caucasian	Black or African American	Black or African American	Multiple Race
Ethnicity			Non-Hispanic	Non-Hispanic	Non-Hispanic	Non-Hispanic	Non-Hispanic	Non-Hispanic	Non-Hispanic	Non-Hispanic	Non-Hispanic	Non-Hispanic	Non-Hispanic	Hispanic	Non-Hispanic	Non-Hispanic	Non-Hispanic	Non-Hispanic	Non-Hispanic	Hispanic	Non-Hispanic	Non-Hispanic	Non-Hispanic	Non-Hispanic	Non-Hispanic	Non-Hispanic	Non-Hispanic	Non-Hispanic	Non-Hispanic	Non-Hispanic	Non-Hispanic	Non-Hispanic	Non-Hispanic	Non-Hispanic	Non-Hispanic	Non-Hispanic	Non-Hispanic	Hispanic	Unknown	Non-Hispanic	Non-Hispanic	Non-Hispanic	Non-Hispanic	Non-Hispanic	Non-Hispanic	Non-Hispanic	Non-Hispanic	Non-Hispanic	Non-Hispanic
Sample description			240-54282	375-69977	431-78869	561-106539	728-122950	738-123352	795-125682	859-127850	106-48767	112-49009	115-49085	140-49883	145-50051	183-51378	195-51787	191-51651	221-53636	268-58787	276-59120	321-63495	353-66416	368-69700	393-75366	487-88290	515-98374	524-98735	535-100252	557-106372	586-112136	613-119055	638-119911	657-120447	663-120607	676-120997	686-121301	743-123550	754-124033	809-126234	818-126592	830-127073	848-127620	874-128454	883-128811	896-129332	901-129531	994-133248	1019-134251
Antibody Name		Signal to noise (adjust standard deviation)	Human tissue	Human tissue	Human tissue	Human tissue	Human tissue	Human tissue	Human tissue	Human tissue	Human tissue	Human tissue	Human tissue	Human tissue	Human tissue	Human tissue	Human tissue	Human tissue	Human tissue	Human tissue	Human tissue	Human tissue	Human tissue	Human tissue	Human tissue	Human tissue	Human tissue	Human tissue	Human tissue	Human tissue	Human tissue	Human tissue	Human tissue	Human tissue	Human tissue	Human tissue	Human tissue	Human tissue	Human tissue	Human tissue	Human tissue	Human tissue	Human tissue	Human tissue	Human tissue	Human tissue	Human tissue	Human tissue	Human tissue
Comparison			A	A	A	A	A	A	A	A	A	A	A	A	A	A	A	A	A	A	A	A	A	A	A	A	A	A	A	A	A	A	A	A	A	A	A	A	A	A	A	A	A	A	A	A	A	A	A
DYRK1B	DYRK1B	0.24	-1.51253	1.04704	-0.457039	4.79404	-0.00845419	3.68577	-1.03756	-0.0612289	0.14987	0.202644	0.756778	-0.0348415	-0.958398	0.54568	-0.958398	1.25814	-1.11672	3.31635	0.0443205	0.123482	0.572067	1.04704	-0.588975	-0.166778	-0.24594	-0.140391	-0.0348415	3.31635	1.1262	-0.140391	0.308194	-0.615363	-0.588975	-0.509813	0.202644	0.413743	-0.747299	0.0707078	-0.826461	-0.298715	-0.114004	-0.457039	0.202644	1.28453	0.123482	-0.562588	-0.509813
Grp75	HSPA9	0.24	-0.218215	0.210355	-0.551546	1.63892	-0.059485	0.702416	0.321466	-0.361071	0.178609	0.861146	0.448449	2.63892	4.65478	-1.29758	-0.154723	0.178609	-1.37694	-0.265833	0.369085	-0.805514	0.734162	1.87701	1.08337	0.242101	0.511941	-0.376944	-0.170596	1.49606	-0.186469	0.813527	0.877019	0.0674986	0.0674986	0.591306	-0.932497	-0.519801	-1.5198	0.0833715	0.178609	0.384958	0.0357527	-1.71027	0.908765	0.273847	-0.757895	-0.726149	-0.40869
PEA-15	PEA15	0.22	-0.0160622	-1.06887	-0.291797	-0.366997	0.560474	-0.993666	-0.868332	0.685807	0.309806	-0.918466	0.109272	-1.06887	2.26501	-0.442197	1.63834	0.961542	-1.84594	-0.9686	-0.0160622	0.58554	-0.34193	-1.46993	0.410073	0.861275	3.14235	0.535407	-0.291797	1.93915	-0.893399	0.309806	0.535407	-2.12167	0.184472	0.660741	0.886342	1.51301	-0.041129	0.109272	-0.517398	0.660741	-0.0661957	1.51301	1.31248	-0.717932	1.01168	0.58554	0.51034
TUFM	TUFM	0.21	2.0878	0.786515	-0.349154	2.13512	0.455278	0.0530622	-2.05266	-0.633071	0.28966	1.18873	0.336979	3.62569	0.384299	-0.443793	1.73291	1.02311	-1.20091	0.857494	0.526258	0.076722	0.147701	-0.207195	-1.20091	0.549917	1.21239	-0.0179171	0.810175	3.15249	0.195021	0.431618	-0.680391	-0.254515	0.620897	0.0530622	-0.514772	0.124042	-2.36023	-0.136216	-0.183535	-0.301834	0.857494	0.502598	-0.75137	0.881154	-1.34286	-1.4375	-0.585752
Rad23A	RAD23A	0.21	0.841774	-0.256038	-0.548787	2.32992	0.549024	-0.573183	-1.0855	-0.695162	0.57342	0.231879	1.01254	1.03694	2.69586	0.597816	-0.18285	0.329462	-0.0608711	-0.743954	0.378254	0.695399	0.695399	0.500233	-0.963516	1.08573	0.963753	1.15892	0.134295	2.76904	-0.0608711	-0.524392	0.061108	-1.28066	-0.280433	0.134295	-0.158454	-0.0852669	-2.01254	0.0367121	-0.548787	-0.256038	0.939357	-0.0608711	0.500233	1.30529	-1.84177	-0.451204	-0.865933
Pdcd4	PDCD4	0.2	0.683154	1.27732	-1.09936	-0.505186	-0.429334	-1.33955	-0.416692	1.99791	0.0510586	-0.277631	0.670512	-0.176496	-1.66824	2.18754	0.0510586	-0.214422	2.807	0.910709	-1.68088	0.468242	-0.125928	0.291255	-0.707456	-0.100644	0.872783	-0.264989	-1.25106	-1.18785	0.341823	0.114268	-0.416692	2.46566	0.746364	0.695796	1.44167	-0.176496	-0.100644	0.885425	0.556735	-0.593679	1.01184	-0.618963	0.518809	1.18883	-0.770666	-0.328199	0.101626
MAPK_pT202_Y204	MAPK1	0.19	-0.302362	-0.537279	2.73478	-0.184903	-1.27559	-0.000325821	0.872223	2.11393	0.28493	0.33527	0.754764	-0.235243	0.0667933	0.637306	-1.04067	-0.0506652	1.45952	-2.39983	-1.24203	1.77833	0.201032	-0.369481	-0.856095	1.04002	0.28493	-0.168124	-1.93	-0.386261	0.133912	-0.721856	-0.973553	1.17426	1.1407	0.486288	0.570187	-1.14135	0.788324	1.34206	1.82867	-0.335921	-0.235243	0.201032	1.12392	0.0667933	1.34206	0.536627	0.234591
4E-BP1_pT37_T46	EIF4EBP1	0.19	-2.81016	-0.121803	0.629781	-0.121803	-1.71169	0.629781	2.19076	1.00557	-0.555409	0.976666	1.03448	0.658688	1.67044	0.947759	0.0227327	0.138361	0.138361	-0.497594	-0.613223	0.687595	1.43918	1.46809	-2.02967	-1.27809	0.138361	-1.19136	-2.40546	1.26574	0.658688	-0.237431	-0.815572	0.571967	0.109454	0.427432	0.282896	-0.786665	3.08688	-0.0639885	0.253989	-0.0928955	1.09229	0.832131	0.427432	0.311803	0.196175	0.600874	-0.873386
DJ1	PARK7	0.19	0.318732	-1.14536	0.572132	1.21971	-0.272535	0.290576	-0.863801	0.543976	0.938154	-1.70847	-1.39876	1.4168	3.97895	0.628443	1.21971	0.938154	1.10709	0.543976	0.600287	0.572132	0.543976	-0.272535	-0.497779	0.656598	1.10709	1.50127	0.938154	-0.413313	-1.59585	-0.328846	0.290576	-0.779335	0.00902071	0.403198	-0.131757	0.0371763	-1.17351	-0.469624	-0.497779	0.20611	1.02262	-0.0472904	0.0371763	0.177954	-1.39876	-1.00458	-0.244379
PI3K-p110-a	PIK3CA	0.19	-0.8473	-0.802291	-0.352204	2.93343	1.2231	0.773014	-0.802291	0.502962	-0.217178	0.232909	-0.577248	2.66338	-3.59283	-0.0821518	0.818023	-0.307195	1.08807	1.26811	-0.667265	0.277918	-1.29739	-0.262187	-2.55763	0.592979	0.232909	0.232909	-0.397213	2.34832	-0.172169	-0.442222	-0.0821518	0.54797	1.49315	0.142892	0.998057	0.998057	0.637988	0.322927	-0.667265	-0.352204	0.90804	1.7182	-0.892309	0.592979	2.48335	0.728005	0.637988
PMS2	PMS2	0.18	-0.537506	1.02569	-1.39354	2.08643	1.21178	0.988469	-1.98904	0.486014	0.113825	0.839593	-0.0536602	0.244091	-2.26818	-0.109489	0.802374	0.467404	0.00216809	1.58397	-0.7236	0.0207775	0.783765	0.895421	-1.18884	0.467404	0.504623	0.039387	0.0952153	0.225481	0.411576	0.560451	0.820984	0.802374	-0.909695	0.486014	0.188263	0.132434	-1.84017	0.61628	0.783765	-0.686381	1.69563	-1.37493	-0.295583	0.95125	-0.667772	0.337138	0.895421
B-Raf	BRAF	0.18	0.202109	2.35561	0.641598	0.451153	-0.105534	0.114211	-0.486426	-0.574324	0.304656	0.377904	0.348605	0.0995608	0.0409622	-0.354579	-0.134834	1.53523	-0.413177	1.93077	1.33013	0.56835	-0.0615855	1.63778	-0.149483	0.0702615	0.656248	0.202109	0.363255	0.480452	0.377904	0.890643	0.583	0.758796	-0.369228	-0.383878	-1.5998	-0.0322862	-0.955215	-0.193432	-0.706171	0.714847	-0.0908848	-1.10171	-0.632922	-0.120184	-0.955215	-0.0908848	0.0556118
RPA32	RPA2	0.17	1.1594	-0.169483	0.192941	1.73324	1.0386	-0.350695	-0.169483	0.132537	1.34062	-0.924533	0.736577	-1.40776	-0.592311	1.37082	0.192941	0.525163	-0.773523	1.52183	1.76344	0.585567	1.0688	0.223143	-0.229887	0.374153	-0.169483	0.887587	-0.260089	0.374153	-0.139281	-0.0486751	0.253345	-0.562109	0.978193	0.464759	1.31041	0.343951	-2.43463	0.132537	-0.260089	-0.078877	-0.531907	-0.682917	0.978193	-0.984937	-1.55877	-0.229887	0.404355
Dvl3	DVL3	0.17	0.0143062	0.104156	0.373706	1.52379	0.319796	0.409646	-1.06389	0.283856	1.23627	1.12845	-0.165394	1.11048	-2.35773	-0.219304	-0.183364	0.715136	-1.08186	1.61364	1.61364	0.337766	-0.0396038	1.55973	-1.04592	0.229946	1.18236	-0.111484	0.535436	1.43394	0.247916	0.445586	0.0682162	-0.147424	0.104156	-0.614644	-0.237274	0.751076	-0.255244	-0.0575738	-0.992014	1.00266	-0.650584	0.176036	-0.614644	0.517466	-1.04592	1.16439	-0.956074
CRABP2	CRABP2	0.17	0.173376	-0.16379	1.57021	0.426251	-0.741789	1.71471	1.55817	0.57075	1.59429	-1.01875	0.245626	1.53408	0.341959	-1.36795	0.655042	-0.320331	-0.01929	1.52204	-0.151748	-0.0674566	1.38958	0.305834	-0.789955	-0.175831	-0.60933	1.00425	0.498501	3.67749	-0.115623	-0.0794982	-0.416664	-1.4402	0.209501	-0.693622	-0.946496	0.895875	0.462376	-0.60933	-0.75383	-0.0313317	-0.862205	0.703209	-0.549122	-0.814038	-0.476872	1.0765	1.35346
Chk2	CHEK2	0.17	-0.820479	0.973643	0.416847	0.272492	1.75728	0.293114	-0.964833	-0.325549	-0.387415	0.458091	1.67479	0.00440472	-0.0574616	-0.614258	-0.63488	-0.13995	-1.27416	0.169381	0.437469	0.272492	2.29346	1.71604	-2.03718	0.684934	-0.799857	0.0250268	0.953021	0.35498	1.50982	0.375602	1.73666	0.0250268	1.20049	0.788044	-0.820479	-0.181194	-2.16091	0.313736	0.973643	0.932399	-1.04732	-0.469903	0.437469	1.94288	-1.50101	0.190004	0.293114
PAK1	PAK1	0.17	-1.67366	1.4477	0.235522	-0.840289	0.402197	-0.128132	-0.506939	-0.203894	-0.0675232	0.826461	-0.385721	0.205218	1.59923	-0.0372187	-0.825137	1.0992	1.97803	0.144609	-0.00691414	-0.0675232	0.568872	0.493111	-0.688766	-0.0220664	1.15981	0.584025	0.41735	1.67499	0.765852	0.235522	0.826461	1.05374	0.568872	0.826461	0.00823813	-0.885746	-1.05242	0.326436	-0.188741	0.523415	-1.81003	-2.27976	0.599177	1.40225	-1.44638	-0.749376	-0.264503
Lasu1	HUWE1	0.17	0.830248	0.699889	-1.15121	2.23813	-0.0301218	-1.54229	-1.85515	1.2474	0.882392	0.178453	1.22133	-0.499414	-0.108337	1.32561	0.360955	0.699889	-0.86442	2.23813	1.14311	0.334884	0.621673	1.19525	-0.238696	-1.54229	0.0480936	-1.80301	-1.30764	0.85632	0.908463	0.334884	0.439171	1.48204	0.882392	-0.86442	0.699889	1.14311	-1.59443	0.126309	-2.11587	0.0220218	1.66455	-0.00404999	-1.30764	-0.499414	-0.0561936	-0.00404999	-0.160481
Calnexin	CANX	0.17	0.0255343	-0.641235	-0.0855939	1.06273	0.358919	-0.530107	-1.34505	0.488569	0.692304	-0.789406	0.970124	-0.715321	5.43378	-0.770885	0.37744	0.858996	-0.196722	-1.27096	-0.400457	-0.511586	-0.548628	-0.493064	0.0625771	-0.215244	0.784911	0.229269	-0.363415	0.173705	-0.326372	0.970124	1.02569	-0.84497	0.0440557	1.32203	0.173705	0.00701295	-1.36357	0.50709	-0.252286	0.655261	0.340398	-0.715321	0.692304	1.65542	-1.03018	-0.84497	0.877518
XRCC1	XRCC1	0.17	2.50717	-0.0985771	-1.29662	0.170983	1.54874	0.0511787	-1.38648	1.48883	0.5903	0.200934	1.12942	-1.71594	-0.577796	1.36903	0.889811	-0.068626	4.18444	-1.08697	1.27918	-0.0386748	-0.248333	0.170983	1.39898	0.0811298	0.919762	-1.77584	-0.93721	1.998	0.141032	-0.188431	1.48883	-1.35653	-0.6976	-1.26667	0.111081	0.35069	-0.607747	-0.667649	-0.577796	0.770006	-0.457991	0.170983	-1.38648	0.710104	-1.05701	0.710104	-0.218382
Gys_pS641	GYS1	0.16	-0.504411	0.607962	0.782452	1.4586	-0.548034	-1.09331	-0.0681866	0.913319	-0.00275287	0.717018	2.0475	-0.897013	0.869696	0.782452	0.389849	0.542528	-0.83158	0.0844921	-0.00275287	0.237171	-0.155432	-0.0681866	-0.678901	-0.460789	0.93513	-0.962447	0.0190584	0.520717	1.82939	0.629773	-0.329921	-1.13694	-0.875202	-1.09331	0.0408696	-1.02788	-1.35505	-0.286299	0.629773	0.193548	0.0408696	-0.4826	-0.30811	-0.155432	4.185	1.39317	-0.4826
c-Kit	KIT	0.16	3.58665	0.35904	0.0862844	-0.118282	0.268122	-0.868361	0.586337	-0.118282	0.609066	-0.686524	1.35914	-0.527416	1.79101	1.10912	-0.0500935	-0.25466	-1.0502	0.109014	2.79111	0.722715	0.268122	0.131744	-0.345579	1.56371	0.950011	0.813633	0.99547	-0.25466	-1.77755	-0.0728231	-0.0273638	-1.18658	-0.231931	-0.91382	-0.777442	0.131744	1.22277	-1.36841	-0.959279	-0.141012	0.177203	0.99547	-0.731983	-0.231931	-1.82301	1.60917	-0.89109
Chk1_pS345	CHEK1	0.16	2.14386	0.351178	-0.125358	0.124256	-1.41881	-1.1465	-0.374971	-1.35073	1.39502	2.25732	1.46309	1.23617	-1.55496	0.0561796	0.487331	0.441946	1.55386	1.07733	0.805021	1.10002	0.668868	0.396562	-0.170742	0.0334875	1.62194	0.260409	-0.216126	0.305793	0.736944	1.03194	-0.874199	-0.715354	-0.193434	-0.352279	-1.1465	-0.601893	-0.034589	-1.07843	-0.193434	-0.420356	0.487331	-0.669969	-0.556509	1.30425	-1.19189	-0.669969	-0.874199
CREB_pS133	CREB1	0.16	-0.715911	0.528698	0.0854128	0.989033	-0.647713	0.017215	0.221808	1.12543	0.596896	1.70511	1.60281	0.767391	-1.70478	0.989033	-0.323774	0.750341	0.579847	1.61986	0.187709	0.0854128	1.26182	1.67101	-0.954603	0.716242	0.682143	0.017215	-0.664763	0.869687	2.19954	0.307056	-0.886406	1.79036	-1.32969	0.290006	-0.988702	-0.681812	-0.920505	-0.494268	-0.528367	-0.426071	0.375253	-1.92642	0.358204	-0.102131	-2.25036	0.307056	-0.579516
CHD1L	CHD1L	0.16	1.80895	0.568535	-0.268024	-0.412258	0.0781386	1.43394	-1.8546	-0.729574	1.63587	0.972392	1.40509	-0.787267	0.222373	-0.729574	0.683923	1.57818	-0.873808	0.280067	-0.123789	0.655076	1.66472	0.655076	-1.10458	0.453148	0.741617	1.03009	-1.13343	-0.354564	-0.469952	-0.21033	1.66472	0.79931	1.23201	-0.123789	-0.123789	0.395454	-2.2873	0.0781386	-0.21033	2.01088	-0.0372489	0.106985	-0.0660957	-0.873808	-1.16228	-0.469952	0.597382
Rb_pS807_S811	RB1	0.15	-1.94078	0.894391	2.97908	0.143904	-0.481502	0.268985	1.29048	-0.0854114	-0.00202397	1.35302	0.268985	0.748463	0.539995	-0.502349	-0.648277	1.8325	-0.502349	1.74911	1.56149	0.477454	1.79081	0.831851	-1.33622	0.519148	0.539995	0.0188229	-0.919286	-0.648277	0.644229	-0.439808	-0.856745	-0.439808	0.915238	-1.10691	-1.25284	-1.54469	1.1654	-0.127105	0.811004	0.0188229	-0.481502	-1.71147	0.644229	0.936085	0.581688	-0.710817	-1.33622
Bad_pS112	BAD	0.15	-2.97789	1.11601	-0.00341572	0.284436	-0.291268	-1.41069	0.508321	1.21196	0.156502	0.924107	0.444354	1.65973	2.8751	0.284436	0.76419	-0.355235	3.13097	0.220469	-0.387218	0.476338	1.46783	0.892124	-0.387218	-1.41069	1.14799	-1.37871	-1.73053	0.444354	1.94758	-0.803005	-1.41069	0.956091	-0.771021	-0.515153	0.188486	0.572288	0.700223	1.33989	-0.259284	-0.67507	-0.451186	-0.0993664	-0.866972	0.76419	-0.67507	-0.259284	-0.323251
PYGM	PYGM	0.15	2.68139	-0.333162	1.67654	3.88721	-0.584375	-0.986315	-1.4385	-0.132192	0.194385	-0.458768	1.45045	-0.0317065	1.87751	0.973145	1.6263	0.520962	0.897781	-0.609496	0.345113	1.40021	-0.0819491	-0.207555	0.596326	-0.10707	0.897781	-0.333162	0.219506	-0.308041	-1.63947	0.219506	-0.00658519	-0.986315	0.29487	-1.16216	-0.282919	0.29487	-0.358283	-0.68486	-0.48389	0.546083	0.696811	0.194385	-1.38826	-1.16216	-0.383405	0.0436574	-0.961194
PRMT5	PRMT5	0.15	-0.616319	-0.761169	0.0717222	1.26674	-0.471468	0.361424	-0.652531	0.506274	-0.181767	-0.326617	0.18036	-0.254192	5.1415	-1.413	0.506274	1.33917	-1.77512	0.977039	-1.01466	-0.290405	-0.0731285	-0.616319	-1.52164	-0.0731285	-0.326617	0.687338	-0.145554	-1.55785	0.216573	0.288998	2.5704	-0.399043	0.5787	0.759763	-0.435255	0.107935	-0.978445	-0.0731285	-0.471468	0.795976	0.18036	-0.36283	1.26674	2.06342	-0.90602	-0.0731285	0.868401
TEAD	TEAD1	0.15	2.93664	0.247063	0.187952	2.2273	-0.255385	0.808623	-1.64451	0.6904	1.07463	0.12884	-0.137162	-1.14206	-0.580498	1.57707	1.16329	0.601733	-1.34895	1.13374	0.660844	1.19285	-0.935168	0.6904	-0.521387	-0.0780502	0.453954	0.0106171	-0.462275	0.187952	0.660844	1.25196	-0.0189387	-0.491831	-1.23073	0.187952	1.13374	1.75441	-1.99918	-0.166718	-1.58539	0.276619	0.749512	0.394842	-1.20117	-0.935168	-1.14206	0.660844	-0.137162
GSK-3B	GSK3B	0.15	-1.51456	1.11229	1.00722	1.33995	1.44502	1.32244	0.569406	-0.288699	0.00901121	-0.0260135	-1.26939	-0.463822	-1.9874	-1.49705	-1.0067	0.0790606	-0.761532	0.254184	0.131598	0.0790606	0.762042	-0.201137	-1.58461	0.639456	0.131598	0.569406	0.74453	1.18234	0.14911	-0.481335	0.814579	0.569406	1.1298	-0.761532	-0.67397	0.919653	-0.411285	0.569406	0.411795	1.56761	0.429308	0.551894	-0.463822	0.97219	-0.393773	1.02473	0.44682
p53	TP53	0.15	-1.64248	-0.562114	0.0762835	-0.783098	-1.05319	-0.120147	0.518251	0.272714	-0.537561	-0.34113	-0.0219315	1.20576	-0.562114	-0.193808	0.0762835	-0.488453	0.44459	5.10981	-1.22507	-0.169254	-0.169254	3.36649	-0.169254	-1.17596	0.0762835	-0.562114	-0.783098	1.72139	2.04058	-0.660329	-0.316577	2.26157	0.591913	-0.85676	-0.586668	-0.0955928	2.23701	-0.365684	-0.242915	-0.0464853	-0.488453	-0.34113	-0.930421	-0.463899	0.542805	3.85756	-0.0955928
MSH6	MSH6	0.15	0.559658	0.815451	-0.408701	1.87516	-1.57804	-0.18945	-0.755848	-0.171179	1.38185	1.18087	0.778909	1.6011	-1.81556	1.27222	-0.152908	0.048072	-0.244263	2.24058	1.85689	0.559658	1.74727	2.36848	-0.99337	0.121156	0.833722	-0.335617	-0.225992	1.49147	0.285594	-0.0980953	-0.335617	0.0298011	-0.207721	-0.828932	0.486574	0.0298011	-0.573139	-0.701036	-1.24916	0.778909	0.175968	-1.19435	-1.04818	0.705825	-1.24916	0.431761	-1.37706
DDR1	DDR1	0.14	-0.663538	-0.0303103	0.382024	-0.692991	0.676549	-0.796074	-0.825527	-0.38374	-0.619359	-0.074489	0.323119	0.352572	0.146404	-0.987515	-0.192299	0.558739	-0.531002	-0.192299	-0.295382	-0.251204	-0.0597628	0.0285946	0.308393	0.455655	0.926895	0.116952	0.63237	2.69404	1.00053	0.971073	1.35396	0.838537	1.07416	1.11834	-0.751895	-0.427918	-1.13478	0.411477	0.971073	0.161131	-0.516276	-0.8108	0.735454	0.706001	-0.295382	-1.26731	0.190583
STING	STING1	0.14	0.14996	-0.7259	0.670742	-0.205118	-0.441837	0.114452	0.540547	-0.0630868	0.351172	-1.23485	-0.477345	-0.145938	1.93719	-0.430001	1.13234	0.836445	-0.453673	-0.631212	-0.619376	0.0552727	-0.264298	-1.12832	0.907461	-0.808752	0.197304	-1.27035	0.966641	0.694414	1.36906	0.374843	1.35723	-1.05731	1.23887	0.363007	0.457695	-0.501017	0.836445	1.45191	0.0316008	-0.28797	-0.430001	-0.0985946	-1.81481	-0.548361	-1.3177	0.729922	1.085
FTO	FTO	0.14	0.708548	0.0847835	-0.400366	2.164	0.881815	-0.0711576	-0.97215	0.206071	0.916469	-0.694922	-0.92017	0.136764	1.28033	0.396666	0.708548	-0.105811	-0.296406	-0.0711576	-0.157791	0.708548	0.154091	-0.86819	0.10211	0.310032	0.188744	0.604587	-0.175118	-1.42265	-1.23205	0.968449	0.569933	-0.694922	0.604587	0.552607	0.951123	1.59221	-2.73948	0.465973	0.119437	0.310032	1.02043	0.171417	0.0674567	1.60954	-1.73453	-1.1974	0.604587
Akt	AKT1	0.14	0.911931	-0.0440044	-0.620862	0.911931	0.648225	-0.472527	-0.90105	-0.0275227	0.829523	0.0384038	-0.521972	0.252665	-1.28013	0.516371	0.862486	-0.554935	0.648225	0.170257	0.664706	0.829523	-0.109931	-0.208821	-1.08235	-0.208821	0.780078	-0.291229	-0.0275227	1.42286	-0.0440044	0.318592	-0.291229	0.516371	0.664706	0.137294	0.30211	0.615261	-1.49439	0.582298	0.0219222	1.07675	1.91731	0.664706	-2.5657	1.19212	-0.868086	-0.587899	0.433963
ARID1A	ARID1A	0.14	1.0377	0.839215	0.739974	0.739974	-0.996749	0.888836	0.0949055	-0.35168	1.18656	0.343009	0.194147	0.194147	-2.53499	0.591112	0.0452849	1.2858	0.690353	2.03011	-0.798266	-0.153198	1.5339	1.73239	-0.699025	0.194147	1.13694	0.690353	-0.35168	0.888836	0.789595	0.343009	-1.34409	-0.252439	-0.0539564	-0.401301	0.491871	0.789595	-0.897508	-0.947128	-2.53499	-0.798266	-0.35168	-0.500542	0.293388	0.988077	-0.699025	0.938457	-0.202818
Synaptophysin	SYP	0.14	0.338189	0.882679	-1.04398	0.631376	-0.471566	0.394034	-1.19755	-0.0108437	0.00311757	-1.19755	0.924563	-0.150457	0.477801	0.952485	0.645337	-0.611179	-0.485528	-0.387799	0.00311757	0.617414	-0.764753	1.30152	0.715143	-0.206302	-0.694947	0.156692	-0.72287	-0.83456	-1.19755	0.100847	-0.0527276	1.67847	-0.024805	-0.359876	2.50219	0.812872	-0.736831	-0.0387663	-1.15567	-0.569295	0.114808	1.48301	-0.583257	-0.583257	5.47594	1.07814	-0.136495
PGM1	PGM1	0.13	0.0149863	-0.486681	-0.0236035	-0.486681	-0.370912	-0.756809	-1.06553	1.51999	0.0921659	-0.67963	0.555243	-0.409501	2.87063	2.02166	-0.293732	-0.100783	-1.45143	-0.525271	0.207935	-0.486681	-0.71822	-0.409501	-0.448091	-0.139373	0.246525	0.207935	0.323705	-1.49002	-1.29707	-0.100783	0.0535761	-0.67963	0.593833	0.207935	1.75153	0.941141	-1.56719	-0.139373	-0.409501	0.478064	1.94448	0.207935	0.169345	-0.60245	2.6005	0.439474	2.33037
DDB-1	DDB1	0.13	-1.44224	0.212781	-0.639804	0.463542	1.41643	0.91491	0.112477	-0.338892	-0.439196	-0.138283	0.162629	-0.5395	-0.0881313	-0.689956	0.262933	0.613998	-1.14133	0.814606	0.0623249	0.0121728	0.112477	-0.439196	-0.840413	0.212781	-0.439196	1.06537	0.613998	-0.5395	-0.238588	0.66415	1.16567	0.714302	0.814606	1.56689	0.413389	0.513694	-1.24163	1.06537	0.965062	0.313085	0.864758	-0.5395	1.8678	0.112477	-1.7933	-1.39209	0.0121728
p44-42-MAPK	MAPK3	0.13	1.72232	0.537173	0.186018	-1.10886	-0.845499	-0.91134	-0.845499	-0.121242	0.55912	0.471331	0.427437	1.67843	0.25186	1.43701	1.54674	0.998063	0.273807	-1.08692	0.86638	0.976116	-0.45045	-0.0115063	0.25186	-0.143189	2.31489	0.624962	0.493279	2.31489	-0.91134	0.690803	-0.823551	-0.318767	-0.230978	-0.0773478	0.624962	-0.143189	-1.04302	-0.384608	-0.735763	-0.0992949	0.493279	0.164071	-2.05259	-0.362661	0.229913	-1.39418	-0.735763
PKA-a	PRKAR1A	0.13	0.249392	-1.63408	1.31135	3.11468	-0.211458	0.770354	-1.65412	-1.11312	-0.0912364	0.590021	-0.431865	0.970724	2.55365	0.0289855	0.429725	0.489836	-1.21331	-1.87453	-0.872679	0.249392	-0.151347	-0.171384	-1.39364	0.549947	0.910613	0.349577	1.53176	-0.171384	-1.59401	0.109133	1.53176	-0.411828	-1.25338	0.489836	0.890576	0.650132	-0.0511624	0.590021	0.349577	0.229355	-0.151347	0.710243	-0.171384	0.209318	0.0890965	-1.03297	0.870539
Complex-II-Subunit	SDHB	0.13	1.10729	-1.24833	-0.423859	-1.13055	-0.855723	-0.0705161	0.0865252	0.165046	-0.50238	0.63617	0.361348	3.65922	1.97102	-1.13055	0.63617	0.518389	1.77472	-0.384599	-1.64093	-0.423859	-2.42614	-0.149037	0.714691	0.282827	0.400608	-0.149037	0.439868	0.00800453	0.243567	0.0865252	0.322087	0.59691	0.0472649	1.57842	0.00800453	-0.0312558	-0.698682	-0.423859	0.0472649	0.400608	0.243567	-0.0312558	1.65694	-0.659421	-0.109776	-0.50238	0.204306
HER2	ERBB2	0.13	-0.627677	0.756284	0.406492	0.147949	-0.201843	-0.794969	-1.09914	-0.293093	-0.0801761	0.98441	-0.217051	0.391283	-0.0649678	-0.41476	-0.399552	0.756284	-0.627677	1.06045	0.33045	0.178366	-0.262677	0.832326	-0.338718	-0.521219	0.619409	-0.627677	-0.110593	3.06796	4.17817	-0.0801761	-0.14101	5.31879	0.436908	-0.658094	-0.475594	-0.369135	-1.19039	-0.125801	-0.642886	0.208783	0.0110741	-0.901428	-0.597261	-0.156218	-0.536427	-0.688511	-0.277885
PHGDH	PHGDH	0.13	-2.16589	1.41317	-1.00386	0.576504	-1.67784	0.739188	0.530022	0.832151	-0.236919	-0.887658	-0.306641	4.01612	0.344097	0.320856	0.43706	-0.539048	-0.353123	3.10973	0.669466	0.669466	0.646226	0.506782	0.274375	-0.701732	0.762429	-0.655251	-0.562288	-1.21303	0.925113	-0.98062	0.692707	0.227894	-0.817936	0.274375	1.0878	-0.143957	0.274375	0.297616	-0.0742347	1.41317	-0.585529	-0.353123	-1.5384	1.13428	1.41317	0.0884499	-0.446085
VHL-EPPK1	VHL-EPPK1	0.13	0.200078	0.97513	1.78478	0.649885	0.227759	-1.31542	0.255439	0.919769	0.241599	1.43186	1.06509	0.553004	-1.89671	-2.0628	-0.837937	0.449202	-0.983259	0.227759	-0.166687	0.31772	0.546083	2.28995	-0.844857	0.0893567	0.539163	-0.519612	0.719086	1.97162	1.62562	-0.741056	0.31772	0.615284	-0.215128	0.476882	-1.05938	-0.0974861	-0.208208	0.864408	0.352321	1.09277	-1.56455	0.366161	-1.30158	-0.118246	-1.79983	1.72942	-0.685695
HSP60	HSPD1	0.13	-0.522335	-0.0345832	-1.4535	-0.344971	-0.389312	-0.152826	0.261024	-0.0641439	-0.197167	1.1035	0.320145	2.64066	7.03043	-0.492774	-0.433653	-0.123265	-0.980526	-0.492774	0.054099	-1.01009	1.14785	1.96076	0.571411	-0.167606	-0.433653	-0.817942	-0.522335	0.305365	-0.152826	-0.226728	-0.0493635	1.65038	-0.788381	0.0097579	-0.404092	-1.15789	1.97555	-0.285849	-0.33019	-0.832722	-0.581456	-1.06921	0.438388	0.438388	0.231463	1.11828	-0.611017
Mitofusin-1	MFN1	0.12	-0.280736	-0.436197	0.632598	-0.319601	-0.125274	0.399407	-0.455629	-0.475062	-0.513927	0.185648	0.146782	2.45927	-1.87421	-1.3301	0.807492	1.33217	-2.24343	0.749194	-0.61109	-0.416764	-0.319601	-0.513927	-0.727686	0.768627	0.593733	0.107917	0.146782	0.574301	-0.339034	0.574301	1.77912	0.146782	0.710329	1.35161	-0.766552	-0.00867865	-0.591658	0.282811	0.224513	0.729762	1.37104	-1.1552	2.3621	1.00182	-1.3301	0.0884845	0.574301
Akt2	AKT2	0.12	0.80734	-0.673255	0.127723	2.23939	0.0549067	4.13261	-0.746071	-0.13927	0.321899	-0.236358	-0.503351	-0.576167	-0.96452	-0.454806	0.637436	-0.236358	2.91901	-0.0179095	-1.42569	0.661708	-0.648983	-1.01306	-2.15385	0.151995	-0.454806	0.540348	-0.114998	2.77338	-0.0179095	-0.0179095	-0.38199	-1.30433	-0.624711	0.467532	-0.26063	1.12288	-1.25578	0.151995	0.321899	0.44326	0.176267	0.44326	0.200539	0.977245	0.68598	-0.0179095	0.249083
PLC-gamma1_pS1248	PLCG1	0.12	-0.0733029	0.675803	-0.0535896	2.23315	0.932076	-0.526709	-1.23639	-0.0930162	0.616663	0.399817	-0.0930162	-0.901262	-2.93173	0.991216	-0.329576	-0.585849	-0.211296	2.07545	1.12921	1.32634	1.34606	0.754656	-1.41381	0.104117	0.222397	-0.290149	-1.03926	0.991216	0.53781	1.2672	-1.23639	1.18835	-0.704129	-0.11273	0.636376	0.380103	-0.723842	0.774369	-0.11273	-0.467569	0.53781	-0.940689	-0.625276	1.2672	-0.0535896	-0.0338763	-0.0733029
Hexokinase-II	HK2	0.12	-0.874246	0.671596	0.550195	0.671596	0.428794	-0.0810913	0.744437	0.550195	-0.542416	0.37214	0.485448	1.22195	-0.914713	-1.61884	-0.29152	-0.801405	-0.518136	0.914399	1.04389	-0.0729979	0.906305	-0.153932	-1.49744	-0.218679	-0.356267	-0.712378	0.865838	-0.437202	1.01961	-0.24296	0.865838	0.75253	0.720157	-0.631444	-1.46507	-1.80499	0.210272	0.436887	1.18148	1.23814	1.79658	-2.54149	-0.607163	1.08436	0.558288	0.558288	0.865838
Enolase-1	ENO1	0.12	0.210015	-0.211183	0.962154	-1.73051	0.270186	0.811727	-0.30144	1.09754	0.104715	-0.602296	0.901983	0.962154	2.76729	-0.391697	-1.06862	-0.617339	-1.88093	-0.57221	1.89481	-0.707595	1.21788	-0.120927	-0.903152	1.1878	-0.316483	0.210015	1.74438	1.1878	0.330357	-0.376654	2.07532	-1.09871	0.405571	0.104715	-0.527082	-0.226226	-1.70042	0.179929	0.210015	0.586085	-0.57221	-0.782809	0.72147	0.134801	-1.53495	1.2931	-0.722638
MSI2	MSI2	0.12	-0.00761144	0.253715	-0.79159	-1.34691	0.319046	-0.464932	-1.34691	-0.889587	0.0250543	0.0903859	-0.987585	-0.530264	-1.93489	1.16836	-0.268938	1.00503	0.0250543	2.40966	-0.17094	-0.00761144	0.809033	0.319046	-0.00761144	-0.00761144	0.939696	0.286381	0.482375	0.580372	0.0250543	0.515041	0.384378	-0.236272	0.67837	0.547707	2.05033	-0.399601	-1.5429	0.67837	-0.987585	0.253715	2.73631	-1.60823	0.482375	1.46235	-0.497598	-0.366935	1.13569
Glutamate-D1-2	GLUD1	0.12	1.14599	0.527605	-0.952782	-0.59674	-0.315653	-0.334393	-2.37695	0.377693	-0.259436	1.12726	0.64004	2.79503	1.18347	0.115345	0.171563	0.209041	-0.521783	-1.64613	-0.259436	-0.259436	0.0778673	0.602562	1.08978	-0.240697	0.0966063	0.0966063	1.03356	0.0778673	1.8206	0.752474	0.471388	-0.109524	-0.80287	1.07104	-0.0158282	-0.240697	-1.44	-0.18448	0.827431	-0.615479	-0.371871	-0.578001	0.0966063	0.64004	0.490127	-0.39061	-0.634218
p27_pT157	CDKN1B	0.12	1.26302	0.3757	-0.462326	1.60809	-1.10317	-1.10317	-0.905987	-0.708805	0.770065	0.917952	1.80527	1.31232	-1.20176	0.3757	1.06584	2.29823	1.31232	0.3757	0.868657	0.277109	0.424996	0.868657	-0.511622	-0.659509	2.88978	-0.7581	-1.00458	0.3757	0.3757	0.72077	-1.00458	-0.166552	-0.659509	-1.00458	-0.067961	-0.363735	0.770065	-0.708805	-1.54683	-0.363735	0.178517	0.0306303	-1.64542	-0.462326	0.424996	-0.708805	-0.955283
Glucocorticoid-Receptor	NR3C1	0.12	0.868727	-0.472106	-0.578215	2.7594	-0.6168	1.47644	-1.28239	0.916959	0.752972	0.656509	1.08095	0.0102082	-2.00586	1.65972	1.4475	-0.221303	0.868727	-0.308119	-0.20201	1.13882	-1.58143	1.10024	-2.39172	-0.144132	-0.915835	-0.0959009	-0.221303	1.39927	0.752972	-0.0380232	-0.472106	0.174195	-0.636093	0.164549	1.75619	0.830142	-0.414228	0.000561919	-1.48497	-0.0573158	0.280304	1.15812	-1.64895	-0.95442	0.762618	0.936251	0.0584396
YTHDF3	YTHDF3	0.12	-0.630156	1.20621	0.235258	1.05846	0.720735	1.03735	-1.3056	-0.250218	0.298581	1.56504	-0.165787	-0.271326	-3.43748	-0.250218	-0.0391414	0.657412	-1.13674	-0.186895	0.826273	0.066397	0.720735	0.00307393	-1.17896	0.12972	0.76295	-0.271326	-0.14468	0.657412	0.594089	0.657412	0.00307393	0.319689	0.340797	0.256366	0.00307393	1.01624	-0.946771	0.319689	-0.397972	0.720735	0.509658	-0.376864	0.720735	0.931812	-1.26339	0.594089	0.108612
CDKN2A	CDKN2A	0.11	-1.91787	-1.03106	-0.740303	1.58576	-0.740303	3.35938	0.306425	1.03332	-0.754841	-1.01652	1.55668	0.742561	0.0883565	-0.987447	-0.609462	-0.536773	-1.13283	0.437266	-0.0570224	-0.90022	0.539031	1.6003	-0.609462	-0.260553	0.20466	0.161046	0.975168	2.2545	2.83602	-0.696689	0.553569	-1.13283	0.655334	0.655334	-1.03106	-0.943834	0.350038	1.19324	0.713486	0.00112916	0.13197	-1.07467	-0.42047	-0.42047	-0.871144	1.42584	0.946092
PKM2	PKM	0.11	-1.09277	-0.145089	1.97937	-0.624134	-0.332541	0.0423639	0.719276	0.167332	-0.655376	-0.676204	-0.217987	0.83383	4.03094	-1.3427	-0.540822	-0.238815	-2.0092	-0.0826045	1.32329	-0.603306	0.000707749	-1.01987	-0.572064	0.219402	-0.0305343	0.625549	1.88565	1.84399	1.46909	-0.50958	0.719276	-0.488752	0.500581	0.13609	-1.15525	-0.749102	0.771346	0.604721	1.16708	0.563065	-1.31146	-1.04069	0.386027	-0.56165	-1.42601	1.01087	0.67762
TRAP1	TRAP1	0.11	0.810364	-0.058169	0.677876	0.162644	-0.0728898	1.17839	-0.543958	0.0154355	-0.175936	1.4728	0.471783	2.26773	-0.0140063	-1.86884	0.42762	0.0448773	-2.16326	0.118482	-1.38305	-0.249541	1.26671	0.780922	-1.913	0.515946	-0.175936	0.265691	-0.0728898	1.16366	0.530667	-0.323145	1.22255	0.4129	0.707317	0.648434	-0.676446	-0.175936	-0.323145	0.42762	0.545388	0.692596	-0.823655	-1.60386	0.75148	1.0459	-0.647005	-0.823655	0.162644
MERIT40	BABAM1	0.11	-1.49943	-0.671931	-0.107728	1.20875	0.494089	-0.032501	-1.12329	0.682156	0.531702	-0.182955	0.306021	0.71977	-1.23613	-0.333409	0.456475	0.00511252	-1.76272	-0.559091	-0.295796	-0.145342	-0.0701146	-0.295796	-1.19852	0.83261	0.794997	1.13352	-0.220569	-0.032501	0.381248	0.230794	2.37477	0.230794	0.155567	1.81056	0.0427261	-0.145342	-2.77829	0.945451	1.39681	0.306021	0.306021	-0.521477	0.644543	1.88579	-1.98841	0.456475	0.757383
HSP27_pS82	HSPB1	0.11	0.259012	0.744524	-0.936093	0.856565	-0.102009	0.0598278	-1.5461	0.246563	0.0971748	-0.35099	-0.363439	0.0224807	-1.33446	0.346155	0.993504	-0.313643	-0.836501	0.0224807	-0.338541	1.0682	0.607584	-0.450582	-2.03161	0.744524	0.383502	0.246563	-0.425684	0.53289	-0.824052	-0.84895	0.28391	0.644931	-1.96936	0.682279	0.669829	1.75289	0.0224807	0.806769	1.10554	0.669829	0.53289	1.59106	2.61188	-0.126907	-0.624868	0.259012	-0.911195
MIF	MIF	0.11	-1.71384	-0.337059	0.630405	-1.6022	0.444354	0.928087	0.332724	0.630405	-0.634741	-0.262639	0.928087	-1.49057	3.04907	-1.15568	-0.44869	0.444354	-0.44869	-0.225429	-0.0393778	-0.820791	0.0722528	-0.299849	-1.19289	0.0722528	-0.52311	0.407144	0.407144	-0.4859	1.15135	-0.0765879	1.74671	-0.00216758	0.630405	1.26298	0.0722528	0.779246	-1.30452	0.295514	1.7095	1.48624	-0.671951	-0.188218	1.82113	0.593195	-1.52778	0.369934	0.295514
Connexin-43	GJA1	0.11	1.23243	-0.10672	-0.632815	-0.027009	0.307778	-0.784266	-1.39804	0.738219	0.961411	-1.18282	-1.08717	-0.95166	-0.242229	-0.545132	0.371547	0.817931	-0.688613	0.889671	2.44404	-0.393681	0.507057	1.89403	0.95344	0.355605	1.6549	-0.162518	-0.090778	-0.561075	-1.41399	1.14475	-0.903833	-0.401652	-0.784266	0.435316	-0.242229	0.825902	-0.87992	-0.369767	-1.11108	-0.67267	2.47593	-1.20674	0.00487554	-0.377739	4.09406	-0.226287	-0.592959
Enolase-2	ENO2	0.11	1.64348	-0.106406	0.998785	0.47689	-0.566902	0.169892	1.18298	0.722488	0.44619	-1.4879	0.38479	2.07328	3.63897	0.0470928	-0.536203	-0.812501	-0.9046	0.538289	0.783887	0.753187	-0.536203	-0.9353	-0.0143067	-0.382704	-1.0274	-0.167806	0.47689	-0.352004	0.906686	-0.781801	-0.167806	-0.474803	-0.137106	-0.0450064	0.41549	0.937386	0.35409	0.35409	0.108492	0.906686	-2.77729	1.45928	-0.474803	-1.5186	2.38027	0.0163931	-1.3344
VEGFR-2_pY1175	KDR	0.11	4.97477	-0.451313	-1.17852	-0.339435	0.0521373	-0.11568	-0.227558	-0.451313	-0.675069	-0.61913	0.164015	0.108076	-0.563191	1.05904	-0.675069	-0.507252	0.835283	-0.283497	-0.731008	-0.0597406	-0.563191	0.164015	2.2897	0.611527	-0.00380168	-0.451313	-0.507252	-0.227558	3.52035	0.219954	-0.171619	3.07284	0.164015	-0.0597406	0.835283	0.219954	0.555588	-0.0597406	0.723405	-0.563191	-0.563191	-0.675069	0.611527	-0.61913	0.779344	-0.563191	-0.227558
14-3-3-zeta	YWHAZ	0.1	-0.63043	-0.451548	0.263982	-2.20459	-0.093783	1.98125	0.407088	0.156652	-0.415771	0.943735	-0.63043	-0.487324	2.37479	-0.523101	-0.201112	1.40883	-2.09727	-1.56062	0.0493229	-0.236889	0.800629	-0.415771	-0.129559	1.22995	-0.165336	1.08684	0.657523	0.58597	0.371311	-0.594654	0.514417	1.44461	-1.16708	1.51616	-0.666207	0.156652	-0.845089	0.764852	0.764852	0.156652	-0.344218	0.120876	2.69678	-0.73776	-1.66795	1.01529	-0.415771
Rheb	RHEB	0.1	2.51417	-0.137718	-0.772092	-0.688895	-0.928085	-1.02168	-0.730493	-0.522502	0.798242	0.215867	1.37022	2.69096	-0.0233233	0.0702728	-0.0857207	0.122271	0.559052	-0.283312	1.20382	0.330262	1.9006	0.496655	-0.376908	0.735845	1.25582	0.319862	0.122271	0.538253	-1.15688	0.36146	-0.324911	0.0806723	-0.969683	0.184668	-0.241714	-0.532902	-2.41522	-0.81369	-0.896886	-0.657697	1.05823	0.101471	-0.678496	-0.116919	-1.29207	-0.844889	0.559052
PLC-gamma1	PLCG1	0.1	0.722021	0.433559	-1.06369	1.91708	1.50499	-0.569188	-1.02249	-0.335672	0.749493	-0.129628	-0.898859	-1.09117	-1.21479	0.309933	-0.225782	-0.473034	-1.14611	1.61488	2.35664	0.680812	0.557186	0.296197	-0.294463	-0.0197376	0.213779	0.0352075	0.447296	0.309933	-0.294463	1.45004	-0.239518	0.296197	-0.26699	-0.00600128	1.10664	0.694548	-2.45106	0.845647	-0.720287	-0.184573	0.598395	0.584658	-1.28347	1.03796	0.0764163	-0.541716	0.612131
PRMT1	PRMT1	0.1	-0.309728	1.0581	-0.309728	0.0480119	1.47897	-0.120336	-2.07738	-0.56225	0.363665	1.0581	-0.457033	-0.225554	1.60523	-0.667468	0.342621	0.300534	-1.63547	1.18436	1.22645	0.237404	0.700361	0.553056	-1.23564	0.384708	-0.583294	0.468882	0.658274	-0.372858	1.3948	1.22645	1.3948	-0.0361622	0.15323	0.279491	-1.02521	0.237404	-2.41408	0.279491	0.553056	0.363665	0.805579	-1.40399	-0.183467	1.45793	-2.35095	-0.520163	0.658274
AR	AR	0.1	1.67658	-0.926322	-1.41703	-0.115583	-0.158254	-1.65172	-1.48104	1.01518	1.46322	-1.35303	-0.414276	0.332457	-0.883652	1.03652	1.24987	1.12186	-1.033	1.95394	0.503139	1.5059	0.929844	0.673821	-0.691635	0.0550988	0.0550988	-0.0942479	0.0124283	-0.819646	-1.92908	0.887173	0.759162	-0.200924	-0.0302422	0.759162	0.801832	1.27121	-0.75564	-0.00890694	-0.990328	-1.37436	1.07919	0.481804	0.311122	1.01518	-0.115583	-1.18235	-0.3076
CDK9	CDK9	0.1	-0.0328693	-0.291088	0.598332	-0.147633	0.54095	1.86074	-0.63538	-1.2092	0.741787	0.799169	-0.147633	-0.176324	-0.664071	-1.00836	0.770478	0.426186	-0.92229	1.60252	-0.377161	0.483568	0.0532037	-0.950981	-1.61087	0.512259	-0.0615603	0.54095	-0.233706	1.00001	0.54095	0.110586	1.43037	-0.63538	0.913933	1.43037	0.311423	0.0245127	-1.43873	0.971315	-0.0902513	0.885242	0.885242	-0.807526	-0.0041783	0.799169	-2.09862	-1.23789	1.17215
Gab2	GAB2	0.1	0.362401	0.0892353	-0.778468	1.88892	-0.665988	0.555224	-0.682057	0.217784	0.796253	1.2301	0.49095	0.201715	-1.11591	0.587361	-0.665988	0.169578	-0.296411	0.0410295	2.72448	0.458813	-0.424959	0.683773	-1.0195	-0.521371	0.587361	-0.473165	-0.408891	2.8691	0.892665	-0.344617	-1.26053	0.362401	-0.826674	-1.24446	0.26599	0.37847	0.474881	-0.714194	-1.66224	0.844459	1.32652	-0.0393134	-1.61403	-0.858811	0.683773	2.5638	-0.682057
IGFBP2	IGFBP2	0.1	-1.33447	0.903698	-1.76186	-0.355976	-0.558423	2.74822	0.645015	0.0939077	-0.502188	0.723745	-0.37847	0.420073	3.40055	-1.01955	-0.828353	-0.333482	-1.77311	0.251367	1.2861	-0.310987	1.56728	0.836215	-0.659647	0.51005	0.408826	0.150143	1.37608	1.04991	1.15113	-0.490941	-0.0972928	-0.91833	0.442567	-0.221011	-1.28948	-0.535929	0.00393102	0.656262	0.85871	-1.13202	-0.119787	-0.850848	0.498803	1.24111	-1.25574	1.4773	-0.760871
eEF2K	EEF2K	0.1	0.79403	0.687871	-1.60517	0.772798	-0.35249	-0.501113	-1.6901	0.539248	0.709103	0.666639	0.687871	0.199538	-0.946982	0.709103	-0.267563	1.72823	-0.479881	-0.225099	-0.055244	0.836494	0.836494	0.22077	0.709103	-0.6922	-0.055244	-1.03191	-0.35249	2.98091	0.496784	0.433089	-0.0977077	-0.437417	1.32483	-1.60517	-0.225099	0.581711	-0.437417	-0.394954	-1.37162	0.199538	-0.883286	0.624175	-1.47778	1.28236	-1.49901	0.411857	-0.862054
FOXO3	FOXO3	0.1	-0.0534752	1.6134	-1.50294	2.12072	0.0189978	-0.0534752	-0.488313	0.816201	0.743728	-0.270894	0.0189978	0.0189978	-2.15519	1.32351	0.163944	0.961147	-0.923151	1.83082	0.816201	0.743728	0.381363	-1.21304	0.0189978	-0.633259	1.10609	-0.488313	-0.560786	1.17857	1.03362	0.453836	0.0914708	0.598782	-0.198421	-0.923151	0.816201	0.598782	0.671255	-0.0534752	-2.30014	0.526309	-1.14057	-0.633259	-0.778205	0.671255	-0.41584	1.83082	-1.28552
METTL3	METTL3	0.1	1.33264	0.797459	-0.272898	1.47225	0.401892	-0.598659	-2.29727	0.00632545	0.983608	0.588041	0.913802	0.0528627	-3.15821	0.425161	0.401892	0.727653	2.51934	1.00688	0.843996	0.61131	0.681116	0.355355	-1.25018	0.0761313	0.285549	0.0994	0.00632545	-0.0169432	0.843996	0.308818	0.26228	-0.0402118	-0.0169432	-0.365973	-0.133286	0.704384	-2.73937	0.192474	-1.01749	0.285549	1.26283	-0.203092	-0.505584	0.494967	-1.38979	-0.482316	-0.691733
Cyclophilin-F	PPIF	0.1	-1.86976	0.189976	-0.624697	0.37443	0.128491	1.03539	-0.225046	0.604998	0.036264	0.820194	0.89705	1.57338	0.143862	-1.34714	-0.686181	-0.301902	-0.517098	-0.14819	-0.763037	-1.23954	1.4043	2.2036	-0.53247	0.512771	-1.23954	-0.0867054	0.528142	2.95679	0.927792	-0.0867054	1.12762	0.850937	-0.348015	0.835565	-1.22417	-1.14732	-0.501727	0.0208929	1.00465	-0.332644	0.312945	-2.54609	1.0815	1.45041	0.850937	-0.501727	-0.67081
Rab11FIP1	RAB11FIP1	0.1	-1.01701	0.930688	1.23555	0.320972	-0.237934	0.659703	-0.153251	0.304036	-0.187124	0.473401	0.202416	1.84526	-0.695221	-1.32187	-0.644411	1.59121	-0.153251	0.456465	1.81139	-0.0855049	-0.0855049	0.642767	-1.49124	-0.983142	0.710513	-0.390363	0.473401	1.65896	0.812132	-0.762967	-0.000822162	1.87913	0.422591	0.066924	-1.33881	-1.25413	0.524211	0.67664	0.473401	1.3541	-2.30419	-1.89772	0.541147	-0.153251	-1.20332	1.30329	0.151607
Cdc6	CDC6	0.1	-3.50802	-0.930909	-0.514024	4.71599	0.0165577	3.20005	-0.0971383	-0.817213	-0.855112	0.395544	0.24395	0.736632	1.7978	-0.135037	0.168152	0.206051	0.736632	0.585038	0.206051	-0.703517	-0.0971383	-0.817213	-0.210834	-0.0592397	-0.286632	0.092355	-0.514024	-1.95417	-0.817213	-0.665618	1.5704	-0.703517	0.50924	0.395544	-0.362429	-0.135037	0.964024	-0.741416	0.0165577	1.34301	0.736632	-0.0592397	1.00192	0.888227	1.03982	0.206051	-0.400328
MLH1	MLH1	0.1	-2.55742	1.13511	-1.292	2.17233	1.05213	1.59149	-1.72763	0.0149038	-0.0680742	0.616495	0.139371	0.36756	-1.58242	0.139371	-0.379242	0.326071	-0.64892	1.65372	-1.60317	0.36756	1.44627	1.25957	-1.68615	0.82394	0.284582	0.429794	0.36756	-0.0680742	0.388305	0.429794	1.13511	0.554261	-0.524453	0.346816	-0.607431	0.720217	-2.37071	0.533517	0.554261	-1.02232	1.1766	-0.918599	0.865429	1.3633	-0.545198	-0.607431	0.326071
Histone-H3_pS10	H3C1	0.1	-1.3596	-0.126356	-0.0213989	0.582102	-1.20216	-0.257551	0.31971	2.15645	-0.231312	0.94945	4.36054	-0.231312	-0.257551	1.71039	-0.231312	1.21184	-0.362508	1.84158	0.162275	-0.231312	0.398428	2.96987	-1.20216	-0.651139	0.00484023	-0.6249	-1.38584	1.10689	0.739537	1.29056	0.0835577	-1.30712	-0.677378	0.608341	-0.0738773	-0.178834	0.372189	-1.0972	-0.808574	-0.31003	-0.100116	-1.8319	0.792015	-0.546182	0.109797	-0.651139	-0.729856
TFAM	TFAM	0.1	-0.506485	0.676661	-1.1857	-1.93064	0.369919	-0.0463729	-0.177834	0.983402	-0.966597	1.39969	0.0631777	2.07891	-1.64581	-0.0901931	0.106998	1.44351	-1.22952	2.07891	-1.29525	-0.00255263	0.58902	0.808121	1.00531	0.150818	-0.637946	0.282279	0.326099	0.260369	1.8379	0.654751	1.31205	1.66262	-0.900867	1.88172	0.676661	-0.637946	-0.0463729	-0.353114	0.56711	-2.12783	-1.07615	-1.27334	1.24632	0.194638	-0.769406	-0.944687	-0.0244627
Aurora-ABC_pT288_pT232_pT198	AURKC	0.1	0.590615	0.029939	-1.4118	0.510518	-0.230375	1.51172	0.310277	-0.45064	0.0900114	0.490494	0.210156	1.23139	0.870953	0.370349	-1.4919	0.750808	2.03235	0.270229	-0.150278	0.510518	0.310277	0.490494	0.911001	0.670711	0.710759	0.710759	0.350325	-0.0501575	-0.0101093	0.450446	-2.07259	0.310277	0.510518	0.47047	0.430422	-2.83351	0.510518	-0.0301334	0.590615	-1.95245	0.870953	0.210156	0.490494	-0.0101093	1.09122	-3.11385	-0.45064
NQO1	NQO1	0.09	-0.662998	-0.0505963	1.35432	-0.783076	-1.09528	-0.891147	1.6185	-0.807092	0.201569	-0.735045	-0.42284	1.03011	-0.074612	-0.867131	0.417711	2.27893	0.910033	-0.65099	-1.47953	-0.266738	3.912	-1.14331	-0.338785	0.381687	1.10216	0.609837	-1.21536	2.00275	-0.302762	0.597829	0.47775	0.970073	0.669876	0.30964	-0.626974	-0.662998	0.429718	1.30629	1.19822	0.429718	-1.37146	-0.65099	-0.0986277	0.0454667	-0.554927	-1.22737	0.177553
IGFRb	IGF1R	0.09	-0.994038	-0.587616	-1.54677	-0.294992	-0.229964	-0.229964	-1.15661	0.436569	1.52578	1.89969	-1.67683	2.46868	-1.10784	0.582881	0.176458	0.631651	0.582881	3.76923	-0.14868	0.111431	1.34695	0.712936	0.908018	-0.912753	-0.083652	0.680422	0.436569	-0.815212	0.631651	0.891761	-0.733928	-1.6118	0.582881	-0.327505	0.615394	-0.278735	0.842991	0.420312	-1.22163	-0.425047	-0.815212	-0.815212	-0.6689	1.8184	-0.701414	-0.0511382	0.306513
SDHA	SDHA	0.09	-0.516267	-0.874111	-0.874111	0.593047	0.0562822	-0.62362	-0.480483	0.0204978	-0.838326	-0.0868552	1.88128	3.77785	1.70236	-0.0868552	-0.408914	0.378341	-2.09078	0.378341	-1.26774	-0.194208	-1.62558	0.736185	0.7004	-0.0868552	-0.730973	-0.0868552	1.1656	0.342557	1.09403	0.7004	-0.480483	-0.552052	-0.0152865	0.807753	0.163635	-0.12264	0.19942	-0.552052	0.7004	-0.229993	0.0920665	-0.62362	1.30873	0.414126	0.342557	0.879322	-0.909895
PDK1	PDPK1	0.09	0.0920718	0.24181	0.0172029	8.60217	-0.531836	-0.057666	0.0920718	-0.0826223	0.266766	0.291722	-0.307229	0.790848	0.117028	-0.282273	-0.407054	0.191897	-0.307229	-0.0327097	0.715979	0.0172029	-0.43201	-0.382098	-1.03096	0.44146	0.765892	0.117028	0.117028	0.840761	-0.506879	-0.656617	-1.35539	-0.057666	0.291722	-0.631661	-0.332185	-0.307229	1.76414	-0.00775341	-0.831311	-0.257316	-0.506879	0.0172029	-0.756442	-0.90618	-0.357142	0.24181	-0.23236
Hexokinase-I	HK1	0.09	0.83164	-0.664022	0.203832	-1.14411	-1.14411	-0.608627	-0.608627	-0.793276	-0.147003	-0.183933	-0.0362128	5.66946	2.73353	-1.29183	0.887035	0.536201	-0.220862	-0.774811	-0.350117	0.129972	-0.0177479	-0.368582	0.333086	-0.0731428	0.480806	-0.165468	1.81028	-0.664022	-0.571697	0.887035	1.5887	-0.793276	-0.257792	0.665456	-0.756346	-0.147003	-0.959461	-0.0546778	0.850105	0.0745769	1.2748	-0.959461	-0.830206	1.60717	-0.442442	-0.368582	-0.313187
PAK_pS474_S602_S560	PAK6	0.09	-1.62949	1.50558	0.641587	2.19678	-0.642066	1.60433	-1.25921	-0.96298	0.74033	1.43153	0.468788	1.62901	-2.9872	0.789701	0.345359	0.271302	-0.247096	1.33278	0.690958	0.592216	0.123189	1.67838	-1.62949	-0.518638	1.55496	-0.0989822	-0.938294	1.3081	1.67838	-0.370524	-0.247096	-0.049611	0.616901	-0.740809	-0.444581	0.937815	-0.247096	-0.543324	0.345359	0.345359	-0.419896	-1.38264	-1.77761	0.468788	-0.79018	0.419416	-0.518638
4E-BP1	EIF4EBP1	0.09	-1.3708	0.389322	0.287286	0.567885	0.261777	1.12908	-1.24325	0.210759	0.236268	0.363813	-0.682057	0.899502	3.57795	-0.452475	-1.21775	-0.605529	-0.0953492	-0.273912	1.38417	-0.32493	1.71579	0.542376	-0.350439	0.18525	0.69543	0.669921	1.28214	-0.529002	0.00668683	-1.62589	-1.34529	1.20561	1.30765	-0.631038	-0.171876	0.465849	1.35866	-0.529002	-2.08505	0.338304	-0.222894	-0.197385	-0.631038	1.07807	-1.19224	0.976029	-0.0953492
Tyro3	TYRO3	0.09	1.07755	0.244796	1.07755	0.244796	-0.402902	-0.81928	0.892494	-0.0790533	0.152267	0.106003	0.337324	-0.865544	-0.125317	-0.125317	-0.171582	1.44766	-0.495431	2.28042	0.29106	-0.356638	4.73242	-0.171582	-0.217846	-0.171582	-0.0790533	-0.680487	-0.310374	-0.26411	1.91031	-0.726752	-0.0790533	0.244796	-0.495431	-0.726752	-0.634223	-0.541695	2.0491	-0.217846	-0.541695	-0.449167	-0.217846	-0.495431	-0.680487	-0.81928	-0.541695	1.49393	-0.865544
WIPI2	WIPI2	0.09	2.25424	-0.697287	-1.22705	0.589278	0.551437	-0.0161647	-2.13521	0.589278	0.854159	-0.167525	0.0216754	0.437917	-1.68113	1.838	-0.962168	-0.129685	-0.659447	0.854159	0.324397	0.929839	0.740638	0.854159	-0.243206	0.248716	-0.924328	0.778478	0.324397	-0.772968	1.04336	0.210876	0.0973557	-1.90817	1.04336	-0.0540049	1.98936	1.53528	-3.23258	-0.281046	-0.848648	-0.924328	1.53528	1.15688	-0.621607	0.929839	0.0216754	-2.17305	0.816318
GRB2	GRB2	0.09	0.293354	-0.533926	0.608508	2.46004	-0.061195	0.844874	-0.691504	-1.83394	1.04185	0.805479	0.884268	0.687297	2.38125	-0.297561	0.0569879	0.569114	-0.376349	0.175171	0.766085	-0.139984	0.647902	-0.691504	-0.297561	0.450931	1.00245	1.55397	0.529719	1.94791	0.293354	0.253959	-0.691504	-1.28242	-0.573321	-0.455138	-0.139984	-0.258166	0.569114	-0.376349	-0.218772	-0.100589	-0.139984	0.0569879	-0.258166	-0.336955	0.726691	-1.87333	-1.75515
PKC-a-b-II_pT638_T641	PRKCA	0.09	2.39977	0.0440682	-1.16251	0.66172	0.5899	0.575536	-1.53597	-0.760316	1.07828	-0.717224	-0.4874	-1.32051	-0.501764	1.25064	0.532444	-0.185756	-1.30615	1.29374	-0.0564798	1.35119	-0.760316	0.259528	-0.587948	-0.0564798	0.187708	0.101524	-0.903956	-1.2056	1.16446	0.15898	-0.473036	0.762268	-0.386852	0.51808	1.40865	1.63847	-1.4067	0.388804	-0.444308	-0.20012	1.04955	1.71029	-1.09069	-0.0421158	0.690448	-1.27742	0.575536
KAP1	TRIM28	0.09	0.885082	0.0786362	0.920145	0.0786362	-0.622621	-0.868062	-1.394	0.253951	0.850019	0.394202	0.113699	-0.447307	0.00851041	-0.166804	0.113699	1.44609	-0.447307	0.569516	0.674705	-0.0265525	0.850019	1.20065	-0.377181	1.02533	1.41103	0.324076	-0.48237	-1.32388	-0.307056	0.394202	-0.0616154	-1.35894	-0.307056	-0.552496	0.0435733	0.814957	-1.07844	0.00851041	-2.48095	0.324076	-0.0616154	-0.377181	0.359139	1.02533	-2.20045	2.77848	-0.797936
GSK-3a-b	GSK3A	0.09	0.454627	0.0730771	1.5299	0.211823	0.593373	1.63396	-0.794082	-1.10626	-0.169728	-0.412532	-0.308473	-1.69593	1.0443	-1.41844	0.870864	0.801491	-1.0022	0.628059	-0.169728	0.697432	-0.447219	-1.41844	-1.55718	0.281195	-0.0656684	1.0443	0.0383907	0.211823	-1.27969	-0.135041	1.63396	-1.0022	0.90555	0.524	-0.690023	0.974923	-1.55718	0.489314	0.524	2.0502	0.940237	0.524	-0.481905	0.558686	-0.967514	0.211823	1.2871
HER2_pY1248	ERBB2	0.09	0.638878	-0.390365	-0.166617	-0.972112	-1.15111	-0.390365	0.146631	-0.300866	-0.345616	0.482254	-0.479865	1.10875	0.146631	0.0571319	-0.0323675	0.146631	1.10875	0.37038	-0.323241	-0.300866	-0.45749	0.41513	0.280881	-0.390365	0.258506	-0.479865	-0.614114	2.27224	5.0691	-0.435115	-1.33011	5.09148	-0.166617	-0.345616	-0.144242	-0.882612	1.01925	-0.793113	-0.50224	-0.546989	0.280881	-0.121867	-0.479865	-0.770738	0.504629	-0.233741	-0.188992
LRP6_pS1490	LRP6	0.09	1.40219	0.404127	0.345417	1.04993	-0.124259	-0.300388	-0.359097	-0.535226	-0.300388	-0.0655495	0.638965	-0.593935	0.286708	0.169289	-0.359097	1.40219	-0.828773	2.51767	-0.476516	0.169289	-0.417807	0.110579	0.110579	-0.887483	-0.887483	-1.0049	-0.241678	-0.00683994	1.81316	-0.241678	0.286708	-0.652645	1.87186	0.110579	-0.182968	0.404127	0.873803	-0.0655495	-0.124259	0.169289	1.34348	-0.00683994	1.4609	-0.476516	1.57832	-0.535226	-1.592
Cyclin-E1	CCNE1	-0.08	-0.929981	-0.733011	-0.0663432	1.73669	-0.748163	0.16093	0.388203	-0.339071	-0.733011	-1.06635	1.78215	-1.82392	0.766992	0.0397176	-0.929981	1.40336	-1.55119	-1.27847	0.0700207	-0.248162	0.0397176	-0.975436	0.94881	0.479112	0.221536	-0.839072	-0.0663432	1.44881	-0.642102	0.479112	0.676083	-0.884527	-1.1421	-0.611799	-0.157252	-0.339071	2.43366	-0.293616	-0.0814947	0.827598	-1.15725	0.615476	0.0245661	-0.82392	0.115475	1.67608	-1.38453
CDT1	CDT1	-0.08	0.292893	-0.92314	-0.552293	-0.345309	-0.621288	-0.26769	2.09538	1.24157	-0.509171	-0.0779541	-0.422928	0.396385	-0.0779541	-0.026208	-0.535045	-0.638537	0.620618	-0.552293	-0.871394	-0.621288	-0.905891	-0.405679	-0.0434567	-0.733405	-0.379806	-0.440177	-0.612664	-0.353933	-0.0779541	-0.742029	-0.414304	0.232522	-0.198695	-0.250441	0.0945329	-0.483298	3.94099	-0.0607054	-0.32806	-0.397055	-0.0607054	0.258396	-0.250441	-0.673034	0.137655	3.35454	-0.26769
Caveolin-1	CAV1	-0.08	0.978201	-0.0275001	0.125265	-0.702211	-0.1739	-0.842245	-1.46603	0.195282	0.774514	-1.37692	-0.282108	-0.975914	-1.10958	1.35375	1.35375	-0.428507	-0.931358	-1.36419	-0.613098	1.65291	-0.854975	-0.243917	0.978201	0.79361	0.583559	0.729958	-0.212091	-0.861341	-2.16621	0.850897	-0.543081	-0.950453	-0.893167	-0.0911521	1.87569	1.48742	-0.562176	0.0998038	-1.25598	-0.657654	1.76112	2.54404	-1.17324	-0.874071	-0.250282	-0.562176	-0.313934
U-Histone-H2B	H2BC3	-0.08	0.0675609	-1.54044	0.538872	-1.81769	-0.126509	-0.59782	0.427976	1.64784	-0.875062	-0.985959	1.4815	-2.01175	-2.67714	0.123009	1.64784	0.206182	0.0952851	-0.708717	1.03791	0.26163	-0.26513	-0.0433359	-0.459199	0.594321	-1.40182	0.511148	-0.431475	-0.376026	-0.126509	1.28743	0.816115	-0.958235	0.899287	1.62012	0.233906	-0.459199	-1.23548	0.233906	-0.181957	-2.81576	0.26163	0.566597	0.677494	-0.431475	2.2855	-0.708717	0.538872
IGF1R_pY1135_Y1136	INSR	-0.08	0.356732	-0.649936	-0.649936	-1.28749	0.088287	0.289621	0.860065	0.356732	-1.38816	-1.22038	-0.851269	-0.113046	-0.0794909	-0.247269	-0.280824	-0.817714	1.63184	0.256065	-0.482158	-0.951936	-0.582825	-0.61638	0.591621	-0.113046	-0.347936	-0.247269	-0.415047	-0.717047	0.256065	-0.649936	0.0211759	-0.61638	-0.61638	0.088287	0.390287	0.0547314	3.10829	-0.448602	-0.213713	0.792954	-0.717047	0.356732	-0.146602	-0.381491	0.927177	3.88007	-0.180158
Myosin-IIa	MYH9	-0.08	0.225089	0.504722	1.26736	-1.02055	3.07226	-0.130808	-1.14766	0.0217191	-1.35103	0.0217191	0.606407	-0.715496	-1.37645	-0.690074	1.34362	0.530143	-0.334178	-0.105387	0.606407	0.174246	0.631828	0.225089	-0.283335	1.41988	0.479301	-0.0799657	-0.791759	0.733512	-0.156229	0.758934	0.0725615	0.301352	-0.18165	0.580985	-0.562968	0.0725615	-1.52897	-2.24077	-1.02055	-2.62209	-0.562968	-0.232493	0.174246	0.936882	-1.30018	-0.766338	-0.00370212
H2AX_pS139	H2AX	-0.08	-0.0484724	-0.717592	-1.28377	-1.18083	-0.202885	-0.254355	1.753	0.82653	-0.820534	-0.254355	0.10594	-0.254355	-0.974946	-0.202885	-0.923475	-0.357297	0.0029983	0.311823	-0.614651	-0.974946	0.0029983	0.157411	0.260352	-0.305826	-0.614651	0.0029983	-0.408768	-0.974946	0.054469	0.157411	-0.408768	-0.202885	-0.511709	0.569176	0.054469	-0.820534	4.01772	-0.0999432	0.157411	-1.12936	-0.56318	-0.305826	0.878001	-0.254355	0.10594	3.24565	-0.460238
HSP70	HSPA1A	-0.08	0.386986	-1.1109	0.355452	-0.874393	-1.44201	-0.086031	0.844237	0.718099	-0.086031	0.954607	0.7654	0.292383	-0.480212	2.01101	0.686564	-1.09513	1.49069	-1.0636	-0.77979	-0.291005	-1.04783	0.986142	1.82181	0.0243397	-0.401376	-1.04783	-0.495979	-0.00719476	-0.448678	-0.590583	-1.07937	1.33302	-0.590583	-0.968997	0.781168	-0.937462	-0.0544965	-1.23704	-0.117566	-0.227936	-0.0387293	0.812702	-1.1109	-1.25281	0.907306	-0.164867	1.14381
mTOR_pS2448	MTOR	-0.08	-1.30761	0.0458518	1.11135	-0.24212	-0.0117425	-0.501294	-1.25002	0.276229	0.420215	0.333823	0.765781	1.22653	-5.02245	0.36262	0.247432	-0.933251	1.19774	0.333823	-0.818063	1.34172	1.34172	1.14014	-2.14273	0.103446	-0.213323	-0.299714	-1.10603	1.02495	0.909766	-0.616483	-1.07724	-0.386105	0.477809	-0.472497	0.449012	-0.328511	-0.155728	0.967361	0.535403	-0.587686	0.16104	-0.731671	-1.4516	0.967361	-0.587686	-0.0117425	0.247432
Fibronectin	FN1	-0.08	-0.190014	1.23312	0.16238	-0.081585	-0.162907	3.34748	1.31444	2.01923	-0.976125	-0.47464	-0.190014	-0.542409	-1.12521	-0.28489	-0.515301	-1.13877	0.325024	-0.908357	0.934938	-1.31497	-0.447533	-0.298443	0.0810586	0.12172	-0.949018	-0.217121	-0.406872	-1.95199	-1.05745	-0.000263177	-1.09811	0.27081	-0.908357	0.175934	0.365685	0.067505	-0.650838	-0.62373	-1.05745	1.19246	0.189488	0.067505	-0.650838	-0.77282	0.379239	1.84303	1.07047
G6PD	G6PD	-0.08	-0.0306759	-0.528555	-0.547704	-1.44772	-0.586003	-0.260466	1.38636	0.888486	-0.471108	-0.834942	0.179965	0.0267717	1.6736	-0.222168	-0.471108	-1.17963	0.160816	-1.17963	-1.63921	-0.739196	0.965083	-0.490257	0.562949	-0.566854	-0.796644	-0.222168	-0.356212	-0.968987	-0.375362	-0.145571	-0.298765	-0.16472	0.0650701	-0.6626	-0.681749	-0.279616	4.41194	0.179965	0.0267717	-0.375362	-1.04558	0.199115	-0.624301	-0.0881235	0.371457	3.26299	0.0459209
VAV1	VAV1	-0.08	-1.02069	-0.398056	-0.605602	0.281186	0.922692	1.22458	-0.605602	0.186846	0.658542	-1.09617	1.41326	-0.492395	-2.41691	-0.982959	0.337789	-0.171642	-0.964091	0.809485	0.186846	-0.133907	-0.775413	-0.79428	-0.964091	-1.03956	-0.756545	0.752881	-0.228246	2.37551	1.73401	0.224582	-0.152774	-0.907487	0.84722	0.620806	-0.322585	-0.19051	-0.79428	1.24344	0.526467	-0.473527	-0.398056	-0.492395	-0.907487	-0.435792	0.149111	0.564203	0.356657
IRF-3	IRF3	-0.09	-1.95372	0.931792	0.429964	-2.581	-0.113683	1.89363	-0.0300447	0.931792	-0.155502	-0.740967	-1.15916	0.0954122	1.05725	0.0117743	-0.699148	-1.20098	-1.9119	1.55908	0.513602	0.429964	0.0535932	0.0117743	0.346326	0.764516	-1.66098	0.513602	0.17905	-1.28461	0.764516	-0.573691	0.388145	-0.448234	-0.573691	-0.280959	0.0117743	0.931792	-1.49371	0.639059	0.848154	-0.0718637	-2.49736	0.513602	0.220869	-0.23914	-0.364596	1.43362	0.59724
PYGB	PYGB	-0.09	0.183189	0.0849157	0.576282	0.0849157	-1.83141	-0.99609	1.11678	-0.406451	-0.406451	0.625419	0.0357791	0.772828	1.55901	-0.602997	0.232326	-0.750407	2.93484	-0.308177	-0.84868	0.330599	0.527145	0.330599	0.330599	-0.70127	0.232326	-0.652134	-1.78228	0.0357791	-0.55386	-0.259041	-0.209904	-1.43832	-1.1435	-1.19264	-0.55386	-0.84868	2.14865	-0.652134	-0.799543	-0.70127	0.527145	0.478009	-2.22451	0.232326	-0.209904	1.11678	0.330599
XBP-1	XBP1	-0.09	-0.143753	-0.0193281	-0.641451	0.665007	-0.517027	-0.268177	-0.703664	0.72722	-1.07694	-1.13915	0.72722	-0.205965	-0.952513	0.602795	-0.143753	-0.0193281	0.105097	-0.454814	0.913857	-0.952513	-0.641451	-0.517027	-0.0193281	-0.765876	-0.143753	-0.454814	-0.454814	-1.01473	-1.13915	0.229521	0.602795	-0.143753	-0.143753	-0.765876	1.90925	-0.33039	-2.01012	-0.454814	-0.8903	0.602795	2.40695	-0.454814	-0.454814	-0.392602	1.16271	-0.952513	-0.0815404
EGFR_pY1173	EGFR	-0.09	-0.210199	-0.17248	-0.813695	0.0161128	-1.34176	-0.210199	1.67573	-0.0970429	-0.43651	-0.247917	-1.2286	1.07223	-0.210199	0.166987	0.506454	-0.96457	2.0152	-1.15316	-0.889133	0.468735	0.431017	0.0915499	1.37398	-1.04001	0.280143	-0.17248	-1.11544	-1.11544	-0.398791	-0.662821	-0.474228	-0.0970429	-0.738258	-0.775977	0.506454	0.204706	-0.17248	-0.247917	-0.0593243	0.35558	0.506454	0.581891	-1.04001	0.0538313	1.29854	-0.96457	0.959077
CD134	TNFRSF4	-0.09	0.482617	-0.773407	-0.773407	-0.870024	-0.145395	0.144457	1.44879	0.530926	-0.966641	-0.531864	-0.0487776	-0.145395	-0.000469016	0.0478396	-0.628481	-0.870024	0.530926	-0.483555	-0.821716	-1.01495	-0.821716	-0.870024	0.675852	-0.580172	-0.870024	-0.435247	-0.242012	-0.918333	0.0478396	-0.67679	-0.0970863	-0.145395	-0.242012	0.0478396	0.241074	0.0478396	3.71929	0.0961482	-0.000469016	-0.000469016	-0.242012	0.386	0.241074	-0.580172	0.869086	2.36665	-0.242012
b-Catenin_pT41_S45	CTNNB1	-0.09	0.406242	0.000562662	-0.115346	-0.115346	-1.85397	-1.21648	0.869876	-0.578979	-0.231254	1.33351	0.232379	0.753967	-2.66533	-0.694888	1.04374	0.000562662	2.20282	-0.231254	-0.347163	0.290334	0.406242	0.52215	0.290334	-0.636934	1.2176	-0.636934	-1.73806	-1.10057	0.406242	-0.0573915	-0.926705	-0.289208	-1.62215	-1.73806	-0.463071	-0.578979	2.95623	-1.15852	-1.10057	-0.926705	-0.347163	0.116471	-1.10057	0.174425	-0.810796	0.869876	1.27556
CtIP	RBBP8	-0.09	-0.261824	-0.871103	-0.36337	-0.697023	-1.03068	-0.755049	1.15983	0.565055	-0.464917	-0.102251	0.115349	0.144362	-0.218304	-0.000704206	-0.305344	-0.522943	1.33391	0.811668	-0.131264	-0.305344	-0.653503	-0.53745	0.710121	-0.682516	-1.00166	-0.769556	-0.45041	1.04377	0.463508	-0.769556	-0.66801	0.376468	-0.479423	-1.03068	-0.740543	-0.595476	4.27875	-0.305344	-0.40689	-0.551957	-0.508437	-0.203797	-0.566463	-0.914622	0.071829	3.48089	0.158869
CD29	ITGB1	-0.09	-3.65683	-0.484523	0.753452	-2.18674	1.91405	0.753452	1.06295	-1.02614	-0.561896	-0.484523	-1.79987	0.521332	1.29507	-1.33563	0.289211	-1.25826	-0.561896	-1.79987	-1.56775	0.211838	0.908199	-0.716643	-0.329776	-0.63927	-0.407149	0.289211	0.366585	-1.79987	-0.948763	-0.329776	1.75931	-0.794017	-0.561896	0.443958	0.366585	1.37244	-0.948763	0.289211	0.289211	2.14617	-1.33563	1.99143	0.908199	1.21769	1.06295	-0.0976558	-0.484523
RSK1	RPS6KA2	-0.09	-1.14095	1.19796	1.06396	-0.665859	0.747229	-0.324769	-0.26386	-0.117679	0.0650484	-0.117679	-0.39786	1.12486	-0.860768	-2.65149	-0.0202242	0.0650484	-0.190769	0.637593	0.601048	-2.11549	-0.178588	0.272139	-0.458769	-0.787677	0.150321	0.113776	0.759411	0.0406848	1.08832	0.0772302	0.454866	0.381775	1.57559	-0.39786	-2.03022	-0.434405	0.186866	0.21123	0.442684	1.29541	-1.45768	-1.94495	-0.653678	0.966502	-2.18858	0.68632	0.223412
RSK	RPS6KA1	-0.09	-1.21715	1.06874	0.293528	-0.660582	0.392914	-1.73395	-0.0642634	-0.501564	0.0748775	-0.422054	-0.60095	1.94334	-2.1315	-1.61469	-0.123895	0.591687	0.770582	0.472423	0.631441	-1.53518	0.0550002	-0.0642634	-0.740091	-0.461809	0.889846	-0.282914	0.730828	0.0947548	0.850091	0.0152457	0.035123	0.392914	1.34702	0.114632	-1.31653	-0.740091	-0.16365	0.432669	-0.104018	0.850091	-1.11776	-1.29665	-1.11776	1.5458	-1.4358	-0.322668	-0.243159
AMPKa	PRKAA1	-0.09	-0.751184	0.837493	-0.142755	-0.920193	0.499477	-1.32581	0.398072	0.093857	-0.818788	0.16146	-2.57647	0.499477	0.9727	-1.56242	-0.683581	-0.920193	0.330469	-2.50887	-0.615978	0.600882	-0.0751512	-0.108953	-1.29201	-1.0554	1.71634	0.465675	-0.108953	-0.615978	-0.0751512	-0.717383	-0.582176	1.0403	-0.108953	0.0262537	-1.0554	0.56708	3.60923	0.127659	0.16146	-0.514573	-1.29201	2.86559	-0.886391	0.0262537	-1.35961	0.803692	0.0600554
XPF	ERCC4	-0.09	-1.14155	-0.563538	-0.898176	0.440375	-0.259322	0.379532	1.10965	0.105737	-0.350587	-0.320165	-0.533117	-0.0463708	-1.87167	0.501218	-0.228901	-1.08071	-0.289744	0.288267	-1.08071	-0.654803	-0.746068	-0.685225	0.197002	-0.381009	-0.77649	-0.0767924	-0.441852	-0.137636	-0.107214	-0.441852	-0.0463708	-0.0767924	0.0144724	-0.350587	0.683748	-0.198479	4.06055	0.197002	-0.168057	-0.685225	0.896699	-0.472273	-0.320165	0.257845	-0.0767924	3.30001	-0.107214
EphA2_pY588	EPHA2	-0.09	1.58758	-0.772594	-0.320227	-0.379232	-0.674253	-0.261223	1.15488	0.800855	-1.10695	-0.359563	0.0337986	-0.438236	-0.575913	0.840191	-0.3989	-1.00861	0.0928029	-0.792262	-0.831598	-0.418568	-0.969275	-0.477572	0.64351	-0.418568	-0.3989	-0.890602	-0.752925	-0.772594	0.74185	-0.49724	-0.379232	1.07621	-0.182551	-0.49724	-0.162882	-0.123546	3.81007	-0.162882	-0.08421	-0.379232	-0.123546	-0.182551	-0.241555	-0.91027	0.0731348	3.41671	-0.261223
Creb	CREB1	-0.09	-0.480729	-0.653657	-0.884228	-0.567193	-0.970692	-0.624836	1.65205	0.931517	-0.567193	-0.163694	-0.596014	0.297448	-0.365444	-0.163694	0.210983	-0.826585	2.22848	-0.94187	-1.05716	-0.365444	-0.451908	0.00923402	0.239805	-0.653657	-0.336622	-0.596014	-0.682478	-0.423086	-0.278979	-0.653657	-0.596014	0.729768	-0.624836	-0.653657	-0.0195873	-0.221337	4.33244	-0.192515	-0.163694	-0.768942	0.0668767	0.124519	-0.740121	-0.855406	0.35509	3.29487	0.0380554
IL-6	IL6	-0.09	0.453913	-0.521253	-0.576192	-0.89209	-0.383906	0.385239	1.59389	0.426443	-0.466314	-0.219089	-0.122946	-0.0954763	0.0281362	0.577525	-0.370171	-0.905825	0.412709	-0.562457	-0.260293	-0.782213	-0.68607	-0.246558	1.30547	-0.768478	-0.672335	-0.39764	-0.150415	-0.89209	0.3303	-0.219089	-0.91956	0.124279	-0.672335	-0.42511	0.110545	-0.644865	3.15965	0.138014	0.247892	-0.974499	-0.631131	-0.0542722	-0.370171	-1.02944	0.687403	2.81629	-0.0817416
INPP4b	INPP4B	-0.09	-0.32879	0.679741	1.0513	1.29901	0.414338	-1.05423	0.131241	-0.682661	0.290483	-1.03653	-1.21347	-1.69119	-1.46118	0.0427737	-0.0987746	1.68827	-1.28424	-0.753435	0.166628	0.0604672	-1.47887	-1.63811	-0.0280004	0.184322	-0.664968	-0.5765	2.9799	-0.5765	1.069	0.414338	0.378951	-0.930371	-0.311097	-0.169549	1.26363	1.26363	0.467418	1.08669	0.449725	-0.594193	-1.01884	0.87437	-0.364178	-0.965758	-0.948064	-1.31963	0.00738662
Myosin-IIa_pS1943	MYH9	-0.1	-0.0113811	0.726704	1.09575	-1.53097	3.11463	-0.532382	-0.879717	0.0971609	-1.03168	0.118869	0.50962	-0.662633	-1.42243	-0.640924	1.16087	0.0971609	-0.0547979	-0.228465	0.553037	0.37937	1.09575	0.37937	-0.0330895	1.11746	0.314245	-0.29359	-1.27047	0.50962	-0.488966	0.878663	-0.532382	0.270828	-0.619216	0.50962	-0.554091	0.0537441	-0.0765063	-2.81176	-0.792883	-3.18081	-0.315299	0.0537441	-0.0765063	1.03062	-1.24876	-0.662633	0.205703
Bim	BCL2L11	-0.1	-1.00544	-1.44775	-0.563126	-1.89006	0.5574	0.704837	-0.50415	-0.651588	-0.238763	-0.916976	1.41254	1.0292	0.20355	0.704837	-0.0618379	0.174062	-1.53621	3.29974	-0.00286286	0.292012	1.11766	-0.887488	0.233037	-0.592613	-0.681076	1.67793	-0.415688	-0.179788	-1.18236	0.468937	0.645862	-3.06956	-0.946463	-0.120813	1.32407	0.67535	-0.651588	0.115087	-1.00544	0.3215	-1.03493	-0.799026	0.0855997	1.32407	-1.0939	1.41254	-0.622101
ATM_pS1981	ATM	-0.1	-0.245229	-0.661704	-0.864313	-0.402814	-0.211461	-0.436582	0.925402	0.576464	-0.639192	-0.211461	-0.312766	-0.864313	-0.740496	-0.245229	-0.110156	-0.177693	-0.121413	-0.436582	-0.571655	-0.763008	-0.785521	-0.459095	0.531439	-0.706728	0.0361724	-0.931849	-0.67296	-0.492863	0.159989	-0.695472	-0.459095	0.722793	1.42067	-0.61668	-0.402814	-0.537887	3.72816	-0.121413	1.13927	0.0249163	0.0249163	-0.481607	-0.481607	-0.639192	-0.391558	3.1541	1.00419
FGFR2	FGFR2	-0.1	-0.0825215	-1.08339	-0.667646	-0.683044	-0.467472	-0.159512	2.04241	0.887554	-0.760035	-0.221104	-0.667646	0.625788	-0.2519	-0.221104	-0.467472	-0.667646	0.0252647	-0.606054	-1.0526	-0.529064	-0.837025	-0.2519	-0.0979195	-0.32889	-0.55986	-0.606054	-0.575258	-0.760035	-0.113318	-0.71384	0.0252647	0.148449	-0.236502	-0.2519	0.0560608	-0.344288	4.05955	-0.159512	-0.467472	0.240837	-0.17491	0.5334	-0.221104	-0.71384	0.133051	3.18186	-0.205706
DNA_POLG	POLG	-0.1	-1.12188	-0.0830162	-0.429305	-1.2018	-0.642406	0.423098	-0.37603	-0.0563786	0.396461	0.769387	-2.08084	4.07245	-4.55813	-0.216204	1.00913	-0.615768	-0.455943	0.982488	-1.06861	0.716112	1.22223	0.929213	-1.92101	-0.589131	0.28991	0.18336	-0.775594	1.78162	1.22223	-0.748956	-0.535856	1.08904	-0.349392	0.476374	0.529649	-0.00310341	1.4886	0.476374	0.103447	-1.09525	-0.402668	-0.775594	-0.882145	1.03576	-1.17516	-0.0830162	-0.00310341
SGK1	SGK1	-0.1	1.40952	-0.553611	-0.690574	-0.507957	0.222508	-1.01015	0.542087	0.496433	-1.01015	-1.32973	0.359471	-1.42104	-0.234033	-0.325341	-0.87319	-1.46669	0.313817	-0.87319	-0.0970704	-0.87319	-0.781882	0.222508	-0.0970704	-0.370995	1.59213	-0.964498	-0.64492	-0.462303	-0.370995	-0.781882	0.268162	0.405125	0.816012	-1.05581	0.861666	0.268162	3.60091	-0.553611	-0.964498	0.313817	0.542087	-0.0970704	-0.736228	-1.10146	-0.553611	3.55526	0.724703
SGK3	SGK3	-0.1	0.41372	-0.811408	-1.34407	-1.30856	-0.562831	-1.13101	0.857607	0.200654	-0.172211	-0.456298	-0.456298	-0.846919	-1.55714	0.200654	0.378209	0.680052	0.0230994	-1.34407	-0.545076	0.0586103	-0.509565	-1.30856	0.449231	-1.0955	0.129632	-1.46836	-0.793652	-0.314255	-0.1367	0.751074	0.538008	-0.349766	0.182899	0.236165	0.324942	0.520253	3.4144	0.0408548	-0.740386	0.289431	-0.456298	-0.260988	-0.935696	0.839851	-0.243233	3.21908	-0.474054
FoxO3a_pS318_S321	FOXO3	-0.1	0.271751	0.271751	-0.746081	-0.972266	0.328298	-0.91572	1.40268	0.328298	-1.59428	-0.406804	-0.0109799	-0.576443	1.00685	0.780668	-0.859174	-1.02881	0.554483	-0.576443	-0.350257	-0.859174	-0.46335	0.0455664	1.85505	-0.46335	-0.802628	0.158659	0.102113	-0.859174	0.384844	0.328298	-1.08536	0.328298	-1.255	-0.0109799	0.44139	-0.632989	0.950307	0.158659	0.724122	-2.04665	-0.972266	1.00685	0.497937	-0.689535	1.0634	-0.632989	0.667575
ZAP-70	ZAP70	-0.1	-1.51133	-0.130998	-1.02822	-0.752148	-0.165506	0.524661	-0.959199	-0.545098	0.731711	-1.40781	0.76622	-0.407065	-1.68387	-0.92469	1.18032	-0.0274727	-0.648623	0.869745	-0.683132	-0.890182	-1.20076	-1.54584	-0.614115	-0.30354	-0.234523	1.35286	0.835237	0.835237	-0.0964894	1.21483	0.214086	-1.26977	-0.407065	1.38737	-0.372556	-0.30354	0.697203	0.835237	0.00703569	-0.683132	-1.23527	-0.786657	-0.407065	-0.545098	-0.0619811	0.110561	4.59665
Aurora-B	AURKB	-0.1	-0.277167	-0.255539	-1.14226	1.04211	0.350028	-0.493441	1.02048	1.1935	-0.644833	0.0904992	-0.493441	0.0256169	-2.63456	0.263519	-0.796225	-0.601578	-1.20715	0.155381	0.523047	-0.536696	0.112127	0.652812	0.717694	-0.558323	-0.731343	-0.709715	-0.493441	-0.147402	0.112127	-0.233912	-0.298794	0.652812	-1.07738	-0.774597	0.371656	-0.904362	3.57251	-0.0825201	-0.709715	-0.471814	-0.277167	-0.277167	-1.18552	0.0256169	-0.255539	1.82069	0.50142
Puma	BBC3	-0.1	-0.378447	-0.0354227	1.18076	-0.284895	0.463522	0.681811	1.96036	-0.160159	-0.472	-0.0354227	-0.503184	-0.690288	2.67759	-0.0666068	1.02484	-0.62792	2.05391	-1.71936	-1.31397	-0.191343	-1.00213	-0.846209	1.83562	-1.62581	-1.03331	0.401154	-1.15805	-1.75055	-1.68818	0.182866	1.02484	-0.752656	-1.43871	-1.09568	-0.78384	-0.284895	1.64852	-0.191343	0.806547	1.4926	-1.09568	-0.596736	-1.22042	0.338786	-0.440816	1.92917	-0.877393
NF-kB-p65_pS536	RELA	-0.1	-0.921279	-0.555608	-0.697813	0.297626	-1.44947	-0.697813	1.41496	0.602352	0.175735	1.2118	0.500777	0.764873	-1.02285	0.216365	-0.535292	-0.271196	0.968023	-0.535292	0.175735	-0.250881	-0.271196	0.460146	0.277311	-0.657183	-0.311827	-0.819704	-1.02285	-0.636868	0.378886	-0.596238	-0.900964	0.297626	-0.900964	-1.71357	-0.677498	-0.982224	4.32001	-0.697813	0.0132147	-0.616553	-0.535292	-0.128991	-1.53073	-0.900964	0.582037	2.71512	-0.311827
PI3K-p110-b	PIK3CB	-0.1	-0.7325	-0.478039	-0.478039	-0.77491	-0.096349	0.158111	-0.138759	-0.393219	-0.81732	-0.308399	-0.138759	-0.60527	1.21836	-0.81732	1.04872	1.04872	0.412572	-0.81732	-0.52045	-0.94455	-0.478039	-0.69009	2.40584	-0.435629	0.242931	0.158111	0.963902	-0.7325	-0.308399	0.0308811	0.412572	0.751852	-0.096349	0.327751	-0.64768	-0.350809	-1.87757	0.370161	0.921492	-0.053939	-0.350809	-0.64768	1.04872	-0.64768	-0.7325	-1.70793	0.454982
CD31	PECAM1	-0.1	0.412711	0.202269	-0.744719	-0.955161	-0.271225	-0.060783	2.46452	-0.692109	-0.692109	-1.00777	0.886206	0.202269	1.04404	-0.218614	-0.84994	-0.79733	-0.060783	-1.1656	-0.955161	0.202269	-1.1656	-1.42866	-0.323835	-0.166004	-0.79733	0.149659	0.412711	-0.84994	-0.955161	0.991427	-0.376446	-1.11299	1.72797	0.780985	0.360101	1.04404	-2.05998	-0.060783	1.20187	-0.481667	-0.218614	0.360101	1.14926	-0.586888	1.78058	-0.84994	-0.218614
FN14	TNFRSF12A	-0.1	1.65094	-0.673225	1.40485	-0.0990192	-1.19274	0.85799	0.147069	-0.399793	-0.618538	-0.235735	-0.37245	0.0103532	3.31887	-0.563852	0.283784	-0.345107	0.174412	-0.973999	0.885333	-0.509166	-1.32946	-0.208392	-0.37245	0.174412	0.283784	-0.37245	-0.0716761	-0.591195	-1.57555	-0.45448	-0.591195	0.0650394	1.07673	-0.263078	-0.973999	-1.11071	1.13142	-1.11071	-0.0169899	0.885333	-0.618538	0.0376963	-0.973999	-0.973999	-0.645881	1.32282	-0.973999
MYH11	MYH11	-0.1	2.41399	1.05735	-0.0690155	-1.56583	-0.189161	-1.22041	-1.06522	-0.549597	0.296426	-0.544591	-0.174143	-1.49073	-1.68096	1.29764	-0.289282	-1.31552	-0.799899	-1.0452	0.822062	0.281408	-0.82493	-0.274264	-1.22041	0.396547	-0.404421	1.21253	-0.70979	-1.18537	-1.88121	-0.474506	1.20753	0.586777	0.576765	-1.00014	0.326463	0.726947	0.466632	0.922183	-0.229209	0.817056	0.40656	2.04854	-0.84996	0.726947	-0.0289671	-1.15032	-0.444469
VASP	VASP	-0.11	0.87249	0.807713	1.75777	-1.43787	0.937266	-0.163932	-0.120748	0.0303967	0.138357	-0.487814	-2.02086	0.375871	0.224726	-1.41628	-0.898065	-0.44463	-1.22195	-1.32991	1.3907	-0.336669	-1.97767	-1.28672	-0.962841	1.06682	0.332686	0.354279	1.80095	-0.790104	-0.574183	-0.617367	-1.17876	-0.401446	0.937266	-1.15717	-0.423038	0.786121	1.73617	-0.552591	-0.941249	1.64981	-0.941249	2.4919	-0.14234	-0.595775	-0.790104	0.0951731	-1.15717
SOX7	SOX7	-0.11	1.17718	0.441777	-0.615364	0.809479	0.395815	-0.477476	0.763516	0.579665	-1.02903	-0.155738	0.0740758	-0.661327	2.78587	0.349852	-1.99424	-0.339588	-1.21288	0.0740758	0.533703	-0.431514	-0.0638123	0.533703	1.45296	-0.477476	0.0281131	-0.477476	-0.0638123	-0.70729	-0.0638123	0.809479	-0.661327	-0.937103	-0.615364	-0.937103	-0.569402	-0.661327	0.763516	-0.70729	0.166001	-1.62654	0.120038	-0.293626	-0.293626	-0.615364	0.0740758	-0.845178	-0.385551
Hif-1-alpha	HIF1A	-0.11	-1.35002	0.979737	1.28174	-0.832295	0.311011	0.0305775	-0.76758	-0.379287	0.160008	0.979737	-1.1343	-0.314572	-2.45018	-1.2853	-0.746008	-0.681292	-1.00487	1.26017	0.41887	-0.185141	0.41887	-0.746008	-1.39316	-0.314572	1.15231	0.569873	1.84261	-1.37159	0.850307	-0.141997	0.591445	-0.465574	2.20933	0.720876	-1.17744	-1.32845	-0.702864	1.19546	-0.0341379	0.0521493	-0.228284	-1.56574	0.397298	0.677732	-0.400859	-0.875439	-0.0125661
Stat1_pY701	STAT1	-0.11	0.452837	-1.1227	-0.779515	-1.1071	-0.857512	-0.65472	0.858421	0.37484	-0.607922	-0.670319	1.264	-0.15554	-0.795115	2.58995	-0.483127	-0.982307	-0.592322	-1.0759	-0.670319	1.42	-1.0915	-0.545524	0.312442	-0.701518	-1.1227	-0.38953	-0.545524	0.187647	0.125249	-0.436329	-0.358332	0.0940507	-0.873112	-0.795115	2.69915	-0.639121	2.62115	-0.38953	-0.40513	-1.02911	0.0472525	1.76319	-0.65472	-1.1851	0.827222	2.26237	-0.38953
UVRAG	UVRAG	-0.11	0.420968	-0.465568	-0.828242	-0.30438	-0.0625974	-0.828242	1.3075	0.461265	-0.384974	-0.223786	0.179185	-0.707351	-1.07002	0.66275	-0.465568	-0.143192	0.582156	-0.143192	-0.425271	-0.58646	-0.626757	-0.0223003	0.864236	-0.425271	-0.58646	-0.747648	-0.465568	-0.384974	0.340374	-0.30438	-0.626757	-0.0625974	-0.223786	-0.626757	0.300076	-0.546163	3.68503	-0.30438	-0.546163	-0.58646	-0.707351	-0.30438	-0.465568	-0.747648	0.743344	2.83879	-0.626757
HER3	ERBB3	-0.11	-0.012646	0.14577	-0.329479	-0.0478496	-0.998348	0.902649	-0.399886	1.20188	-1.38559	0.4274	0.638622	-0.558303	-0.945543	0.885047	-1.24477	-0.171062	-0.100655	-1.08636	-0.751923	-1.01595	-0.998348	0.23378	-0.24147	-0.62871	-0.611108	-1.22717	-0.716719	1.97636	0.937853	-0.857534	0.0401595	1.67713	-0.364683	-0.681515	0.673825	0.445002	0.445002	-0.558303	0.163372	0.480205	-0.347081	0.691427	0.268983	-0.980746	1.3603	-0.646312	0.0753632
c-Abl_pY412	ABL1	-0.11	-0.135861	-0.433023	-0.70317	-1.43257	-0.595111	0.0262279	1.59308	-0.0278016	-1.40555	0.0532427	-1.24347	0.32339	-0.297949	0.0532427	-0.000786837	-1.08138	1.53905	-1.18944	-1.4866	-0.973318	-0.406008	-0.406008	2.43054	-0.865259	-0.811229	-0.568097	-0.649141	-1.62167	-0.135861	-0.730185	-0.0818311	0.242346	-1.32451	-0.324964	0.242346	0.37742	3.02487	0.269361	0.404434	-0.0548163	-0.784215	0.701597	0.215331	-0.676156	0.863685	2.3495	0.998759
XIAP	XIAP	-0.12	0.105422	-0.061204	0.0776509	0.216506	-0.144517	-1.36644	0.216506	-0.200059	-0.144517	0.32759	-0.366685	0.771925	-1.75523	0.494216	0.216506	-0.061204	0.577529	-1.00542	1.18849	-0.00566204	-0.22783	-0.172288	-0.477769	0.0221089	1.41066	0.577529	0.383132	0.91078	-0.894333	-0.338914	-0.477769	0.660841	-1.06096	-0.144517	-0.533311	-0.755479	0.660841	-0.366685	-0.255601	-0.366685	-0.755479	-0.338914	-2.08849	-0.255601	-0.338914	0.0221089	0.216506
PARG	PARG	-0.12	-0.84598	-0.639852	-0.902197	-0.0214679	-1.35193	0.0534878	0.521961	0.878	-0.67733	0.372049	0.596916	-0.340029	-0.190118	1.94612	-0.489941	-0.714808	0.503222	1.51512	1.38395	-1.08959	-0.283813	0.690611	2.2272	-1.20202	-0.67733	-1.16454	-0.639852	-0.340029	-0.115162	-0.639852	-0.939675	0.765566	-0.583635	-0.920936	0.447005	-0.995891	1.23404	-0.733546	0.165921	-0.32129	-0.995891	0.447005	-0.358768	-0.527418	1.44017	0.297094	-0.00272897
AMPK-a2_pS345	PRKAA2	-0.12	-2.35935	-0.387771	-0.451371	-0.51497	-0.960166	-0.451371	0.884217	-0.0061747	-0.387771	0.439021	-1.21456	-0.260572	-0.0697741	0.502621	-0.642169	-0.896567	3.61899	0.121024	-1.34176	0.439021	-0.324172	0.184624	0.693419	-1.08736	-1.27816	-0.896567	-1.78696	-0.451371	0.121024	-0.578569	-0.642169	-0.324172	-0.578569	-1.08736	0.757018	-0.0697741	2.09261	-0.51497	-0.451371	-0.642169	-0.0697741	1.32941	-1.21456	0.375422	1.07502	0.693419	-0.0061747
Notch1-cleaved	NOTCH1	-0.12	-0.448562	-0.990153	-0.573545	-0.615205	-0.490223	-0.0736143	1.67614	0.551298	-0.906831	-0.531884	-0.448562	-0.615205	-0.115275	0.00970738	-0.240258	-0.656866	0.717942	-0.36524	-1.1568	-0.656866	-0.656866	-0.615205	0.63462	-0.281919	-0.656866	-0.531884	-0.36524	-0.615205	-0.115275	-0.656866	-0.448562	-0.0736143	-0.36524	0.176351	0.259672	-0.198597	4.13413	-0.0319535	-0.240258	-0.490223	-0.36524	0.13469	0.259672	-0.698527	0.63462	2.92597	-0.156936
DUSP4	DUSP4	-0.12	-0.57415	-0.153841	1.27521	-0.553135	0.287483	0.602715	0.245452	-0.721259	-0.153841	0.140375	-0.553135	0.0142823	-0.34298	-0.889382	0.182406	-0.826336	-0.258919	-1.33071	-0.321965	-0.784305	0.0352978	-0.490089	0.539669	-0.57415	0.203421	-0.0697795	0.224437	-1.26766	-0.279934	-0.279934	-0.99446	3.01949	0.0983442	0.0352978	-1.09954	-0.321965	0.623731	0.161391	1.10709	-0.00673311	-1.49883	-0.469073	-0.616181	-0.279934	0.161391	1.77958	0.623731
CD5	CD5	-0.12	-3.12916	-0.414146	0.00354837	-1.14511	0.160184	0.838937	2.09202	-0.0486634	-1.19732	-0.466358	-1.9805	0.995572	-1.45838	-1.24953	0.0557601	-1.5628	2.35308	-1.04069	-1.87608	-0.570781	0.160184	0.682301	0.94336	-0.988475	-0.675205	-0.153087	-0.988475	0.107972	0.160184	-0.205299	0.577878	0.525666	-0.0486634	0.0557601	0.577878	0.316819	0.107972	0.525666	0.734513	0.264607	-0.936263	0.473454	0.160184	0.525666	1.93538	-0.83184	0.212395
p38-a	MAPK14	-0.12	1.90712	-0.831581	1.26809	-0.717469	0.697527	1.49631	0.172609	0.104142	-0.420776	-0.557711	0.971397	-1.37932	-1.7673	0.104142	0.195432	-0.922871	0.104142	-1.26521	-0.854404	-0.055616	-1.24239	-1.12827	-1.21956	1.63325	-1.51626	0.880107	-0.238196	0.035674	-0.215374	0.126964	-0.489244	-0.215374	0.309544	0.492124	0.629059	0.902929	-2.42916	0.788817	0.880107	-0.420776	-0.283841	1.29091	0.674704	-0.900049	-0.124084	-2.064	1.86147
C-Raf	RAF1	-0.12	-0.327868	-0.149188	-0.387427	0.565528	0.565528	-0.327868	0.744208	0.386849	-0.923465	-0.387427	-1.69774	-1.57862	-0.863905	0.684648	-0.983025	-0.685226	1.04201	1.16113	0.14861	0.0294907	-0.387427	0.0294907	1.10157	-0.744786	-1.1617	0.20817	0.0890505	-1.81686	0.0890505	-0.030069	-1.69774	0.386849	-0.685226	-0.208748	1.28025	-0.208748	1.75672	0.0294907	0.14861	-1.7573	-0.268308	0.744208	-0.566107	0.327289	1.28025	-1.04258	0.505969
NRF2	NFE2L2	-0.12	0.045169	-0.932512	-0.685282	-0.69652	-0.651569	-0.325675	1.4836	0.741907	-0.629093	-0.336913	-0.404339	0.123833	-0.213298	0.0901199	-0.067208	-0.808897	0.460964	-0.741471	-0.651569	-0.69652	-0.741471	-0.258249	1.18018	-0.494241	-0.584143	-0.629093	-0.44929	-0.516716	0.269923	-0.662807	-0.685282	0.663243	-0.853848	-0.415577	0.045169	-0.483003	3.58505	-0.0447326	-0.0784457	-0.505479	-0.280724	-0.100921	-0.831372	-0.887561	0.404776	3.15801	0.157546
PREX1	PREX1	-0.13	-0.575014	-0.033743	0.279624	0.165673	1.13426	1.53309	0.365088	-0.0907189	-0.0907189	-1.45814	0.137185	-0.802917	-1.40116	-1.68604	-0.033743	-0.461062	-0.0907189	0.507528	-0.688965	-0.404086	-0.404086	-0.774429	0.62148	-0.34711	-0.261646	1.78948	0.678455	1.13426	0.877871	0.450552	-0.575014	-0.176183	-0.432574	1.30519	-1.51512	-0.660478	-0.859893	0.450552	1.93192	-0.717453	-2.45522	-0.945357	-0.375598	-1.37268	1.10577	-0.375598	0.393576
Lck	LCK	-0.13	-0.845674	-0.0586555	-0.151246	-2.0262	0.0570824	-0.706788	0.496887	-1.14659	0.797805	-0.151246	1.3302	0.358001	-1.35492	-1.19289	-0.683641	1.39964	-0.104951	-0.266984	-0.336427	-0.475312	1.19131	-1.16974	0.75151	-0.429017	-0.104951	0.982986	0.682067	0.913543	-0.567903	1.05243	-0.475312	0.195968	-0.49846	0.358001	-1.16974	-1.21604	1.14502	0.705215	0.404296	-0.822526	-1.16974	-1.84102	-1.1003	-0.776231	-0.405869	-0.104951	-0.614198
Jagged1	JAG1	-0.13	-0.978575	0.65808	-0.175688	-0.762413	-0.577131	-0.700652	1.05952	1.27569	-0.731533	-0.638892	-1.13298	-0.360969	1.58449	-0.608012	0.565439	-0.268329	2.32561	-0.855054	-0.330089	-0.484491	-0.947695	-0.45361	1.02864	-0.947695	0.411037	-0.206568	-0.484491	-1.90498	-1.50354	0.565439	0.00959387	-0.793293	-0.793293	-0.855054	-0.175688	0.133115	0.781601	-0.237448	-0.083047	-0.299209	-1.65794	0.71984	-0.916814	-0.45361	0.0713544	-0.206568	1.36833
PAX6	PAX6	-0.13	-0.807792	-0.099685	-0.896306	0.342882	-0.542252	-0.39473	1.40504	0.0478373	-0.571756	-0.866801	-1.07333	-0.129189	-0.39473	-0.0111716	-1.25036	-0.896306	-0.0406761	-0.984819	1.81811	-0.748783	-1.22085	-0.601261	1.19851	-0.955314	-1.19135	0.873962	0.0773418	1.08049	-0.188198	-0.39473	-0.748783	-0.483243	-0.276712	-0.512747	-0.0111716	-0.365225	2.58522	0.224864	0.342882	-1.04383	-1.42739	0.637927	0.755944	-0.689774	1.67058	0.932971	0.0773418
Akt2_pS474	AKT2	-0.13	-0.818407	-0.699696	-0.807615	-0.786031	-0.818407	-0.106138	1.81483	0.951473	-0.17089	-0.17089	-0.483857	0.390292	-1.17454	-0.11693	-0.473065	-0.580984	1.13494	-1.16375	-1.21771	0.152869	-0.192474	-0.386729	0.0881168	-0.5594	-0.602568	-0.72128	-0.947911	-0.386729	0.71405	-0.904743	-0.937119	0.562963	-0.494649	-0.818407	-0.127722	-0.753656	3.55233	0.368708	0.433459	-0.321977	-0.462273	0.120493	-0.829199	0.649298	0.616923	2.78611	-0.494649
Ets-1	ETS1	-0.13	1.6607	-0.978534	-0.816949	-0.614967	-0.466847	-0.803483	1.36446	0.475736	-0.332192	-0.332192	0.812373	-0.57457	0.192962	0.0852377	0.273754	-1.08626	-0.13021	-1.05933	-0.399519	-0.776552	-0.547639	-0.897742	0.475736	-0.466847	0.421875	-1.20745	-0.763087	-1.01893	-0.439916	-0.628432	-0.547639	0.0179104	-0.709225	-0.84388	0.758511	-0.372588	3.68052	-0.57457	-0.668829	-0.480312	0.637322	-0.439916	-0.736156	-1.0324	-0.332192	3.19576	0.489202
PI3K-p85	PIK3R1	-0.13	1.70738	-0.367782	-1.19002	-1.24875	0.180375	-0.759323	0.180375	0.356568	-0.739746	-0.446091	0.513185	-1.07256	0.924303	0.434877	0.258683	0.160798	2.2947	-0.974671	-1.01383	-0.602707	-1.40537	-1.05298	1.00261	-0.172012	0.239106	-0.172012	0.0629127	-1.40537	-0.0937037	0.826418	0.27826	-0.0937037	-0.543976	-0.172012	0.00418151	0.708955	-0.955094	-0.935517	0.317414	-0.0349726	-0.191589	0.297837	0.767686	-1.2096	0.669801	-2.50168	-0.367782
PRC1_pT481	PRC1	-0.13	2.06442	0.131069	-0.535603	-0.802272	-0.302268	0.531072	1.39775	-0.235601	-1.13561	-0.202267	0.0977354	-1.70228	0.297737	-0.368935	-0.235601	2.13109	0.997743	1.16441	-1.23561	-0.802272	-1.36894	-0.868939	0.197736	0.0310682	-0.868939	-0.668937	-0.335601	-0.568937	1.36441	-0.668937	0.264403	-0.402269	0.831075	-0.60227	-1.26894	0.0310682	0.997743	-0.60227	0.564406	0.131069	-0.302268	-0.568937	0.197736	-1.63561	-0.96894	0.0977354	-0.568937
C-Raf_pS338	RAF1	-0.13	-0.944663	-0.566635	-0.650641	-0.839655	-1.19668	-0.713646	1.63853	0.735463	-0.50363	0.462442	-0.587636	0.588452	-1.4067	0.147419	-0.356619	-0.860657	1.80654	-0.629639	-1.23868	0.0844141	0.0844141	0.16842	0.0844141	-0.545633	-0.818653	-0.398622	-1.07067	-0.923661	-0.0625969	-0.713646	-0.77665	0.609453	-0.50363	-0.986666	-0.398622	-0.860657	4.41074	-0.0205938	0.378436	-1.04967	0.0634125	0.000407797	-0.650641	-0.209608	0.336433	3.12964	-0.0205938
Myt1	PKMYT1	-0.13	-1.97634	-0.616016	1.95889	-0.713182	-0.907514	1.76456	-1.73343	-1.05326	-0.664599	0.161315	-0.3731	-0.421683	2.20181	0.0641486	1.27873	0.258481	-0.22735	-0.178767	0.69573	-0.178767	-0.616016	0.112732	-0.130184	-0.130184	0.452814	-0.421683	-1.19901	0.841479	-1.2476	-0.178767	0.54998	-0.22735	0.404231	-1.10185	-0.713182	0.307064	1.18156	-0.956098	-0.907514	0.307064	-0.3731	-0.421683	-1.05326	-0.567432	-1.5391	0.647146	-0.3731
PAI-1	SERPINE1	-0.13	0.205559	-0.221061	0.705314	-0.282007	0.0105324	0.863773	1.26601	0.510288	-0.67206	-0.37952	0.0836673	0.205559	-0.233251	-1.184	-0.00165678	-0.598925	0.680936	-0.720817	0.888151	-0.915843	-0.452655	-0.806141	-0.952411	-0.574547	-0.708628	-0.708628	0.522477	-1.02555	-1.12306	-0.745195	0.254315	0.412774	1.48542	0.875962	-0.147927	-0.452655	-0.135737	-0.440466	-0.769573	0.449342	-0.294196	-0.574547	-0.160116	-0.647682	-0.196683	1.65607	0.0836673
cdc2_pY15	CDK1	-0.13	-0.779583	-0.392236	-0.779583	-0.721481	0.459928	0.169417	0.924744	-0.0242562	-1.16693	-0.605277	-0.198562	-0.00488885	-0.450338	0.363091	-0.721481	-0.58591	0.15005	0.343724	-0.430971	-0.779583	0.15005	0.169417	0.576132	0.0725806	-0.740848	0.731071	-0.0629909	-0.721481	0.789173	-0.0629909	-0.547175	-0.430971	-0.566542	0.731071	1.15715	-0.489073	2.02868	0.711703	0.692336	-0.740848	-0.392236	0.169417	1.09905	-6.14434	1.02158	0.789173	-0.198562
Mcl-1	MCL1	-0.13	-2.14324	-0.12748	2.64419	-0.379449	-0.939382	1.38434	0.180483	-0.323456	0.180483	0.488446	1.7203	0.12449	0.880399	-2.28322	-0.379449	0.516443	-0.435443	-0.12748	-0.239466	0.572436	0.264473	0.0125033	-0.575426	-0.0994831	-0.239466	0.320466	-1.07936	-0.659416	0.236476	-0.883388	0.544439	-2.00325	0.460449	0.152486	-1.30334	-0.0434899	0.152486	0.348463	0.376459	0.992385	-1.21935	-1.41532	0.824405	-0.855392	-1.41532	0.824405	-0.463439
FANCD2	FANCD2	-0.14	-0.0171408	-0.878362	-0.40469	0.0689813	0.0689813	0.41347	1.01632	-0.318568	-1.22285	-0.490812	-0.749178	-0.103263	0.112042	0.112042	-0.361629	-0.749178	0.0689813	0.973263	-0.878362	-1.00754	-0.706117	-0.447751	0.456531	-0.189385	-0.921423	-0.533873	-0.40469	-0.8353	-0.8353	-0.619995	-0.0171408	-0.40469	-0.663056	-0.0171408	-0.0171408	-0.318568	3.55693	-0.189385	0.198164	0.284286	0.198164	-0.318568	0.499592	-0.232446	0.930202	2.35122	-0.706117
AMPKa_pT172	PRKAA1	-0.14	-0.842901	-0.263626	0.0380793	-1.18081	0.786309	0.291512	-1.72388	0.64149	0.400126	0.472535	-1.53079	1.25697	-2.99104	-0.698082	-0.698082	-1.91697	0.158762	-0.336036	-0.963583	0.267376	0.64149	0.472535	-2.32729	0.194966	-0.698082	1.12422	0.400126	-0.951515	0.870787	-1.59113	-0.179149	2.43966	1.13629	1.12422	-0.44465	0.544945	0.412194	0.677695	0.0260111	-0.879106	0.484604	0.412194	-1.50665	1.34145	-0.360172	-0.637741	1.4742
IRF-1	IRF1	-0.14	-2.20251	-0.141825	-1.05768	0.636656	-0.141825	-0.874512	0.178726	0.453484	0.819827	-1.19506	0.590863	0.224519	-1.46982	-0.645547	-0.233411	-0.0502389	-0.233411	1.04879	-0.69134	-0.37079	-0.782926	-0.0960318	-0.187618	-2.2483	-0.508168	-1.42403	-1.10348	2.78892	1.91886	0.407691	0.453484	1.18617	-0.645547	-1.10348	-0.737133	0.361898	2.19362	0.316105	-0.966098	-0.0502389	-1.46982	-0.462376	-1.88196	-0.324997	0.54507	1.78148	-0.324997
Raptor	RPTOR	-0.14	-1.47965	-0.116237	-0.371877	-0.797943	1.20457	0.182009	-0.0310242	0.778501	-0.158844	0.0967956	-2.16135	0.054189	0.309829	-0.883156	0.778501	-1.35183	2.01409	-0.201451	-1.52225	0.352435	1.20457	-0.45709	0.0115824	-0.0736308	-0.755336	-0.0310242	-0.755336	-1.65007	-0.797943	0.0967956	0.522861	-1.56486	-2.28917	0.480255	0.224615	0.906321	-2.54481	0.948927	-0.0310242	1.75845	-0.797943	0.693288	-0.797943	2.26973	-0.414484	-0.925763	-0.286664
c-IAP2	BIRC3	-0.14	-1.25272	0.42999	0.83384	-0.714253	0.83384	-0.243094	0.968457	0.160756	-1.18541	-0.377711	-1.52195	-1.32003	0.631915	-0.108478	-0.916178	-0.243094	2.71848	-1.72388	-1.45465	-0.781562	-0.714253	-0.44502	0.766532	-0.781562	-0.310403	-0.714253	-0.175786	-1.45465	0.497298	-0.243094	-0.377711	-0.175786	-0.983487	-0.44502	0.228064	0.0261392	0.0261392	0.564606	0.968457	0.160756	-0.916178	0.901148	-1.32003	-1.25272	1.03577	0.699223	0.699223
HMHA1	ARHGAP45	-0.15	-0.797063	-0.781171	-0.081928	0.426612	0.0293151	0.506071	-0.749387	-0.60636	1.68207	-1.5122	2.11115	-0.924198	-0.622252	-1.17847	0.0769908	0.887477	-0.511009	-0.288522	0.585531	-0.415657	-1.3056	-1.41685	0.0134232	-0.415657	-0.320306	0.474288	0.680882	1.25299	-0.558684	0.299477	-0.558684	-1.25793	0.204126	0.0610989	-0.447441	-0.320306	-0.224955	0.283585	-0.415657	0.0610989	-0.320306	-0.701711	-0.86063	-1.25793	0.0134232	0.458396	-0.256739
XPA	XPA	-0.15	0.82017	-0.664863	-1.25106	-0.261038	-0.417357	-0.430384	1.06768	0.559638	-0.300118	0.247	-0.59973	-0.274065	0.611744	1.57571	-0.48249	-0.638809	0.312133	0.0646271	-0.221958	-0.208932	-0.573676	0.16884	0.885303	-0.221958	-0.313144	-0.743022	-0.391304	-0.990528	-0.287091	-0.417357	-0.48249	-0.221958	-0.300118	-0.456437	0.976489	0.0125207	-0.586703	-0.508543	-0.534597	-0.248011	-0.326171	0.299106	-0.495517	-0.664863	1.39334	-0.573676	0.468452
CD49b	ITGA2	-0.15	-0.355247	0.607097	0.0510759	-2.23717	-0.0772367	-0.547716	2.25378	0.649868	-0.590487	0.992035	-1.48868	-0.889883	0.542941	-0.48356	-0.226935	-1.85223	1.91161	-1.70253	-0.24832	-0.398018	-0.782956	-0.7188	0.863722	-0.611872	-1.31759	0.820951	-0.141393	-1.7453	-0.590487	-0.269706	-0.889883	-0.376633	1.50529	-0.0986221	-0.0344658	-0.504945	0.521555	-0.7188	0.286316	0.243545	0.457399	0.542941	-0.398018	0.0724613	0.885108	-1.16789	0.863722
PLC-gamma2_pY759	PLCG2	-0.16	1.32942	1.08186	-0.12498	0.493912	-1.64127	-0.558204	-0.372537	-1.48654	0.958081	0.246355	-0.465371	-0.155925	-1.30087	1.20564	0.432023	-0.12498	0.803358	-1.08426	-1.11521	1.82453	0.648635	1.79358	0.339189	0.741469	0.710524	0.865247	-0.86765	0.308244	-0.681983	0.339189	-0.92954	-1.14615	-1.57938	-1.39371	-0.836706	-0.310648	-1.05332	-0.898595	-0.496315	-0.86765	0.122577	-0.186869	-1.39371	0.927136	-1.30087	0.772413	-0.0940355
MLKL	MLKL	-0.17	2.12678	-0.213357	1.26604	-0.441992	-0.724423	-0.401645	0.728079	-1.19514	0.12287	0.835671	1.75021	-2.19037	0.956713	0.620486	0.876019	-0.388196	0.297708	-1.42378	-0.267154	-0.710974	-0.495788	-0.482339	-0.361297	-0.401645	-1.1279	-0.226806	-0.334399	0.176666	-0.186459	0.136319	-0.415094	-0.17301	-0.0250701	-0.186459	-0.979955	-0.684075	-0.159561	-0.657177	0.0287262	-0.280603	0.701181	-1.28928	-0.778219	-1.00685	-0.603381	-0.805117	0.512893
Jak2	JAK2	-0.17	-1.10485	-0.331689	-1.15317	-0.138399	0.103213	-0.76659	-0.669945	-1.63639	1.06966	0.151535	0.393147	-0.0900767	-3.32768	-0.186721	0.344825	-0.0900767	-0.186721	0.296502	-0.524978	0.296502	0.876371	0.924693	-1.73304	-0.669945	-0.235044	-0.476656	-0.95988	1.64953	0.24818	0.393147	0.296502	-0.669945	0.199858	-0.718268	0.538114	0.586437	0.199858	0.393147	-1.4431	-1.29814	0.489792	-0.573301	-1.29814	1.06966	-1.20149	-1.24981	0.586437
Stat3	STAT3	-0.18	-1.01506	0.123157	0.0632506	-0.655626	0.302876	0.542501	-0.790415	-0.880274	0.362782	0.737197	-0.326141	-1.64408	-3.47122	-1.95859	-0.0415855	-0.236281	-0.685579	-0.116468	-0.416	0.467618	1.27635	0.0782272	-2.45282	0.946869	0.632361	0.886963	0.0932038	0.707244	0.302876	-0.535813	-0.655626	-1.13488	0.557478	0.482595	-0.700555	-0.221305	-0.775438	0.138134	0.557478	-0.670602	0.512548	0.0632506	-1.10492	0.467618	-0.700555	0.407712	0.632361
WIPI1	WIPI1	-0.18	1.66246	0.107173	-0.196299	0.145107	3.50226	-0.461837	-0.746341	-0.423903	0.12614	-0.196299	1.07449	-0.101464	-0.87911	-0.139398	-0.0635301	0.505479	-1.01188	-0.234233	0.56238	-0.310101	-0.708407	0.353743	0.145107	-0.291134	1.89007	-0.385969	-0.594605	-0.537704	-1.35328	0.12614	-0.992912	-1.23948	0.334776	-1.37225	-1.31535	-0.461837	1.11242	-1.41019	-1.18258	-0.480803	-0.480803	-0.423903	-1.06878	-1.03085	-1.29638	0.75205	-0.423903
MR1	MR1	-0.19	0.381829	-0.920436	-0.139077	-0.0869863	-0.139077	1.1111	-0.503711	0.746463	-0.972527	-0.0869863	-0.295349	-0.972527	1.16319	0.798554	-0.191167	-0.347439	0.798554	-0.503711	-0.451621	-0.920436	-0.503711	-0.503711	0.43392	-0.347439	-0.712074	-0.920436	-0.0869863	-0.39953	-0.295349	-0.347439	0.798554	-0.295349	0.590192	-0.243258	0.746463	0.017195	-2.58734	-0.503711	-0.191167	0.694373	0.017195	0.0692856	0.173467	-0.555802	2.10082	-3.05615	-0.503711
OCT4	OCT4	-0.19	0.377824	0.295375	-0.30925	-0.941358	-0.996324	-0.858909	-0.0344204	-0.254284	-0.666528	-0.556596	0.680136	0.487756	-0.30925	0.185443	-0.226801	-0.611562	-0.639045	-0.281767	0.130477	-0.556596	-0.584079	0.817551	0.43279	-0.364216	-0.0344204	-0.419182	0.130477	-0.116869	-0.584079	0.322858	-0.77646	1.31224	0.515239	-0.886392	-0.666528	-0.639045	2.10925	-0.748977	-0.171835	-0.666528	-0.639045	-0.529113	-0.831426	-0.803943	-0.611562	0.542722	-0.556596
BRCA1	BRCA1	-0.19	1.19386	0.344246	-1.18506	0.400887	0.457528	1.59035	0.344246	0.0610404	-4.01712	1.02394	1.2505	-0.618653	-0.618653	-0.675294	-1.29835	-1.01514	-0.108883	-0.278806	1.70363	-1.18506	0.457528	-1.01514	-0.108883	-0.0522418	-0.505371	-0.0522418	-0.0522418	0.0610404	0.0610404	-0.44873	0.684093	-1.35499	0.457528	-0.108883	-0.788576	-0.108883	-3.05422	0.344246	0.117682	0.57081	0.344246	-0.165524	0.457528	-0.505371	1.76027	-1.9214	-1.01514
CD45	PTPRC	-0.2	-2.39231	-0.594024	-0.808105	-0.808105	-0.123045	1.63242	0.176669	-0.722473	-0.208677	-1.3219	1.93214	-0.508391	0.476383	-1.065	-0.337126	0.604832	-0.765289	-1.10782	0.219485	-0.936554	-1.45035	-1.70725	0.176669	0.0910366	-0.850922	0.604832	1.20426	0.390751	-1.15064	0.433567	0.604832	-1.02219	0.347934	0.86173	-0.29431	0.005404	-0.679657	0.347934	1.16144	-0.508391	-0.979371	-0.208677	0.604832	-1.10782	0.476383	-1.75006	-0.63684
Caspase-7-cleaved-	CASP7	-0.23	-1.48047	0.0304042	-0.683828	-1.01347	0.222698	0.643912	0.854519	-0.573946	0.277639	-0.976847	-0.573946	-0.921906	-0.894435	-1.14167	-0.76624	-0.99516	-0.00622309	0.405834	1.08344	-0.473221	-1.04094	-1.20577	-0.757083	1.45887	-0.638044	0.0578747	1.18416	0.250168	0.286795	-0.903592	0.0670315	-0.271771	-0.775397	-0.152732	-0.885279	-0.757083	2.53937	-0.372496	0.863676	-0.683828	-1.19661	-0.885279	1.3673	-0.830338	-0.79371	0.167757	-0.0794777
Caspase-3-cleaved	CASP3	-0.23	0.234188	-1.07074	-0.675306	-1.14982	-0.438047	1.22277	0.985509	0.194645	-0.635763	-0.596219	-0.279874	-0.47759	-0.279874	-0.398503	0.115558	-0.754392	3.0813	-0.438047	-0.0821577	-0.952108	-0.991651	-1.308	0.431904	0.273731	-0.912565	-0.635763	-0.596219	-0.912565	-0.596219	-1.38708	0.155101	-1.54526	0.550533	-0.675306	-0.635763	-0.556676	3.0813	-0.438047	-0.35896	0.273731	-0.754392	-0.556676	0.985509	-0.952108	0.0760151	1.81592	-0.438047
Granzyme-B	GZMB	-0.24	-1.05422	-0.174068	-0.597844	-0.673906	0.227976	0.401833	-0.011077	-0.804299	0.238842	-0.760835	0.282306	0.130182	-0.445719	-0.358791	-0.695638	-0.630442	-0.836897	0.640886	1.01033	-0.619576	-0.793433	-0.684772	-0.337059	1.58623	0.130182	-0.130604	-0.0545413	-0.434853	-0.108872	0.282306	-0.445719	-0.91296	-0.706505	-0.130604	-0.402255	-0.532648	1.86875	-0.565246	-0.391389	-0.728237	-0.826031	-0.467451	1.17332	-1.32587	0.0758514	-0.500049	-0.619576
Caspase-8-cleaved	CASP8	-0.26	-1.6903	-0.640771	-0.88297	-1.327	-0.721504	-0.0756384	1.74086	-0.0352718	-0.398571	-0.116005	-0.88297	-0.156372	-0.923337	-0.438938	-0.802237	-1.73067	1.78122	-0.681137	-1.04444	-0.640771	-0.358205	-0.0756384	-0.0756384	0.529861	0.00509481	-0.519671	-0.802237	-1.0848	-0.0352718	-1.0848	-0.681137	-0.156372	-0.156372	-0.721504	0.166561	-0.600404	2.70966	-0.116005	0.00509481	-0.560037	-0.681137	0.206928	0.287661	-0.640771	0.933526	0.973893	0.328028
[truncated: 56 more columns]

## Sheet: Full, Var STRING clusters
#clustering method	cluster number	gene count	protein name	Genotype		na	WT	WT	WT	WT	WT	WT	WT	WT	WT	WT	WT	WT	WT	WT	WT	WT	WT	WT	WT	WT	WT	WT	WT	WT	WT	WT	WT	WT	WT	WT	WT	WT	WT	WT	WT	WT	WT	WT	WT	WT	WT	WT	WT
MCL	C1	26	AKT2	Akt2_pS474	AKT2	-0.13	-0.818407	-0.699696	-0.807615	-0.786031	-0.818407	-0.106138	1.81483	0.951473	-0.17089	-0.17089	-0.483857	0.390292	-1.17454	-0.11693	-0.473065	-0.580984	1.13494	-1.16375	-1.21771	0.152869	-0.192474	-0.386729	0.0881168	-0.5594	-0.602568	-0.72128	-0.947911	-0.386729	0.71405	-0.904743	-0.937119	0.562963	-0.494649	-0.818407	-0.127722	-0.753656	3.55233	0.368708	0.433459	-0.321977	-0.462273	0.120493	-0.829199
MCL	C1	26	CD5	CD5	CD5	-0.12	-3.12916	-0.414146	0.00354837	-1.14511	0.160184	0.838937	2.09202	-0.0486634	-1.19732	-0.466358	-1.9805	0.995572	-1.45838	-1.24953	0.0557601	-1.5628	2.35308	-1.04069	-1.87608	-0.570781	0.160184	0.682301	0.94336	-0.988475	-0.675205	-0.153087	-0.988475	0.107972	0.160184	-0.205299	0.577878	0.525666	-0.0486634	0.0557601	0.577878	0.316819	0.107972	0.525666	0.734513	0.264607	-0.936263	0.473454	0.160184
MCL	C1	26	DUSP4	DUSP4	DUSP4	-0.12	-0.57415	-0.153841	1.27521	-0.553135	0.287483	0.602715	0.245452	-0.721259	-0.153841	0.140375	-0.553135	0.0142823	-0.34298	-0.889382	0.182406	-0.826336	-0.258919	-1.33071	-0.321965	-0.784305	0.0352978	-0.490089	0.539669	-0.57415	0.203421	-0.0697795	0.224437	-1.26766	-0.279934	-0.279934	-0.99446	3.01949	0.0983442	0.0352978	-1.09954	-0.321965	0.623731	0.161391	1.10709	-0.00673311	-1.49883	-0.469073	-0.616181
MCL	C1	26	EGFR	EGFR_pY1173	EGFR	-0.09	-0.210199	-0.17248	-0.813695	0.0161128	-1.34176	-0.210199	1.67573	-0.0970429	-0.43651	-0.247917	-1.2286	1.07223	-0.210199	0.166987	0.506454	-0.96457	2.0152	-1.15316	-0.889133	0.468735	0.431017	0.0915499	1.37398	-1.04001	0.280143	-0.17248	-1.11544	-1.11544	-0.398791	-0.662821	-0.474228	-0.0970429	-0.738258	-0.775977	0.506454	0.204706	-0.17248	-0.247917	-0.0593243	0.35558	0.506454	0.581891	-1.04001
MCL	C1	26	EPHA2	EphA2_pY588	EPHA2	-0.09	1.58758	-0.772594	-0.320227	-0.379232	-0.674253	-0.261223	1.15488	0.800855	-1.10695	-0.359563	0.0337986	-0.438236	-0.575913	0.840191	-0.3989	-1.00861	0.0928029	-0.792262	-0.831598	-0.418568	-0.969275	-0.477572	0.64351	-0.418568	-0.3989	-0.890602	-0.752925	-0.772594	0.74185	-0.49724	-0.379232	1.07621	-0.182551	-0.49724	-0.162882	-0.123546	3.81007	-0.162882	-0.08421	-0.379232	-0.123546	-0.182551	-0.241555
MCL	C1	26	ERBB3	HER3	ERBB3	-0.11	-0.012646	0.14577	-0.329479	-0.0478496	-0.998348	0.902649	-0.399886	1.20188	-1.38559	0.4274	0.638622	-0.558303	-0.945543	0.885047	-1.24477	-0.171062	-0.100655	-1.08636	-0.751923	-1.01595	-0.998348	0.23378	-0.24147	-0.62871	-0.611108	-1.22717	-0.716719	1.97636	0.937853	-0.857534	0.0401595	1.67713	-0.364683	-0.681515	0.673825	0.445002	0.445002	-0.558303	0.163372	0.480205	-0.347081	0.691427	0.268983
MCL	C1	26	ETS1	Ets-1	ETS1	-0.13	1.6607	-0.978534	-0.816949	-0.614967	-0.466847	-0.803483	1.36446	0.475736	-0.332192	-0.332192	0.812373	-0.57457	0.192962	0.0852377	0.273754	-1.08626	-0.13021	-1.05933	-0.399519	-0.776552	-0.547639	-0.897742	0.475736	-0.466847	0.421875	-1.20745	-0.763087	-1.01893	-0.439916	-0.628432	-0.547639	0.0179104	-0.709225	-0.84388	0.758511	-0.372588	3.68052	-0.57457	-0.668829	-0.480312	0.637322	-0.439916	-0.736156
MCL	C1	26	FGFR2	FGFR2	FGFR2	-0.1	-0.0825215	-1.08339	-0.667646	-0.683044	-0.467472	-0.159512	2.04241	0.887554	-0.760035	-0.221104	-0.667646	0.625788	-0.2519	-0.221104	-0.467472	-0.667646	0.0252647	-0.606054	-1.0526	-0.529064	-0.837025	-0.2519	-0.0979195	-0.32889	-0.55986	-0.606054	-0.575258	-0.760035	-0.113318	-0.71384	0.0252647	0.148449	-0.236502	-0.2519	0.0560608	-0.344288	4.05955	-0.159512	-0.467472	0.240837	-0.17491	0.5334	-0.221104
MCL	C1	26	IL6	IL-6	IL6	-0.09	0.453913	-0.521253	-0.576192	-0.89209	-0.383906	0.385239	1.59389	0.426443	-0.466314	-0.219089	-0.122946	-0.0954763	0.0281362	0.577525	-0.370171	-0.905825	0.412709	-0.562457	-0.260293	-0.782213	-0.68607	-0.246558	1.30547	-0.768478	-0.672335	-0.39764	-0.150415	-0.89209	0.3303	-0.219089	-0.91956	0.124279	-0.672335	-0.42511	0.110545	-0.644865	3.15965	0.138014	0.247892	-0.974499	-0.631131	-0.0542722	-0.370171
MCL	C1	26	INPP4B	INPP4b	INPP4B	-0.09	-0.32879	0.679741	1.0513	1.29901	0.414338	-1.05423	0.131241	-0.682661	0.290483	-1.03653	-1.21347	-1.69119	-1.46118	0.0427737	-0.0987746	1.68827	-1.28424	-0.753435	0.166628	0.0604672	-1.47887	-1.63811	-0.0280004	0.184322	-0.664968	-0.5765	2.9799	-0.5765	1.069	0.414338	0.378951	-0.930371	-0.311097	-0.169549	1.26363	1.26363	0.467418	1.08669	0.449725	-0.594193	-1.01884	0.87437	-0.364178
MCL	C1	26	IRF1	IRF-1	IRF1	-0.14	-2.20251	-0.141825	-1.05768	0.636656	-0.141825	-0.874512	0.178726	0.453484	0.819827	-1.19506	0.590863	0.224519	-1.46982	-0.645547	-0.233411	-0.0502389	-0.233411	1.04879	-0.69134	-0.37079	-0.782926	-0.0960318	-0.187618	-2.2483	-0.508168	-1.42403	-1.10348	2.78892	1.91886	0.407691	0.453484	1.18617	-0.645547	-1.10348	-0.737133	0.361898	2.19362	0.316105	-0.966098	-0.0502389	-1.46982	-0.462376	-1.88196
MCL	C1	26	IRF3	IRF-3	IRF3	-0.09	-1.95372	0.931792	0.429964	-2.581	-0.113683	1.89363	-0.0300447	0.931792	-0.155502	-0.740967	-1.15916	0.0954122	1.05725	0.0117743	-0.699148	-1.20098	-1.9119	1.55908	0.513602	0.429964	0.0535932	0.0117743	0.346326	0.764516	-1.66098	0.513602	0.17905	-1.28461	0.764516	-0.573691	0.388145	-0.448234	-0.573691	-0.280959	0.0117743	0.931792	-1.49371	0.639059	0.848154	-0.0718637	-2.49736	0.513602	0.220869
MCL	C1	26	JAK2	Jak2	JAK2	-0.17	-1.10485	-0.331689	-1.15317	-0.138399	0.103213	-0.76659	-0.669945	-1.63639	1.06966	0.151535	0.393147	-0.0900767	-3.32768	-0.186721	0.344825	-0.0900767	-0.186721	0.296502	-0.524978	0.296502	0.876371	0.924693	-1.73304	-0.669945	-0.235044	-0.476656	-0.95988	1.64953	0.24818	0.393147	0.296502	-0.669945	0.199858	-0.718268	0.538114	0.586437	0.199858	0.393147	-1.4431	-1.29814	0.489792	-0.573301	-1.29814
MCL	C1	26	LCK	Lck	LCK	-0.13	-0.845674	-0.0586555	-0.151246	-2.0262	0.0570824	-0.706788	0.496887	-1.14659	0.797805	-0.151246	1.3302	0.358001	-1.35492	-1.19289	-0.683641	1.39964	-0.104951	-0.266984	-0.336427	-0.475312	1.19131	-1.16974	0.75151	-0.429017	-0.104951	0.982986	0.682067	0.913543	-0.567903	1.05243	-0.475312	0.195968	-0.49846	0.358001	-1.16974	-1.21604	1.14502	0.705215	0.404296	-0.822526	-1.16974	-1.84102	-1.1003
MCL	C1	26	MAPK14	p38-a	MAPK14	-0.12	1.90712	-0.831581	1.26809	-0.717469	0.697527	1.49631	0.172609	0.104142	-0.420776	-0.557711	0.971397	-1.37932	-1.7673	0.104142	0.195432	-0.922871	0.104142	-1.26521	-0.854404	-0.055616	-1.24239	-1.12827	-1.21956	1.63325	-1.51626	0.880107	-0.238196	0.035674	-0.215374	0.126964	-0.489244	-0.215374	0.309544	0.492124	0.629059	0.902929	-2.42916	0.788817	0.880107	-0.420776	-0.283841	1.29091	0.674704
MCL	C1	26	PIK3CB	PI3K-p110-b	PIK3CB	-0.1	-0.7325	-0.478039	-0.478039	-0.77491	-0.096349	0.158111	-0.138759	-0.393219	-0.81732	-0.308399	-0.138759	-0.60527	1.21836	-0.81732	1.04872	1.04872	0.412572	-0.81732	-0.52045	-0.94455	-0.478039	-0.69009	2.40584	-0.435629	0.242931	0.158111	0.963902	-0.7325	-0.308399	0.0308811	0.412572	0.751852	-0.096349	0.327751	-0.64768	-0.350809	-1.87757	0.370161	0.921492	-0.053939	-0.350809	-0.64768	1.04872
MCL	C1	26	PIK3R1	PI3K-p85	PIK3R1	-0.13	1.70738	-0.367782	-1.19002	-1.24875	0.180375	-0.759323	0.180375	0.356568	-0.739746	-0.446091	0.513185	-1.07256	0.924303	0.434877	0.258683	0.160798	2.2947	-0.974671	-1.01383	-0.602707	-1.40537	-1.05298	1.00261	-0.172012	0.239106	-0.172012	0.0629127	-1.40537	-0.0937037	0.826418	0.27826	-0.0937037	-0.543976	-0.172012	0.00418151	0.708955	-0.955094	-0.935517	0.317414	-0.0349726	-0.191589	0.297837	0.767686
MCL	C1	26	PLCG2	PLC-gamma2_pY759	PLCG2	-0.16	1.32942	1.08186	-0.12498	0.493912	-1.64127	-0.558204	-0.372537	-1.48654	0.958081	0.246355	-0.465371	-0.155925	-1.30087	1.20564	0.432023	-0.12498	0.803358	-1.08426	-1.11521	1.82453	0.648635	1.79358	0.339189	0.741469	0.710524	0.865247	-0.86765	0.308244	-0.681983	0.339189	-0.92954	-1.14615	-1.57938	-1.39371	-0.836706	-0.310648	-1.05332	-0.898595	-0.496315	-0.86765	0.122577	-0.186869	-1.39371
MCL	C1	26	PREX1	PREX1	PREX1	-0.13	-0.575014	-0.033743	0.279624	0.165673	1.13426	1.53309	0.365088	-0.0907189	-0.0907189	-1.45814	0.137185	-0.802917	-1.40116	-1.68604	-0.033743	-0.461062	-0.0907189	0.507528	-0.688965	-0.404086	-0.404086	-0.774429	0.62148	-0.34711	-0.261646	1.78948	0.678455	1.13426	0.877871	0.450552	-0.575014	-0.176183	-0.432574	1.30519	-1.51512	-0.660478	-0.859893	0.450552	1.93192	-0.717453	-2.45522	-0.945357	-0.375598
MCL	C1	26	PTPRC	CD45	PTPRC	-0.2	-2.39231	-0.594024	-0.808105	-0.808105	-0.123045	1.63242	0.176669	-0.722473	-0.208677	-1.3219	1.93214	-0.508391	0.476383	-1.065	-0.337126	0.604832	-0.765289	-1.10782	0.219485	-0.936554	-1.45035	-1.70725	0.176669	0.0910366	-0.850922	0.604832	1.20426	0.390751	-1.15064	0.433567	0.604832	-1.02219	0.347934	0.86173	-0.29431	0.005404	-0.679657	0.347934	1.16144	-0.508391	-0.979371	-0.208677	0.604832
MCL	C1	26	RAF1	C-Raf	RAF1	-0.12	-0.327868	-0.149188	-0.387427	0.565528	0.565528	-0.327868	0.744208	0.386849	-0.923465	-0.387427	-1.69774	-1.57862	-0.863905	0.684648	-0.983025	-0.685226	1.04201	1.16113	0.14861	0.0294907	-0.387427	0.0294907	1.10157	-0.744786	-1.1617	0.20817	0.0890505	-1.81686	0.0890505	-0.030069	-1.69774	0.386849	-0.685226	-0.208748	1.28025	-0.208748	1.75672	0.0294907	0.14861	-1.7573	-0.268308	0.744208	-0.566107
MCL	C1	26	RAF1	C-Raf_pS338	RAF1	-0.13	-0.944663	-0.566635	-0.650641	-0.839655	-1.19668	-0.713646	1.63853	0.735463	-0.50363	0.462442	-0.587636	0.588452	-1.4067	0.147419	-0.356619	-0.860657	1.80654	-0.629639	-1.23868	0.0844141	0.0844141	0.16842	0.0844141	-0.545633	-0.818653	-0.398622	-1.07067	-0.923661	-0.0625969	-0.713646	-0.77665	0.609453	-0.50363	-0.986666	-0.398622	-0.860657	4.41074	-0.0205938	0.378436	-1.04967	0.0634125	0.000407797	-0.650641
MCL	C1	26	RELA	NF-kB-p65_pS536	RELA	-0.1	-0.921279	-0.555608	-0.697813	0.297626	-1.44947	-0.697813	1.41496	0.602352	0.175735	1.2118	0.500777	0.764873	-1.02285	0.216365	-0.535292	-0.271196	0.968023	-0.535292	0.175735	-0.250881	-0.271196	0.460146	0.277311	-0.657183	-0.311827	-0.819704	-1.02285	-0.636868	0.378886	-0.596238	-0.900964	0.297626	-0.900964	-1.71357	-0.677498	-0.982224	4.32001	-0.697813	0.0132147	-0.616553	-0.535292	-0.128991	-1.53073
MCL	C1	26	SERPINE1	PAI-1	SERPINE1	-0.13	0.205559	-0.221061	0.705314	-0.282007	0.0105324	0.863773	1.26601	0.510288	-0.67206	-0.37952	0.0836673	0.205559	-0.233251	-1.184	-0.00165678	-0.598925	0.680936	-0.720817	0.888151	-0.915843	-0.452655	-0.806141	-0.952411	-0.574547	-0.708628	-0.708628	0.522477	-1.02555	-1.12306	-0.745195	0.254315	0.412774	1.48542	0.875962	-0.147927	-0.452655	-0.135737	-0.440466	-0.769573	0.449342	-0.294196	-0.574547	-0.160116
MCL	C1	26	STAT1	Stat1_pY701	STAT1	-0.11	0.452837	-1.1227	-0.779515	-1.1071	-0.857512	-0.65472	0.858421	0.37484	-0.607922	-0.670319	1.264	-0.15554	-0.795115	2.58995	-0.483127	-0.982307	-0.592322	-1.0759	-0.670319	1.42	-1.0915	-0.545524	0.312442	-0.701518	-1.1227	-0.38953	-0.545524	0.187647	0.125249	-0.436329	-0.358332	0.0940507	-0.873112	-0.795115	2.69915	-0.639121	2.62115	-0.38953	-0.40513	-1.02911	0.0472525	1.76319	-0.65472
MCL	C1	26	STAT3	Stat3	STAT3	-0.18	-1.01506	0.123157	0.0632506	-0.655626	0.302876	0.542501	-0.790415	-0.880274	0.362782	0.737197	-0.326141	-1.64408	-3.47122	-1.95859	-0.0415855	-0.236281	-0.685579	-0.116468	-0.416	0.467618	1.27635	0.0782272	-2.45282	0.946869	0.632361	0.886963	0.0932038	0.707244	0.302876	-0.535813	-0.655626	-1.13488	0.557478	0.482595	-0.700555	-0.221305	-0.775438	0.138134	0.557478	-0.670602	0.512548	0.0632506	-1.10492
MCL	C1	26	ZAP70	ZAP-70	ZAP70	-0.1	-1.51133	-0.130998	-1.02822	-0.752148	-0.165506	0.524661	-0.959199	-0.545098	0.731711	-1.40781	0.76622	-0.407065	-1.68387	-0.92469	1.18032	-0.0274727	-0.648623	0.869745	-0.683132	-0.890182	-1.20076	-1.54584	-0.614115	-0.30354	-0.234523	1.35286	0.835237	0.835237	-0.0964894	1.21483	0.214086	-1.26977	-0.407065	1.38737	-0.372556	-0.30354	0.697203	0.835237	0.00703569	-0.683132	-1.23527	-0.786657	-0.407065
					C1		-10.3781	-7.41715	-7.76235	-13.5583	-7.02292	2.7198	16.2466	0.748781	-5.94337	-8.70113	-0.657379	-6.42256	-22.6219	-4.14518	-2.96315	-9.3841	7.15272	-12.6998	-14.2423	-5.48937	-10.1192	-9.43103	5.26225	-9.24128	-10.9506	-2.16886	-3.30354	-3.58001	3.12662	-2.90991	-7.18621	3.883	-8.49935	-5.65431	0.221441	-3.03956	26.8185	2.20862	5.3456	-11.6187	-14.5443	0.447152	-11.7966
MCL	C2	9	ABL1	c-Abl_pY412	ABL1	-0.11	-0.135861	-0.433023	-0.70317	-1.43257	-0.595111	0.0262279	1.59308	-0.0278016	-1.40555	0.0532427	-1.24347	0.32339	-0.297949	0.0532427	-0.000786837	-1.08138	1.53905	-1.18944	-1.4866	-0.973318	-0.406008	-0.406008	2.43054	-0.865259	-0.811229	-0.568097	-0.649141	-1.62167	-0.135861	-0.730185	-0.0818311	0.242346	-1.32451	-0.324964	0.242346	0.37742	3.02487	0.269361	0.404434	-0.0548163	-0.784215	0.701597	0.215331
MCL	C2	9	CTNNB1	b-Catenin_pT41_S45	CTNNB1	-0.09	0.406242	0.000562662	-0.115346	-0.115346	-1.85397	-1.21648	0.869876	-0.578979	-0.231254	1.33351	0.232379	0.753967	-2.66533	-0.694888	1.04374	0.000562662	2.20282	-0.231254	-0.347163	0.290334	0.406242	0.52215	0.290334	-0.636934	1.2176	-0.636934	-1.73806	-1.10057	0.406242	-0.0573915	-0.926705	-0.289208	-1.62215	-1.73806	-0.463071	-0.578979	2.95623	-1.15852	-1.10057	-0.926705	-0.347163	0.116471	-1.10057
MCL	C2	9	HIF1A	Hif-1-alpha	HIF1A	-0.11	-1.35002	0.979737	1.28174	-0.832295	0.311011	0.0305775	-0.76758	-0.379287	0.160008	0.979737	-1.1343	-0.314572	-2.45018	-1.2853	-0.746008	-0.681292	-1.00487	1.26017	0.41887	-0.185141	0.41887	-0.746008	-1.39316	-0.314572	1.15231	0.569873	1.84261	-1.37159	0.850307	-0.141997	0.591445	-0.465574	2.20933	0.720876	-1.17744	-1.32845	-0.702864	1.19546	-0.0341379	0.0521493	-0.228284	-1.56574	0.397298
MCL	C2	9	ITGA2	CD49b	ITGA2	-0.15	-0.355247	0.607097	0.0510759	-2.23717	-0.0772367	-0.547716	2.25378	0.649868	-0.590487	0.992035	-1.48868	-0.889883	0.542941	-0.48356	-0.226935	-1.85223	1.91161	-1.70253	-0.24832	-0.398018	-0.782956	-0.7188	0.863722	-0.611872	-1.31759	0.820951	-0.141393	-1.7453	-0.590487	-0.269706	-0.889883	-0.376633	1.50529	-0.0986221	-0.0344658	-0.504945	0.521555	-0.7188	0.286316	0.243545	0.457399	0.542941	-0.398018
MCL	C2	9	ITGB1	CD29	ITGB1	-0.09	-3.65683	-0.484523	0.753452	-2.18674	1.91405	0.753452	1.06295	-1.02614	-0.561896	-0.484523	-1.79987	0.521332	1.29507	-1.33563	0.289211	-1.25826	-0.561896	-1.79987	-1.56775	0.211838	0.908199	-0.716643	-0.329776	-0.63927	-0.407149	0.289211	0.366585	-1.79987	-0.948763	-0.329776	1.75931	-0.794017	-0.561896	0.443958	0.366585	1.37244	-0.948763	0.289211	0.289211	2.14617	-1.33563	1.99143	0.908199
MCL	C2	9	JAG1	Jagged1	JAG1	-0.13	-0.978575	0.65808	-0.175688	-0.762413	-0.577131	-0.700652	1.05952	1.27569	-0.731533	-0.638892	-1.13298	-0.360969	1.58449	-0.608012	0.565439	-0.268329	2.32561	-0.855054	-0.330089	-0.484491	-0.947695	-0.45361	1.02864	-0.947695	0.411037	-0.206568	-0.484491	-1.90498	-1.50354	0.565439	0.00959387	-0.793293	-0.793293	-0.855054	-0.175688	0.133115	0.781601	-0.237448	-0.083047	-0.299209	-1.65794	0.71984	-0.916814
MCL	C2	9	NOTCH1	Notch1-cleaved	NOTCH1	-0.12	-0.448562	-0.990153	-0.573545	-0.615205	-0.490223	-0.0736143	1.67614	0.551298	-0.906831	-0.531884	-0.448562	-0.615205	-0.115275	0.00970738	-0.240258	-0.656866	0.717942	-0.36524	-1.1568	-0.656866	-0.656866	-0.615205	0.63462	-0.281919	-0.656866	-0.531884	-0.36524	-0.615205	-0.115275	-0.656866	-0.448562	-0.0736143	-0.36524	0.176351	0.259672	-0.198597	4.13413	-0.0319535	-0.240258	-0.490223	-0.36524	0.13469	0.259672
MCL	C2	9	PECAM1	CD31	PECAM1	-0.1	0.412711	0.202269	-0.744719	-0.955161	-0.271225	-0.060783	2.46452	-0.692109	-0.692109	-1.00777	0.886206	0.202269	1.04404	-0.218614	-0.84994	-0.79733	-0.060783	-1.1656	-0.955161	0.202269	-1.1656	-1.42866	-0.323835	-0.166004	-0.79733	0.149659	0.412711	-0.84994	-0.955161	0.991427	-0.376446	-1.11299	1.72797	0.780985	0.360101	1.04404	-2.05998	-0.060783	1.20187	-0.481667	-0.218614	0.360101	1.14926
MCL	C2	9	VASP	VASP	VASP	-0.11	0.87249	0.807713	1.75777	-1.43787	0.937266	-0.163932	-0.120748	0.0303967	0.138357	-0.487814	-2.02086	0.375871	0.224726	-1.41628	-0.898065	-0.44463	-1.22195	-1.32991	1.3907	-0.336669	-1.97767	-1.28672	-0.962841	1.06682	0.332686	0.354279	1.80095	-0.790104	-0.574183	-0.617367	-1.17876	-0.401446	0.937266	-1.15717	-0.423038	0.786121	1.73617	-0.552591	-0.941249	1.64981	-0.941249	2.4919	-0.14234
					C2		-5.23365	1.34776	1.53157	-10.5748	-0.702569	-1.95292	10.0915	-0.197065	-4.8213	0.207639	-8.15012	-0.00380015	-0.837478	-5.97933	-1.0636	-7.03975	5.84755	-7.37872	-4.28231	-2.33006	-4.20349	-5.8495	2.23824	-3.3967	-0.87653	0.240491	1.04453	-11.7992	-3.56672	-1.24642	-1.54184	-4.06443	1.71276	-2.0517	-1.045	1.10216	9.44295	-1.00607	-0.217428	1.83905	-5.42094	5.49323	0.372019
MCL	C3	9	BBC3	Puma	BBC3	-0.1	-0.378447	-0.0354227	1.18076	-0.284895	0.463522	0.681811	1.96036	-0.160159	-0.472	-0.0354227	-0.503184	-0.690288	2.67759	-0.0666068	1.02484	-0.62792	2.05391	-1.71936	-1.31397	-0.191343	-1.00213	-0.846209	1.83562	-1.62581	-1.03331	0.401154	-1.15805	-1.75055	-1.68818	0.182866	1.02484	-0.752656	-1.43871	-1.09568	-0.78384	-0.284895	1.64852	-0.191343	0.806547	1.4926	-1.09568	-0.596736	-1.22042
MCL	C3	9	BCL2L11	Bim	BCL2L11	-0.1	-1.00544	-1.44775	-0.563126	-1.89006	0.5574	0.704837	-0.50415	-0.651588	-0.238763	-0.916976	1.41254	1.0292	0.20355	0.704837	-0.0618379	0.174062	-1.53621	3.29974	-0.00286286	0.292012	1.11766	-0.887488	0.233037	-0.592613	-0.681076	1.67793	-0.415688	-0.179788	-1.18236	0.468937	0.645862	-3.06956	-0.946463	-0.120813	1.32407	0.67535	-0.651588	0.115087	-1.00544	0.3215	-1.03493	-0.799026	0.0855997
MCL	C3	9	FOXO3	FoxO3a_pS318_S321	FOXO3	-0.1	0.271751	0.271751	-0.746081	-0.972266	0.328298	-0.91572	1.40268	0.328298	-1.59428	-0.406804	-0.0109799	-0.576443	1.00685	0.780668	-0.859174	-1.02881	0.554483	-0.576443	-0.350257	-0.859174	-0.46335	0.0455664	1.85505	-0.46335	-0.802628	0.158659	0.102113	-0.859174	0.384844	0.328298	-1.08536	0.328298	-1.255	-0.0109799	0.44139	-0.632989	0.950307	0.158659	0.724122	-2.04665	-0.972266	1.00685	0.497937
MCL	C3	9	MCL1	Mcl-1	MCL1	-0.13	-2.14324	-0.12748	2.64419	-0.379449	-0.939382	1.38434	0.180483	-0.323456	0.180483	0.488446	1.7203	0.12449	0.880399	-2.28322	-0.379449	0.516443	-0.435443	-0.12748	-0.239466	0.572436	0.264473	0.0125033	-0.575426	-0.0994831	-0.239466	0.320466	-1.07936	-0.659416	0.236476	-0.883388	0.544439	-2.00325	0.460449	0.152486	-1.30334	-0.0434899	0.152486	0.348463	0.376459	0.992385	-1.21935	-1.41532	0.824405
MCL	C3	9	PRKAA1	AMPKa	PRKAA1	-0.09	-0.751184	0.837493	-0.142755	-0.920193	0.499477	-1.32581	0.398072	0.093857	-0.818788	0.16146	-2.57647	0.499477	0.9727	-1.56242	-0.683581	-0.920193	0.330469	-2.50887	-0.615978	0.600882	-0.0751512	-0.108953	-1.29201	-1.0554	1.71634	0.465675	-0.108953	-0.615978	-0.0751512	-0.717383	-0.582176	1.0403	-0.108953	0.0262537	-1.0554	0.56708	3.60923	0.127659	0.16146	-0.514573	-1.29201	2.86559	-0.886391
MCL	C3	9	PRKAA2	AMPKa_pT172	PRKAA1	-0.14	-0.842901	-0.263626	0.0380793	-1.18081	0.786309	0.291512	-1.72388	0.64149	0.400126	0.472535	-1.53079	1.25697	-2.99104	-0.698082	-0.698082	-1.91697	0.158762	-0.336036	-0.963583	0.267376	0.64149	0.472535	-2.32729	0.194966	-0.698082	1.12422	0.400126	-0.951515	0.870787	-1.59113	-0.179149	2.43966	1.13629	1.12422	-0.44465	0.544945	0.412194	0.677695	0.0260111	-0.879106	0.484604	0.412194	-1.50665
MCL	C3	9	PRKAA2	AMPK-a2_pS345	PRKAA2	-0.12	-2.35935	-0.387771	-0.451371	-0.51497	-0.960166	-0.451371	0.884217	-0.0061747	-0.387771	0.439021	-1.21456	-0.260572	-0.0697741	0.502621	-0.642169	-0.896567	3.61899	0.121024	-1.34176	0.439021	-0.324172	0.184624	0.693419	-1.08736	-1.27816	-0.896567	-1.78696	-0.451371	0.121024	-0.578569	-0.642169	-0.324172	-0.578569	-1.08736	0.757018	-0.0697741	2.09261	-0.51497	-0.451371	-0.642169	-0.0697741	1.32941	-1.21456
MCL	C3	9	RPTOR	Raptor	RPTOR	-0.14	-1.47965	-0.116237	-0.371877	-0.797943	1.20457	0.182009	-0.0310242	0.778501	-0.158844	0.0967956	-2.16135	0.054189	0.309829	-0.883156	0.778501	-1.35183	2.01409	-0.201451	-1.52225	0.352435	1.20457	-0.45709	0.0115824	-0.0736308	-0.755336	-0.0310242	-0.755336	-1.65007	-0.797943	0.0967956	0.522861	-1.56486	-2.28917	0.480255	0.224615	0.906321	-2.54481	0.948927	-0.0310242	1.75845	-0.797943	0.693288	-0.797943
MCL	C3	9	SGK1	SGK1	SGK1	-0.1	1.40952	-0.553611	-0.690574	-0.507957	0.222508	-1.01015	0.542087	0.496433	-1.01015	-1.32973	0.359471	-1.42104	-0.234033	-0.325341	-0.87319	-1.46669	0.313817	-0.87319	-0.0970704	-0.87319	-0.781882	0.222508	-0.0970704	-0.370995	1.59213	-0.964498	-0.64492	-0.462303	-0.370995	-0.781882	0.268162	0.405125	0.816012	-1.05581	0.861666	0.268162	3.60091	-0.553611	-0.964498	0.313817	0.542087	-0.0970704	-0.736228
MCL	C3	9	SGK3	SGK3	SGK3	-0.1	0.41372	-0.811408	-1.34407	-1.30856	-0.562831	-1.13101	0.857607	0.200654	-0.172211	-0.456298	-0.456298	-0.846919	-1.55714	0.200654	0.378209	0.680052	0.0230994	-1.34407	-0.545076	0.0586103	-0.509565	-1.30856	0.449231	-1.0955	0.129632	-1.46836	-0.793652	-0.314255	-0.1367	0.751074	0.538008	-0.349766	0.182899	0.236165	0.324942	0.520253	3.4144	0.0408548	-0.740386	0.289431	-0.456298	-0.260988	-0.935696
					C3		-6.86522	-2.63406	-0.446834	-8.75711	1.5997	-1.58956	3.96644	1.39786	-4.2722	-1.48697	-4.96134	-0.830936	1.19893	-3.63005	-2.01594	-6.83843	7.09597	-4.26614	-6.99228	0.659065	0.0719439	-2.67056	0.786139	-6.26918	-2.04996	0.787649	-6.24068	-7.89442	-2.6382	-2.72438	1.05532	-3.85089	-4.02122	-1.35127	0.34648	2.45096	12.6842	1.15742	-1.09812	1.08569	-5.91156	3.1382	-5.88995
MCL	C4	8	BIRC3	c-IAP2	BIRC3	-0.14	-1.25272	0.42999	0.83384	-0.714253	0.83384	-0.243094	0.968457	0.160756	-1.18541	-0.377711	-1.52195	-1.32003	0.631915	-0.108478	-0.916178	-0.243094	2.71848	-1.72388	-1.45465	-0.781562	-0.714253	-0.44502	0.766532	-0.781562	-0.310403	-0.714253	-0.175786	-1.45465	0.497298	-0.243094	-0.377711	-0.175786	-0.983487	-0.44502	0.228064	0.0261392	0.0261392	0.564606	0.968457	0.160756	-0.916178	0.901148	-1.32003
MCL	C4	8	CASP3	Caspase-3-cleaved	CASP3	-0.23	0.234188	-1.07074	-0.675306	-1.14982	-0.438047	1.22277	0.985509	0.194645	-0.635763	-0.596219	-0.279874	-0.47759	-0.279874	-0.398503	0.115558	-0.754392	3.0813	-0.438047	-0.0821577	-0.952108	-0.991651	-1.308	0.431904	0.273731	-0.912565	-0.635763	-0.596219	-0.912565	-0.596219	-1.38708	0.155101	-1.54526	0.550533	-0.675306	-0.635763	-0.556676	3.0813	-0.438047	-0.35896	0.273731	-0.754392	-0.556676	0.985509
MCL	C4	8	CASP7	Caspase-7-cleaved-	CASP7	-0.23	-1.48047	0.0304042	-0.683828	-1.01347	0.222698	0.643912	0.854519	-0.573946	0.277639	-0.976847	-0.573946	-0.921906	-0.894435	-1.14167	-0.76624	-0.99516	-0.00622309	0.405834	1.08344	-0.473221	-1.04094	-1.20577	-0.757083	1.45887	-0.638044	0.0578747	1.18416	0.250168	0.286795	-0.903592	0.0670315	-0.271771	-0.775397	-0.152732	-0.885279	-0.757083	2.53937	-0.372496	0.863676	-0.683828	-1.19661	-0.885279	1.3673
MCL	C4	8	CASP8	Caspase-8-cleaved	CASP8	-0.26	-1.6903	-0.640771	-0.88297	-1.327	-0.721504	-0.0756384	1.74086	-0.0352718	-0.398571	-0.116005	-0.88297	-0.156372	-0.923337	-0.438938	-0.802237	-1.73067	1.78122	-0.681137	-1.04444	-0.640771	-0.358205	-0.0756384	-0.0756384	0.529861	0.00509481	-0.519671	-0.802237	-1.0848	-0.0352718	-1.0848	-0.681137	-0.156372	-0.156372	-0.721504	0.166561	-0.600404	2.70966	-0.116005	0.00509481	-0.560037	-0.681137	0.206928	0.287661
MCL	C4	8	GZMB	Granzyme-B	GZMB	-0.24	-1.05422	-0.174068	-0.597844	-0.673906	0.227976	0.401833	-0.011077	-0.804299	0.238842	-0.760835	0.282306	0.130182	-0.445719	-0.358791	-0.695638	-0.630442	-0.836897	0.640886	1.01033	-0.619576	-0.793433	-0.684772	-0.337059	1.58623	0.130182	-0.130604	-0.0545413	-0.434853	-0.108872	0.282306	-0.445719	-0.91296	-0.706505	-0.130604	-0.402255	-0.532648	1.86875	-0.565246	-0.391389	-0.728237	-0.826031	-0.467451	1.17332
MCL	C4	8	MLKL	MLKL	MLKL	-0.17	2.12678	-0.213357	1.26604	-0.441992	-0.724423	-0.401645	0.728079	-1.19514	0.12287	0.835671	1.75021	-2.19037	0.956713	0.620486	0.876019	-0.388196	0.297708	-1.42378	-0.267154	-0.710974	-0.495788	-0.482339	-0.361297	-0.401645	-1.1279	-0.226806	-0.334399	0.176666	-0.186459	0.136319	-0.415094	-0.17301	-0.0250701	-0.186459	-0.979955	-0.684075	-0.159561	-0.657177	0.0287262	-0.280603	0.701181	-1.28928	-0.778219
MCL	C4	8	TNFRSF12A	FN14	TNFRSF12A	-0.1	1.65094	-0.673225	1.40485	-0.0990192	-1.19274	0.85799	0.147069	-0.399793	-0.618538	-0.235735	-0.37245	0.0103532	3.31887	-0.563852	0.283784	-0.345107	0.174412	-0.973999	0.885333	-0.509166	-1.32946	-0.208392	-0.37245	0.174412	0.283784	-0.37245	-0.0716761	-0.591195	-1.57555	-0.45448	-0.591195	0.0650394	1.07673	-0.263078	-0.973999	-1.11071	1.13142	-1.11071	-0.0169899	0.885333	-0.618538	0.0376963	-0.973999
MCL	C4	8	XIAP	XIAP	XIAP	-0.12	0.105422	-0.061204	0.0776509	0.216506	-0.144517	-1.36644	0.216506	-0.200059	-0.144517	0.32759	-0.366685	0.771925	-1.75523	0.494216	0.216506	-0.061204	0.577529	-1.00542	1.18849	-0.00566204	-0.22783	-0.172288	-0.477769	0.0221089	1.41066	0.577529	0.383132	0.91078	-0.894333	-0.338914	-0.477769	0.660841	-1.06096	-0.144517	-0.533311	-0.755479	0.660841	-0.366685	-0.255601	-0.366685	-0.755479	-0.338914	-2.08849
					C4		-1.36038	-2.37297	0.742437	-5.20297	-1.93672	1.03968	5.62992	-2.85311	-2.34345	-1.90009	-1.96536	-4.15381	0.608899	-1.89553	-1.68843	-5.14826	7.78753	-5.19953	1.3192	-4.69304	-5.95156	-4.58221	-1.18286	2.86201	-1.15919	-1.96414	-0.467563	-3.14045	-2.61261	-3.99334	-2.76649	-2.50927	-2.08052	-2.71922	-4.01594	-4.97094	11.8579	-3.06176	0.843013	-1.29957	-5.04719	-2.39183	-1.34694
[truncated: 60 more columns]

## Sheet: Full, WT STRING clusters
#clustering method	cluster number	gene count	protein name	Genotype		na	WT	WT	WT	WT	WT	WT	WT	WT	WT	WT	WT	WT	WT	WT	WT	WT	WT	WT	WT	WT	WT	WT	WT	WT	WT	WT	WT	WT	WT	WT	WT	WT	WT	WT	WT	WT	WT	WT	WT	WT	WT	WT	WT
MCL	C1	35	AR	AR	AR	0.1	1.67658	-0.926322	-1.41703	-0.115583	-0.158254	-1.65172	-1.48104	1.01518	1.46322	-1.35303	-0.414276	0.332457	-0.883652	1.03652	1.24987	1.12186	-1.033	1.95394	0.503139	1.5059	0.929844	0.673821	-0.691635	0.0550988	0.0550988	-0.0942479	0.0124283	-0.819646	-1.92908	0.887173	0.759162	-0.200924	-0.0302422	0.759162	0.801832	1.27121	-0.75564	-0.00890694	-0.990328	-1.37436	1.07919	0.481804	0.311122
MCL	C1	35	ARID1A	ARID1A	ARID1A	0.14	1.0377	0.839215	0.739974	0.739974	-0.996749	0.888836	0.0949055	-0.35168	1.18656	0.343009	0.194147	0.194147	-2.53499	0.591112	0.0452849	1.2858	0.690353	2.03011	-0.798266	-0.153198	1.5339	1.73239	-0.699025	0.194147	1.13694	0.690353	-0.35168	0.888836	0.789595	0.343009	-1.34409	-0.252439	-0.0539564	-0.401301	0.491871	0.789595	-0.897508	-0.947128	-2.53499	-0.798266	-0.35168	-0.500542	0.293388
MCL	C1	35	BABAM1	MERIT40	BABAM1	0.11	-1.49943	-0.671931	-0.107728	1.20875	0.494089	-0.032501	-1.12329	0.682156	0.531702	-0.182955	0.306021	0.71977	-1.23613	-0.333409	0.456475	0.00511252	-1.76272	-0.559091	-0.295796	-0.145342	-0.0701146	-0.295796	-1.19852	0.83261	0.794997	1.13352	-0.220569	-0.032501	0.381248	0.230794	2.37477	0.230794	0.155567	1.81056	0.0427261	-0.145342	-2.77829	0.945451	1.39681	0.306021	0.306021	-0.521477	0.644543
MCL	C1	35	CDC6	Cdc6	CDC6	0.1	-3.50802	-0.930909	-0.514024	4.71599	0.0165577	3.20005	-0.0971383	-0.817213	-0.855112	0.395544	0.24395	0.736632	1.7978	-0.135037	0.168152	0.206051	0.736632	0.585038	0.206051	-0.703517	-0.0971383	-0.817213	-0.210834	-0.0592397	-0.286632	0.092355	-0.514024	-1.95417	-0.817213	-0.665618	1.5704	-0.703517	0.50924	0.395544	-0.362429	-0.135037	0.964024	-0.741416	0.0165577	1.34301	0.736632	-0.0592397	1.00192
MCL	C1	35	CDK9	CDK9	CDK9	0.1	-0.0328693	-0.291088	0.598332	-0.147633	0.54095	1.86074	-0.63538	-1.2092	0.741787	0.799169	-0.147633	-0.176324	-0.664071	-1.00836	0.770478	0.426186	-0.92229	1.60252	-0.377161	0.483568	0.0532037	-0.950981	-1.61087	0.512259	-0.0615603	0.54095	-0.233706	1.00001	0.54095	0.110586	1.43037	-0.63538	0.913933	1.43037	0.311423	0.0245127	-1.43873	0.971315	-0.0902513	0.885242	0.885242	-0.807526	-0.0041783
MCL	C1	35	CDKN1B	p27_pT157	CDKN1B	0.12	1.26302	0.3757	-0.462326	1.60809	-1.10317	-1.10317	-0.905987	-0.708805	0.770065	0.917952	1.80527	1.31232	-1.20176	0.3757	1.06584	2.29823	1.31232	0.3757	0.868657	0.277109	0.424996	0.868657	-0.511622	-0.659509	2.88978	-0.7581	-1.00458	0.3757	0.3757	0.72077	-1.00458	-0.166552	-0.659509	-1.00458	-0.067961	-0.363735	0.770065	-0.708805	-1.54683	-0.363735	0.178517	0.0306303	-1.64542
MCL	C1	35	CDKN2A	CDKN2A	CDKN2A	0.11	-1.91787	-1.03106	-0.740303	1.58576	-0.740303	3.35938	0.306425	1.03332	-0.754841	-1.01652	1.55668	0.742561	0.0883565	-0.987447	-0.609462	-0.536773	-1.13283	0.437266	-0.0570224	-0.90022	0.539031	1.6003	-0.609462	-0.260553	0.20466	0.161046	0.975168	2.2545	2.83602	-0.696689	0.553569	-1.13283	0.655334	0.655334	-1.03106	-0.943834	0.350038	1.19324	0.713486	0.00112916	0.13197	-1.07467	-0.42047
MCL	C1	35	CHD1L	CHD1L	CHD1L	0.16	1.80895	0.568535	-0.268024	-0.412258	0.0781386	1.43394	-1.8546	-0.729574	1.63587	0.972392	1.40509	-0.787267	0.222373	-0.729574	0.683923	1.57818	-0.873808	0.280067	-0.123789	0.655076	1.66472	0.655076	-1.10458	0.453148	0.741617	1.03009	-1.13343	-0.354564	-0.469952	-0.21033	1.66472	0.79931	1.23201	-0.123789	-0.123789	0.395454	-2.2873	0.0781386	-0.21033	2.01088	-0.0372489	0.106985	-0.0660957
MCL	C1	35	CHEK1	Chk1_pS345	CHEK1	0.16	2.14386	0.351178	-0.125358	0.124256	-1.41881	-1.1465	-0.374971	-1.35073	1.39502	2.25732	1.46309	1.23617	-1.55496	0.0561796	0.487331	0.441946	1.55386	1.07733	0.805021	1.10002	0.668868	0.396562	-0.170742	0.0334875	1.62194	0.260409	-0.216126	0.305793	0.736944	1.03194	-0.874199	-0.715354	-0.193434	-0.352279	-1.1465	-0.601893	-0.034589	-1.07843	-0.193434	-0.420356	0.487331	-0.669969	-0.556509
MCL	C1	35	CHEK2	Chk2	CHEK2	0.17	-0.820479	0.973643	0.416847	0.272492	1.75728	0.293114	-0.964833	-0.325549	-0.387415	0.458091	1.67479	0.00440472	-0.0574616	-0.614258	-0.63488	-0.13995	-1.27416	0.169381	0.437469	0.272492	2.29346	1.71604	-2.03718	0.684934	-0.799857	0.0250268	0.953021	0.35498	1.50982	0.375602	1.73666	0.0250268	1.20049	0.788044	-0.820479	-0.181194	-2.16091	0.313736	0.973643	0.932399	-1.04732	-0.469903	0.437469
MCL	C1	35	ERBB2	HER2	ERBB2	0.13	-0.627677	0.756284	0.406492	0.147949	-0.201843	-0.794969	-1.09914	-0.293093	-0.0801761	0.98441	-0.217051	0.391283	-0.0649678	-0.41476	-0.399552	0.756284	-0.627677	1.06045	0.33045	0.178366	-0.262677	0.832326	-0.338718	-0.521219	0.619409	-0.627677	-0.110593	3.06796	4.17817	-0.0801761	-0.14101	5.31879	0.436908	-0.658094	-0.475594	-0.369135	-1.19039	-0.125801	-0.642886	0.208783	0.0110741	-0.901428	-0.597261
MCL	C1	35	ERBB2	HER2_pY1248	ERBB2	0.09	0.638878	-0.390365	-0.166617	-0.972112	-1.15111	-0.390365	0.146631	-0.300866	-0.345616	0.482254	-0.479865	1.10875	0.146631	0.0571319	-0.0323675	0.146631	1.10875	0.37038	-0.323241	-0.300866	-0.45749	0.41513	0.280881	-0.390365	0.258506	-0.479865	-0.614114	2.27224	5.0691	-0.435115	-1.33011	5.09148	-0.166617	-0.345616	-0.144242	-0.882612	1.01925	-0.793113	-0.50224	-0.546989	0.280881	-0.121867	-0.479865
MCL	C1	35	FOXO3	FOXO3	FOXO3	0.1	-0.0534752	1.6134	-1.50294	2.12072	0.0189978	-0.0534752	-0.488313	0.816201	0.743728	-0.270894	0.0189978	0.0189978	-2.15519	1.32351	0.163944	0.961147	-0.923151	1.83082	0.816201	0.743728	0.381363	-1.21304	0.0189978	-0.633259	1.10609	-0.488313	-0.560786	1.17857	1.03362	0.453836	0.0914708	0.598782	-0.198421	-0.923151	0.816201	0.598782	0.671255	-0.0534752	-2.30014	0.526309	-1.14057	-0.633259	-0.778205
MCL	C1	35	HSPB1	HSP27_pS82	HSPB1	0.11	0.259012	0.744524	-0.936093	0.856565	-0.102009	0.0598278	-1.5461	0.246563	0.0971748	-0.35099	-0.363439	0.0224807	-1.33446	0.346155	0.993504	-0.313643	-0.836501	0.0224807	-0.338541	1.0682	0.607584	-0.450582	-2.03161	0.744524	0.383502	0.246563	-0.425684	0.53289	-0.824052	-0.84895	0.28391	0.644931	-1.96936	0.682279	0.669829	1.75289	0.0224807	0.806769	1.10554	0.669829	0.53289	1.59106	2.61188
MCL	C1	35	IGF1R	IGFRb	IGF1R	0.09	-0.994038	-0.587616	-1.54677	-0.294992	-0.229964	-0.229964	-1.15661	0.436569	1.52578	1.89969	-1.67683	2.46868	-1.10784	0.582881	0.176458	0.631651	0.582881	3.76923	-0.14868	0.111431	1.34695	0.712936	0.908018	-0.912753	-0.083652	0.680422	0.436569	-0.815212	0.631651	0.891761	-0.733928	-1.6118	0.582881	-0.327505	0.615394	-0.278735	0.842991	0.420312	-1.22163	-0.425047	-0.815212	-0.815212	-0.6689
MCL	C1	35	IGFBP2	IGFBP2	IGFBP2	0.1	-1.33447	0.903698	-1.76186	-0.355976	-0.558423	2.74822	0.645015	0.0939077	-0.502188	0.723745	-0.37847	0.420073	3.40055	-1.01955	-0.828353	-0.333482	-1.77311	0.251367	1.2861	-0.310987	1.56728	0.836215	-0.659647	0.51005	0.408826	0.150143	1.37608	1.04991	1.15113	-0.490941	-0.0972928	-0.91833	0.442567	-0.221011	-1.28948	-0.535929	0.00393102	0.656262	0.85871	-1.13202	-0.119787	-0.850848	0.498803
MCL	C1	35	MIF	MIF	MIF	0.11	-1.71384	-0.337059	0.630405	-1.6022	0.444354	0.928087	0.332724	0.630405	-0.634741	-0.262639	0.928087	-1.49057	3.04907	-1.15568	-0.44869	0.444354	-0.44869	-0.225429	-0.0393778	-0.820791	0.0722528	-0.299849	-1.19289	0.0722528	-0.52311	0.407144	0.407144	-0.4859	1.15135	-0.0765879	1.74671	-0.00216758	0.630405	1.26298	0.0722528	0.779246	-1.30452	0.295514	1.7095	1.48624	-0.671951	-0.188218	1.82113
MCL	C1	35	MLH1	MLH1	MLH1	0.1	-2.55742	1.13511	-1.292	2.17233	1.05213	1.59149	-1.72763	0.0149038	-0.0680742	0.616495	0.139371	0.36756	-1.58242	0.139371	-0.379242	0.326071	-0.64892	1.65372	-1.60317	0.36756	1.44627	1.25957	-1.68615	0.82394	0.284582	0.429794	0.36756	-0.0680742	0.388305	0.429794	1.13511	0.554261	-0.524453	0.346816	-0.607431	0.720217	-2.37071	0.533517	0.554261	-1.02232	1.1766	-0.918599	0.865429
MCL	C1	35	MSH6	MSH6	MSH6	0.15	0.559658	0.815451	-0.408701	1.87516	-1.57804	-0.18945	-0.755848	-0.171179	1.38185	1.18087	0.778909	1.6011	-1.81556	1.27222	-0.152908	0.048072	-0.244263	2.24058	1.85689	0.559658	1.74727	2.36848	-0.99337	0.121156	0.833722	-0.335617	-0.225992	1.49147	0.285594	-0.0980953	-0.335617	0.0298011	-0.207721	-0.828932	0.486574	0.0298011	-0.573139	-0.701036	-1.24916	0.778909	0.175968	-1.19435	-1.04818
MCL	C1	35	NQO1	NQO1	NQO1	0.09	-0.662998	-0.0505963	1.35432	-0.783076	-1.09528	-0.891147	1.6185	-0.807092	0.201569	-0.735045	-0.42284	1.03011	-0.074612	-0.867131	0.417711	2.27893	0.910033	-0.65099	-1.47953	-0.266738	3.912	-1.14331	-0.338785	0.381687	1.10216	0.609837	-1.21536	2.00275	-0.302762	0.597829	0.47775	0.970073	0.669876	0.30964	-0.626974	-0.662998	0.429718	1.30629	1.19822	0.429718	-1.37146	-0.65099	-0.0986277
MCL	C1	35	NR3C1	Glucocorticoid-Receptor	NR3C1	0.12	0.868727	-0.472106	-0.578215	2.7594	-0.6168	1.47644	-1.28239	0.916959	0.752972	0.656509	1.08095	0.0102082	-2.00586	1.65972	1.4475	-0.221303	0.868727	-0.308119	-0.20201	1.13882	-1.58143	1.10024	-2.39172	-0.144132	-0.915835	-0.0959009	-0.221303	1.39927	0.752972	-0.0380232	-0.472106	0.174195	-0.636093	0.164549	1.75619	0.830142	-0.414228	0.000561919	-1.48497	-0.0573158	0.280304	1.15812	-1.64895
MCL	C1	35	PAK6	PAK_pS474_S602_S560	PAK6	0.09	-1.62949	1.50558	0.641587	2.19678	-0.642066	1.60433	-1.25921	-0.96298	0.74033	1.43153	0.468788	1.62901	-2.9872	0.789701	0.345359	0.271302	-0.247096	1.33278	0.690958	0.592216	0.123189	1.67838	-1.62949	-0.518638	1.55496	-0.0989822	-0.938294	1.3081	1.67838	-0.370524	-0.247096	-0.049611	0.616901	-0.740809	-0.444581	0.937815	-0.247096	-0.543324	0.345359	0.345359	-0.419896	-1.38264	-1.77761
MCL	C1	35	PARK7	DJ1	PARK7	0.19	0.318732	-1.14536	0.572132	1.21971	-0.272535	0.290576	-0.863801	0.543976	0.938154	-1.70847	-1.39876	1.4168	3.97895	0.628443	1.21971	0.938154	1.10709	0.543976	0.600287	0.572132	0.543976	-0.272535	-0.497779	0.656598	1.10709	1.50127	0.938154	-0.413313	-1.59585	-0.328846	0.290576	-0.779335	0.00902071	0.403198	-0.131757	0.0371763	-1.17351	-0.469624	-0.497779	0.20611	1.02262	-0.0472904	0.0371763
MCL	C1	35	PHGDH	PHGDH	PHGDH	0.13	-2.16589	1.41317	-1.00386	0.576504	-1.67784	0.739188	0.530022	0.832151	-0.236919	-0.887658	-0.306641	4.01612	0.344097	0.320856	0.43706	-0.539048	-0.353123	3.10973	0.669466	0.669466	0.646226	0.506782	0.274375	-0.701732	0.762429	-0.655251	-0.562288	-1.21303	0.925113	-0.98062	0.692707	0.227894	-0.817936	0.274375	1.0878	-0.143957	0.274375	0.297616	-0.0742347	1.41317	-0.585529	-0.353123	-1.5384
MCL	C1	35	PIK3CA	PI3K-p110-a	PIK3CA	0.19	-0.8473	-0.802291	-0.352204	2.93343	1.2231	0.773014	-0.802291	0.502962	-0.217178	0.232909	-0.577248	2.66338	-3.59283	-0.0821518	0.818023	-0.307195	1.08807	1.26811	-0.667265	0.277918	-1.29739	-0.262187	-2.55763	0.592979	0.232909	0.232909	-0.397213	2.34832	-0.172169	-0.442222	-0.0821518	0.54797	1.49315	0.142892	0.998057	0.998057	0.637988	0.322927	-0.667265	-0.352204	0.90804	1.7182	-0.892309
MCL	C1	35	PMS2	PMS2	PMS2	0.18	-0.537506	1.02569	-1.39354	2.08643	1.21178	0.988469	-1.98904	0.486014	0.113825	0.839593	-0.0536602	0.244091	-2.26818	-0.109489	0.802374	0.467404	0.00216809	1.58397	-0.7236	0.0207775	0.783765	0.895421	-1.18884	0.467404	0.504623	0.039387	0.0952153	0.225481	0.411576	0.560451	0.820984	0.802374	-0.909695	0.486014	0.188263	0.132434	-1.84017	0.61628	0.783765	-0.686381	1.69563	-1.37493	-0.295583
MCL	C1	35	PPIF	Cyclophilin-F	PPIF	0.1	-1.86976	0.189976	-0.624697	0.37443	0.128491	1.03539	-0.225046	0.604998	0.036264	0.820194	0.89705	1.57338	0.143862	-1.34714	-0.686181	-0.301902	-0.517098	-0.14819	-0.763037	-1.23954	1.4043	2.2036	-0.53247	0.512771	-1.23954	-0.0867054	0.528142	2.95679	0.927792	-0.0867054	1.12762	0.850937	-0.348015	0.835565	-1.22417	-1.14732	-0.501727	0.0208929	1.00465	-0.332644	0.312945	-2.54609	1.0815
MCL	C1	35	PRMT1	PRMT1	PRMT1	0.1	-0.309728	1.0581	-0.309728	0.0480119	1.47897	-0.120336	-2.07738	-0.56225	0.363665	1.0581	-0.457033	-0.225554	1.60523	-0.667468	0.342621	0.300534	-1.63547	1.18436	1.22645	0.237404	0.700361	0.553056	-1.23564	0.384708	-0.583294	0.468882	0.658274	-0.372858	1.3948	1.22645	1.3948	-0.0361622	0.15323	0.279491	-1.02521	0.237404	-2.41408	0.279491	0.553056	0.363665	0.805579	-1.40399	-0.183467
MCL	C1	35	PRMT5	PRMT5	PRMT5	0.15	-0.616319	-0.761169	0.0717222	1.26674	-0.471468	0.361424	-0.652531	0.506274	-0.181767	-0.326617	0.18036	-0.254192	5.1415	-1.413	0.506274	1.33917	-1.77512	0.977039	-1.01466	-0.290405	-0.0731285	-0.616319	-1.52164	-0.0731285	-0.326617	0.687338	-0.145554	-1.55785	0.216573	0.288998	2.5704	-0.399043	0.5787	0.759763	-0.435255	0.107935	-0.978445	-0.0731285	-0.471468	0.795976	0.18036	-0.36283	1.26674
MCL	C1	35	RAD23A	Rad23A	RAD23A	0.21	0.841774	-0.256038	-0.548787	2.32992	0.549024	-0.573183	-1.0855	-0.695162	0.57342	0.231879	1.01254	1.03694	2.69586	0.597816	-0.18285	0.329462	-0.0608711	-0.743954	0.378254	0.695399	0.695399	0.500233	-0.963516	1.08573	0.963753	1.15892	0.134295	2.76904	-0.0608711	-0.524392	0.061108	-1.28066	-0.280433	0.134295	-0.158454	-0.0852669	-2.01254	0.0367121	-0.548787	-0.256038	0.939357	-0.0608711	0.500233
MCL	C1	35	RB1	Rb_pS807_S811	RB1	0.15	-1.94078	0.894391	2.97908	0.143904	-0.481502	0.268985	1.29048	-0.0854114	-0.00202397	1.35302	0.268985	0.748463	0.539995	-0.502349	-0.648277	1.8325	-0.502349	1.74911	1.56149	0.477454	1.79081	0.831851	-1.33622	0.519148	0.539995	0.0188229	-0.919286	-0.648277	0.644229	-0.439808	-0.856745	-0.439808	0.915238	-1.10691	-1.25284	-1.54469	1.1654	-0.127105	0.811004	0.0188229	-0.481502	-1.71147	0.644229
MCL	C1	35	RPA2	RPA32	RPA2	0.17	1.1594	-0.169483	0.192941	1.73324	1.0386	-0.350695	-0.169483	0.132537	1.34062	-0.924533	0.736577	-1.40776	-0.592311	1.37082	0.192941	0.525163	-0.773523	1.52183	1.76344	0.585567	1.0688	0.223143	-0.229887	0.374153	-0.169483	0.887587	-0.260089	0.374153	-0.139281	-0.0486751	0.253345	-0.562109	0.978193	0.464759	1.31041	0.343951	-2.43463	0.132537	-0.260089	-0.078877	-0.531907	-0.682917	0.978193
MCL	C1	35	TP53	p53	TP53	0.15	-1.64248	-0.562114	0.0762835	-0.783098	-1.05319	-0.120147	0.518251	0.272714	-0.537561	-0.34113	-0.0219315	1.20576	-0.562114	-0.193808	0.0762835	-0.488453	0.44459	5.10981	-1.22507	-0.169254	-0.169254	3.36649	-0.169254	-1.17596	0.0762835	-0.562114	-0.783098	1.72139	2.04058	-0.660329	-0.316577	2.26157	0.591913	-0.85676	-0.586668	-0.0955928	2.23701	-0.365684	-0.242915	-0.0464853	-0.488453	-0.34113	-0.930421
MCL	C1	35	TRIM28	KAP1	TRIM28	0.09	0.885082	0.0786362	0.920145	0.0786362	-0.622621	-0.868062	-1.394	0.253951	0.850019	0.394202	0.113699	-0.447307	0.00851041	-0.166804	0.113699	1.44609	-0.447307	0.569516	0.674705	-0.0265525	0.850019	1.20065	-0.377181	1.02533	1.41103	0.324076	-0.48237	-1.32388	-0.307056	0.394202	-0.0616154	-1.35894	-0.307056	-0.552496	0.0435733	0.814957	-1.07844	0.00851041	-2.48095	0.324076	-0.0616154	-0.377181	0.359139
MCL	C1	35	XRCC1	XRCC1	XRCC1	0.17	2.50717	-0.0985771	-1.29662	0.170983	1.54874	0.0511787	-1.38648	1.48883	0.5903	0.200934	1.12942	-1.71594	-0.577796	1.36903	0.889811	-0.068626	4.18444	-1.08697	1.27918	-0.0386748	-0.248333	0.170983	1.39898	0.0811298	0.919762	-1.77584	-0.93721	1.998	0.141032	-0.188431	1.48883	-1.35653	-0.6976	-1.26667	0.111081	0.35069	-0.607747	-0.667649	-0.577796	0.770006	-0.457991	0.170983	-1.38648
MCL	C1	35	YWHAZ	14-3-3-zeta	YWHAZ	0.1	-0.63043	-0.451548	0.263982	-2.20459	-0.093783	1.98125	0.407088	0.156652	-0.415771	0.943735	-0.63043	-0.487324	2.37479	-0.523101	-0.201112	1.40883	-2.09727	-1.56062	0.0493229	-0.236889	0.800629	-0.415771	-0.129559	1.22995	-0.165336	1.08684	0.657523	0.58597	0.371311	-0.594654	0.514417	1.44461	-1.16708	1.51616	-0.666207	0.156652	-0.845089	0.764852	0.764852	0.156652	-0.344218	0.120876	2.69678
					C1		-11.9437	5.30665	-7.49319	27.6746	-3.68456	17.4182	-21.508	2.29644	12.7545	11.8331	8.85669	20.2594	-3.31682	0.246647	8.66676	18.5647	-6.32043	33.3773	5.82332	6.98728	24.3395	20.5607	-27.9652	6.29871	15.3597	6.80506	-4.93378	22.4029	23.9453	0.237464	15.1423	7.97131	3.59794	4.19189	-2.81761	3.19165	-20.9509	2.5963	-5.99906	6.07926	3.2008	-15.6439	1.03275
MCL	C2	10	BAD	Bad_pS112	BAD	0.15	-2.97789	1.11601	-0.00341572	0.284436	-0.291268	-1.41069	0.508321	1.21196	0.156502	0.924107	0.444354	1.65973	2.8751	0.284436	0.76419	-0.355235	3.13097	0.220469	-0.387218	0.476338	1.46783	0.892124	-0.387218	-1.41069	1.14799	-1.37871	-1.73053	0.444354	1.94758	-0.803005	-1.41069	0.956091	-0.771021	-0.515153	0.188486	0.572288	0.700223	1.33989	-0.259284	-0.67507	-0.451186	-0.0993664	-0.866972
MCL	C2	10	BRAF	B-Raf	BRAF	0.18	0.202109	2.35561	0.641598	0.451153	-0.105534	0.114211	-0.486426	-0.574324	0.304656	0.377904	0.348605	0.0995608	0.0409622	-0.354579	-0.134834	1.53523	-0.413177	1.93077	1.33013	0.56835	-0.0615855	1.63778	-0.149483	0.0702615	0.656248	0.202109	0.363255	0.480452	0.377904	0.890643	0.583	0.758796	-0.369228	-0.383878	-1.5998	-0.0322862	-0.955215	-0.193432	-0.706171	0.714847	-0.0908848	-1.10171	-0.632922
MCL	C2	10	CREB1	CREB_pS133	CREB1	0.16	-0.715911	0.528698	0.0854128	0.989033	-0.647713	0.017215	0.221808	1.12543	0.596896	1.70511	1.60281	0.767391	-1.70478	0.989033	-0.323774	0.750341	0.579847	1.61986	0.187709	0.0854128	1.26182	1.67101	-0.954603	0.716242	0.682143	0.017215	-0.664763	0.869687	2.19954	0.307056	-0.886406	1.79036	-1.32969	0.290006	-0.988702	-0.681812	-0.920505	-0.494268	-0.528367	-0.426071	0.375253	-1.92642	0.358204
MCL	C2	10	EEF2K	eEF2K	EEF2K	0.1	0.79403	0.687871	-1.60517	0.772798	-0.35249	-0.501113	-1.6901	0.539248	0.709103	0.666639	0.687871	0.199538	-0.946982	0.709103	-0.267563	1.72823	-0.479881	-0.225099	-0.055244	0.836494	0.836494	0.22077	0.709103	-0.6922	-0.055244	-1.03191	-0.35249	2.98091	0.496784	0.433089	-0.0977077	-0.437417	1.32483	-1.60517	-0.225099	0.581711	-0.437417	-0.394954	-1.37162	0.199538	-0.883286	0.624175	-1.47778
MCL	C2	10	GJA1	Connexin-43	GJA1	0.11	1.23243	-0.10672	-0.632815	-0.027009	0.307778	-0.784266	-1.39804	0.738219	0.961411	-1.18282	-1.08717	-0.95166	-0.242229	-0.545132	0.371547	0.817931	-0.688613	0.889671	2.44404	-0.393681	0.507057	1.89403	0.95344	0.355605	1.6549	-0.162518	-0.090778	-0.561075	-1.41399	1.14475	-0.903833	-0.401652	-0.784266	0.435316	-0.242229	0.825902	-0.87992	-0.369767	-1.11108	-0.67267	2.47593	-1.20674	0.00487554
MCL	C2	10	MAPK1	MAPK_pT202_Y204	MAPK1	0.19	-0.302362	-0.537279	2.73478	-0.184903	-1.27559	-0.000325821	0.872223	2.11393	0.28493	0.33527	0.754764	-0.235243	0.0667933	0.637306	-1.04067	-0.0506652	1.45952	-2.39983	-1.24203	1.77833	0.201032	-0.369481	-0.856095	1.04002	0.28493	-0.168124	-1.93	-0.386261	0.133912	-0.721856	-0.973553	1.17426	1.1407	0.486288	0.570187	-1.14135	0.788324	1.34206	1.82867	-0.335921	-0.235243	0.201032	1.12392
MCL	C2	10	MAPK3	p44-42-MAPK	MAPK3	0.13	1.72232	0.537173	0.186018	-1.10886	-0.845499	-0.91134	-0.845499	-0.121242	0.55912	0.471331	0.427437	1.67843	0.25186	1.43701	1.54674	0.998063	0.273807	-1.08692	0.86638	0.976116	-0.45045	-0.0115063	0.25186	-0.143189	2.31489	0.624962	0.493279	2.31489	-0.91134	0.690803	-0.823551	-0.318767	-0.230978	-0.0773478	0.624962	-0.143189	-1.04302	-0.384608	-0.735763	-0.0992949	0.493279	0.164071	-2.05259
MCL	C2	10	PEA15	PEA-15	PEA15	0.22	-0.0160622	-1.06887	-0.291797	-0.366997	0.560474	-0.993666	-0.868332	0.685807	0.309806	-0.918466	0.109272	-1.06887	2.26501	-0.442197	1.63834	0.961542	-1.84594	-0.9686	-0.0160622	0.58554	-0.34193	-1.46993	0.410073	0.861275	3.14235	0.535407	-0.291797	1.93915	-0.893399	0.309806	0.535407	-2.12167	0.184472	0.660741	0.886342	1.51301	-0.041129	0.109272	-0.517398	0.660741	-0.0661957	1.51301	1.31248
MCL	C2	10	PRKAR1A	PKA-a	PRKAR1A	0.13	0.249392	-1.63408	1.31135	3.11468	-0.211458	0.770354	-1.65412	-1.11312	-0.0912364	0.590021	-0.431865	0.970724	2.55365	0.0289855	0.429725	0.489836	-1.21331	-1.87453	-0.872679	0.249392	-0.151347	-0.171384	-1.39364	0.549947	0.910613	0.349577	1.53176	-0.171384	-1.59401	0.109133	1.53176	-0.411828	-1.25338	0.489836	0.890576	0.650132	-0.0511624	0.590021	0.349577	0.229355	-0.151347	0.710243	-0.171384
MCL	C2	10	PRKCA	PKC-a-b-II_pT638_T641	PRKCA	0.09	2.39977	0.0440682	-1.16251	0.66172	0.5899	0.575536	-1.53597	-0.760316	1.07828	-0.717224	-0.4874	-1.32051	-0.501764	1.25064	0.532444	-0.185756	-1.30615	1.29374	-0.0564798	1.35119	-0.760316	0.259528	-0.587948	-0.0564798	0.187708	0.101524	-0.903956	-1.2056	1.16446	0.15898	-0.473036	0.762268	-0.386852	0.51808	1.40865	1.63847	-1.4067	0.388804	-0.444308	-0.20012	1.04955	1.71029	-1.09069
					C2		2.58782	1.92248	1.26346	4.58605	-2.2714	-3.12409	-6.87614	3.84558	4.86946	2.25187	2.36868	1.79909	4.65763	3.99461	3.51615	6.68952	-0.502922	-0.60047	2.19855	6.51349	2.50861	4.55294	-2.00451	1.29079	10.9265	-0.910466	-3.57602	6.70512	1.50745	2.5194	-2.91861	1.75044	-2.47542	0.29872	1.51337	3.78288	-4.24652	1.93302	-3.49574	-0.604667	2.51586	0.588589	-3.49286
MCL	C3	9	ENO1	Enolase-1	ENO1	0.12	0.210015	-0.211183	0.962154	-1.73051	0.270186	0.811727	-0.30144	1.09754	0.104715	-0.602296	0.901983	0.962154	2.76729	-0.391697	-1.06862	-0.617339	-1.88093	-0.57221	1.89481	-0.707595	1.21788	-0.120927	-0.903152	1.1878	-0.316483	0.210015	1.74438	1.1878	0.330357	-0.376654	2.07532	-1.09871	0.405571	0.104715	-0.527082	-0.226226	-1.70042	0.179929	0.210015	0.586085	-0.57221	-0.782809	0.72147
MCL	C3	9	ENO2	Enolase-2	ENO2	0.11	1.64348	-0.106406	0.998785	0.47689	-0.566902	0.169892	1.18298	0.722488	0.44619	-1.4879	0.38479	2.07328	3.63897	0.0470928	-0.536203	-0.812501	-0.9046	0.538289	0.783887	0.753187	-0.536203	-0.9353	-0.0143067	-0.382704	-1.0274	-0.167806	0.47689	-0.352004	0.906686	-0.781801	-0.167806	-0.474803	-0.137106	-0.0450064	0.41549	0.937386	0.35409	0.35409	0.108492	0.906686	-2.77729	1.45928	-0.474803
MCL	C3	9	GYS1	Gys_pS641	GYS1	0.16	-0.504411	0.607962	0.782452	1.4586	-0.548034	-1.09331	-0.0681866	0.913319	-0.00275287	0.717018	2.0475	-0.897013	0.869696	0.782452	0.389849	0.542528	-0.83158	0.0844921	-0.00275287	0.237171	-0.155432	-0.0681866	-0.678901	-0.460789	0.93513	-0.962447	0.0190584	0.520717	1.82939	0.629773	-0.329921	-1.13694	-0.875202	-1.09331	0.0408696	-1.02788	-1.35505	-0.286299	0.629773	0.193548	0.0408696	-0.4826	-0.30811
MCL	C3	9	HK1	Hexokinase-I	HK1	0.09	0.83164	-0.664022	0.203832	-1.14411	-1.14411	-0.608627	-0.608627	-0.793276	-0.147003	-0.183933	-0.0362128	5.66946	2.73353	-1.29183	0.887035	0.536201	-0.220862	-0.774811	-0.350117	0.129972	-0.0177479	-0.368582	0.333086	-0.0731428	0.480806	-0.165468	1.81028	-0.664022	-0.571697	0.887035	1.5887	-0.793276	-0.257792	0.665456	-0.756346	-0.147003	-0.959461	-0.0546778	0.850105	0.0745769	1.2748	-0.959461	-0.830206
MCL	C3	9	HK2	Hexokinase-II	HK2	0.12	-0.874246	0.671596	0.550195	0.671596	0.428794	-0.0810913	0.744437	0.550195	-0.542416	0.37214	0.485448	1.22195	-0.914713	-1.61884	-0.29152	-0.801405	-0.518136	0.914399	1.04389	-0.0729979	0.906305	-0.153932	-1.49744	-0.218679	-0.356267	-0.712378	0.865838	-0.437202	1.01961	-0.24296	0.865838	0.75253	0.720157	-0.631444	-1.46507	-1.80499	0.210272	0.436887	1.18148	1.23814	1.79658	-2.54149	-0.607163
MCL	C3	9	PGM1	PGM1	PGM1	0.13	0.0149863	-0.486681	-0.0236035	-0.486681	-0.370912	-0.756809	-1.06553	1.51999	0.0921659	-0.67963	0.555243	-0.409501	2.87063	2.02166	-0.293732	-0.100783	-1.45143	-0.525271	0.207935	-0.486681	-0.71822	-0.409501	-0.448091	-0.139373	0.246525	0.207935	0.323705	-1.49002	-1.29707	-0.100783	0.0535761	-0.67963	0.593833	0.207935	1.75153	0.941141	-1.56719	-0.139373	-0.409501	0.478064	1.94448	0.207935	0.169345
MCL	C3	9	PKM	PKM2	PKM	0.11	-1.09277	-0.145089	1.97937	-0.624134	-0.332541	0.0423639	0.719276	0.167332	-0.655376	-0.676204	-0.217987	0.83383	4.03094	-1.3427	-0.540822	-0.238815	-2.0092	-0.0826045	1.32329	-0.603306	0.000707749	-1.01987	-0.572064	0.219402	-0.0305343	0.625549	1.88565	1.84399	1.46909	-0.50958	0.719276	-0.488752	0.500581	0.13609	-1.15525	-0.749102	0.771346	0.604721	1.16708	0.563065	-1.31146	-1.04069	0.386027
MCL	C3	9	PYGM	PYGM	PYGM	0.15	2.68139	-0.333162	1.67654	3.88721	-0.584375	-0.986315	-1.4385	-0.132192	0.194385	-0.458768	1.45045	-0.0317065	1.87751	0.973145	1.6263	0.520962	0.897781	-0.609496	0.345113	1.40021	-0.0819491	-0.207555	0.596326	-0.10707	0.897781	-0.333162	0.219506	-0.308041	-1.63947	0.219506	-0.00658519	-0.986315	0.29487	-1.16216	-0.282919	0.29487	-0.358283	-0.68486	-0.48389	0.546083	0.696811	0.194385	-1.38826
MCL	C3	9	SYP	Synaptophysin	SYP	0.14	0.338189	0.882679	-1.04398	0.631376	-0.471566	0.394034	-1.19755	-0.0108437	0.00311757	-1.19755	0.924563	-0.150457	0.477801	0.952485	0.645337	-0.611179	-0.485528	-0.387799	0.00311757	0.617414	-0.764753	1.30152	0.715143	-0.206302	-0.694947	0.156692	-0.72287	-0.83456	-1.19755	0.100847	-0.0527276	1.67847	-0.024805	-0.359876	2.50219	0.812872	-0.736831	-0.0387663	-1.15567	-0.569295	0.114808	1.48301	-0.583257
					C3		3.24828	0.215695	6.08575	3.14025	-3.31946	-2.10814	-2.03314	4.03455	-0.506974	-4.19712	6.49578	9.27199	18.3516	0.131761	0.817621	-1.58233	-7.40448	-1.41501	5.24917	1.26737	-0.149409	-1.98233	-2.4694	-0.180861	0.134612	-1.14107	6.62244	-0.533339	0.849347	-0.174616	4.74568	-3.22742	1.22011	-2.17761	0.523413	-0.968931	-5.34153	0.371653	2.09789	4.01695	1.20739	-2.46244	-2.91495
MCL	C4	9	CANX	Calnexin	CANX	0.17	0.0255343	-0.641235	-0.0855939	1.06273	0.358919	-0.530107	-1.34505	0.488569	0.692304	-0.789406	0.970124	-0.715321	5.43378	-0.770885	0.37744	0.858996	-0.196722	-1.27096	-0.400457	-0.511586	-0.548628	-0.493064	0.0625771	-0.215244	0.784911	0.229269	-0.363415	0.173705	-0.326372	0.970124	1.02569	-0.84497	0.0440557	1.32203	0.173705	0.00701295	-1.36357	0.50709	-0.252286	0.655261	0.340398	-0.715321	0.692304
MCL	C4	9	HSPA9	Grp75	HSPA9	0.24	-0.218215	0.210355	-0.551546	1.63892	-0.059485	0.702416	0.321466	-0.361071	0.178609	0.861146	0.448449	2.63892	4.65478	-1.29758	-0.154723	0.178609	-1.37694	-0.265833	0.369085	-0.805514	0.734162	1.87701	1.08337	0.242101	0.511941	-0.376944	-0.170596	1.49606	-0.186469	0.813527	0.877019	0.0674986	0.0674986	0.591306	-0.932497	-0.519801	-1.5198	0.0833715	0.178609	0.384958	0.0357527	-1.71027	0.908765
MCL	C4	9	HSPD1	HSP60	HSPD1	0.13	-0.522335	-0.0345832	-1.4535	-0.344971	-0.389312	-0.152826	0.261024	-0.0641439	-0.197167	1.1035	0.320145	2.64066	7.03043	-0.492774	-0.433653	-0.123265	-0.980526	-0.492774	0.054099	-1.01009	1.14785	1.96076	0.571411	-0.167606	-0.433653	-0.817942	-0.522335	0.305365	-0.152826	-0.226728	-0.0493635	1.65038	-0.788381	0.0097579	-0.404092	-1.15789	1.97555	-0.285849	-0.33019	-0.832722	-0.581456	-1.06921	0.438388
MCL	C4	9	MFN1	Mitofusin-1	MFN1	0.12	-0.280736	-0.436197	0.632598	-0.319601	-0.125274	0.399407	-0.455629	-0.475062	-0.513927	0.185648	0.146782	2.45927	-1.87421	-1.3301	0.807492	1.33217	-2.24343	0.749194	-0.61109	-0.416764	-0.319601	-0.513927	-0.727686	0.768627	0.593733	0.107917	0.146782	0.574301	-0.339034	0.574301	1.77912	0.146782	0.710329	1.35161	-0.766552	-0.00867865	-0.591658	0.282811	0.224513	0.729762	1.37104	-1.1552	2.3621
MCL	C4	9	SDHA	SDHA	SDHA	0.09	-0.516267	-0.874111	-0.874111	0.593047	0.0562822	-0.62362	-0.480483	0.0204978	-0.838326	-0.0868552	1.88128	3.77785	1.70236	-0.0868552	-0.408914	0.378341	-2.09078	0.378341	-1.26774	-0.194208	-1.62558	0.736185	0.7004	-0.0868552	-0.730973	-0.0868552	1.1656	0.342557	1.09403	0.7004	-0.480483	-0.552052	-0.0152865	0.807753	0.163635	-0.12264	0.19942	-0.552052	0.7004	-0.229993	0.0920665	-0.62362	1.30873
MCL	C4	9	SDHB	Complex-II-Subunit	SDHB	0.13	1.10729	-1.24833	-0.423859	-1.13055	-0.855723	-0.0705161	0.0865252	0.165046	-0.50238	0.63617	0.361348	3.65922	1.97102	-1.13055	0.63617	0.518389	1.77472	-0.384599	-1.64093	-0.423859	-2.42614	-0.149037	0.714691	0.282827	0.400608	-0.149037	0.439868	0.00800453	0.243567	0.0865252	0.322087	0.59691	0.0472649	1.57842	0.00800453	-0.0312558	-0.698682	-0.423859	0.0472649	0.400608	0.243567	-0.0312558	1.65694
MCL	C4	9	TFAM	TFAM	TFAM	0.1	-0.506485	0.676661	-1.1857	-1.93064	0.369919	-0.0463729	-0.177834	0.983402	-0.966597	1.39969	0.0631777	2.07891	-1.64581	-0.0901931	0.106998	1.44351	-1.22952	2.07891	-1.29525	-0.00255263	0.58902	0.808121	1.00531	0.150818	-0.637946	0.282279	0.326099	0.260369	1.8379	0.654751	1.31205	1.66262	-0.900867	1.88172	0.676661	-0.637946	-0.0463729	-0.353114	0.56711	-2.12783	-1.07615	-1.27334	1.24632
MCL	C4	9	TRAP1	TRAP1	TRAP1	0.11	0.810364	-0.058169	0.677876	0.162644	-0.0728898	1.17839	-0.543958	0.0154355	-0.175936	1.4728	0.471783	2.26773	-0.0140063	-1.86884	0.42762	0.0448773	-2.16326	0.118482	-1.38305	-0.249541	1.26671	0.780922	-1.913	0.515946	-0.175936	0.265691	-0.0728898	1.16366	0.530667	-0.323145	1.22255	0.4129	0.707317	0.648434	-0.676446	-0.175936	-0.323145	0.42762	0.545388	0.692596	-0.823655	-1.60386	0.75148
MCL	C4	9	TUFM	TUFM	TUFM	0.21	2.0878	0.786515	-0.349154	2.13512	0.455278	0.0530622	-2.05266	-0.633071	0.28966	1.18873	0.336979	3.62569	0.384299	-0.443793	1.73291	1.02311	-1.20091	0.857494	0.526258	0.076722	0.147701	-0.207195	-1.20091	0.549917	1.21239	-0.0179171	0.810175	3.15249	0.195021	0.431618	-0.680391	-0.254515	0.620897	0.0530622	-0.514772	0.124042	-2.36023	-0.136216	-0.183535	-0.301834	0.857494	0.502598	-0.75137
					C4		1.98696	-1.61909	-3.61299	1.86671	-0.262285	0.909829	-4.38659	0.139602	-2.03376	5.97144	5.00007	22.4329	17.6426	-7.51156	3.09134	5.65475	-9.70736	1.76825	-5.64907	-3.53739	-1.03451	4.79978	0.296166	2.04053	1.52508	-0.563539	1.75929	7.47652	2.89648	3.68137	5.32828	2.88555	0.492827	8.24408	-2.27235	-2.52309	-4.72849	-0.450197	1.49727	-0.629198	0.459057	-7.67948	8.61367
MCL	C5	8	AKT1	Akt	AKT1	0.14	0.911931	-0.0440044	-0.620862	0.911931	0.648225	-0.472527	-0.90105	-0.0275227	0.829523	0.0384038	-0.521972	0.252665	-1.28013	0.516371	0.862486	-0.554935	0.648225	0.170257	0.664706	0.829523	-0.109931	-0.208821	-1.08235	-0.208821	0.780078	-0.291229	-0.0275227	1.42286	-0.0440044	0.318592	-0.291229	0.516371	0.664706	0.137294	0.30211	0.615261	-1.49439	0.582298	0.0219222	1.07675	1.91731	0.664706	-2.5657
MCL	C5	8	AKT2	Akt2	AKT2	0.12	0.80734	-0.673255	0.127723	2.23939	0.0549067	4.13261	-0.746071	-0.13927	0.321899	-0.236358	-0.503351	-0.576167	-0.96452	-0.454806	0.637436	-0.236358	2.91901	-0.0179095	-1.42569	0.661708	-0.648983	-1.01306	-2.15385	0.151995	-0.454806	0.540348	-0.114998	2.77338	-0.0179095	-0.0179095	-0.38199	-1.30433	-0.624711	0.467532	-0.26063	1.12288	-1.25578	0.151995	0.321899	0.44326	0.176267	0.44326	0.200539
MCL	C5	8	EIF4EBP1	4E-BP1_pT37_T46	EIF4EBP1	0.19	-2.81016	-0.121803	0.629781	-0.121803	-1.71169	0.629781	2.19076	1.00557	-0.555409	0.976666	1.03448	0.658688	1.67044	0.947759	0.0227327	0.138361	0.138361	-0.497594	-0.613223	0.687595	1.43918	1.46809	-2.02967	-1.27809	0.138361	-1.19136	-2.40546	1.26574	0.658688	-0.237431	-0.815572	0.571967	0.109454	0.427432	0.282896	-0.786665	3.08688	-0.0639885	0.253989	-0.0928955	1.09229	0.832131	0.427432
MCL	C5	8	EIF4EBP1	4E-BP1	EIF4EBP1	0.09	-1.3708	0.389322	0.287286	0.567885	0.261777	1.12908	-1.24325	0.210759	0.236268	0.363813	-0.682057	0.899502	3.57795	-0.452475	-1.21775	-0.605529	-0.0953492	-0.273912	1.38417	-0.32493	1.71579	0.542376	-0.350439	0.18525	0.69543	0.669921	1.28214	-0.529002	0.00668683	-1.62589	-1.34529	1.20561	1.30765	-0.631038	-0.171876	0.465849	1.35866	-0.529002	-2.08505	0.338304	-0.222894	-0.197385	-0.631038
MCL	C5	8	GAB2	Gab2	GAB2	0.1	0.362401	0.0892353	-0.778468	1.88892	-0.665988	0.555224	-0.682057	0.217784	0.796253	1.2301	0.49095	0.201715	-1.11591	0.587361	-0.665988	0.169578	-0.296411	0.0410295	2.72448	0.458813	-0.424959	0.683773	-1.0195	-0.521371	0.587361	-0.473165	-0.408891	2.8691	0.892665	-0.344617	-1.26053	0.362401	-0.826674	-1.24446	0.26599	0.37847	0.474881	-0.714194	-1.66224	0.844459	1.32652	-0.0393134	-1.61403
MCL	C5	8	KIT	c-Kit	KIT	0.16	3.58665	0.35904	0.0862844	-0.118282	0.268122	-0.868361	0.586337	-0.118282	0.609066	-0.686524	1.35914	-0.527416	1.79101	1.10912	-0.0500935	-0.25466	-1.0502	0.109014	2.79111	0.722715	0.268122	0.131744	-0.345579	1.56371	0.950011	0.813633	0.99547	-0.25466	-1.77755	-0.0728231	-0.0273638	-1.18658	-0.231931	-0.91382	-0.777442	0.131744	1.22277	-1.36841	-0.959279	-0.141012	0.177203	0.99547	-0.731983
MCL	C5	8	PAK1	PAK1	PAK1	0.17	-1.67366	1.4477	0.235522	-0.840289	0.402197	-0.128132	-0.506939	-0.203894	-0.0675232	0.826461	-0.385721	0.205218	1.59923	-0.0372187	-0.825137	1.0992	1.97803	0.144609	-0.00691414	-0.0675232	0.568872	0.493111	-0.688766	-0.0220664	1.15981	0.584025	0.41735	1.67499	0.765852	0.235522	0.826461	1.05374	0.568872	0.826461	0.00823813	-0.885746	-1.05242	0.326436	-0.188741	0.523415	-1.81003	-2.27976	0.599177
MCL	C5	8	PDPK1	PDK1	PDPK1	0.09	0.0920718	0.24181	0.0172029	8.60217	-0.531836	-0.057666	0.0920718	-0.0826223	0.266766	0.291722	-0.307229	0.790848	0.117028	-0.282273	-0.407054	0.191897	-0.307229	-0.0327097	0.715979	0.0172029	-0.43201	-0.382098	-1.03096	0.44146	0.765892	0.117028	0.117028	0.840761	-0.506879	-0.656617	-1.35539	-0.057666	0.291722	-0.631661	-0.332185	-0.307229	1.76414	-0.00775341	-0.831311	-0.257316	-0.506879	0.0172029	-0.756442
MCL	C5	8	RHEB	Rheb	RHEB	0.1	2.51417	-0.137718	-0.772092	-0.688895	-0.928085	-1.02168	-0.730493	-0.522502	0.798242	0.215867	1.37022	2.69096	-0.0233233	0.0702728	-0.0857207	0.122271	0.559052	-0.283312	1.20382	0.330262	1.9006	0.496655	-0.376908	0.735845	1.25582	0.319862	0.122271	0.538253	-1.15688	0.36146	-0.324911	0.0806723	-0.969683	0.184668	-0.241714	-0.532902	-2.41522	-0.81369	-0.896886	-0.657697	1.05823	0.101471	-0.678496
					C5		2.41994	1.55033	-0.787622	12.441	-2.20237	3.89833	-1.94069	0.340023	3.23509	3.02016	1.85446	4.59602	5.37177	2.00411	-1.72908	0.0698255	4.49349	-0.640529	7.43845	3.31536	4.27668	2.21176	-9.07802	1.04792	5.87796	1.08906	-0.0226159	10.6014	-1.17932	-2.03971	-4.97582	1.2422	0.289402	-1.37759	-0.924614	0.201659	1.68952	-2.43631	-6.0257	2.07726	3.20801	0.537787	-5.75054
					C3 + C5		5.66822	1.76603	5.29813	15.5813	-5.52183	1.79019	-3.97383	4.37457	2.72811	-1.17697	8.35024	13.868	23.7234	2.13587	-0.911463	-1.51251	-2.91099	-2.05554	12.6876	4.58274	4.12727	0.229429	-11.5474	0.867057	6.01257	-0.0520098	6.59982	10.0681	-0.329977	-2.21433	-0.23014	-1.98522	1.50951	-3.5552	-0.401201	-0.767272	-3.65201	-2.06466	-3.92782	6.09421	4.4154	-1.92465	-8.6655
[truncated: 60 more columns]

[truncated: 3 more sheets: Stage I Endom S2N (z-scores), SIE STRING clusters, Expanded AMPK network]
